# Supplementary material for: Aureoboletus projectellus (Fungi, Boletales) – Occurrence data, environmental layers and habitat suitability models for North America and Europe
Source: Data Brief. 2019 Feb 23;23:103779. doi: 10.1016/j.dib.2019.103779 (PMC6660558; doi:10.1016/j.dib.2019.103779)
Supplement: Multimedia component 2 [file mmc2.xlsx]

## Sheet: N. America (georeferenced)
Specimen ID	Locality string	Locality type	Source of data	Remarks	Status	Latitude	Longitude	Uncertainty in meters	Datum
1739372	Canada: New Brunswick, between Fundy and Sussex in almost pure Pinus banksiana, with a few Picea, 1 Pinus strobus 50 yards away, some small Populus and Betula at edge of road	Named Place: Between two Places	GoogleMaps/Earth	Snapped to a point in the middle between Bay of Fundy and Sussex. The uncertainty radius covers more less whole area in a triangle between Sussex, Bay of Fundy and Fundy National Park. Cannot find any other named place having "Fundy".	OK	45.5909	-65.3787	15550	(WGS84) World Geodetic System 1984
2720010	Canada: New Brunswick, Penobsquis	Named Place: Undefined area	GoogleMaps/Earth	Found geographic centre of Penbsquis and measured its extent to reflect half of the distance to both McCully and Crockets Corner.	OK	45.7753	-65.3837	1800	(WGS84) World Geodetic System 1984
2033016	United States: Maryland, Prince Georges, Belts. Ex. For., Laurel	Named Place: Bounded area	GoogleMaps/Earth	Georeferenced to Laurel because cannot find locality "Belts. Ex. For.".	OK	39.0967	-76.8594	2750	(WGS84) World Geodetic System 1984
1449336	USA: Connecticut, Tolland, Near Bigelow Hollow State Park.	Named Place: Near a Named Place	GoogleMaps/Earth	Gereferenced to surroundig area of Bieglow Hollow State Park. The extent calculated as a half of the distance to centre of Nipmuck State Forest to the centre of Bieglow Hollow State Park. Caution! Tolland in near the State Park but does not cover it!	OK	42.0031	-72.1304	1850	(WGS84) World Geodetic System 1984
1463935	USA: Idaho, Bonner, Priest Lake.	Named Place: Near a Named Place	GoogleMaps/Earth	Caution! Georeferenced to an area surrounding the lake as the fungus cannot grow in water. The area's extent was set to reflect a half of the distance to both nearby Chasee Lake and Upper Priest Lake from the centre of Priest Lake.	OK	48.6107	-116.874	16250	(WGS84) World Geodetic System 1984
2557395	USA: Maryland, Prince George's Co., Research Center	Named Place: Undefined area	GoogleMaps/Earth	"Research Center" interpreted as Henry A. Wallace Beltsville Agricultural Research Center. The extent was set to cover nearby green areas which were assumed as research fields. In effect the area was limited by junction of Sellman Rd and Cherry Hill Rd to the West and Rail Yard to the East.	OK	39.0255	-76.924	1800	(WGS84) World Geodetic System 1984
1739367	USA: Maryland, Beltsville Research Center	Named Place: Undefined area	GoogleMaps/Earth	"Research Center" interpreted as Henry A. Wallace Beltsville Agricultural Research Center. The extent was set to cover nearby green areas which were assumed as research fields. In effect the area was limited by junction of Sellman Rd and Cherry Hill Rd to the West and Rail Yard to the East.	OK	39.0255	-76.924	1800	(WGS84) World Geodetic System 1984
84544	USA: Massachusetts, Franklin, East of Green Pond Road.	Offset: Directin only, no distance	GoogleMaps/Earth	Georeferenced to a triangle defined by Green Pond Rd, Federal St and Lake Pleasant	OK	42.5662	-72.5043	1000	(WGS84) World Geodetic System 1984
85176	USA: Massachusetts, Franklin, East of Green Pond Road.	Offset: Directin only, no distance	GoogleMaps/Earth	Georeferenced to a triangle defined by Green Pond Rd, Federal St and Lake Pleasant	OK	42.5662	-72.5043	1000	(WGS84) World Geodetic System 1984
1741778	USA: Massachusetts, Freetown State Forest under planted Pinus resinosa	Named Place: Undefined area	GoogleMaps/Earth; USGS Topo Map	The place extent included both Freetown State Forest and nearby SE Mass Bioreserve	OK	41.7519	-71.0509	5050	(WGS84) World Geodetic System 1984
1741779	USA: Massachusetts, Freetown State Forest under planted Pinus resinosa	Named Place: Undefined area	GoogleMaps/Earth; USGS Topo Map	The place extent included both Freetown State Forest and nearby SE Mass Bioreserve	OK	41.7519	-71.0509	5050	(WGS84) World Geodetic System 1984
1741776	USA: Massachusetts, Nantucket Island under Pinus rigida	Named Place: Bounded area	GoogleMaps/Earth		OK	41.2786	-70.0825	13150	(WGS84) World Geodetic System 1984
462607	USA: Michigan, Chippewa, Tahquamenon Falls State Park, near Paradise	Named Place: Bounded area	GoogleMaps/Earth		OK	46.5964	-85.2084	14050	(WGS84) World Geodetic System 1984
462602	USA: Michigan, Chippewa, Trout Lake	Named Place: Undefined area	GoogleMaps/Earth	Trout Lake can refere both to a water body or a nearby town. The name was interpreted as town becouse the fungus cannot live in water. As the town has not a clear extent it was assumed as half of the distance between centres of Trout Lake and the nearest settelment, which is Ozark.	OK	46.1936	-85.019	3550	(WGS84) World Geodetic System 1984
1449331	USA: Michigan, Chippewa, Trout Lake	Named Place: Undefined area	GoogleMaps/Earth	Trout Lake can refere both to a water body or a nearby town. The name was interpreted as town becouse the fungus cannot live in water. As the town has not a clear extent it was assumed as half of the distance between centres of Trout Lake and the nearest settelment, which is Ozark.	OK	46.1936	-85.019	3550	(WGS84) World Geodetic System 1984
1739370	USA: Michigan, Chippewa, Trout Lake Pine Barrens	Named Place: Undefined area	GoogleMaps/Earth	Trout Lake can refere both to a water body or a nearby town. The name was interpreted as town becouse the fungus cannot live in water. As the town has not a clear extent it was assumed as a half of the distance between centres of Trout Lake and the nearest settelment, which is Ozark.	OK	46.1936	-85.019	3550	(WGS84) World Geodetic System 1984
462615	USA: Michigan, Luce, Badie Lake			There is no place named "Badie Lake".	FAIL
1449325	USA: Michigan, Luce, Bodi Lake, Upper Peninsula.	Named Place: Bounded area	GoogleMaps/Earth		OK	46.7039	-85.3273	400	(WGS84) World Geodetic System 1984
1449048	USA: Michigan, Luce, Culhane Lake.	Named Place: Near a Named Place	GoogleMaps/Earth	Caution! Georeferenced to an area surrounding the lake as the fungus cannot grow in water. The area's extent was set to reflect a half of the distance between centres of Culhane Lake and Bodi Lake.	OK	46.6945	-85.3529	1150	(WGS84) World Geodetic System 1984
462605	USA: Michigan, Marquette, 28 Plains			There is a place named "Plains" on a topo map but cannot interpret the preceeding number "28".	FAIL
462586	USA: Michigan, Marquette, Chocolay Township	Named Place: Bounded area	GoogleMaps/Earth		OK	46.4554	-87.2346	12550	(WGS84) World Geodetic System 1984
462590	USA: Michigan, Marquette, Harlow Creek	Named Place: River, stream, road, etc.	GoogleMaps/Earth		OK	46.6386	-87.5074	3050	(WGS84) World Geodetic System 1984
462593	USA: Michigan, Marquette, Harlow Plains, near Marquette	Named Place: Bounded area	GoogleMaps/Earth	Georeferenced to well defined topographically plains surroundig Harlow Creek.	OK	46.6386	-87.5074	4550	(WGS84) World Geodetic System 1984
462594	USA: Michigan, Marquette, Harlow Plains, near Marquette	Named Place: Bounded area	GoogleMaps/Earth	Georeferenced to well defined topographically plains surroundig Harlow Creek.	OK	46.6386	-87.5074	4550	(WGS84) World Geodetic System 1984
209618	USA: Michigan, Marquette, Hiawatha Shores	Named Place: Undefined area	GoogleMaps/Earth, USGS Topo Map	The extent of Haiwatha Shores was difficult to identify so it was calculated as a half of the distance beetween two labels on the USGS Topo Map: Haiwatha Shores and Ash Point where the latter stands for the nearest named place.	OK	45.9625	-86.356	2050	(WGS84) World Geodetic System 1984
462604	USA: Michigan, Marquette, Hiawatha Shores	Named Place: Undefined area	GoogleMaps/Earth, USGS Topo Map	The extent of Haiwatha Shores was difficult to identify so it was calculated as a half of the distance beetween two labels on the USGS Topo Map: Haiwatha Shores and Ash Point where the latter stands for the nearest named place.	OK	45.9625	-86.356	2050	(WGS84) World Geodetic System 1984
462606	USA: Michigan, Marquette, Hiawatha Shores	Named Place: Undefined area	GoogleMaps/Earth, USGS Topo Map	The extent of Haiwatha Shores was difficult to identify so it was calculated as a half of the distance beetween two labels on the USGS Topo Map: Haiwatha Shores and Ash Point where the latter stands for the nearest named place.	OK	45.9625	-86.356	2050	(WGS84) World Geodetic System 1984
462587	USA: Michigan, Marquette, Huron Mountain Club	Named Place: Bounded area	GoogleMaps/Earth; Flaspohler D.J., Meine C. (January–February 2006). "Planning for Wildness: Aldo Leopold's Report on Huron Mountain Club". Journal of Forestry. Bethesda, MD: Society of American Foresters. 104 (1): 32–42. ISSN 0022-1201	An old map showing extent of Huron Mountain Club is embeded in the cited publication.	OK	46.8537	-87.8818	11050	(WGS84) World Geodetic System 1984
462603	USA: Michigan, Marquette, Huron Mountain Club grounds	Named Place: Bounded area	GoogleMaps/Earth; Flaspohler D.J., Meine C. (January–February 2006). "Planning for Wildness: Aldo Leopold's Report on Huron Mountain Club". Journal of Forestry. Bethesda, MD: Society of American Foresters. 104 (1): 32–42. ISSN 0022-1201	An old map showing extent of Huron Mountain Club is embeded in the cited publication. An old map showing extent of Huron Mountain Club is embeded in the cited publication.	OK	46.8537	-87.8818	11050	(WGS84) World Geodetic System 1984
462598	USA: Michigan, Marquette, Huron Mountain Club grounds, Lake Superior shore	Named Place: Undefined area	GoogleMaps/Earth; Flaspohler D.J., Meine C. (January–February 2006). "Planning for Wildness: Aldo Leopold's Report on Huron Mountain Club". Journal of Forestry. Bethesda, MD: Society of American Foresters. 104 (1): 32–42. ISSN 0022-1201	Gereferenced to the full extent of Lake Superior shore at Huron Mountaing Club grounds.	OK	46.8871	-87.8654	11050	(WGS84) World Geodetic System 1984
3629279	USA: Michigan, Marquette, Huron Mountain Club, by sand pit	Named Place: Bounded area	GoogleMaps/Earth; Flaspohler D.J., Meine C. (January–February 2006). "Planning for Wildness: Aldo Leopold's Report on Huron Mountain Club". Journal of Forestry. Bethesda, MD: Society of American Foresters. 104 (1): 32–42. ISSN 0022-1201	An old map showing extent of Huron Mountain Club is embeded in the cited publication. Cannot locate the sand pit - georeferenced to the whole extent of Huron Mountain Club.	OK	46.8537	-87.8818	11050	(WGS84) World Geodetic System 1984
3629276	USA: Michigan, Marquette, Huron Mountain Club, near cranberry bog	Named Place: Near a Named Place	USGS Topo Map	The extent was set to reflect a half of the distance between Cranberry Bog edge and edges of both Pine River and Conway Lake	OK	46.8725	-87.8512	825	(WGS84) World Geodetic System 1984
3629280	USA: Michigan, Marquette, Huron Mountain Club, near Cranberry bog	Named Place: Near a Named Place	USGS Topo Map	The extent was set to reflect a half of the distance between Cranberry Bog edge and edges of both Pine River and Conway Lake	OK	46.8725	-87.8512	825	(WGS84) World Geodetic System 1984
3629282	USA: Michigan, Marquette, Huron Mountain Club, near cranberry bog, sites 1-3	Named Place: Near a Named Place	USGS Topo Map; Richter D. (2004). "Rare And Unusual Fungi (Basidiomycota) of The Huron Mountains, Marquette County, Michigan". The Michigan Botanist (43): 65-80.	The extent was set to reflect a half of the distance between Cranberry Bog edge and edges of both Pine River and Conway Lake. All the sites are surroundig the Cranberry Bog.	OK	46.8725	-87.8512	825	(WGS84) World Geodetic System 1984
3629277	USA: Michigan, Marquette, Huron Mountain Club, near sand pit, site 1	Named Place: Bounded area	USGS Topo Map; Richter D. (2004). "Rare And Unusual Fungi (Basidiomycota) of The Huron Mountains, Marquette County, Michigan". The Michigan Botanist (43): 65-80.	Site definition is according to the cited publication: Site #1) North of Cranberry Bog; NE 1⁄4 of NW 1⁄4 of Sec 27	OK	46.8794	-87.8493	280	(WGS84) World Geodetic System 1984
3629497	USA: Michigan, Marquette, Huron Mountain Club, Red pine site 1, sand pit	Named Place: Bounded area	USGS Topo Map; Richter D. (2004). "Rare And Unusual Fungi (Basidiomycota) of The Huron Mountains, Marquette County, Michigan". The Michigan Botanist (43): 65-80.	Site definition is according to the cited publication: Site #1) North of Cranberry Bog; NE 1⁄4 of NW 1⁄4 of Sec 27	OK	46.8794	-87.8493	280	(WGS84) World Geodetic System 1984
3629494	USA: Michigan, Marquette, Huron Mountain Club, Red pine site 5, Norways-Mtn Lake	Named Place: Bounded area	USGS Topo Map; Richter D. (2004). "Rare And Unusual Fungi (Basidiomycota) of The Huron Mountains, Marquette County, Michigan". The Michigan Botanist (43): 65-80.	Site definition is according to the cited publication: Site #5) North Shore of Rush Lake; S 1⁄2 of NE 1⁄4 of Sec 19	OK	46.8902	-87.9015	490	(WGS84) World Geodetic System 1984
3630161	USA: Michigan, Marquette, Huron Mountain Club, Red pines, East Pine Lake, site 1	Named Place: Bounded area	USGS Topo Map; Richter D. (2004). "Rare And Unusual Fungi (Basidiomycota) of The Huron Mountains, Marquette County, Michigan". The Michigan Botanist (43): 65-80.	Site definition is according to the cited publication: Site #1) North of Cranberry Bog; NE 1⁄4 of NW 1⁄4 of Sec 27, what is consistent with the description "East Pine Lake".	OK	46.8794	-87.8493	280	(WGS84) World Geodetic System 1984
3629275	USA: Michigan, Marquette, Huron Mountain Club, sand pit near cabin area	Named Place: Bounded area	GoogleMaps/Earth; Flaspohler D.J., Meine C. (January–February 2006). "Planning for Wildness: Aldo Leopold's Report on Huron Mountain Club". Journal of Forestry. Bethesda, MD: Society of American Foresters. 104 (1): 32–42. ISSN 0022-1201		OK	46.8903	-87.8766	135	(WGS84) World Geodetic System 1984
3629496	USA: Michigan, Marquette, Huron Mountain Club, site 1, NE cranberry bog	Named Place: Bounded area	USGS Topo Map; Richter D. (2004). "Rare And Unusual Fungi (Basidiomycota) of The Huron Mountains, Marquette County, Michigan". The Michigan Botanist (43): 65-80.	Site definition is according to the cited publication: Site #1) North of Cranberry Bog; NE 1⁄4 of NW 1⁄4 of Sec 27, what is consistent with the description "NE Cranberry Bog".	OK	46.8794	-87.8493	280	(WGS84) World Geodetic System 1984
3629278	USA: Michigan, Marquette, Huron Mountain Club, site 2 & 6	Problems: Inaccurate	GoogleMaps/Earth; Flaspohler D.J., Meine C. (January–February 2006). "Planning for Wildness: Aldo Leopold's Report on Huron Mountain Club". Journal of Forestry. Bethesda, MD: Society of American Foresters. 104 (1): 32–42. ISSN 0022-1201	Sites 2 & 6 are two different well defined areas at Huron Mountain Club grounds.	FAIL
3629281	USA: Michigan, Marquette, Huron Mountain Club, site 6, found by Mountain Lake	Named Place: Bounded area	USGS Topo Map; Richter D. (2004). "Rare And Unusual Fungi (Basidiomycota) of The Huron Mountains, Marquette County, Michigan". The Michigan Botanist (43): 65-80.	Site definition is according to the cited publication: Site #6) North of Mountain Lake; SW 1⁄4 of NE 1⁄4 of Sec 30, what is consistent with the description "found by Mountain Lake".	OK	46.8758	-87.9036	390	(WGS84) World Geodetic System 1984
1449044	USA: Michigan, Marquette, Huron Mountain Club.	Named Place: Bounded area	GoogleMaps/Earth; Flaspohler D.J., Meine C. (January–February 2006). "Planning for Wildness: Aldo Leopold's Report on Huron Mountain Club". Journal of Forestry. Bethesda, MD: Society of American Foresters. 104 (1): 32–42. ISSN 0022-1201	An old map showing extent of Huron Mountain Club is embeded in the cited publication.	OK	46.8537	-87.8818	11050	(WGS84) World Geodetic System 1984
462597	USA: Michigan, Marquette, Kawbawgam Road	Named Place: River, stream, road, etc.	GoogleMaps/Earth		OK	46.4787	-87.2228	1725	(WGS84) World Geodetic System 1984
462614	USA: Michigan, Marquette, Little Presque Isle	Named Place: Bounded area	GoogleMaps/Earth		OK	46.638	-87.4596	280	(WGS84) World Geodetic System 1984
462592	USA: Michigan, Marquette, Marquette	Named Place: Bounded area	GoogleMaps/Earth		OK	46.5492	-87.4234	4000	(WGS84) World Geodetic System 1984
462601	USA: Michigan, Marquette, Marquette	Named Place: Bounded area	GoogleMaps/Earth		OK	46.5492	-87.4234	4000	(WGS84) World Geodetic System 1984
462591	USA: Michigan, Marquette, Michigamme State Forest	Named Place: Undefined area	USGS Topo Map	It was hard to determine exact extent of the State Forest and thus assumed a broad area enclosed by county borders to the West and South and route 95 to the East. Large extent is mainly due to fuzzy norhern boundary of the locality.	OK	46.3069	-88.0686	7550	(WGS84) World Geodetic System 1984
462600	USA: Michigan, Marquette, Near Marquette	Named Place: Near a Named Place	GoogleMaps/Earth	The extent of the locality was calculated as a half of the distance between centres of Marquette and the closest city of similar size, which is Ishpeming	OK	46.5492	-87.4234	11000	(WGS84) World Geodetic System 1984
462611	USA: Michigan, Marquette, Pine Barrens, SE of Huron Mountain Club grounds			Too large open area.	FAIL
462599	USA: Michigan, Marquette, Pine Lake area, Huron Mountain Club	Named Place: Near a Named Place	USGS Topo Map	Caution! Georeferenced to an area surrounding the lake as the fungus cannot grow in water. The area's extent was set to reflect a half of the distance between edge of Pine Lake and edges of both nearby Mountain Lake and Rush Lake.	OK	46.8796	-87.8768	1375	(WGS84) World Geodetic System 1984
462589	USA: Michigan, Marquette, Pine River	Named Place: River, stream, road, etc.	USGS Topo Map		OK	46.8863	-87.8613	950	(WGS84) World Geodetic System 1984
462613	USA: Michigan, Marquette, Pine River	Named Place: River, stream, road, etc.	USGS Topo Map		OK	46.8863	-87.8613	950	(WGS84) World Geodetic System 1984
462609	USA: Michigan, Marquette, Pine River area	Named Place: River, stream, road, etc.	USGS Topo Map		OK	46.8863	-87.8613	950	(WGS84) World Geodetic System 1984
462612	USA: Michigan, Marquette, Pine shores E of Huron Mountain Club buildings	Offset: Directin only, no distance	USGS Topo Map	Snapped to a point in the middle between Huron Mountain Club building and nearest named place to the East, which is Pine River Point.	OK	46.8848	-87.8392	1850	(WGS84) World Geodetic System 1984
462596	USA: Michigan, Marquette, Stone's Mill			Locality description is too scarce.	FAIL
462585	USA: Michigan, Marquette, Yellow Dog Plains	Named Place: Undefined area	USGS Topo Map	Yellow Dog Plains do not have clear West boundary by means of surroundig mountains and it was assumed to be Salmon Trout River	OK	46.7338	-87.846	4500	(WGS84) World Geodetic System 1984
462588	USA: Michigan, Marquette, Yellow Dog Plains	Named Place: Undefined area	USGS Topo Map	Yellow Dog Plains do not have clear West boundary by means of surroundig mountains and it was assumed to be Salmon Trout River	OK	46.7338	-87.846	4500	(WGS84) World Geodetic System 1984
462610	USA: Michigan, Marquette, Yellow Dog Road			Cannot locate the road.	FAIL
462616	USA: Michigan, Oakland, La Badie Lake			There is no place named "Badie Lake".	FAIL
2130359	USA: Mississippi, Harrison, DeSoto National Forest, Harrison Experimental Forest, E. of Saucier	Named Place: Undefined area	USGS Topo Map	As having problems trying to identify the exact limits of Harrison Experimental Forest the extnt of the place was assumed to be limited by a railrod to the West and Bethel Road to the North.	OK	30.6258	-89.0316	4400	(WGS84) World Geodetic System 1984
84408	USA: Mississippi, Harrison, Harrison Experimental Forest, De Soto National Forest.	Named Place: Undefined area	USGS Topo Map	As having problems trying to identify the exact limits of Harrison Experimental Forest the extnt of the place was assumed to be limited by a railrod to the West and Bethel Road to the North.	OK	30.6258	-89.0316	4400	(WGS84) World Geodetic System 1984
112772	USA: Mississippi, Harrison, POW camp, off Bethel Road, E of Saucier	Named Place: Undefined area	USGS Topo Map	As having problems trying to identify the exact limits of the POW camp the extent of the place was assummed to be limited by Bethel Road to the South.	OK	30.6372	-89.0046	550	(WGS84) World Geodetic System 1984
2557024	USA: New York, Erie, Chesnut Ridge Park	Named Place: Bounded area	http://www2.erie.gov/parks/index.php?q=chestnut-ridge	The boundaries of the Park were determined based on a map found at county's official site - the link is provided in the source field.	OK	42.7166	-78.758	1800	(WGS84) World Geodetic System 1984
2557021	USA: New York, Erie, North Collins Elementary School	Named Place: Bounded area	GoogleMaps/Earth	Snapped to the middle of the main building with extent covering all the school buildings/facilities including school buses parking.	OK	42.5968	-78.9268	300	(WGS84) World Geodetic System 1984
2557022	USA: New York, Erie, North Collins Elementary School	Named Place: Bounded area	GoogleMaps/Earth	Snapped to the middle of the main building with extent covering all the school buildings/facilities including school buses parking.	OK	42.5968	-78.9268	300	(WGS84) World Geodetic System 1984
2557023	USA: New York, Erie, North Collins Elementary School	Named Place: Bounded area	GoogleMaps/Earth	Snapped to the middle of the main building with extent covering all the school buildings/facilities including school buses parking.	OK	42.5968	-78.9268	300	(WGS84) World Geodetic System 1984
2557396	USA: New York, Erie, North Collins Elementary School	Named Place: Bounded area	GoogleMaps/Earth	Snapped to the middle of the main building with extent covering all the school buildings/facilities including school buses parking.	OK	42.5968	-78.9268	300	(WGS84) World Geodetic System 1984
103470	USA: New York, Suffolk, Robert Moses State Park, Long Island.	Named Place: Bounded area	GoogleMaps/Earth		OK	40.6235	-73.2673	3850	(WGS84) World Geodetic System 1984
103473	USA: New York, Suffolk, Robert Moses State Park, Long Island.	Named Place: Bounded area	GoogleMaps/Earth		OK	40.6235	-73.2673	3850	(WGS84) World Geodetic System 1984
1741775	USA: New York, Round Lake under pines and hardwoods	Named Place: Near a Named Place	GoogleMaps/Earth	Caution! Georeferenced to an area surrounding the lake as the fungus cannot grow in water. The area's extent was set to reflect a half of the distance between edge of Pine Lake and the edge of nearby Green Lake.	OK	43.0478	-75.9753	410	(WGS84) World Geodetic System 1984
655834	USA: North Carolina, Chatham, At Mann's Chapel, about 8 miles from Chapel Hill.	Named Place: Near a Named Place	USGS Topo Map	The extent of the locality was adjusted to cover a junction of Manns Chapel Road and Lamont Norwood Road what guarantee that all the surroundig buildings, which can belong to Manns Chapel parish, were included in uncertainty area.	OK	35.846	-79.1266	310	(WGS84) World Geodetic System 1984
655826	USA: North Carolina, Chatham, By Oldham's pasture.			Too scarce locality description.	FAIL
2007354	USA: North Carolina, Chatham, Chapel Hill	Named Place: Bounded area	GoogleMaps/Earth		OK	35.9132	-79.0558	8430
2008991	USA: North Carolina, Chatham, Chapel Hill In pine grove on Oldham Farm			Too scarce locality description.	FAIL
2620244	USA: North Carolina, Chatham, Kamp Farm site, 6 miles South of Pittsboro	Offset: Offset at a heading	GoogleMaps/Earth	Although the distance was measured by air there is route 501 that goes just south of Pittsboro.	OK	35.6331	-79.1772	9685	(WGS84) World Geodetic System 1984
2620245	USA: North Carolina, Chatham, Kamp Farm site, 6 miles South of Pittsboro	Offset: Offset at a heading	GoogleMaps/Earth	Although the distance was measured by air there is route 501 that goes just south of Pittsboro.	OK	35.6331	-79.1772	9685	(WGS84) World Geodetic System 1984
655828	USA: North Carolina, Chatham, Mann's Chapel.	Named Place: Near a Named Place	USGS Topo Map	The extent of the locality was adjusted to cover a junction of Manns Chapel Road and Lamont Norwood Road what guarantee that all the surroundig buildings, which can belong to Manns Chapel parish, were included in uncertainty area.	OK	35.846	-79.1266	310	(WGS84) World Geodetic System 1984
655831	USA: North Carolina, Chatham, Near Mann's Chapel.	Named Place: Near a Named Place	USGS Topo Map	The extent of the locality was adjusted to cover a junction of Manns Chapel Road and Lamont Norwood Road what guarantee that all the surroundig buildings, which can belong to Manns Chapel parish, were included in uncertainty area.	OK	35.846	-79.1266	310	(WGS84) World Geodetic System 1984
655835	USA: North Carolina, Chatham, On Oldham farm, about 4 mi. from C.H. [Chapel Hill].	Offset: Offset along a path	GoogleMaps/Earth	Distance was measured from the centre of Chapell Hill by routes 86 and 501 to the South.	OK	35.8637	-79.0766	6855	(WGS84) World Geodetic System 1984
655829	USA: North Carolina, Chatham, On Oldham farm, about 4 mi. so. of C. Hill. [Chapel Hill]	Offset: Offset along a path	GoogleMaps/Earth	Distance was measured from the centre of Chapell Hill by routes 86 and 501 to the South.	OK	35.8637	-79.0766	6855	(WGS84) World Geodetic System 1984
655830	USA: North Carolina, Chatham, On Oldham farm, about 5 miles south of Chapel Hill.	Offset: Offset along a path	GoogleMaps/Earth	Distance was measured from the centre of Chapell Hill by routes 86 and 501 to the South.	OK	35.8511	-79.0865	6855	(WGS84) World Geodetic System 1984
655832	USA: North Carolina, Chatham, On Oldham farm, about 5 miles south of Chapel Hill.	Offset: Offset along a path	GoogleMaps/Earth	Distance was measured from the centre of Chapell Hill by routes 86 and 501 to the South.	OK	35.8511	-79.0865	6855	(WGS84) World Geodetic System 1984
1936364	USA: North Carolina, Durham, Duke University, behind Bio-Sci building, near construction site.	Named Place: Near a Named Place	GoogleMaps/Earth	Georeferenced to greenhouses behind Department of Biology building that were assumed the construction site when the locality sting was written. The extent of the area fully covers adjacent Department of Biology building.	OK	36.0026	-78.9443	210	(WGS84) World Geodetic System 1984
655837	USA: North Carolina, Orange, Chapel Hill. Near Meeting of Waters.	Named Place: River, stream, road, etc.	USGS Topo Map	Georeferenced to the whole extent of Meeting of the Waters Creek.	OK	35.8952	-79.0231	1700	(WGS84) World Geodetic System 1984
655836	USA: North Carolina, Orange, Near end of dam at University Lake, Chapel Hill.	Named Place: Near a Named Place	GoogleMaps/Earth	Snapped to the middle of the dam as cannot determine which end was described in the description. The extent calculated to reflect half of the distance to the nearest buildings to the North.	OK	35.8966	-79.0921	140	(WGS84) World Geodetic System 1984
655833	USA: North Carolina, Orange, Near old Williams Chapel, about 2.5 miles from C.H. [Chapel Hill]			Cannot locate Williams Chapel	FAIL
655827	USA: North Carolina, Orange, Opposite site of Gore Chapel, 3 or 4 mi. from C. Hill. [Chapel Hill]			Cannot locate Gore Chapel	FAIL
481268	USA: North Carolina, Swain, Almond	Named Place: Undefined area	GoogleMaps/Earth	The extent of the place was set as a half ot the distance between centres of Almond and the nearest settlement of Wesser.	OK	35.3698	-83.5652	3050	(WGS84) World Geodetic System 1984
2620243	USA: North Carolina, Wake, Carl Alwin Schenck Memorial Forest (general, non-GPS)	Named Place: Bounded area	GoogleMaps/Earth		OK	35.8174	-78.7278	950	(WGS84) World Geodetic System 1984
2620240	USA: North Carolina, Wake, William B. Umstead State Park, Reedy Creek Section	Named Place: River, stream, road, etc.	GoogleMaps/Earth	Georeferenced to the whole extent of Reedy Creek within William B. Umstead State Park	OK	35.8318	-78.7475	550	(WGS84) World Geodetic System 1984
2620241	USA: North Carolina, Wake, William B. Umstead State Park, Reedy Creek Section	Named Place: River, stream, road, etc.	GoogleMaps/Earth	Georeferenced to the whole extent of Reedy Creek within William B. Umstead State Park	OK	35.8318	-78.7475	550	(WGS84) World Geodetic System 1984
2620242	USA: North Carolina, Wake, William B. Umstead State Park, Reedy Creek Section	Named Place: River, stream, road, etc.	GoogleMaps/Earth	Georeferenced to the whole extent of Reedy Creek within William B. Umstead State Park	OK	35.8318	-78.7475	550	(WGS84) World Geodetic System 1984
2137420	USA: Ohio, Ross, Tar Hollow	Named Place: Undefined area	GoogleMaps/Earth	Georeferenced to the full extent of the State Forest (not State Park, which is smaller) enclosed to the North by roads 56 and 180 and by roads 327 and 671 to the South. The area extends in three counties (Ross, Hocking and Vinton).	OK	39.3739	-82.7516	8925	(WGS84) World Geodetic System 1984
1741768	USA: Pennsylvania, Huntingdon, Ross Run grassy ground under pines	Named Place: River, stream, road, etc.	ESRI World Topo	Georeferenced to the full extent of Ross Run	OK	40.693	-77.7772	1850	(WGS84) World Geodetic System 1984
1741769	USA: Rhode Island, Charlestown, Burlingame Reservation under Pinus resinosa & mixture	Named Place: Undefined area	USGS Topo Map	Included both Burlingame State Park and Mangement Area	OK	41.3908	-71.7056	3550	(WGS84) World Geodetic System 1984
1741773	USA: Rhode Island, Charlestown, Burlingame Reservation under red pine	Named Place: Undefined area	USGS Topo Map	Included both Burlingame State Park and Mangement Area	OK	41.3908	-71.7056	3550	(WGS84) World Geodetic System 1984
251685	USA: Tennessee, Knox, Muncipality of Gatlinburg	Named Place: Bounded area	GoogleMaps/Earth		OK	35.7204	-83.4975	6850	(WGS84) World Geodetic System 1984
246044	USA: Tennessee, Sevier, Muncipality of Knoxville	Named Place: Bounded area	GoogleMaps/Earth		OK	35.9606	-83.9207	22850	(WGS84) World Geodetic System 1984
2797698	USA: Texas, Hardin, Big Thicket National Preserve, Turkey Creek Unit; Kirby Nature Trail	Named Place: River, stream, road, etc.	Mapnik (OSM); http://www.ouachitamaps.com/Big%20Thicket.html		OK	30.4666	-94.3464	595	(WGS84) World Geodetic System 1984
604242	USA: Virginia, Campbell, Lynchburg	Named Place: Undefined area	GoogleMaps/Earth	It is hard to determine the city extent due to unclear boundary with surrounding towns	OK	37.4138	-79.1422	3050	(WGS84) World Geodetic System 1984
2028163	USA: Virginia, Craig, Camp Mitchell, New Castle	Named Place: River, stream, road, etc.	GoogleMaps/Earth	Assumed that Camp Mitchell is a road near New Castle.	OK	37.5155	-80.0999	440	(WGS84) World Geodetic System 1984
1739371	USA: Virginia, Prince William, Occoquan Creek, Kettle Run under Virginia Pine	Named Place: River, stream, road, etc.	USGS Topo Map	Georeferenced to the full extent of the Kettle Run in Prince William county.	OK	38.7106	-77.5711	5350	(WGS84) World Geodetic System 1984
2188124	USA: West Virginia, Braxton, Burnsville Lake Wildlife Management Area. Orlando quad.	Named Place: Bounded area	GoogleMaps/Earth	Georeferenced to the full extent of Burnsville Lake Wildlife Management Area. Cannot interpret "Orlando quad." description.	OK	38.8137	-80.5793	5735	(WGS84) World Geodetic System 1984
290942	USA: West Virginia, Braxton, Elk River WMA, Bee Branch Recreation Area	Named Place: Undefined area	GoogleMaps/Earth	Found Bee Run (not Branch) Recreation Area. The extent was set to encompass area extending from the peninsula point to the Airport Road.	OK	38.6662	-80.6781	1450	(WGS84) World Geodetic System 1984
