# Supplementary material for: Aureoboletus projectellus (Fungi, Boletales) – Occurrence data, environmental layers and habitat suitability models for North America and Europe
Source: Data Brief. 2019 Feb 23;23:103779. doi: 10.1016/j.dib.2019.103779 (PMC6660558; doi:10.1016/j.dib.2019.103779)
Supplement: Multimedia component 3 [file mmc3.xlsx]

## Sheet: Europe (Wrzosek et. al 2017)
Latitude	Longitude	Datum	Source
30.372590000	60.313580000	Datum	Wrzosek et. al. 2017
25.755099000	56.659399000	(WGS84) World Geodetic System 1984	Wrzosek et. al. 2017
24.542210000	54.297190000	(WGS84) World Geodetic System 1984	Wrzosek et. al. 2017
24.405973000	57.251877000	(WGS84) World Geodetic System 1984	Wrzosek et. al. 2017
24.286946000	57.158233000	(WGS84) World Geodetic System 1984	Wrzosek et. al. 2017
24.187944000	57.110863000	(WGS84) World Geodetic System 1984	Wrzosek et. al. 2017
23.999953000	56.982326000	(WGS84) World Geodetic System 1984	Wrzosek et. al. 2017
23.848832000	56.984656000	(WGS84) World Geodetic System 1984	Wrzosek et. al. 2017
23.569722000	56.715000000	(WGS84) World Geodetic System 1984	Wrzosek et. al. 2017
23.477980000	56.955000000	(WGS84) World Geodetic System 1984	Wrzosek et. al. 2017
23.368670000	57.043607000	(WGS84) World Geodetic System 1984	Wrzosek et. al. 2017
23.191076000	57.203916000	(WGS84) World Geodetic System 1984	Wrzosek et. al. 2017
22.748961000	57.525023000	(WGS84) World Geodetic System 1984	Wrzosek et. al. 2017
22.603083000	57.610568000	(WGS84) World Geodetic System 1984	Wrzosek et. al. 2017
22.285141000	57.123476000	(WGS84) World Geodetic System 1984	Wrzosek et. al. 2017
22.140393000	57.625749000	(WGS84) World Geodetic System 1984	Wrzosek et. al. 2017
21.989318000	57.600637000	(WGS84) World Geodetic System 1984	Wrzosek et. al. 2017
21.809100000	55.426960000	(WGS84) World Geodetic System 1985	Wrzosek et. al. 2017
21.697749000	57.559310000	(WGS84) World Geodetic System 1984	Wrzosek et. al. 2017
21.389600000	55.402960000	(WGS84) World Geodetic System 1984	Wrzosek et. al. 2017
21.343530000	55.627920000	(WGS84) World Geodetic System 1985	Wrzosek et. al. 2017
21.204857000	56.446190000	(WGS84) World Geodetic System 1984	Wrzosek et. al. 2017
21.075820000	55.378770000	(WGS84) World Geodetic System 1984	Wrzosek et. al. 2017
20.999856000	56.279600000	(WGS84) World Geodetic System 1984	Wrzosek et. al. 2017
20.890090000	55.208840000	(WGS84) World Geodetic System 1984	Wrzosek et. al. 2017
20.807620000	55.142560000	(WGS84) World Geodetic System 1984	Wrzosek et. al. 2017
20.590810000	54.998570000	(WGS84) World Geodetic System 1984	Wrzosek et. al. 2017
20.239170000	54.783340000	(WGS84) World Geodetic System 1984	Wrzosek et. al. 2017
18.743797	54.668987	(WGS84) World Geodetic System 1984	Wrzosek et. al. 2017
18.534620000	52.908070000	(WGS84) World Geodetic System 1984	Wrzosek et. al. 2017
17.964412000	54.828643000	(WGS84) World Geodetic System 1984	Wrzosek et. al. 2017
17.893630000	54.820270000	(WGS84) World Geodetic System 1984	Wrzosek et. al. 2017
17.733130000	54.786230000	(WGS84) World Geodetic System 1984	Wrzosek et. al. 2017
17.719110000	54.684160000	(WGS84) World Geodetic System 1984	Wrzosek et. al. 2017
17.675280000	54.782870000	(WGS84) World Geodetic System 1984	Wrzosek et. al. 2017
17.628070000	54.775040000	(WGS84) World Geodetic System 1984	Wrzosek et. al. 2017
17.237540000	54.722040000	(WGS84) World Geodetic System 1984	Wrzosek et. al. 2017
17.188110000	54.703100000	(WGS84) World Geodetic System 1984	Wrzosek et. al. 2017
17.059631000	54.669965000	(WGS84) World Geodetic System 1984	Wrzosek et. al. 2017
15.072550000	54.989330000	(WGS84) World Geodetic System 1984	Wrzosek et. al. 2017
13.931558000	52.103658000	(WGS84) World Geodetic System 1984	Wrzosek et. al. 2017

## Sheet: Europe (Artportalen)
Id	Site_name	East_Coord (RT 90)	North_Coor (RT 90)	Accuracy	County	Municipali	County	Parrish	Date	Longitude (WGS84)	Latitude (WGS84)
67833910	Byrums Sandvik	1569981	6346513	10	Kalmar	Borgholm	Öland	Böda	2017-10-02 00:00:00	16.967436749899999	57.239437547500003
67833911	Byrums sandvik	1570099	6346578	10	Kalmar	Borgholm	Öland	Böda	2017-10-02 00:00:00	16.969409181500001	57.240003123699999
67833912	Byrums Sandvik	1569823	6346774	10	Kalmar	Borgholm	Öland	Böda	2017-10-02 00:00:00	16.964893643400000	57.241805118099997
67834264	Homrevet, Södra	1577132	6353536	200	Kalmar	Borgholm	Öland	Böda	2017-10-02 00:00:00	17.088038758600000	57.301343991600000
67925288	Fagerrör	1578850	6354663	5	Kalmar	Borgholm	Öland	Böda	2017-10-10 00:00:00	17.116894518799999	57.311169179499998
67963693	Böda skogsjärnväg	1578801	6354747	250	Kalmar	Borgholm	Öland	Böda	2017-10-15 00:00:00	17.116108320700000	57.311931800000004
68030289	Fagerrör	1578845	6354656	10	Kalmar	Borgholm	Öland	Böda	2017-10-19 00:00:00	17.116809329399999	57.311107195399998
69225650	Bödakusten Östra NR, Homrevet	1576872	6353242	10	Kalmar	Borgholm	Öland	Böda	2017-10-01 00:00:00	17.083634741600001	57.298748185100003
69225651	Bödakusten Östra NR, Homrevet	1576855	6353228	10	Kalmar	Borgholm	Öland	Böda	2017-10-01 00:00:00	17.083348430800001	57.298625348100003
69225703	Bödakusten Östra NR, Homrevet	1577591	6353911	10	Kalmar	Borgholm	Öland	Böda	2017-10-01 00:00:00	17.095769868700000	57.304633129300001
69243936	Fagerrör	1578850	6354663	10	Kalmar	Borgholm	Öland	Böda	2017-10-07 00:00:00	17.116894518799999	57.311169179499998
