# Supplementary material for: Aureoboletus projectellus (Fungi, Boletales) – Occurrence data, environmental layers and habitat suitability models for North America and Europe
Source: Data Brief. 2019 Feb 23;23:103779. doi: 10.1016/j.dib.2019.103779 (PMC6660558; doi:10.1016/j.dib.2019.103779)
Supplement: Multimedia component 4 [file mmc4.csv]

Spec	X_Long	Y_Lat
Aureoboletus_projectellus	10935687.38	10412698.51
Aureoboletus_projectellus	10932385.94	10433083.51
Aureoboletus_projectellus	10055063.2	9619335.255
Aureoboletus_projectellus	10440831.71	9958181.319
Aureoboletus_projectellus	10049562.64	9611331.921
Aureoboletus_projectellus	10406488.08	10019288.63
Aureoboletus_projectellus	10531421.99	9936242.831
Aureoboletus_projectellus	10615628.78	9889902.235
Aureoboletus_projectellus	9413900.386	10485259.95
Aureoboletus_projectellus	9424312.516	10439078.87
Aureoboletus_projectellus	9404970.72	10497623.21
Aureoboletus_projectellus	9259245.372	10486526.45
Aureoboletus_projectellus	9242161.733	10507797.09
Aureoboletus_projectellus	9319608.081	10423140.55
Aureoboletus_projectellus	9216183.608	10538129.35
Aureoboletus_projectellus	9245549.418	10497365.08
Aureoboletus_projectellus	9193398.949	10476336.15
Aureoboletus_projectellus	9216063.603	10521667.23
Aureoboletus_projectellus	8886996.478	8755921.44
Aureoboletus_projectellus	9897832.49	10025018.78
Aureoboletus_projectellus	9883903.236	10011811.18
Aureoboletus_projectellus	10123164.51	10062479.11
Aureoboletus_projectellus	10355226.01	9798653.472
Aureoboletus_projectellus	9856030.662	9258988.822
Aureoboletus_projectellus	9859693.243	9264266.66
Aureoboletus_projectellus	9848275.824	9234636.628
Aureoboletus_projectellus	9870039.722	9275304.231
Aureoboletus_projectellus	9449694.565	9223426.063
Aureoboletus_projectellus	9888348.312	9255231.018
Aureoboletus_projectellus	9550789.372	9663900.455
Aureoboletus_projectellus	9976753.039	9797684.742
Aureoboletus_projectellus	10480298.84	9892030.816
Aureoboletus_projectellus	9458554.961	9261835.307
Aureoboletus_projectellus	9422413.642	9291234.724
Aureoboletus_projectellus	8374191.37	8823412.964
Aureoboletus_projectellus	9855244.973	9432691.304
Aureoboletus_projectellus	9771203.8	9446118.916
Aureoboletus_projectellus	9993855.424	9575996.33
Aureoboletus_projectellus	9734239.819	9592292.939
Aureoboletus_projectellus	9725104.905	9576145.334
