# Supplementary material for: Aureoboletus projectellus (Fungi, Boletales) – Occurrence data, environmental layers and habitat suitability models for North America and Europe
Source: Data Brief. 2019 Feb 23;23:103779. doi: 10.1016/j.dib.2019.103779 (PMC6660558; doi:10.1016/j.dib.2019.103779)
Supplement: Multimedia component 7 [file mmc7.zip]

Archive with 5 entries (5 files):
- PCA1.asc
- PCA2.asc
- PCA3.asc
- PCA4.asc
- PCA5.asc
