# Supplementary material for: Aureoboletus projectellus (Fungi, Boletales) – Occurrence data, environmental layers and habitat suitability models for North America and Europe
Source: Data Brief. 2019 Feb 23;23:103779. doi: 10.1016/j.dib.2019.103779 (PMC6660558; doi:10.1016/j.dib.2019.103779)
Supplement: Multimedia component 8 [file mmc8.zip]

Archive with 44 entries (42 files):
- MaxEnt/
- MaxEnt/Aureoboletus_projectellus.html
- MaxEnt/plots/
- MaxEnt/plots/Aureoboletus_projectellus_avg.png
- MaxEnt/plots/Aureoboletus_projectellus_jacknife.png
- MaxEnt/plots/Aureoboletus_projectellus_jacknife_auc.png
- MaxEnt/plots/Aureoboletus_projectellus_jacknife_test.png
- MaxEnt/plots/Aureoboletus_projectellus_lowerci.png
- MaxEnt/plots/Aureoboletus_projectellus_max.png
- MaxEnt/plots/Aureoboletus_projectellus_median.png
- MaxEnt/plots/Aureoboletus_projectellus_min.png
- MaxEnt/plots/Aureoboletus_projectellus_omission.png
- MaxEnt/plots/Aureoboletus_projectellus_PCA1.png
- MaxEnt/plots/Aureoboletus_projectellus_PCA1_only.png
- MaxEnt/plots/Aureoboletus_projectellus_PCA1_only_thumb.png
- MaxEnt/plots/Aureoboletus_projectellus_PCA1_thumb.png
- MaxEnt/plots/Aureoboletus_projectellus_PCA2.png
- MaxEnt/plots/Aureoboletus_projectellus_PCA2_only.png
- MaxEnt/plots/Aureoboletus_projectellus_PCA2_only_thumb.png
- MaxEnt/plots/Aureoboletus_projectellus_PCA2_thumb.png
- MaxEnt/plots/Aureoboletus_projectellus_PCA3.png
- MaxEnt/plots/Aureoboletus_projectellus_PCA3_only.png
- MaxEnt/plots/Aureoboletus_projectellus_PCA3_only_thumb.png
- MaxEnt/plots/Aureoboletus_projectellus_PCA3_thumb.png
- MaxEnt/plots/Aureoboletus_projectellus_PCA4.png
- MaxEnt/plots/Aureoboletus_projectellus_PCA4_only.png
- MaxEnt/plots/Aureoboletus_projectellus_PCA4_only_thumb.png
- MaxEnt/plots/Aureoboletus_projectellus_PCA4_thumb.png
- MaxEnt/plots/Aureoboletus_projectellus_PCA5.png
- MaxEnt/plots/Aureoboletus_projectellus_PCA5_only.png
- MaxEnt/plots/Aureoboletus_projectellus_PCA5_only_thumb.png
- MaxEnt/plots/Aureoboletus_projectellus_PCA5_thumb.png
- MaxEnt/plots/Aureoboletus_projectellus_PCA_avg.png
- MaxEnt/plots/Aureoboletus_projectellus_PCA_lowerci.png
- MaxEnt/plots/Aureoboletus_projectellus_PCA_max.png
- MaxEnt/plots/Aureoboletus_projectellus_PCA_median.png
- MaxEnt/plots/Aureoboletus_projectellus_PCA_min.png
- MaxEnt/plots/Aureoboletus_projectellus_PCA_stddev.png
- MaxEnt/plots/Aureoboletus_projectellus_Pinus.png
- MaxEnt/plots/Aureoboletus_projectellus_Pinus_only.png
- MaxEnt/plots/Aureoboletus_projectellus_Pinus_only_thumb.png
- MaxEnt/plots/Aureoboletus_projectellus_Pinus_thumb.png
- MaxEnt/plots/Aureoboletus_projectellus_roc.png
- MaxEnt/plots/Aureoboletus_projectellus_stddev.png
