# Supplementary material for: Aureoboletus projectellus (Fungi, Boletales) – Occurrence data, environmental layers and habitat suitability models for North America and Europe
Source: Data Brief. 2019 Feb 23;23:103779. doi: 10.1016/j.dib.2019.103779 (PMC6660558; doi:10.1016/j.dib.2019.103779)
Supplement: Multimedia component 9 [file mmc9.zip › Supplementary Grid 6.asc]

ncols         680
nrows         579
xllcorner     8301595.1591273
yllcorner     8611709.0351293
cellsize      5000.0
NODATA_value  -9999
-9999 -9999 -9999 -9999 -9999 -9999 -9999 -9999 -9999 -9999 -9999 -9999 -9999 -9999 -9999 -9999 -9999 -9999 -9999 -9999 -9999 -9999 -9999 -9999 -9999 -9999 -9999 -9999 -9999 -9999 -9999 -9999 -9999 -9999 -9999 -9999 -9999 -9999 -9999 -9999 -9999 -9999 -9999 -9999 -9999 -9999 -9999 -9999 -9999 -9999 -9999 -9999 -9999 -9999 -9999 -9999 -9999 -9999 -9999 -9999 -9999 -9999 -9999 -9999 -9999 -9999 -9999 -9999 -9999 -9999 -9999 -9999 -9999 -9999 -9999 -9999 -9999 -9999 -9999 -9999 -9999 -9999 -9999 -9999 -9999 -9999 -9999 -9999 -9999 -9999 -9999 -9999 -9999 -9999 -9999 -9999 -9999 -9999 -9999 -9999 -9999 -9999 -9999 -9999 -9999 -9999 -9999 -9999 -9999 -9999 -9999 -9999 -9999 6.99296E-6 7.17845E-6 -9999 -9999 -9999 -9999 -9999 -9999 -9999 -9999 -9999 -9999 -9999 -9999 -9999 -9999 -9999 -9999 -9999 -9999 -9999 -9999 -9999 -9999 -9999 -9999 -9999 -9999 -9999 -9999 -9999 -9999 -9999 -9999 -9999 -9999 -9999 -9999 -9999 -9999 -9999 -9999 -9999 -9999 -9999 -9999 -9999 -9999 -9999 -9999 -9999 -9999 -9999 -9999 -9999 -9999 -9999 -9999 -9999 -9999 -9999 -9999 -9999 -9999 -9999 -9999 -9999 -9999 -9999 -9999 -9999 -9999 -9999 -9999 -9999 -9999 -9999 -9999 -9999 -9999 -9999 -9999 -9999 -9999 -9999 -9999 -9999 -9999 -9999 -9999 -9999 -9999 -9999 -9999 -9999 -9999 -9999 -9999 -9999 -9999 -9999 -9999 -9999 -9999 -9999 -9999 -9999 -9999 -9999 -9999 -9999 -9999 -9999 -9999 -9999 -9999 -9999 -9999 -9999 -9999 -9999 -9999 -9999 -9999 -9999 -9999 -9999 -9999 -9999 -9999 -9999 -9999 -9999 -9999 -9999 -9999 -9999 -9999 -9999 -9999 -9999 -9999 -9999 -9999 -9999 -9999 -9999 -9999 -9999 -9999 -9999 -9999 -9999 -9999 -9999 -9999 -9999 -9999 -9999 -9999 -9999 -9999 -9999 -9999 -9999 -9999 -9999 -9999 -9999 -9999 -9999 -9999 -9999 -9999 -9999 -9999 -9999 -9999 -9999 -9999 -9999 -9999 -9999 -9999 -9999 -9999 -9999 -9999 -9999 -9999 -9999 -9999 -9999 -9999 -9999 -9999 -9999 -9999 -9999 -9999 -9999 -9999 -9999 -9999 -9999 -9999 -9999 -9999 -9999 -9999 -9999 -9999 -9999 -9999 -9999 -9999 -9999 -9999 -9999 -9999 -9999 -9999 -9999 -9999 -9999 -9999 -9999 -9999 -9999 -9999 -9999 -9999 -9999 -9999 -9999 -9999 -9999 -9999 -9999 -9999 -9999 -9999 -9999 -9999 -9999 -9999 -9999 -9999 -9999 -9999 -9999 -9999 -9999 -9999 -9999 -9999 -9999 -9999 -9999 -9999 -9999 -9999 -9999 -9999 -9999 -9999 -9999 -9999 -9999 -9999 -9999 -9999 -9999 -9999 -9999 -9999 -9999 -9999 -9999 -9999 -9999 -9999 -9999 -9999 -9999 -9999 -9999 -9999 -9999 -9999 -9999 -9999 -9999 -9999 -9999 -9999 -9999 -9999 -9999 -9999 -9999 -9999 -9999 -9999 -9999 -9999 -9999 -9999 -9999 -9999 -9999 -9999 -9999 -9999 -9999 -9999 -9999 -9999 -9999 -9999 -9999 -9999 -9999 -9999 -9999 -9999 -9999 -9999 -9999 -9999 -9999 -9999 -9999 -9999 -9999 -9999 -9999 -9999 -9999 -9999 -9999 -9999 -9999 -9999 -9999 -9999 -9999 -9999 -9999 -9999 -9999 -9999 -9999 -9999 -9999 -9999 -9999 -9999 -9999 -9999 -9999 -9999 -9999 -9999 -9999 -9999 -9999 -9999 -9999 -9999 -9999 -9999 -9999 -9999 -9999 -9999 -9999 -9999 -9999 -9999 -9999 -9999 -9999 -9999 -9999 -9999 -9999 -9999 -9999 -9999 -9999 -9999 -9999 -9999 -9999 -9999 -9999 -9999 -9999 -9999 -9999 -9999 -9999 -9999 -9999 -9999 -9999 -9999 -9999 -9999 -9999 -9999 -9999 -9999 -9999 -9999 -9999 -9999 -9999 -9999 -9999 -9999 -9999 -9999 -9999 -9999 -9999 -9999 -9999 -9999 -9999 -9999 -9999 -9999 -9999 -9999 -9999 -9999 -9999 -9999 -9999 -9999 -9999 -9999 -9999 -9999 -9999 -9999 -9999 -9999 -9999 4.87646E-6 5.81315E-6 6.83853E-6 -9999 -9999 -9999 -9999 -9999 -9999 -9999 -9999 -9999 -9999 -9999 -9999 -9999 -9999 -9999 -9999 -9999 -9999 -9999 -9999 -9999 -9999 -9999 -9999 -9999 -9999 -9999 -9999 -9999 -9999 -9999 -9999 -9999 -9999 -9999 -9999 -9999 -9999 -9999 -9999 -9999 -9999 -9999 -9999 -9999 -9999 -9999 -9999 -9999 -9999 -9999 -9999 -9999 -9999 -9999 -9999 -9999 -9999 -9999 -9999 -9999 -9999 -9999 -9999 -9999 -9999 -9999 -9999 -9999 -9999 -9999 -9999 -9999 -9999 -9999 -9999 -9999 -9999 -9999 -9999 -9999 -9999 -9999 -9999 -9999 -9999 -9999 -9999 -9999 -9999 -9999 -9999 -9999 -9999 -9999 -9999 -9999 -9999 -9999 -9999 -9999 -9999 -9999 -9999 -9999 -9999 -9999 -9999 -9999 -9999 -9999 -9999 -9999
-9999 -9999 -9999 -9999 -9999 -9999 -9999 -9999 -9999 -9999 -9999 -9999 -9999 -9999 -9999 -9999 -9999 -9999 -9999 -9999 -9999 -9999 -9999 -9999 -9999 -9999 -9999 -9999 -9999 -9999 -9999 -9999 -9999 -9999 -9999 -9999 -9999 -9999 -9999 -9999 -9999 -9999 -9999 -9999 -9999 -9999 -9999 -9999 -9999 -9999 -9999 -9999 -9999 -9999 -9999 -9999 -9999 -9999 -9999 -9999 -9999 -9999 -9999 -9999 -9999 -9999 -9999 -9999 -9999 -9999 -9999 -9999 -9999 -9999 -9999 -9999 -9999 -9999 -9999 -9999 -9999 -9999 -9999 -9999 -9999 -9999 -9999 -9999 -9999 -9999 -9999 -9999 -9999 -9999 -9999 -9999 -9999 -9999 -9999 -9999 -9999 -9999 -9999 -9999 -9999 -9999 -9999 -9999 -9999 -9999 -9999 -9999 -9999 7.11476E-6 7.40125E-6 7.23967E-6 7.14339E-6 6.82897E-6 6.9602E-6 7.45851E-6 -9999 -9999 -9999 -9999 -9999 -9999 -9999 -9999 -9999 -9999 -9999 -9999 -9999 -9999 -9999 -9999 -9999 -9999 -9999 -9999 -9999 -9999 -9999 -9999 -9999 -9999 -9999 -9999 -9999 -9999 -9999 -9999 -9999 -9999 -9999 -9999 -9999 -9999 -9999 -9999 -9999 -9999 -9999 -9999 -9999 -9999 -9999 -9999 -9999 -9999 -9999 -9999 -9999 -9999 -9999 -9999 -9999 -9999 -9999 -9999 -9999 -9999 -9999 -9999 -9999 -9999 -9999 -9999 -9999 -9999 -9999 -9999 -9999 -9999 -9999 -9999 -9999 -9999 -9999 -9999 -9999 -9999 -9999 -9999 -9999 -9999 -9999 -9999 -9999 -9999 -9999 -9999 -9999 -9999 -9999 -9999 -9999 -9999 -9999 -9999 -9999 -9999 -9999 -9999 -9999 -9999 -9999 -9999 -9999 -9999 -9999 -9999 -9999 -9999 -9999 -9999 -9999 -9999 -9999 -9999 -9999 -9999 -9999 -9999 -9999 -9999 -9999 -9999 -9999 -9999 -9999 -9999 -9999 -9999 -9999 -9999 -9999 -9999 -9999 -9999 -9999 -9999 -9999 -9999 -9999 -9999 -9999 -9999 -9999 -9999 -9999 -9999 -9999 -9999 -9999 -9999 -9999 -9999 -9999 -9999 -9999 -9999 -9999 -9999 -9999 -9999 -9999 -9999 -9999 -9999 -9999 -9999 -9999 -9999 -9999 -9999 -9999 -9999 -9999 -9999 -9999 -9999 -9999 -9999 -9999 -9999 -9999 -9999 -9999 -9999 -9999 -9999 -9999 -9999 -9999 -9999 -9999 -9999 -9999 -9999 -9999 -9999 -9999 -9999 -9999 -9999 -9999 -9999 -9999 -9999 -9999 -9999 -9999 -9999 -9999 -9999 -9999 -9999 -9999 -9999 -9999 -9999 -9999 -9999 -9999 -9999 -9999 -9999 -9999 -9999 -9999 -9999 -9999 -9999 -9999 -9999 -9999 -9999 -9999 -9999 -9999 -9999 -9999 -9999 -9999 -9999 -9999 -9999 -9999 -9999 -9999 -9999 -9999 -9999 -9999 -9999 -9999 -9999 -9999 -9999 -9999 -9999 -9999 -9999 -9999 -9999 -9999 -9999 -9999 -9999 -9999 -9999 -9999 -9999 -9999 -9999 -9999 -9999 -9999 -9999 -9999 -9999 -9999 -9999 -9999 -9999 -9999 -9999 -9999 -9999 -9999 -9999 -9999 -9999 -9999 -9999 -9999 -9999 -9999 -9999 -9999 -9999 -9999 -9999 -9999 -9999 -9999 -9999 -9999 -9999 -9999 -9999 -9999 -9999 -9999 -9999 -9999 -9999 -9999 -9999 -9999 -9999 -9999 -9999 -9999 -9999 -9999 -9999 -9999 -9999 -9999 -9999 -9999 -9999 -9999 -9999 -9999 -9999 -9999 -9999 -9999 -9999 -9999 -9999 -9999 -9999 -9999 -9999 -9999 -9999 -9999 -9999 -9999 -9999 -9999 -9999 -9999 -9999 -9999 -9999 -9999 -9999 -9999 -9999 -9999 -9999 -9999 -9999 -9999 -9999 -9999 -9999 -9999 -9999 -9999 -9999 -9999 -9999 -9999 -9999 -9999 -9999 -9999 -9999 -9999 -9999 -9999 -9999 -9999 -9999 -9999 -9999 -9999 -9999 -9999 -9999 -9999 -9999 -9999 -9999 -9999 -9999 -9999 -9999 -9999 -9999 -9999 -9999 -9999 -9999 -9999 -9999 -9999 -9999 -9999 -9999 -9999 -9999 -9999 -9999 -9999 -9999 -9999 -9999 -9999 -9999 -9999 -9999 -9999 -9999 -9999 -9999 -9999 -9999 -9999 -9999 -9999 -9999 -9999 7.54885E-6 3.90581E-6 6.87541E-6 8.64007E-6 5.81904E-6 4.24333E-6 5.14132E-6 4.99606E-6 -9999 -9999 -9999 -9999 -9999 -9999 -9999 -9999 -9999 -9999 -9999 -9999 -9999 -9999 -9999 -9999 -9999 -9999 -9999 -9999 -9999 -9999 -9999 -9999 -9999 -9999 -9999 -9999 -9999 -9999 -9999 -9999 -9999 -9999 -9999 -9999 -9999 -9999 -9999 -9999 -9999 -9999 -9999 -9999 -9999 -9999 -9999 -9999 -9999 -9999 -9999 -9999 -9999 -9999 -9999 -9999 -9999 -9999 -9999 -9999 -9999 -9999 -9999 -9999 -9999 -9999 -9999 -9999 -9999 -9999 -9999 -9999 -9999 -9999 -9999 -9999 -9999 -9999 -9999 -9999 -9999 -9999 -9999 -9999 -9999 -9999 -9999 -9999 -9999 -9999 -9999 -9999 -9999 -9999 -9999 -9999 -9999 -9999 -9999 -9999 -9999 -9999 -9999 -9999 -9999 -9999 -9999 -9999 -9999 -9999 -9999 -9999 -9999
-9999 -9999 -9999 -9999 -9999 -9999 -9999 -9999 -9999 -9999 -9999 -9999 -9999 -9999 -9999 -9999 -9999 -9999 -9999 -9999 -9999 -9999 -9999 -9999 -9999 -9999 -9999 -9999 -9999 -9999 -9999 -9999 -9999 -9999 -9999 -9999 -9999 -9999 -9999 -9999 -9999 -9999 -9999 -9999 -9999 -9999 -9999 -9999 -9999 -9999 -9999 -9999 -9999 -9999 -9999 -9999 -9999 -9999 -9999 -9999 -9999 -9999 -9999 -9999 -9999 -9999 -9999 -9999 -9999 -9999 -9999 -9999 -9999 -9999 -9999 -9999 -9999 -9999 -9999 -9999 -9999 -9999 -9999 -9999 -9999 -9999 -9999 -9999 -9999 -9999 -9999 -9999 -9999 -9999 -9999 -9999 -9999 -9999 -9999 -9999 -9999 -9999 -9999 -9999 -9999 -9999 -9999 -9999 -9999 -9999 -9999 -9999 7.31587E-6 7.32346E-6 7.31337E-6 7.48097E-6 7.237E-6 7.03634E-6 6.99298E-6 7.568E-6 6.81224E-6 6.62626E-6 6.60412E-6 6.50764E-6 6.48732E-6 -9999 -9999 -9999 -9999 -9999 -9999 -9999 -9999 -9999 -9999 -9999 -9999 -9999 -9999 -9999 -9999 -9999 -9999 -9999 -9999 -9999 -9999 -9999 -9999 -9999 -9999 -9999 -9999 -9999 -9999 -9999 -9999 -9999 -9999 -9999 -9999 -9999 -9999 -9999 -9999 -9999 -9999 -9999 -9999 -9999 -9999 -9999 -9999 -9999 -9999 -9999 -9999 -9999 -9999 -9999 -9999 -9999 -9999 -9999 -9999 -9999 -9999 -9999 -9999 -9999 -9999 -9999 -9999 -9999 -9999 -9999 -9999 -9999 -9999 -9999 -9999 -9999 -9999 -9999 -9999 -9999 -9999 -9999 -9999 -9999 -9999 -9999 -9999 -9999 -9999 -9999 -9999 -9999 -9999 -9999 -9999 -9999 -9999 -9999 -9999 -9999 -9999 -9999 -9999 -9999 -9999 -9999 -9999 -9999 -9999 -9999 -9999 -9999 -9999 -9999 -9999 -9999 -9999 -9999 -9999 -9999 -9999 -9999 -9999 -9999 -9999 -9999 -9999 -9999 -9999 -9999 -9999 -9999 -9999 -9999 -9999 -9999 -9999 -9999 -9999 -9999 -9999 -9999 -9999 -9999 -9999 -9999 -9999 -9999 -9999 -9999 -9999 -9999 -9999 -9999 -9999 -9999 -9999 -9999 -9999 -9999 -9999 -9999 -9999 -9999 -9999 -9999 -9999 -9999 -9999 -9999 -9999 -9999 -9999 -9999 -9999 -9999 -9999 -9999 -9999 -9999 -9999 -9999 -9999 -9999 -9999 -9999 -9999 -9999 -9999 -9999 -9999 -9999 -9999 -9999 -9999 -9999 -9999 -9999 -9999 -9999 -9999 -9999 -9999 -9999 -9999 -9999 -9999 -9999 -9999 -9999 -9999 -9999 -9999 -9999 -9999 -9999 -9999 -9999 -9999 -9999 -9999 -9999 -9999 -9999 -9999 -9999 -9999 -9999 -9999 -9999 -9999 -9999 -9999 -9999 -9999 -9999 -9999 -9999 -9999 -9999 -9999 -9999 -9999 -9999 -9999 -9999 -9999 -9999 -9999 -9999 -9999 -9999 -9999 -9999 -9999 -9999 -9999 -9999 -9999 -9999 -9999 -9999 -9999 -9999 -9999 -9999 -9999 -9999 -9999 -9999 -9999 -9999 -9999 -9999 -9999 -9999 -9999 -9999 -9999 -9999 -9999 -9999 -9999 -9999 -9999 -9999 -9999 -9999 -9999 -9999 -9999 -9999 -9999 -9999 -9999 -9999 -9999 -9999 -9999 -9999 -9999 -9999 -9999 -9999 -9999 -9999 -9999 -9999 -9999 -9999 -9999 -9999 -9999 -9999 -9999 -9999 -9999 -9999 -9999 -9999 -9999 -9999 -9999 -9999 -9999 -9999 -9999 -9999 -9999 -9999 -9999 -9999 -9999 -9999 -9999 -9999 -9999 -9999 -9999 -9999 -9999 -9999 -9999 -9999 -9999 -9999 -9999 -9999 -9999 -9999 -9999 -9999 -9999 -9999 -9999 -9999 -9999 -9999 -9999 -9999 -9999 -9999 -9999 -9999 -9999 -9999 -9999 -9999 -9999 -9999 -9999 -9999 -9999 -9999 -9999 -9999 -9999 -9999 -9999 -9999 -9999 -9999 -9999 -9999 -9999 -9999 -9999 -9999 -9999 -9999 -9999 -9999 -9999 -9999 -9999 -9999 -9999 -9999 -9999 -9999 -9999 -9999 -9999 -9999 -9999 -9999 -9999 -9999 -9999 -9999 -9999 -9999 -9999 -9999 -9999 -9999 -9999 -9999 -9999 -9999 -9999 -9999 -9999 -9999 -9999 -9999 -9999 -9999 3.24605E-6 4.5996E-6 3.27133E-6 6.20175E-6 6.204E-6 6.70373E-6 6.55167E-6 7.81765E-6 6.54507E-6 4.8469E-6 3.00689E-6 3.68367E-6 5.87908E-6 -9999 -9999 -9999 -9999 -9999 -9999 -9999 -9999 -9999 -9999 -9999 -9999 -9999 -9999 -9999 -9999 -9999 -9999 -9999 -9999 -9999 -9999 -9999 -9999 -9999 -9999 -9999 -9999 -9999 -9999 -9999 -9999 -9999 -9999 -9999 -9999 -9999 -9999 -9999 -9999 -9999 -9999 -9999 -9999 -9999 -9999 -9999 -9999 -9999 -9999 -9999 -9999 -9999 -9999 -9999 -9999 -9999 -9999 -9999 -9999 -9999 -9999 -9999 -9999 -9999 -9999 -9999 -9999 -9999 -9999 -9999 -9999 -9999 -9999 -9999 -9999 -9999 -9999 -9999 -9999 -9999 -9999 -9999 -9999 -9999 -9999 -9999 -9999 -9999 -9999 -9999 -9999 -9999 -9999 -9999 -9999 -9999 -9999 -9999 -9999 -9999 -9999 -9999 -9999 -9999 -9999 -9999 -9999 -9999 -9999 -9999 -9999 -9999
-9999 -9999 -9999 -9999 -9999 -9999 -9999 -9999 -9999 -9999 -9999 -9999 -9999 -9999 -9999 -9999 -9999 -9999 -9999 -9999 -9999 -9999 -9999 -9999 -9999 -9999 -9999 -9999 -9999 -9999 -9999 -9999 -9999 -9999 -9999 -9999 -9999 -9999 -9999 -9999 -9999 -9999 -9999 -9999 -9999 -9999 -9999 -9999 -9999 -9999 -9999 -9999 -9999 -9999 -9999 -9999 -9999 -9999 -9999 -9999 -9999 -9999 -9999 -9999 -9999 -9999 -9999 -9999 -9999 -9999 -9999 -9999 -9999 -9999 -9999 -9999 -9999 -9999 -9999 -9999 -9999 -9999 -9999 -9999 -9999 -9999 -9999 -9999 -9999 -9999 -9999 -9999 -9999 -9999 -9999 -9999 -9999 -9999 -9999 -9999 -9999 -9999 -9999 -9999 -9999 -9999 -9999 -9999 -9999 -9999 -9999 -9999 7.80713E-6 7.4525E-6 7.41571E-6 7.21758E-6 7.38754E-6 7.14776E-6 7.38754E-6 7.11662E-6 6.88316E-6 6.82825E-6 6.83421E-6 6.68367E-6 6.65524E-6 6.46878E-6 6.52329E-6 6.39154E-6 6.51514E-6 6.27192E-6 -9999 -9999 -9999 -9999 -9999 -9999 -9999 -9999 -9999 -9999 -9999 -9999 -9999 -9999 -9999 -9999 -9999 -9999 -9999 -9999 -9999 -9999 -9999 -9999 -9999 -9999 -9999 -9999 -9999 -9999 -9999 -9999 -9999 -9999 -9999 -9999 -9999 -9999 -9999 -9999 -9999 -9999 -9999 -9999 -9999 -9999 -9999 -9999 -9999 -9999 -9999 -9999 -9999 -9999 -9999 -9999 -9999 -9999 -9999 -9999 -9999 -9999 -9999 -9999 -9999 -9999 -9999 -9999 -9999 -9999 -9999 -9999 -9999 -9999 -9999 -9999 -9999 -9999 -9999 -9999 -9999 -9999 -9999 -9999 -9999 -9999 -9999 -9999 -9999 -9999 -9999 -9999 -9999 -9999 -9999 -9999 -9999 -9999 -9999 -9999 -9999 -9999 -9999 -9999 -9999 -9999 -9999 -9999 -9999 -9999 -9999 -9999 -9999 -9999 -9999 -9999 -9999 -9999 -9999 -9999 -9999 -9999 -9999 -9999 -9999 -9999 -9999 -9999 -9999 -9999 -9999 -9999 -9999 -9999 -9999 -9999 -9999 -9999 -9999 -9999 -9999 -9999 -9999 -9999 -9999 -9999 -9999 -9999 -9999 -9999 -9999 -9999 -9999 -9999 -9999 -9999 -9999 -9999 -9999 -9999 -9999 -9999 -9999 -9999 -9999 -9999 -9999 -9999 -9999 -9999 -9999 -9999 -9999 -9999 -9999 -9999 -9999 -9999 -9999 -9999 -9999 -9999 -9999 -9999 -9999 -9999 -9999 -9999 -9999 -9999 -9999 -9999 -9999 -9999 -9999 -9999 -9999 -9999 -9999 -9999 -9999 -9999 -9999 -9999 -9999 -9999 -9999 -9999 -9999 -9999 -9999 -9999 -9999 -9999 -9999 -9999 -9999 -9999 -9999 -9999 -9999 -9999 -9999 -9999 -9999 -9999 -9999 -9999 -9999 -9999 -9999 -9999 -9999 -9999 -9999 -9999 -9999 -9999 -9999 -9999 -9999 -9999 -9999 -9999 -9999 -9999 -9999 -9999 -9999 -9999 -9999 -9999 -9999 -9999 -9999 -9999 -9999 -9999 -9999 -9999 -9999 -9999 -9999 -9999 -9999 -9999 -9999 -9999 -9999 -9999 -9999 -9999 -9999 -9999 -9999 -9999 -9999 -9999 -9999 -9999 -9999 -9999 -9999 -9999 -9999 -9999 -9999 -9999 -9999 -9999 -9999 -9999 -9999 -9999 -9999 -9999 -9999 -9999 -9999 -9999 -9999 -9999 -9999 -9999 -9999 -9999 -9999 -9999 -9999 -9999 -9999 -9999 -9999 -9999 -9999 -9999 -9999 -9999 -9999 -9999 -9999 -9999 -9999 -9999 -9999 -9999 -9999 -9999 -9999 -9999 -9999 -9999 -9999 -9999 -9999 -9999 -9999 -9999 -9999 -9999 -9999 -9999 -9999 -9999 -9999 -9999 -9999 -9999 -9999 -9999 -9999 -9999 -9999 -9999 -9999 -9999 -9999 -9999 -9999 -9999 -9999 -9999 -9999 -9999 -9999 -9999 -9999 -9999 -9999 -9999 -9999 -9999 -9999 -9999 -9999 -9999 -9999 -9999 -9999 -9999 -9999 -9999 -9999 -9999 -9999 -9999 -9999 -9999 -9999 -9999 -9999 -9999 -9999 -9999 -9999 -9999 -9999 -9999 -9999 -9999 -9999 -9999 -9999 -9999 -9999 -9999 -9999 -9999 -9999 -9999 -9999 -9999 -9999 -9999 -9999 -9999 -9999 -9999 -9999 3.12636E-6 4.76346E-6 3.46667E-6 4.36025E-6 4.43195E-6 3.23095E-6 3.68676E-6 4.74618E-6 6.35496E-6 6.40815E-6 6.45196E-6 7.23295E-6 7.48801E-6 5.02403E-6 3.22666E-6 3.39991E-6 4.2153E-6 5.76095E-6 -9999 -9999 -9999 -9999 -9999 -9999 -9999 -9999 -9999 -9999 -9999 -9999 -9999 -9999 -9999 -9999 -9999 -9999 -9999 -9999 -9999 -9999 -9999 -9999 -9999 -9999 -9999 -9999 -9999 -9999 -9999 -9999 -9999 -9999 -9999 -9999 -9999 -9999 -9999 -9999 -9999 -9999 -9999 -9999 -9999 -9999 -9999 -9999 -9999 -9999 -9999 -9999 -9999 -9999 -9999 -9999 -9999 -9999 -9999 -9999 -9999 -9999 -9999 -9999 -9999 -9999 -9999 -9999 -9999 -9999 -9999 -9999 -9999 -9999 -9999 -9999 -9999 -9999 -9999 -9999 -9999 -9999 -9999 -9999 -9999 -9999 -9999 -9999 -9999 -9999 -9999 -9999 -9999 -9999 -9999 -9999 -9999 -9999 -9999 -9999 -9999 -9999 -9999 -9999 -9999 -9999 -9999 -9999 -9999 -9999 -9999 -9999 -9999
-9999 -9999 -9999 -9999 -9999 -9999 -9999 -9999 -9999 -9999 -9999 -9999 -9999 -9999 -9999 -9999 -9999 -9999 -9999 -9999 -9999 -9999 -9999 -9999 -9999 -9999 -9999 -9999 -9999 -9999 -9999 -9999 -9999 -9999 -9999 -9999 -9999 -9999 -9999 -9999 -9999 -9999 -9999 -9999 -9999 -9999 -9999 -9999 -9999 -9999 -9999 -9999 -9999 -9999 -9999 -9999 -9999 -9999 -9999 -9999 -9999 -9999 -9999 -9999 -9999 -9999 -9999 -9999 -9999 -9999 -9999 -9999 -9999 -9999 -9999 -9999 -9999 -9999 -9999 -9999 -9999 -9999 -9999 -9999 -9999 -9999 -9999 -9999 -9999 -9999 -9999 -9999 -9999 -9999 -9999 -9999 -9999 -9999 -9999 -9999 -9999 -9999 -9999 -9999 -9999 -9999 -9999 -9999 -9999 -9999 -9999 -9999 7.52612E-6 7.58554E-6 7.11228E-6 7.34989E-6 7.39613E-6 7.37315E-6 7.17388E-6 7.12851E-6 7.49936E-6 6.71835E-6 6.71249E-6 6.65683E-6 6.69825E-6 6.7793E-6 6.64534E-6 6.61449E-6 6.52432E-6 6.14277E-6 5.83098E-6 6.13273E-6 6.31186E-6 6.24739E-6 6.14521E-6 6.13281E-6 -9999 -9999 -9999 -9999 -9999 -9999 -9999 -9999 -9999 -9999 -9999 -9999 -9999 -9999 -9999 -9999 -9999 -9999 -9999 -9999 -9999 -9999 -9999 -9999 -9999 -9999 -9999 -9999 -9999 -9999 -9999 -9999 -9999 -9999 -9999 -9999 -9999 -9999 -9999 -9999 -9999 -9999 -9999 -9999 -9999 -9999 -9999 -9999 -9999 -9999 -9999 -9999 -9999 -9999 -9999 -9999 -9999 -9999 -9999 -9999 -9999 -9999 -9999 -9999 -9999 -9999 -9999 -9999 -9999 -9999 -9999 -9999 -9999 -9999 -9999 -9999 -9999 -9999 -9999 -9999 -9999 -9999 -9999 -9999 -9999 -9999 -9999 -9999 -9999 -9999 -9999 -9999 -9999 -9999 -9999 -9999 -9999 -9999 -9999 -9999 -9999 -9999 -9999 -9999 -9999 -9999 -9999 -9999 -9999 -9999 -9999 -9999 -9999 -9999 -9999 -9999 -9999 -9999 -9999 -9999 -9999 -9999 -9999 -9999 -9999 -9999 -9999 -9999 -9999 -9999 -9999 -9999 -9999 -9999 -9999 -9999 -9999 -9999 -9999 -9999 -9999 -9999 -9999 -9999 -9999 -9999 -9999 -9999 -9999 -9999 -9999 -9999 -9999 -9999 -9999 -9999 -9999 -9999 -9999 -9999 -9999 -9999 -9999 -9999 -9999 -9999 -9999 -9999 -9999 -9999 -9999 -9999 -9999 -9999 -9999 -9999 -9999 -9999 -9999 -9999 -9999 -9999 -9999 -9999 -9999 -9999 -9999 -9999 -9999 -9999 -9999 -9999 -9999 -9999 -9999 -9999 -9999 -9999 -9999 -9999 -9999 -9999 -9999 -9999 -9999 -9999 -9999 -9999 -9999 -9999 -9999 -9999 -9999 -9999 -9999 -9999 -9999 -9999 -9999 -9999 -9999 -9999 -9999 -9999 -9999 -9999 -9999 -9999 -9999 -9999 -9999 -9999 -9999 -9999 -9999 -9999 -9999 -9999 -9999 -9999 -9999 -9999 -9999 -9999 -9999 -9999 -9999 -9999 -9999 -9999 -9999 -9999 -9999 -9999 -9999 -9999 -9999 -9999 -9999 -9999 -9999 -9999 -9999 -9999 -9999 -9999 -9999 -9999 -9999 -9999 -9999 -9999 -9999 -9999 -9999 -9999 -9999 -9999 -9999 -9999 -9999 -9999 -9999 -9999 -9999 -9999 -9999 -9999 -9999 -9999 -9999 -9999 -9999 -9999 -9999 -9999 -9999 -9999 -9999 -9999 -9999 -9999 -9999 -9999 -9999 -9999 -9999 -9999 -9999 -9999 -9999 -9999 -9999 -9999 -9999 -9999 -9999 -9999 -9999 -9999 -9999 -9999 -9999 -9999 -9999 -9999 -9999 -9999 -9999 -9999 -9999 -9999 -9999 -9999 -9999 -9999 -9999 -9999 -9999 -9999 -9999 -9999 -9999 -9999 -9999 -9999 -9999 -9999 -9999 -9999 -9999 -9999 -9999 -9999 -9999 -9999 -9999 -9999 -9999 -9999 -9999 -9999 -9999 -9999 -9999 -9999 -9999 -9999 -9999 -9999 -9999 -9999 -9999 -9999 -9999 -9999 -9999 -9999 -9999 -9999 -9999 -9999 -9999 -9999 -9999 -9999 -9999 -9999 -9999 -9999 -9999 -9999 -9999 -9999 -9999 -9999 -9999 -9999 -9999 -9999 -9999 -9999 -9999 -9999 -9999 -9999 -9999 -9999 3.09987E-7 4.19981E-7 7.96509E-7 1.22323E-6 1.4304E-6 2.03501E-6 3.39496E-6 1.95279E-6 2.95066E-6 2.49356E-6 2.39299E-6 3.83226E-6 5.13126E-6 5.63079E-6 6.123E-6 6.43664E-6 7.28582E-6 6.24744E-6 3.89219E-6 2.79649E-6 3.47188E-6 5.33544E-6 5.77334E-6 -9999 -9999 -9999 -9999 -9999 -9999 -9999 -9999 -9999 -9999 -9999 -9999 -9999 -9999 -9999 -9999 -9999 -9999 -9999 -9999 -9999 -9999 -9999 -9999 -9999 -9999 -9999 -9999 -9999 -9999 -9999 -9999 -9999 -9999 -9999 -9999 -9999 -9999 -9999 -9999 -9999 -9999 -9999 -9999 -9999 -9999 -9999 -9999 -9999 -9999 -9999 -9999 -9999 -9999 -9999 -9999 -9999 -9999 -9999 -9999 -9999 -9999 -9999 -9999 -9999 -9999 -9999 -9999 -9999 -9999 -9999 -9999 -9999 -9999 -9999 -9999 -9999 -9999 -9999 -9999 -9999 -9999 -9999 -9999 -9999 -9999 -9999 -9999 -9999 -9999 -9999 -9999 -9999 -9999 -9999 -9999 -9999 -9999 -9999 -9999 -9999 -9999 -9999 -9999 -9999 -9999 -9999 -9999 -9999 -9999 -9999 -9999 -9999
-9999 -9999 -9999 -9999 -9999 -9999 -9999 -9999 -9999 -9999 -9999 -9999 -9999 -9999 -9999 -9999 -9999 -9999 -9999 -9999 -9999 -9999 -9999 -9999 -9999 -9999 -9999 -9999 -9999 -9999 -9999 -9999 -9999 -9999 -9999 -9999 -9999 -9999 -9999 -9999 -9999 -9999 -9999 -9999 -9999 -9999 -9999 -9999 -9999 -9999 -9999 -9999 -9999 -9999 -9999 -9999 -9999 -9999 -9999 -9999 -9999 -9999 -9999 -9999 -9999 -9999 -9999 -9999 -9999 -9999 -9999 -9999 -9999 -9999 -9999 -9999 -9999 -9999 -9999 -9999 -9999 -9999 -9999 -9999 -9999 -9999 -9999 -9999 -9999 -9999 -9999 -9999 -9999 -9999 -9999 -9999 -9999 -9999 -9999 -9999 -9999 -9999 -9999 -9999 -9999 -9999 -9999 -9999 -9999 -9999 -9999 -9999 7.98543E-6 7.5799E-6 7.31234E-6 7.29087E-6 7.29085E-6 7.42259E-6 7.37629E-6 7.31627E-6 7.29975E-6 7.17128E-6 6.92216E-6 6.9463E-6 6.86051E-6 6.82789E-6 6.68088E-6 6.84879E-6 6.81572E-6 6.65948E-6 6.5942E-6 6.25865E-6 6.53684E-6 6.5322E-6 6.4609E-6 6.16964E-6 6.10518E-6 6.03564E-6 5.85482E-6 5.88857E-6 5.92959E-6 -9999 -9999 -9999 -9999 -9999 -9999 -9999 -9999 -9999 -9999 -9999 -9999 -9999 -9999 -9999 -9999 -9999 -9999 -9999 -9999 -9999 -9999 -9999 -9999 -9999 -9999 -9999 -9999 -9999 -9999 -9999 -9999 -9999 -9999 -9999 -9999 -9999 -9999 -9999 -9999 -9999 -9999 -9999 -9999 -9999 -9999 -9999 -9999 -9999 -9999 -9999 -9999 -9999 -9999 -9999 -9999 -9999 -9999 -9999 -9999 -9999 -9999 -9999 -9999 -9999 -9999 -9999 -9999 -9999 -9999 -9999 -9999 -9999 -9999 -9999 -9999 -9999 -9999 -9999 -9999 -9999 -9999 -9999 -9999 -9999 -9999 -9999 -9999 -9999 -9999 -9999 -9999 -9999 -9999 -9999 -9999 -9999 -9999 -9999 -9999 -9999 -9999 -9999 -9999 -9999 -9999 -9999 -9999 -9999 -9999 -9999 -9999 -9999 -9999 -9999 -9999 -9999 -9999 -9999 -9999 -9999 -9999 -9999 -9999 -9999 -9999 -9999 -9999 -9999 -9999 -9999 -9999 -9999 -9999 -9999 -9999 -9999 -9999 -9999 -9999 -9999 -9999 -9999 -9999 -9999 -9999 -9999 -9999 -9999 -9999 -9999 -9999 -9999 -9999 -9999 -9999 -9999 -9999 -9999 -9999 -9999 -9999 -9999 -9999 -9999 -9999 -9999 -9999 -9999 -9999 -9999 -9999 -9999 -9999 -9999 -9999 -9999 -9999 -9999 -9999 -9999 -9999 -9999 -9999 -9999 -9999 -9999 -9999 -9999 -9999 -9999 -9999 -9999 -9999 -9999 -9999 -9999 -9999 -9999 -9999 -9999 -9999 -9999 -9999 -9999 -9999 -9999 -9999 -9999 -9999 -9999 -9999 -9999 -9999 -9999 -9999 -9999 -9999 -9999 -9999 -9999 -9999 -9999 -9999 -9999 -9999 -9999 -9999 -9999 -9999 -9999 -9999 -9999 -9999 -9999 -9999 -9999 -9999 -9999 -9999 -9999 -9999 -9999 -9999 -9999 -9999 -9999 -9999 -9999 -9999 -9999 -9999 -9999 -9999 -9999 -9999 -9999 -9999 -9999 -9999 -9999 -9999 -9999 -9999 -9999 -9999 -9999 -9999 -9999 -9999 -9999 -9999 -9999 -9999 -9999 -9999 -9999 -9999 -9999 -9999 -9999 -9999 -9999 -9999 -9999 -9999 -9999 -9999 -9999 -9999 -9999 -9999 -9999 -9999 -9999 -9999 -9999 -9999 -9999 -9999 -9999 -9999 -9999 -9999 -9999 -9999 -9999 -9999 -9999 -9999 -9999 -9999 -9999 -9999 -9999 -9999 -9999 -9999 -9999 -9999 -9999 -9999 -9999 -9999 -9999 -9999 -9999 -9999 -9999 -9999 -9999 -9999 -9999 -9999 -9999 -9999 -9999 -9999 -9999 -9999 -9999 -9999 -9999 -9999 -9999 -9999 -9999 -9999 -9999 -9999 -9999 -9999 -9999 -9999 -9999 -9999 -9999 -9999 -9999 -9999 -9999 -9999 -9999 -9999 -9999 -9999 -9999 -9999 -9999 -9999 -9999 -9999 -9999 -9999 -9999 -9999 -9999 -9999 -9999 -9999 -9999 -9999 -9999 -9999 -9999 -9999 -9999 -9999 -9999 -9999 -9999 -9999 -9999 -9999 -9999 -9999 -9999 3.49233E-7 8.58527E-7 2.11456E-7 4.63126E-7 5.49134E-7 3.55932E-7 3.87608E-7 7.1823E-7 5.94492E-7 1.00162E-6 1.76064E-6 1.6069E-6 1.48731E-6 1.82761E-6 1.82753E-6 2.04917E-6 2.6585E-6 2.59101E-6 3.82468E-6 4.12913E-6 5.71213E-6 4.90581E-6 6.5251E-6 5.53223E-6 3.87478E-6 4.17054E-6 4.08075E-6 5.60337E-6 7.0369E-6 8.12674E-6 -9999 -9999 -9999 -9999 -9999 -9999 -9999 -9999 -9999 -9999 -9999 -9999 -9999 -9999 -9999 -9999 -9999 -9999 -9999 -9999 -9999 -9999 -9999 -9999 -9999 -9999 -9999 -9999 -9999 -9999 -9999 -9999 -9999 -9999 -9999 -9999 -9999 -9999 -9999 -9999 -9999 -9999 -9999 -9999 -9999 -9999 -9999 -9999 -9999 -9999 -9999 -9999 -9999 -9999 -9999 -9999 -9999 -9999 -9999 -9999 -9999 -9999 -9999 -9999 -9999 -9999 -9999 -9999 -9999 -9999 -9999 -9999 -9999 -9999 -9999 -9999 -9999 -9999 -9999 -9999 -9999 -9999 -9999 -9999 -9999 -9999 -9999 -9999 -9999 -9999 -9999 -9999 -9999 -9999 -9999 -9999 -9999 -9999 -9999 -9999 -9999 -9999 -9999 -9999 -9999 -9999 -9999 -9999 -9999 -9999 -9999 -9999
-9999 -9999 -9999 -9999 -9999 -9999 -9999 -9999 -9999 -9999 -9999 -9999 -9999 -9999 -9999 -9999 -9999 -9999 -9999 -9999 -9999 -9999 -9999 -9999 -9999 -9999 -9999 -9999 -9999 -9999 -9999 -9999 -9999 -9999 -9999 -9999 -9999 -9999 -9999 -9999 -9999 -9999 -9999 -9999 -9999 -9999 -9999 -9999 -9999 -9999 -9999 -9999 -9999 -9999 -9999 -9999 -9999 -9999 -9999 -9999 -9999 -9999 -9999 -9999 -9999 -9999 -9999 -9999 -9999 -9999 -9999 -9999 -9999 -9999 -9999 -9999 -9999 -9999 -9999 -9999 -9999 -9999 -9999 -9999 -9999 -9999 -9999 -9999 -9999 -9999 -9999 -9999 -9999 -9999 -9999 -9999 -9999 -9999 -9999 -9999 -9999 -9999 -9999 -9999 -9999 -9999 -9999 -9999 -9999 -9999 -9999 -9999 7.68434E-6 7.59457E-6 7.54729E-6 7.45726E-6 7.3097E-6 7.21523E-6 7.48063E-6 7.32678E-6 7.26243E-6 7.08932E-6 6.98856E-6 6.82826E-6 6.88676E-6 7.0243E-6 6.89422E-6 6.66689E-6 6.95247E-6 6.45512E-6 6.69319E-6 6.35962E-6 6.47239E-6 6.535E-6 6.27883E-6 6.18003E-6 6.06346E-6 6.06645E-6 6.08657E-6 5.98053E-6 5.9718E-6 5.78901E-6 5.89942E-6 5.84404E-6 6.07095E-6 5.72116E-6 5.77234E-6 -9999 -9999 -9999 -9999 -9999 -9999 -9999 -9999 -9999 -9999 -9999 -9999 -9999 -9999 -9999 -9999 -9999 -9999 -9999 -9999 -9999 -9999 -9999 -9999 -9999 -9999 -9999 -9999 -9999 -9999 -9999 -9999 -9999 -9999 -9999 -9999 -9999 -9999 -9999 -9999 -9999 -9999 -9999 -9999 -9999 -9999 -9999 -9999 -9999 -9999 -9999 -9999 -9999 -9999 -9999 -9999 -9999 -9999 -9999 -9999 -9999 -9999 -9999 -9999 -9999 -9999 -9999 -9999 -9999 -9999 -9999 -9999 -9999 -9999 -9999 -9999 -9999 -9999 -9999 -9999 -9999 -9999 -9999 -9999 -9999 -9999 -9999 -9999 -9999 -9999 -9999 -9999 -9999 -9999 -9999 -9999 -9999 -9999 -9999 -9999 -9999 -9999 -9999 -9999 -9999 -9999 -9999 -9999 -9999 -9999 -9999 -9999 -9999 -9999 -9999 -9999 -9999 -9999 -9999 -9999 -9999 -9999 -9999 -9999 -9999 -9999 -9999 -9999 -9999 -9999 -9999 -9999 -9999 -9999 -9999 -9999 -9999 -9999 -9999 -9999 -9999 -9999 -9999 -9999 -9999 -9999 -9999 -9999 -9999 -9999 -9999 -9999 -9999 -9999 -9999 -9999 -9999 -9999 -9999 -9999 -9999 -9999 -9999 -9999 -9999 -9999 -9999 -9999 -9999 -9999 -9999 -9999 -9999 -9999 -9999 -9999 -9999 -9999 -9999 -9999 -9999 -9999 -9999 -9999 -9999 -9999 -9999 -9999 -9999 -9999 -9999 -9999 -9999 -9999 -9999 -9999 -9999 -9999 -9999 -9999 -9999 -9999 -9999 -9999 -9999 -9999 -9999 -9999 -9999 -9999 -9999 -9999 -9999 -9999 -9999 -9999 -9999 -9999 -9999 -9999 -9999 -9999 -9999 -9999 -9999 -9999 -9999 -9999 -9999 -9999 -9999 -9999 -9999 -9999 -9999 -9999 -9999 -9999 -9999 -9999 -9999 -9999 -9999 -9999 -9999 -9999 -9999 -9999 -9999 -9999 -9999 -9999 -9999 -9999 -9999 -9999 -9999 -9999 -9999 -9999 -9999 -9999 -9999 -9999 -9999 -9999 -9999 -9999 -9999 -9999 -9999 -9999 -9999 -9999 -9999 -9999 -9999 -9999 -9999 -9999 -9999 -9999 -9999 -9999 -9999 -9999 -9999 -9999 -9999 -9999 -9999 -9999 -9999 -9999 -9999 -9999 -9999 -9999 -9999 -9999 -9999 -9999 -9999 -9999 -9999 -9999 -9999 -9999 -9999 -9999 -9999 -9999 -9999 -9999 -9999 -9999 -9999 -9999 -9999 -9999 -9999 -9999 -9999 -9999 -9999 -9999 -9999 -9999 -9999 -9999 -9999 -9999 -9999 -9999 -9999 -9999 -9999 -9999 -9999 -9999 -9999 -9999 -9999 -9999 -9999 -9999 -9999 -9999 -9999 -9999 -9999 -9999 -9999 -9999 -9999 -9999 -9999 -9999 -9999 -9999 -9999 -9999 -9999 -9999 -9999 -9999 -9999 -9999 -9999 -9999 -9999 -9999 -9999 -9999 -9999 -9999 -9999 -9999 -9999 -9999 -9999 -9999 -9999 -9999 -9999 -9999 1.35549E-7 1.28658E-7 1.18825E-7 7.15745E-8 1.02979E-7 2.84123E-7 6.58314E-7 2.50009E-7 3.22016E-7 6.12856E-7 4.02093E-7 4.38517E-7 2.76072E-7 4.72535E-7 7.65153E-7 1.54038E-6 1.40361E-6 1.71168E-6 1.39399E-6 1.33475E-6 1.67603E-6 1.83036E-6 2.07507E-6 3.16343E-6 3.45631E-6 3.79261E-6 4.30272E-6 5.45036E-6 5.72912E-6 4.60997E-6 4.72531E-6 6.25464E-6 7.15234E-6 6.0294E-6 4.60791E-6 -9999 -9999 -9999 -9999 -9999 -9999 -9999 -9999 -9999 -9999 -9999 -9999 -9999 -9999 -9999 -9999 -9999 -9999 -9999 -9999 -9999 -9999 -9999 -9999 -9999 -9999 -9999 -9999 -9999 -9999 -9999 -9999 -9999 -9999 -9999 -9999 -9999 -9999 -9999 -9999 -9999 -9999 -9999 -9999 -9999 -9999 -9999 -9999 -9999 -9999 -9999 -9999 -9999 -9999 -9999 -9999 -9999 -9999 -9999 -9999 -9999 -9999 -9999 -9999 -9999 -9999 -9999 -9999 -9999 -9999 -9999 -9999 -9999 -9999 -9999 -9999 -9999 -9999 -9999 -9999 -9999 -9999 -9999 -9999 -9999 -9999 -9999 -9999 -9999 -9999 -9999 -9999 -9999 -9999 -9999 -9999 -9999 -9999 -9999 -9999 -9999 -9999 -9999 -9999 -9999 -9999 -9999 -9999 -9999 -9999 -9999 -9999
-9999 -9999 -9999 -9999 -9999 -9999 -9999 -9999 -9999 -9999 -9999 -9999 -9999 -9999 -9999 -9999 -9999 -9999 -9999 -9999 -9999 -9999 -9999 -9999 -9999 -9999 -9999 -9999 -9999 -9999 -9999 -9999 -9999 -9999 -9999 -9999 -9999 -9999 -9999 -9999 -9999 -9999 -9999 -9999 -9999 -9999 -9999 -9999 -9999 -9999 -9999 -9999 -9999 -9999 -9999 -9999 -9999 -9999 -9999 -9999 -9999 -9999 -9999 -9999 -9999 -9999 -9999 -9999 -9999 -9999 -9999 -9999 -9999 -9999 -9999 -9999 -9999 -9999 -9999 -9999 -9999 -9999 -9999 -9999 -9999 -9999 -9999 -9999 -9999 -9999 -9999 -9999 -9999 -9999 -9999 -9999 -9999 -9999 -9999 -9999 -9999 -9999 -9999 -9999 -9999 -9999 -9999 -9999 -9999 -9999 -9999 8.20251E-6 7.81434E-6 7.59665E-6 7.58232E-6 7.49255E-6 7.3574E-6 7.24959E-6 7.44825E-6 7.52103E-6 7.37166E-6 7.36395E-6 7.11097E-6 7.11335E-6 7.07801E-6 6.66224E-6 7.23713E-6 6.70324E-6 6.73641E-6 6.71941E-6 6.51962E-6 6.3353E-6 6.2653E-6 6.20846E-6 6.05537E-6 6.35465E-6 6.21946E-6 6.00998E-6 6.08334E-6 6.05398E-6 5.99468E-6 5.9925E-6 5.8491E-6 5.86772E-6 5.87438E-6 5.85449E-6 5.90876E-6 6.04418E-6 5.74797E-6 5.94221E-6 6.00049E-6 5.86595E-6 6.11734E-6 -9999 -9999 -9999 -9999 -9999 -9999 -9999 -9999 -9999 -9999 -9999 -9999 -9999 -9999 -9999 -9999 -9999 -9999 -9999 -9999 -9999 -9999 -9999 -9999 -9999 -9999 -9999 -9999 -9999 -9999 -9999 -9999 -9999 -9999 -9999 -9999 -9999 -9999 -9999 -9999 -9999 -9999 -9999 -9999 -9999 -9999 -9999 -9999 -9999 -9999 -9999 -9999 -9999 -9999 -9999 -9999 -9999 -9999 -9999 -9999 -9999 -9999 -9999 -9999 -9999 -9999 -9999 -9999 -9999 -9999 -9999 -9999 -9999 -9999 -9999 -9999 -9999 -9999 -9999 -9999 -9999 -9999 -9999 -9999 -9999 -9999 -9999 -9999 -9999 -9999 -9999 -9999 -9999 -9999 -9999 -9999 -9999 -9999 -9999 -9999 -9999 -9999 -9999 -9999 -9999 -9999 -9999 -9999 -9999 -9999 -9999 -9999 -9999 -9999 -9999 -9999 -9999 -9999 -9999 -9999 -9999 -9999 -9999 -9999 -9999 -9999 -9999 -9999 -9999 -9999 -9999 -9999 -9999 -9999 -9999 -9999 -9999 -9999 -9999 -9999 -9999 -9999 -9999 -9999 -9999 -9999 -9999 -9999 -9999 -9999 -9999 -9999 -9999 -9999 -9999 -9999 -9999 -9999 -9999 -9999 -9999 -9999 -9999 -9999 -9999 -9999 -9999 -9999 -9999 -9999 -9999 -9999 -9999 -9999 -9999 -9999 -9999 -9999 -9999 -9999 -9999 -9999 -9999 -9999 -9999 -9999 -9999 -9999 -9999 -9999 -9999 -9999 -9999 -9999 -9999 -9999 -9999 -9999 -9999 -9999 -9999 -9999 -9999 -9999 -9999 -9999 -9999 -9999 -9999 -9999 -9999 -9999 -9999 -9999 -9999 -9999 -9999 -9999 -9999 -9999 -9999 -9999 -9999 -9999 -9999 -9999 -9999 -9999 -9999 -9999 -9999 -9999 -9999 -9999 -9999 -9999 -9999 -9999 -9999 -9999 -9999 -9999 -9999 -9999 -9999 -9999 -9999 -9999 -9999 -9999 -9999 -9999 -9999 -9999 -9999 -9999 -9999 -9999 -9999 -9999 -9999 -9999 -9999 -9999 -9999 -9999 -9999 -9999 -9999 -9999 -9999 -9999 -9999 -9999 -9999 -9999 -9999 -9999 -9999 -9999 -9999 -9999 -9999 -9999 -9999 -9999 -9999 -9999 -9999 -9999 -9999 -9999 -9999 -9999 -9999 -9999 -9999 -9999 -9999 -9999 -9999 -9999 -9999 -9999 -9999 -9999 -9999 -9999 -9999 -9999 -9999 -9999 -9999 -9999 -9999 -9999 -9999 -9999 -9999 -9999 -9999 -9999 -9999 -9999 -9999 -9999 -9999 -9999 -9999 -9999 -9999 -9999 -9999 -9999 -9999 -9999 -9999 -9999 -9999 -9999 -9999 -9999 -9999 -9999 -9999 -9999 -9999 -9999 -9999 -9999 -9999 -9999 -9999 -9999 -9999 -9999 -9999 -9999 -9999 -9999 -9999 -9999 -9999 -9999 -9999 -9999 -9999 -9999 -9999 -9999 -9999 -9999 -9999 -9999 2.66321E-7 1.57936E-7 1.03307E-7 1.39872E-7 1.45783E-7 1.63509E-7 1.3476E-7 1.23165E-7 8.98119E-8 1.01527E-7 1.02515E-7 1.60186E-7 6.02177E-7 2.4914E-7 2.27342E-7 4.47853E-7 2.95801E-7 2.87091E-7 1.73945E-7 2.82893E-7 4.62595E-7 6.98478E-7 1.38208E-6 2.07955E-6 1.27055E-6 1.52213E-6 1.2673E-6 1.46116E-6 1.8653E-6 2.40088E-6 3.06047E-6 2.89133E-6 3.17834E-6 3.90675E-6 5.04207E-6 5.80087E-6 5.33687E-6 4.02898E-6 4.48329E-6 3.4798E-6 2.73955E-6 -9999 -9999 -9999 -9999 -9999 -9999 -9999 -9999 -9999 -9999 -9999 -9999 -9999 -9999 -9999 -9999 -9999 -9999 -9999 -9999 -9999 -9999 -9999 -9999 -9999 -9999 -9999 -9999 -9999 -9999 -9999 -9999 -9999 -9999 -9999 -9999 -9999 -9999 -9999 -9999 -9999 -9999 -9999 -9999 -9999 -9999 -9999 -9999 -9999 -9999 -9999 -9999 -9999 -9999 -9999 -9999 -9999 -9999 -9999 -9999 -9999 -9999 -9999 -9999 -9999 -9999 -9999 -9999 -9999 -9999 -9999 -9999 -9999 -9999 -9999 -9999 -9999 -9999 -9999 -9999 -9999 -9999 -9999 -9999 -9999 -9999 -9999 -9999 -9999 -9999 -9999 -9999 -9999 -9999 -9999 -9999 -9999 -9999 -9999 -9999 -9999 -9999 -9999 -9999 -9999 -9999 -9999 -9999 -9999 -9999 -9999 -9999
-9999 -9999 -9999 -9999 -9999 -9999 -9999 -9999 -9999 -9999 -9999 -9999 -9999 -9999 -9999 -9999 -9999 -9999 -9999 -9999 -9999 -9999 -9999 -9999 -9999 -9999 -9999 -9999 -9999 -9999 -9999 -9999 -9999 -9999 -9999 -9999 -9999 -9999 -9999 -9999 -9999 -9999 -9999 -9999 -9999 -9999 -9999 -9999 -9999 -9999 -9999 -9999 -9999 -9999 -9999 -9999 -9999 -9999 -9999 -9999 -9999 -9999 -9999 -9999 -9999 -9999 -9999 -9999 -9999 -9999 -9999 -9999 -9999 -9999 -9999 -9999 -9999 -9999 -9999 -9999 -9999 -9999 -9999 -9999 -9999 -9999 -9999 -9999 -9999 -9999 -9999 -9999 -9999 -9999 -9999 -9999 -9999 -9999 -9999 -9999 -9999 -9999 -9999 -9999 -9999 -9999 -9999 -9999 -9999 -9999 -9999 8.5479E-6 7.81261E-6 7.83342E-6 7.78814E-6 7.34863E-6 7.49675E-6 7.82739E-6 7.56043E-6 7.47105E-6 7.20371E-6 7.13076E-6 7.04152E-6 6.89343E-6 7.26294E-6 7.48173E-6 6.68908E-6 7.04119E-6 6.96984E-6 6.92547E-6 6.73006E-6 6.64537E-6 6.34684E-6 6.13687E-6 6.22225E-6 6.15831E-6 6.30747E-6 5.94747E-6 6.13847E-6 6.3232E-6 6.23267E-6 6.16236E-6 6.18262E-6 6.03065E-6 5.85642E-6 6.27258E-6 6.22795E-6 6.14697E-6 6.11317E-6 6.05086E-6 6.0153E-6 5.93679E-6 5.40702E-6 6.07476E-6 6.10991E-6 6.2377E-6 6.22736E-6 6.22736E-6 6.1489E-6 -9999 -9999 -9999 -9999 -9999 -9999 -9999 -9999 -9999 -9999 -9999 -9999 -9999 -9999 -9999 -9999 -9999 -9999 -9999 -9999 -9999 -9999 -9999 -9999 -9999 -9999 -9999 -9999 -9999 -9999 -9999 -9999 -9999 -9999 -9999 -9999 -9999 -9999 -9999 -9999 -9999 -9999 -9999 -9999 -9999 -9999 -9999 -9999 -9999 -9999 -9999 -9999 -9999 -9999 -9999 -9999 -9999 -9999 -9999 -9999 -9999 -9999 -9999 -9999 -9999 -9999 -9999 -9999 -9999 -9999 -9999 -9999 -9999 -9999 -9999 -9999 -9999 -9999 -9999 -9999 -9999 -9999 -9999 -9999 -9999 -9999 -9999 -9999 -9999 -9999 -9999 -9999 -9999 -9999 -9999 -9999 -9999 -9999 -9999 -9999 -9999 -9999 -9999 -9999 -9999 -9999 -9999 -9999 -9999 -9999 -9999 -9999 -9999 -9999 -9999 -9999 -9999 -9999 -9999 -9999 -9999 -9999 -9999 -9999 -9999 -9999 -9999 -9999 -9999 -9999 -9999 -9999 -9999 -9999 -9999 -9999 -9999 -9999 -9999 -9999 -9999 -9999 -9999 -9999 -9999 -9999 -9999 -9999 -9999 -9999 -9999 -9999 -9999 -9999 -9999 -9999 -9999 -9999 -9999 -9999 -9999 -9999 -9999 -9999 -9999 -9999 -9999 -9999 -9999 -9999 -9999 -9999 -9999 -9999 -9999 -9999 -9999 -9999 -9999 -9999 -9999 -9999 -9999 -9999 -9999 -9999 -9999 -9999 -9999 -9999 -9999 -9999 -9999 -9999 -9999 -9999 -9999 -9999 -9999 -9999 -9999 -9999 -9999 -9999 -9999 -9999 -9999 -9999 -9999 -9999 -9999 -9999 -9999 -9999 -9999 -9999 -9999 -9999 -9999 -9999 -9999 -9999 -9999 -9999 -9999 -9999 -9999 -9999 -9999 -9999 -9999 -9999 -9999 -9999 -9999 -9999 -9999 -9999 -9999 -9999 -9999 -9999 -9999 -9999 -9999 -9999 -9999 -9999 -9999 -9999 -9999 -9999 -9999 -9999 -9999 -9999 -9999 -9999 -9999 -9999 -9999 -9999 -9999 -9999 -9999 -9999 -9999 -9999 -9999 -9999 -9999 -9999 -9999 -9999 -9999 -9999 -9999 -9999 -9999 -9999 -9999 -9999 -9999 -9999 -9999 -9999 -9999 -9999 -9999 -9999 -9999 -9999 -9999 -9999 -9999 -9999 -9999 -9999 -9999 -9999 -9999 -9999 -9999 -9999 -9999 -9999 -9999 -9999 -9999 -9999 -9999 -9999 -9999 -9999 -9999 -9999 -9999 -9999 -9999 -9999 -9999 -9999 -9999 -9999 -9999 -9999 -9999 -9999 -9999 -9999 -9999 -9999 -9999 -9999 -9999 -9999 -9999 -9999 -9999 -9999 -9999 -9999 -9999 -9999 -9999 -9999 -9999 -9999 -9999 -9999 -9999 -9999 -9999 -9999 -9999 -9999 -9999 -9999 -9999 -9999 -9999 -9999 9.80981E-8 8.81145E-8 7.80564E-8 7.45565E-8 7.83837E-8 8.94777E-8 2.03219E-7 1.45249E-7 1.09376E-7 1.03146E-7 1.29367E-7 1.53307E-7 1.40765E-7 1.10993E-7 1.2509E-7 1.14004E-7 8.98028E-8 1.0473E-7 2.67772E-7 3.13257E-7 2.79841E-7 3.74045E-7 2.16295E-7 1.61833E-7 1.51545E-7 2.8009E-7 3.27701E-7 3.65311E-7 1.258E-6 1.84283E-6 1.2205E-6 1.33374E-6 1.178E-6 1.34884E-6 1.97105E-6 2.50415E-6 2.54552E-6 1.69323E-6 2.85054E-6 3.90636E-6 5.21611E-6 5.43582E-6 4.64543E-6 1.90015E-6 2.72342E-6 2.39778E-6 1.51712E-6 -9999 -9999 -9999 -9999 -9999 -9999 -9999 -9999 -9999 -9999 -9999 -9999 -9999 -9999 -9999 -9999 -9999 -9999 -9999 -9999 -9999 -9999 -9999 -9999 -9999 -9999 -9999 -9999 -9999 -9999 -9999 -9999 -9999 -9999 -9999 -9999 -9999 -9999 -9999 -9999 -9999 -9999 -9999 -9999 -9999 -9999 -9999 -9999 -9999 -9999 -9999 -9999 -9999 -9999 -9999 -9999 -9999 -9999 -9999 -9999 -9999 -9999 -9999 -9999 -9999 -9999 -9999 -9999 -9999 -9999 -9999 -9999 -9999 -9999 -9999 -9999 -9999 -9999 -9999 -9999 -9999 -9999 -9999 -9999 -9999 -9999 -9999 -9999 -9999 -9999 -9999 -9999 -9999 -9999 -9999 -9999 -9999 -9999 -9999 -9999 -9999 -9999 -9999 -9999 -9999 -9999 -9999 -9999 -9999 -9999 -9999 -9999
-9999 -9999 -9999 -9999 -9999 -9999 -9999 -9999 -9999 -9999 -9999 -9999 -9999 -9999 -9999 -9999 -9999 -9999 -9999 -9999 -9999 -9999 -9999 -9999 -9999 -9999 -9999 -9999 -9999 -9999 -9999 -9999 -9999 -9999 -9999 -9999 -9999 -9999 -9999 -9999 -9999 -9999 -9999 -9999 -9999 -9999 -9999 -9999 -9999 -9999 -9999 -9999 -9999 -9999 -9999 -9999 -9999 -9999 -9999 -9999 -9999 -9999 -9999 -9999 -9999 -9999 -9999 -9999 -9999 -9999 -9999 -9999 -9999 -9999 -9999 -9999 -9999 -9999 -9999 -9999 -9999 -9999 -9999 -9999 -9999 -9999 -9999 -9999 -9999 -9999 -9999 -9999 -9999 -9999 -9999 -9999 -9999 -9999 -9999 -9999 -9999 -9999 -9999 -9999 -9999 -9999 -9999 -9999 -9999 -9999 -9999 8.72068E-6 8.63516E-6 8.08731E-6 7.68772E-6 7.68547E-6 7.56716E-6 7.63606E-6 7.56846E-6 7.24669E-6 7.6653E-6 7.60578E-6 7.70364E-6 7.61116E-6 7.61912E-6 6.91731E-6 6.8764E-6 7.1088E-6 6.84965E-6 6.81217E-6 6.79854E-6 6.61365E-6 6.44777E-6 6.54246E-6 6.49706E-6 6.73014E-6 6.64717E-6 6.35079E-6 6.32845E-6 6.39679E-6 6.27702E-6 6.25777E-6 6.21056E-6 5.99023E-6 6.23708E-6 5.54568E-6 5.59854E-6 6.11812E-6 6.07621E-6 6.00283E-6 6.10228E-6 5.9375E-6 5.7664E-6 6.27254E-6 6.22026E-6 5.91723E-6 5.9712E-6 5.93037E-6 6.14205E-6 6.08787E-6 6.06121E-6 5.98039E-6 5.96074E-6 6.09711E-6 5.95421E-6 -9999 -9999 -9999 -9999 -9999 -9999 -9999 -9999 -9999 -9999 -9999 -9999 -9999 -9999 -9999 -9999 -9999 -9999 -9999 -9999 -9999 -9999 -9999 -9999 -9999 -9999 -9999 -9999 -9999 -9999 -9999 -9999 -9999 -9999 -9999 -9999 -9999 -9999 -9999 -9999 -9999 -9999 -9999 -9999 -9999 -9999 -9999 -9999 -9999 -9999 -9999 -9999 -9999 -9999 -9999 -9999 -9999 -9999 -9999 -9999 -9999 -9999 -9999 -9999 -9999 -9999 -9999 -9999 -9999 -9999 -9999 -9999 -9999 -9999 -9999 -9999 -9999 -9999 -9999 -9999 -9999 -9999 -9999 -9999 -9999 -9999 -9999 -9999 -9999 -9999 -9999 -9999 -9999 -9999 -9999 -9999 -9999 -9999 -9999 -9999 -9999 -9999 -9999 -9999 -9999 -9999 -9999 -9999 -9999 -9999 -9999 -9999 -9999 -9999 -9999 -9999 -9999 -9999 -9999 -9999 -9999 -9999 -9999 -9999 -9999 -9999 -9999 -9999 -9999 -9999 -9999 -9999 -9999 -9999 -9999 -9999 -9999 -9999 -9999 -9999 -9999 -9999 -9999 -9999 -9999 -9999 -9999 -9999 -9999 -9999 -9999 -9999 -9999 -9999 -9999 -9999 -9999 -9999 -9999 -9999 -9999 -9999 -9999 -9999 -9999 -9999 -9999 -9999 -9999 -9999 -9999 -9999 -9999 -9999 -9999 -9999 -9999 -9999 -9999 -9999 -9999 -9999 -9999 -9999 -9999 -9999 -9999 -9999 -9999 -9999 -9999 -9999 -9999 -9999 -9999 -9999 -9999 -9999 -9999 -9999 -9999 -9999 -9999 -9999 -9999 -9999 -9999 -9999 -9999 -9999 -9999 -9999 -9999 -9999 -9999 -9999 -9999 -9999 -9999 -9999 -9999 -9999 -9999 -9999 -9999 -9999 -9999 -9999 -9999 -9999 -9999 -9999 -9999 -9999 -9999 -9999 -9999 -9999 -9999 -9999 -9999 -9999 -9999 -9999 -9999 -9999 -9999 -9999 -9999 -9999 -9999 -9999 -9999 -9999 -9999 -9999 -9999 -9999 -9999 -9999 -9999 -9999 -9999 -9999 -9999 -9999 -9999 -9999 -9999 -9999 -9999 -9999 -9999 -9999 -9999 -9999 -9999 -9999 -9999 -9999 -9999 -9999 -9999 -9999 -9999 -9999 -9999 -9999 -9999 -9999 -9999 -9999 -9999 -9999 -9999 -9999 -9999 -9999 -9999 -9999 -9999 -9999 -9999 -9999 -9999 -9999 -9999 -9999 -9999 -9999 -9999 -9999 -9999 -9999 -9999 -9999 -9999 -9999 -9999 -9999 -9999 -9999 -9999 -9999 -9999 -9999 -9999 -9999 -9999 -9999 -9999 -9999 -9999 -9999 -9999 -9999 -9999 -9999 -9999 -9999 -9999 -9999 -9999 -9999 -9999 -9999 -9999 -9999 -9999 -9999 7.91526E-8 8.27895E-8 5.76974E-8 9.50591E-8 9.501E-8 8.92879E-8 9.49993E-8 8.99001E-8 8.34008E-8 5.80204E-8 6.53935E-8 6.18593E-8 1.0452E-7 2.1975E-7 2.5061E-7 1.35881E-7 1.57852E-7 1.65612E-7 1.5973E-7 1.71057E-7 1.43261E-7 1.28475E-7 1.11811E-7 1.28628E-7 2.64301E-7 2.91565E-7 3.45283E-7 2.86889E-7 1.6314E-7 1.63252E-7 1.66445E-7 2.81688E-7 3.66381E-7 5.8131E-7 9.2543E-7 1.17789E-6 1.28723E-6 8.3685E-7 1.09395E-6 9.98891E-7 1.64989E-6 2.41314E-6 1.44472E-6 1.57564E-6 3.0902E-6 3.79037E-6 4.45044E-6 3.84314E-6 2.55796E-6 1.47815E-6 1.41816E-6 1.41231E-6 1.62455E-6 -9999 -9999 -9999 -9999 -9999 -9999 -9999 -9999 -9999 -9999 -9999 -9999 -9999 -9999 -9999 -9999 -9999 -9999 -9999 -9999 -9999 -9999 -9999 -9999 -9999 -9999 -9999 -9999 -9999 -9999 -9999 -9999 -9999 -9999 -9999 -9999 -9999 -9999 -9999 -9999 -9999 -9999 -9999 -9999 -9999 -9999 -9999 -9999 -9999 -9999 -9999 -9999 -9999 -9999 -9999 -9999 -9999 -9999 -9999 -9999 -9999 -9999 -9999 -9999 -9999 -9999 -9999 -9999 -9999 -9999 -9999 -9999 -9999 -9999 -9999 -9999 -9999 -9999 -9999 -9999 -9999 -9999 -9999 -9999 -9999 -9999 -9999 -9999 -9999 -9999 -9999 -9999 -9999 -9999 -9999 -9999 -9999 -9999 -9999 -9999 -9999 -9999 -9999 -9999 -9999 -9999 -9999 -9999 -9999 -9999 -9999 -9999
-9999 -9999 -9999 -9999 -9999 -9999 -9999 -9999 -9999 -9999 -9999 -9999 -9999 -9999 -9999 -9999 -9999 -9999 -9999 -9999 -9999 -9999 -9999 -9999 -9999 -9999 -9999 -9999 -9999 -9999 -9999 -9999 -9999 -9999 -9999 -9999 -9999 -9999 -9999 -9999 -9999 -9999 -9999 -9999 -9999 -9999 -9999 -9999 -9999 -9999 -9999 -9999 -9999 -9999 -9999 -9999 -9999 -9999 -9999 -9999 -9999 -9999 -9999 -9999 -9999 -9999 -9999 -9999 -9999 -9999 -9999 -9999 -9999 -9999 -9999 -9999 -9999 -9999 -9999 -9999 -9999 -9999 -9999 -9999 -9999 -9999 -9999 -9999 -9999 -9999 -9999 -9999 -9999 -9999 -9999 -9999 -9999 -9999 -9999 -9999 -9999 -9999 -9999 -9999 -9999 -9999 -9999 -9999 -9999 -9999 -9999 8.7638E-6 8.21056E-6 8.21354E-6 7.71617E-6 7.65374E-6 7.80757E-6 7.62527E-6 7.92175E-6 7.38065E-6 7.73746E-6 7.63356E-6 7.66699E-6 7.19248E-6 7.52866E-6 7.21266E-6 7.19481E-6 6.82331E-6 6.73146E-6 6.22278E-6 6.845E-6 6.66699E-6 6.64538E-6 6.55355E-6 6.59771E-6 6.95855E-6 6.68622E-6 6.36295E-6 6.32143E-6 6.52225E-6 5.95261E-6 5.96545E-6 5.89138E-6 5.70175E-6 5.61652E-6 5.65626E-6 5.61346E-6 5.51578E-6 5.49348E-6 5.37594E-6 5.53999E-6 6.02853E-6 6.29712E-6 6.15357E-6 6.22038E-6 6.14582E-6 6.10092E-6 6.21858E-6 6.2071E-6 6.11906E-6 6.26377E-6 6.09421E-6 5.72686E-6 6.14691E-6 6.34083E-6 6.12363E-6 5.69109E-6 5.76638E-6 5.71606E-6 5.72672E-6 5.70808E-6 -9999 -9999 -9999 -9999 -9999 -9999 -9999 -9999 -9999 -9999 -9999 -9999 -9999 -9999 -9999 -9999 -9999 -9999 -9999 -9999 -9999 -9999 -9999 -9999 -9999 -9999 -9999 -9999 -9999 -9999 -9999 -9999 -9999 -9999 -9999 -9999 -9999 -9999 -9999 -9999 -9999 -9999 -9999 -9999 -9999 -9999 -9999 -9999 -9999 -9999 -9999 -9999 -9999 -9999 -9999 -9999 -9999 -9999 -9999 -9999 -9999 -9999 -9999 -9999 -9999 -9999 -9999 -9999 -9999 -9999 -9999 -9999 -9999 -9999 -9999 -9999 -9999 -9999 -9999 -9999 -9999 -9999 -9999 -9999 -9999 -9999 -9999 -9999 -9999 -9999 -9999 -9999 -9999 -9999 -9999 -9999 -9999 -9999 -9999 -9999 -9999 -9999 -9999 -9999 -9999 -9999 -9999 -9999 -9999 -9999 -9999 -9999 -9999 -9999 -9999 -9999 -9999 -9999 -9999 -9999 -9999 -9999 -9999 -9999 -9999 -9999 -9999 -9999 -9999 -9999 -9999 -9999 -9999 -9999 -9999 -9999 -9999 -9999 -9999 -9999 -9999 -9999 -9999 -9999 -9999 -9999 -9999 -9999 -9999 -9999 -9999 -9999 -9999 -9999 -9999 -9999 -9999 -9999 -9999 -9999 -9999 -9999 -9999 -9999 -9999 -9999 -9999 -9999 -9999 -9999 -9999 -9999 -9999 -9999 -9999 -9999 -9999 -9999 -9999 -9999 -9999 -9999 -9999 -9999 -9999 -9999 -9999 -9999 -9999 -9999 -9999 -9999 -9999 -9999 -9999 -9999 -9999 -9999 -9999 -9999 -9999 -9999 -9999 -9999 -9999 -9999 -9999 -9999 -9999 -9999 -9999 -9999 -9999 -9999 -9999 -9999 -9999 -9999 -9999 -9999 -9999 -9999 -9999 -9999 -9999 -9999 -9999 -9999 -9999 -9999 -9999 -9999 -9999 -9999 -9999 -9999 -9999 -9999 -9999 -9999 -9999 -9999 -9999 -9999 -9999 -9999 -9999 -9999 -9999 -9999 -9999 -9999 -9999 -9999 -9999 -9999 -9999 -9999 -9999 -9999 -9999 -9999 -9999 -9999 -9999 -9999 -9999 -9999 -9999 -9999 -9999 -9999 -9999 -9999 -9999 -9999 -9999 -9999 -9999 -9999 -9999 -9999 -9999 -9999 -9999 -9999 -9999 -9999 -9999 -9999 -9999 -9999 -9999 -9999 -9999 -9999 -9999 -9999 -9999 -9999 -9999 -9999 -9999 -9999 -9999 -9999 -9999 -9999 -9999 -9999 -9999 -9999 -9999 -9999 -9999 -9999 -9999 -9999 -9999 -9999 -9999 -9999 -9999 -9999 -9999 -9999 -9999 -9999 -9999 -9999 -9999 -9999 -9999 -9999 -9999 -9999 -9999 1.35423E-7 1.43894E-7 1.67244E-7 1.41622E-7 1.02956E-7 1.07831E-7 8.82497E-8 8.69006E-8 8.27173E-8 6.81426E-8 8.30234E-8 8.84686E-8 8.93375E-8 8.99905E-8 8.44916E-8 7.978E-8 8.10587E-8 7.10922E-8 6.10024E-8 5.98369E-8 1.89612E-7 2.50291E-7 2.57336E-7 2.71652E-7 1.98665E-7 1.80249E-7 1.92865E-7 2.33815E-7 1.68914E-7 1.14446E-7 1.35782E-7 2.03035E-7 2.97051E-7 3.70857E-7 2.39183E-7 1.54962E-7 1.55502E-7 2.61117E-7 3.4969E-7 5.14712E-7 5.83008E-7 7.99233E-7 8.77759E-7 1.06764E-6 8.89734E-7 1.11067E-6 1.29425E-6 1.54339E-6 1.84479E-6 9.11443E-7 2.13779E-6 3.0433E-6 3.90951E-6 3.02888E-6 1.59215E-6 1.09987E-6 1.2166E-6 1.02483E-6 1.30561E-6 1.27537E-6 1.46094E-6 -9999 -9999 -9999 -9999 -9999 -9999 -9999 -9999 -9999 -9999 -9999 -9999 -9999 -9999 -9999 -9999 -9999 -9999 -9999 -9999 -9999 -9999 -9999 -9999 -9999 -9999 -9999 -9999 -9999 -9999 -9999 -9999 -9999 -9999 -9999 -9999 -9999 -9999 -9999 -9999 -9999 -9999 -9999 -9999 -9999 -9999 -9999 -9999 -9999 -9999 -9999 -9999 -9999 -9999 -9999 -9999 -9999 -9999 -9999 -9999 -9999 -9999 -9999 -9999 -9999 -9999 -9999 -9999 -9999 -9999 -9999 -9999 -9999 -9999 -9999 -9999 -9999 -9999 -9999 -9999 -9999 -9999 -9999 -9999 -9999 -9999 -9999 -9999 -9999 -9999 -9999 -9999 -9999 -9999 -9999 -9999 -9999 -9999 -9999 -9999 -9999 -9999 -9999 -9999 -9999 -9999 -9999 -9999 -9999 -9999 -9999
-9999 -9999 -9999 -9999 -9999 -9999 -9999 -9999 -9999 -9999 -9999 -9999 -9999 -9999 -9999 -9999 -9999 -9999 -9999 -9999 -9999 -9999 -9999 -9999 -9999 -9999 -9999 -9999 -9999 -9999 -9999 -9999 -9999 -9999 -9999 -9999 -9999 -9999 -9999 -9999 -9999 -9999 -9999 -9999 -9999 -9999 -9999 -9999 -9999 -9999 -9999 -9999 -9999 -9999 -9999 -9999 -9999 -9999 -9999 -9999 -9999 -9999 -9999 -9999 -9999 -9999 -9999 -9999 -9999 -9999 -9999 -9999 -9999 -9999 -9999 -9999 -9999 -9999 -9999 -9999 -9999 -9999 -9999 -9999 -9999 -9999 -9999 -9999 -9999 -9999 -9999 -9999 -9999 -9999 -9999 -9999 -9999 -9999 -9999 -9999 -9999 -9999 -9999 -9999 -9999 -9999 -9999 -9999 -9999 -9999 -9999 9.19904E-6 8.36441E-6 8.14463E-6 8.34435E-6 7.76994E-6 7.86667E-6 7.19203E-6 8.22008E-6 8.02362E-6 8.0375E-6 7.86562E-6 7.16901E-6 6.96679E-6 6.65518E-6 6.7011E-6 6.41322E-6 6.64238E-6 6.58546E-6 6.58702E-6 6.63571E-6 6.66624E-6 6.7273E-6 6.6811E-6 7.02313E-6 6.92444E-6 6.62293E-6 6.62055E-6 6.47286E-6 6.15226E-6 6.04428E-6 5.92708E-6 5.87243E-6 5.86685E-6 5.42585E-6 5.60232E-6 5.721E-6 5.72442E-6 5.63264E-6 5.52658E-6 5.53167E-6 5.41765E-6 5.68187E-6 5.59171E-6 5.50785E-6 5.74378E-6 5.72928E-6 5.7656E-6 5.80644E-6 5.91097E-6 5.75861E-6 6.09018E-6 6.20529E-6 5.72627E-6 5.67984E-6 5.67457E-6 5.89166E-6 5.93255E-6 5.93807E-6 5.88815E-6 5.90557E-6 5.81366E-6 5.70462E-6 5.53627E-6 5.53337E-6 5.53531E-6 5.47986E-6 5.47413E-6 -9999 -9999 -9999 -9999 -9999 -9999 -9999 -9999 -9999 -9999 -9999 -9999 -9999 -9999 -9999 -9999 -9999 -9999 -9999 -9999 -9999 -9999 -9999 -9999 -9999 -9999 -9999 -9999 -9999 -9999 -9999 -9999 -9999 -9999 -9999 -9999 -9999 -9999 -9999 -9999 -9999 -9999 -9999 -9999 -9999 -9999 -9999 -9999 -9999 -9999 -9999 -9999 -9999 -9999 -9999 -9999 -9999 -9999 -9999 -9999 -9999 -9999 -9999 -9999 -9999 -9999 -9999 -9999 -9999 -9999 -9999 -9999 -9999 -9999 -9999 -9999 -9999 -9999 -9999 -9999 -9999 -9999 -9999 -9999 -9999 -9999 -9999 -9999 -9999 -9999 -9999 -9999 -9999 -9999 -9999 -9999 -9999 -9999 -9999 -9999 -9999 -9999 -9999 -9999 -9999 -9999 -9999 -9999 -9999 -9999 -9999 -9999 -9999 -9999 -9999 -9999 -9999 -9999 -9999 -9999 -9999 -9999 -9999 -9999 -9999 -9999 -9999 -9999 -9999 -9999 -9999 -9999 -9999 -9999 -9999 -9999 -9999 -9999 -9999 -9999 -9999 -9999 -9999 -9999 -9999 -9999 -9999 -9999 -9999 -9999 -9999 -9999 -9999 -9999 -9999 -9999 -9999 -9999 -9999 -9999 -9999 -9999 -9999 -9999 -9999 -9999 -9999 -9999 -9999 -9999 -9999 -9999 -9999 -9999 -9999 -9999 -9999 -9999 -9999 -9999 -9999 -9999 -9999 -9999 -9999 -9999 -9999 -9999 -9999 -9999 -9999 -9999 -9999 -9999 -9999 -9999 -9999 -9999 -9999 -9999 -9999 -9999 -9999 -9999 -9999 -9999 -9999 -9999 -9999 -9999 -9999 -9999 -9999 -9999 -9999 -9999 -9999 -9999 -9999 -9999 -9999 -9999 -9999 -9999 -9999 -9999 -9999 -9999 -9999 -9999 -9999 -9999 -9999 -9999 -9999 -9999 -9999 -9999 -9999 -9999 -9999 -9999 -9999 -9999 -9999 -9999 -9999 -9999 -9999 -9999 -9999 -9999 -9999 -9999 -9999 -9999 -9999 -9999 -9999 -9999 -9999 -9999 -9999 -9999 -9999 -9999 -9999 -9999 -9999 -9999 -9999 -9999 -9999 -9999 -9999 -9999 -9999 -9999 -9999 -9999 -9999 -9999 -9999 -9999 -9999 -9999 -9999 -9999 -9999 -9999 -9999 -9999 -9999 -9999 -9999 -9999 -9999 -9999 -9999 -9999 -9999 -9999 -9999 -9999 -9999 -9999 -9999 -9999 -9999 -9999 -9999 -9999 -9999 -9999 -9999 -9999 -9999 -9999 -9999 -9999 -9999 -9999 -9999 1.1429E-7 1.47877E-7 1.47706E-7 1.52119E-7 1.4036E-7 1.37234E-7 1.59867E-7 1.34715E-7 1.60559E-7 1.20115E-7 1.30986E-7 1.03954E-7 1.06266E-7 1.07838E-7 8.74647E-8 8.7742E-8 7.54392E-8 8.60806E-8 8.80088E-8 9.4178E-8 8.24943E-8 8.25691E-8 6.90958E-8 7.76292E-8 7.7328E-8 7.039E-8 6.77077E-8 8.42719E-8 2.20348E-7 3.07473E-7 3.48909E-7 2.95455E-7 2.14559E-7 2.20526E-7 3.31432E-7 3.78096E-7 2.16706E-7 1.64907E-7 2.19911E-7 3.07585E-7 3.27725E-7 2.30853E-7 1.60993E-7 2.31115E-7 2.53309E-7 3.30818E-7 6.03042E-7 7.50913E-7 8.36266E-7 1.10113E-6 1.14603E-6 1.40177E-6 1.47224E-6 1.40887E-6 1.25981E-6 1.48481E-6 1.77912E-6 2.68641E-6 2.37258E-6 2.53294E-6 1.86385E-6 1.03793E-6 1.30942E-6 1.15848E-6 9.54608E-7 8.29187E-7 1.11906E-6 1.20855E-6 -9999 -9999 -9999 -9999 -9999 -9999 -9999 -9999 -9999 -9999 -9999 -9999 -9999 -9999 -9999 -9999 -9999 -9999 -9999 -9999 -9999 -9999 -9999 -9999 -9999 -9999 -9999 -9999 -9999 -9999 -9999 -9999 -9999 -9999 -9999 -9999 -9999 -9999 -9999 -9999 -9999 -9999 -9999 -9999 -9999 -9999 -9999 -9999 -9999 -9999 -9999 -9999 -9999 -9999 -9999 -9999 -9999 -9999 -9999 -9999 -9999 -9999 -9999 -9999 -9999 -9999 -9999 -9999 -9999 -9999 -9999 -9999 -9999 -9999 -9999 -9999 -9999 -9999 -9999 -9999 -9999 -9999 -9999 -9999 -9999 -9999 -9999 -9999 -9999 -9999 -9999 -9999 -9999 -9999 -9999 -9999 -9999 -9999 -9999 -9999 -9999 -9999 -9999 -9999 -9999 -9999 -9999 -9999 -9999 -9999 -9999
-9999 -9999 -9999 -9999 -9999 -9999 -9999 -9999 -9999 -9999 -9999 -9999 -9999 -9999 -9999 -9999 -9999 -9999 -9999 -9999 -9999 -9999 -9999 -9999 -9999 -9999 -9999 -9999 -9999 -9999 -9999 -9999 -9999 -9999 -9999 -9999 -9999 -9999 -9999 -9999 -9999 -9999 -9999 -9999 -9999 -9999 -9999 -9999 -9999 -9999 -9999 -9999 -9999 -9999 -9999 -9999 -9999 -9999 -9999 -9999 -9999 -9999 -9999 -9999 -9999 -9999 -9999 -9999 -9999 -9999 -9999 -9999 -9999 -9999 -9999 -9999 -9999 -9999 -9999 -9999 -9999 -9999 -9999 -9999 -9999 -9999 -9999 -9999 -9999 -9999 -9999 -9999 -9999 -9999 -9999 -9999 -9999 -9999 -9999 -9999 -9999 -9999 -9999 -9999 -9999 -9999 -9999 -9999 -9999 -9999 8.58411E-6 8.69532E-6 8.43597E-6 8.18517E-6 8.60293E-6 8.10694E-6 8.07327E-6 8.58768E-6 7.6509E-6 8.078E-6 8.09495E-6 7.27982E-6 7.02338E-6 6.82848E-6 6.96555E-6 6.47258E-6 6.8471E-6 6.72077E-6 6.72326E-6 6.57936E-6 6.61565E-6 6.5843E-6 6.6876E-6 6.71536E-6 7.05097E-6 6.70504E-6 6.28441E-6 6.37168E-6 6.04402E-6 5.98319E-6 5.70442E-6 5.70236E-6 5.68884E-6 5.68006E-6 5.59934E-6 5.73611E-6 5.45871E-6 5.68155E-6 5.57707E-6 5.58108E-6 5.53951E-6 5.46784E-6 5.27915E-6 5.39184E-6 5.38398E-6 5.75499E-6 5.60588E-6 5.5096E-6 5.57689E-6 5.6565E-6 5.56156E-6 5.51388E-6 5.47025E-6 5.28511E-6 5.34166E-6 5.42158E-6 5.88746E-6 5.78281E-6 5.89692E-6 5.89519E-6 5.91539E-6 5.91217E-6 5.82234E-6 6.05367E-6 5.64723E-6 5.48892E-6 5.64067E-6 5.64263E-6 5.65245E-6 6.03384E-6 6.15664E-6 5.83253E-6 5.87044E-6 6.49153E-6 6.16037E-6 -9999 -9999 -9999 -9999 -9999 -9999 -9999 -9999 -9999 -9999 -9999 -9999 -9999 -9999 -9999 -9999 -9999 -9999 -9999 -9999 -9999 -9999 -9999 -9999 -9999 -9999 -9999 -9999 -9999 -9999 -9999 -9999 -9999 -9999 -9999 -9999 -9999 -9999 -9999 -9999 -9999 -9999 -9999 -9999 -9999 -9999 -9999 -9999 -9999 -9999 -9999 -9999 -9999 -9999 -9999 -9999 -9999 -9999 -9999 -9999 -9999 -9999 -9999 -9999 -9999 -9999 -9999 -9999 -9999 -9999 -9999 -9999 -9999 -9999 -9999 -9999 -9999 -9999 -9999 -9999 -9999 -9999 -9999 -9999 -9999 -9999 -9999 -9999 -9999 -9999 -9999 -9999 -9999 -9999 -9999 -9999 -9999 -9999 -9999 -9999 -9999 -9999 -9999 -9999 -9999 -9999 -9999 -9999 -9999 -9999 -9999 -9999 -9999 -9999 -9999 -9999 -9999 -9999 -9999 -9999 -9999 -9999 -9999 -9999 -9999 -9999 -9999 -9999 -9999 -9999 -9999 -9999 -9999 -9999 -9999 -9999 -9999 -9999 -9999 -9999 -9999 -9999 -9999 -9999 -9999 -9999 -9999 -9999 -9999 -9999 -9999 -9999 -9999 -9999 -9999 -9999 -9999 -9999 -9999 -9999 -9999 -9999 -9999 -9999 -9999 -9999 -9999 -9999 -9999 -9999 -9999 -9999 -9999 -9999 -9999 -9999 -9999 -9999 -9999 -9999 -9999 -9999 -9999 -9999 -9999 -9999 -9999 -9999 -9999 -9999 -9999 -9999 -9999 -9999 -9999 -9999 -9999 -9999 -9999 -9999 -9999 -9999 -9999 -9999 -9999 -9999 -9999 -9999 -9999 -9999 -9999 -9999 -9999 -9999 -9999 -9999 -9999 -9999 -9999 -9999 -9999 -9999 -9999 -9999 -9999 -9999 -9999 -9999 -9999 -9999 -9999 -9999 -9999 -9999 -9999 -9999 -9999 -9999 -9999 -9999 -9999 -9999 -9999 -9999 -9999 -9999 -9999 -9999 -9999 -9999 -9999 -9999 -9999 -9999 -9999 -9999 -9999 -9999 -9999 -9999 -9999 -9999 -9999 -9999 -9999 -9999 -9999 -9999 -9999 -9999 -9999 -9999 -9999 -9999 -9999 -9999 -9999 -9999 -9999 -9999 -9999 -9999 -9999 -9999 -9999 -9999 -9999 -9999 -9999 -9999 -9999 -9999 -9999 -9999 -9999 -9999 -9999 -9999 -9999 -9999 -9999 -9999 -9999 -9999 -9999 -9999 -9999 -9999 -9999 1.84972E-7 1.85409E-7 1.88551E-7 1.82901E-7 1.78258E-7 1.16428E-7 1.04486E-7 1.05051E-7 1.46405E-7 1.58461E-7 1.48095E-7 1.37844E-7 1.27321E-7 1.59788E-7 1.32608E-7 1.23406E-7 1.5493E-7 1.07597E-7 9.59212E-8 9.34449E-8 1.0026E-7 9.57519E-8 9.04483E-8 9.57225E-8 8.89162E-8 8.8033E-8 9.06271E-8 9.28102E-8 7.95292E-8 6.20941E-8 6.35191E-8 6.70081E-8 7.284E-8 6.74106E-8 5.86497E-8 1.42477E-7 4.19681E-7 3.88649E-7 4.60572E-7 4.88016E-7 4.00313E-7 4.74902E-7 6.54498E-7 8.03788E-7 4.07018E-7 3.14492E-7 4.6322E-7 5.33668E-7 5.59053E-7 4.34013E-7 6.11528E-7 7.04107E-7 8.22971E-7 8.75232E-7 1.15418E-6 1.52758E-6 1.71668E-6 1.83104E-6 1.53511E-6 1.30743E-6 9.98463E-7 1.10719E-6 1.49215E-6 1.5427E-6 1.40638E-6 1.37908E-6 1.56698E-6 1.22101E-6 1.40631E-6 1.1426E-6 9.96695E-7 8.62404E-7 8.75512E-7 9.35356E-7 9.23132E-7 -9999 -9999 -9999 -9999 -9999 -9999 -9999 -9999 -9999 -9999 -9999 -9999 -9999 -9999 -9999 -9999 -9999 -9999 -9999 -9999 -9999 -9999 -9999 -9999 -9999 -9999 -9999 -9999 -9999 -9999 -9999 -9999 -9999 -9999 -9999 -9999 -9999 -9999 -9999 -9999 -9999 -9999 -9999 -9999 -9999 -9999 -9999 -9999 -9999 -9999 -9999 -9999 -9999 -9999 -9999 -9999 -9999 -9999 -9999 -9999 -9999 -9999 -9999 -9999 -9999 -9999 -9999 -9999 -9999 -9999 -9999 -9999 -9999 -9999 -9999 -9999 -9999 -9999 -9999 -9999 -9999 -9999 -9999 -9999 -9999 -9999 -9999 -9999 -9999 -9999 -9999 -9999 -9999 -9999 -9999 -9999 -9999 -9999 -9999 -9999 -9999 -9999 -9999 -9999 -9999 -9999 -9999 -9999 -9999 -9999 -9999
-9999 -9999 -9999 -9999 -9999 -9999 -9999 -9999 -9999 -9999 -9999 -9999 -9999 -9999 -9999 -9999 -9999 -9999 -9999 -9999 -9999 -9999 -9999 -9999 -9999 -9999 -9999 -9999 -9999 -9999 -9999 -9999 -9999 -9999 -9999 -9999 -9999 -9999 -9999 -9999 -9999 -9999 -9999 -9999 -9999 -9999 -9999 -9999 -9999 -9999 -9999 -9999 -9999 -9999 -9999 -9999 -9999 -9999 -9999 -9999 -9999 -9999 -9999 -9999 -9999 -9999 -9999 -9999 -9999 -9999 -9999 -9999 -9999 -9999 -9999 -9999 -9999 -9999 -9999 -9999 -9999 -9999 -9999 -9999 -9999 -9999 -9999 -9999 -9999 -9999 -9999 -9999 -9999 -9999 -9999 -9999 -9999 -9999 -9999 -9999 -9999 -9999 -9999 -9999 -9999 -9999 -9999 -9999 -9999 -9999 8.9857E-6 8.43684E-6 8.55286E-6 8.66461E-6 8.59295E-6 8.32552E-6 7.976E-6 7.53706E-6 7.53575E-6 7.50756E-6 7.31434E-6 6.96967E-6 6.91672E-6 6.90172E-6 7.17299E-6 6.94757E-6 6.83661E-6 6.84564E-6 6.79576E-6 6.75673E-6 6.71605E-6 6.60573E-6 6.58601E-6 6.62419E-6 6.43301E-6 6.18609E-6 6.12848E-6 6.10822E-6 6.02671E-6 5.85975E-6 5.84344E-6 5.88074E-6 5.88813E-6 5.76631E-6 5.80245E-6 5.73152E-6 5.47394E-6 5.61152E-6 5.60786E-6 5.62164E-6 5.41136E-6 5.77266E-6 5.55322E-6 5.48696E-6 5.45304E-6 5.44075E-6 5.44277E-6 5.47822E-6 5.51098E-6 5.3528E-6 5.51088E-6 5.46653E-6 5.47506E-6 5.4658E-6 5.66088E-6 5.39166E-6 5.54835E-6 5.52855E-6 5.5368E-6 5.50874E-6 5.50024E-6 5.55938E-6 5.67455E-6 5.72143E-6 6.04686E-6 5.79884E-6 6.03629E-6 6.03968E-6 6.02341E-6 5.66515E-6 5.76114E-6 5.81825E-6 6.23929E-6 5.95793E-6 6.08822E-6 6.0994E-6 6.22175E-6 6.24286E-6 6.18997E-6 6.71611E-6 6.61597E-6 5.92489E-6 -9999 -9999 -9999 -9999 -9999 -9999 -9999 -9999 -9999 -9999 -9999 -9999 -9999 -9999 -9999 -9999 -9999 -9999 -9999 -9999 -9999 -9999 -9999 -9999 -9999 -9999 -9999 -9999 -9999 -9999 -9999 -9999 -9999 -9999 -9999 -9999 -9999 -9999 -9999 -9999 -9999 -9999 -9999 -9999 -9999 -9999 -9999 -9999 -9999 -9999 -9999 -9999 -9999 -9999 -9999 -9999 -9999 -9999 -9999 -9999 -9999 -9999 -9999 -9999 -9999 -9999 -9999 -9999 -9999 -9999 -9999 -9999 -9999 -9999 -9999 -9999 -9999 -9999 -9999 -9999 -9999 -9999 -9999 -9999 -9999 -9999 -9999 -9999 -9999 -9999 -9999 -9999 -9999 -9999 -9999 -9999 -9999 -9999 -9999 -9999 -9999 -9999 -9999 -9999 -9999 -9999 -9999 -9999 -9999 -9999 -9999 -9999 -9999 -9999 -9999 -9999 -9999 -9999 -9999 -9999 -9999 -9999 -9999 -9999 -9999 -9999 -9999 -9999 -9999 -9999 -9999 -9999 -9999 -9999 -9999 -9999 -9999 -9999 -9999 -9999 -9999 -9999 -9999 -9999 -9999 -9999 -9999 -9999 -9999 -9999 -9999 -9999 -9999 -9999 -9999 -9999 -9999 -9999 -9999 -9999 -9999 -9999 -9999 -9999 -9999 -9999 -9999 -9999 -9999 -9999 -9999 -9999 -9999 -9999 -9999 -9999 -9999 -9999 -9999 -9999 -9999 -9999 -9999 -9999 -9999 -9999 -9999 -9999 -9999 -9999 -9999 -9999 -9999 -9999 -9999 -9999 -9999 -9999 -9999 -9999 -9999 -9999 -9999 -9999 -9999 -9999 -9999 -9999 -9999 -9999 -9999 -9999 -9999 -9999 -9999 -9999 -9999 -9999 -9999 -9999 -9999 -9999 -9999 -9999 -9999 -9999 -9999 -9999 -9999 -9999 -9999 -9999 -9999 -9999 -9999 -9999 -9999 -9999 -9999 -9999 -9999 -9999 -9999 -9999 -9999 -9999 -9999 -9999 -9999 -9999 -9999 -9999 -9999 -9999 -9999 -9999 -9999 -9999 -9999 -9999 -9999 -9999 -9999 -9999 -9999 -9999 -9999 -9999 -9999 -9999 -9999 -9999 -9999 -9999 -9999 -9999 -9999 -9999 -9999 -9999 -9999 -9999 -9999 -9999 -9999 -9999 -9999 -9999 -9999 -9999 -9999 -9999 -9999 -9999 -9999 1.8411E-7 1.86853E-7 1.45134E-7 1.68018E-7 1.92344E-7 2.05587E-7 1.99847E-7 1.86661E-7 1.84838E-7 1.80954E-7 1.86024E-7 1.75849E-7 1.0926E-7 1.1466E-7 1.11104E-7 1.3798E-7 1.51144E-7 1.53352E-7 1.41649E-7 1.38494E-7 1.51612E-7 1.29298E-7 1.4653E-7 1.22238E-7 1.22238E-7 1.12969E-7 1.07647E-7 9.60652E-8 8.84855E-8 9.77781E-8 8.90824E-8 8.74885E-8 9.21653E-8 9.52489E-8 9.29136E-8 8.80704E-8 6.72986E-8 6.09874E-8 5.88649E-8 6.63882E-8 6.43407E-8 6.78356E-8 8.69001E-8 2.14888E-7 5.46391E-7 5.04017E-7 5.22591E-7 5.70507E-7 5.56408E-7 8.97843E-7 1.0697E-6 9.90391E-7 1.00699E-6 9.04375E-7 1.19815E-6 1.30748E-6 1.12646E-6 1.42171E-6 1.68063E-6 1.77674E-6 1.89324E-6 1.82872E-6 1.91356E-6 1.57444E-6 1.25242E-6 1.0938E-6 1.03099E-6 1.13456E-6 1.15773E-6 1.1372E-6 1.03656E-6 1.13972E-6 1.05039E-6 1.17288E-6 1.02828E-6 8.79369E-7 9.92295E-7 7.50313E-7 7.67923E-7 8.60366E-7 8.09458E-7 8.4515E-7 -9999 -9999 -9999 -9999 -9999 -9999 -9999 -9999 -9999 -9999 -9999 -9999 -9999 -9999 -9999 -9999 -9999 -9999 -9999 -9999 -9999 -9999 -9999 -9999 -9999 -9999 -9999 -9999 -9999 -9999 -9999 -9999 -9999 -9999 -9999 -9999 -9999 -9999 -9999 -9999 -9999 -9999 -9999 -9999 -9999 -9999 -9999 -9999 -9999 -9999 -9999 -9999 -9999 -9999 -9999 -9999 -9999 -9999 -9999 -9999 -9999 -9999 -9999 -9999 -9999 -9999 -9999 -9999 -9999 -9999 -9999 -9999 -9999 -9999 -9999 -9999 -9999 -9999 -9999 -9999 -9999 -9999 -9999 -9999 -9999 -9999 -9999 -9999 -9999 -9999 -9999 -9999 -9999 -9999 -9999 -9999 -9999 -9999 -9999 -9999 -9999 -9999 -9999 -9999 -9999 -9999 -9999 -9999 -9999 -9999 -9999
-9999 -9999 -9999 -9999 -9999 -9999 -9999 -9999 -9999 -9999 -9999 -9999 -9999 -9999 -9999 -9999 -9999 -9999 -9999 -9999 -9999 -9999 -9999 -9999 -9999 -9999 -9999 -9999 -9999 -9999 -9999 -9999 -9999 -9999 -9999 -9999 -9999 -9999 -9999 -9999 -9999 -9999 -9999 -9999 -9999 -9999 -9999 -9999 -9999 -9999 -9999 -9999 -9999 -9999 -9999 -9999 -9999 -9999 -9999 -9999 -9999 -9999 -9999 -9999 -9999 -9999 -9999 -9999 -9999 -9999 -9999 -9999 -9999 -9999 -9999 -9999 -9999 -9999 -9999 -9999 -9999 -9999 -9999 -9999 -9999 -9999 -9999 -9999 -9999 -9999 -9999 -9999 -9999 -9999 -9999 -9999 -9999 -9999 -9999 -9999 -9999 -9999 -9999 -9999 -9999 -9999 -9999 -9999 -9999 -9999 9.05808E-6 8.68993E-6 8.55197E-6 8.96635E-6 8.15811E-6 8.08118E-6 7.86295E-6 7.78023E-6 7.6701E-6 7.58621E-6 7.34317E-6 7.59095E-6 8.02251E-6 7.20375E-6 7.15695E-6 7.07163E-6 6.71846E-6 7.00941E-6 6.90684E-6 6.85343E-6 6.87269E-6 6.71438E-6 6.6294E-6 6.60281E-6 6.40835E-6 6.35075E-6 6.26081E-6 5.77064E-6 5.75836E-6 5.89312E-6 5.89467E-6 5.8029E-6 5.90955E-6 5.80687E-6 5.33907E-6 5.8164E-6 5.76832E-6 5.827E-6 5.76559E-6 5.77601E-6 5.65154E-6 5.56439E-6 5.53401E-6 5.43054E-6 5.4398E-6 5.3696E-6 5.54586E-6 5.75676E-6 5.71635E-6 5.88815E-6 5.56748E-6 5.92324E-6 5.49501E-6 5.71735E-6 5.65833E-6 5.84744E-6 5.82174E-6 5.45885E-6 5.49682E-6 5.51696E-6 5.49784E-6 5.50987E-6 5.59001E-6 5.54686E-6 5.68002E-6 5.66825E-6 5.69629E-6 5.72052E-6 5.77246E-6 5.74919E-6 6.02087E-6 5.76049E-6 5.86535E-6 5.98762E-6 5.99399E-6 6.01273E-6 6.11535E-6 6.01665E-6 6.03477E-6 5.9992E-6 5.99808E-6 5.93996E-6 5.84335E-6 5.79184E-6 5.84431E-6 6.00571E-6 5.95608E-6 3.63498E-7 3.51628E-7 3.62117E-7 -9999 -9999 -9999 -9999 -9999 -9999 -9999 -9999 -9999 -9999 -9999 -9999 -9999 -9999 -9999 -9999 -9999 -9999 -9999 -9999 -9999 -9999 -9999 -9999 -9999 -9999 -9999 -9999 -9999 -9999 -9999 -9999 -9999 -9999 -9999 -9999 -9999 -9999 -9999 -9999 -9999 -9999 -9999 -9999 -9999 -9999 -9999 -9999 -9999 -9999 -9999 -9999 -9999 -9999 -9999 -9999 -9999 -9999 -9999 -9999 -9999 -9999 -9999 -9999 -9999 -9999 -9999 -9999 -9999 -9999 -9999 -9999 -9999 -9999 -9999 -9999 -9999 -9999 -9999 -9999 -9999 -9999 -9999 -9999 -9999 -9999 -9999 -9999 -9999 -9999 -9999 -9999 -9999 -9999 -9999 -9999 -9999 -9999 -9999 -9999 -9999 -9999 -9999 -9999 -9999 -9999 -9999 -9999 -9999 -9999 -9999 -9999 -9999 -9999 -9999 -9999 -9999 -9999 -9999 -9999 -9999 -9999 -9999 -9999 -9999 -9999 -9999 -9999 -9999 -9999 -9999 -9999 -9999 -9999 -9999 -9999 -9999 -9999 -9999 -9999 -9999 -9999 -9999 -9999 -9999 -9999 -9999 -9999 -9999 -9999 -9999 -9999 -9999 -9999 -9999 -9999 -9999 -9999 -9999 -9999 -9999 -9999 -9999 -9999 -9999 -9999 -9999 -9999 -9999 -9999 -9999 -9999 -9999 -9999 -9999 -9999 -9999 -9999 -9999 -9999 -9999 -9999 -9999 -9999 -9999 -9999 -9999 -9999 -9999 -9999 -9999 -9999 -9999 -9999 -9999 -9999 -9999 -9999 -9999 -9999 -9999 -9999 -9999 -9999 -9999 -9999 -9999 -9999 -9999 -9999 -9999 -9999 -9999 -9999 -9999 -9999 -9999 -9999 -9999 -9999 -9999 -9999 -9999 -9999 -9999 -9999 -9999 -9999 -9999 -9999 -9999 -9999 -9999 -9999 -9999 -9999 -9999 -9999 -9999 -9999 -9999 -9999 -9999 -9999 -9999 -9999 -9999 -9999 -9999 -9999 -9999 -9999 -9999 -9999 -9999 -9999 -9999 -9999 -9999 -9999 -9999 -9999 -9999 -9999 -9999 -9999 -9999 -9999 -9999 -9999 -9999 -9999 -9999 -9999 -9999 -9999 -9999 -9999 -9999 1.27467E-7 1.77799E-7 2.26196E-7 2.3173E-7 2.2924E-7 2.26288E-7 2.2008E-7 1.84392E-7 1.93651E-7 2.04704E-7 1.60296E-7 1.35539E-7 1.6248E-7 1.93739E-7 1.92306E-7 1.81907E-7 1.82338E-7 1.73338E-7 1.71837E-7 1.77407E-7 1.28282E-7 1.18657E-7 1.18426E-7 1.29141E-7 1.48374E-7 1.44061E-7 1.52197E-7 1.43365E-7 1.37258E-7 9.83003E-8 1.13914E-7 1.1684E-7 1.25629E-7 9.07168E-8 1.00216E-7 9.10524E-8 9.1284E-8 8.90126E-8 8.26785E-8 7.53291E-8 8.91708E-8 8.33274E-8 8.33829E-8 9.08967E-8 7.49005E-8 6.19016E-8 4.28318E-8 5.43704E-8 5.95495E-8 7.40813E-8 7.30402E-8 1.25733E-7 3.72614E-7 3.23614E-7 3.19105E-7 3.78397E-7 5.50783E-7 4.95069E-7 3.91508E-7 5.05065E-7 6.91104E-7 5.25094E-7 4.62371E-7 1.28132E-6 1.09408E-6 1.00789E-6 9.88274E-7 9.53833E-7 9.9378E-7 9.73722E-7 1.22801E-6 1.22098E-6 1.00104E-6 8.62693E-7 8.3573E-7 9.6365E-7 9.12164E-7 8.01419E-7 8.40403E-7 8.73289E-7 9.94418E-7 1.00687E-6 8.50141E-7 8.8512E-7 7.96989E-7 6.97643E-7 7.32603E-7 7.6016E-7 6.83308E-7 7.15107E-7 -9999 -9999 -9999 -9999 -9999 -9999 -9999 -9999 -9999 -9999 -9999 -9999 -9999 -9999 -9999 -9999 -9999 -9999 -9999 -9999 -9999 -9999 -9999 -9999 -9999 -9999 -9999 -9999 -9999 -9999 -9999 -9999 -9999 -9999 -9999 -9999 -9999 -9999 -9999 -9999 -9999 -9999 -9999 -9999 -9999 -9999 -9999 -9999 -9999 -9999 -9999 -9999 -9999 -9999 -9999 -9999 -9999 -9999 -9999 -9999 -9999 -9999 -9999 -9999 -9999 -9999 -9999 -9999 -9999 -9999 -9999 -9999 -9999 -9999 -9999 -9999 -9999 -9999 -9999 -9999 -9999 -9999 -9999 -9999 -9999 -9999 -9999 -9999 -9999 -9999 -9999 -9999 -9999 -9999 -9999 -9999 -9999 -9999 -9999 -9999 -9999 -9999 -9999 -9999 -9999 -9999 -9999 -9999 -9999 -9999 -9999
-9999 -9999 -9999 -9999 -9999 -9999 -9999 -9999 -9999 -9999 -9999 -9999 -9999 -9999 -9999 -9999 -9999 -9999 -9999 -9999 -9999 -9999 -9999 -9999 -9999 -9999 -9999 -9999 -9999 -9999 -9999 -9999 -9999 -9999 -9999 -9999 -9999 -9999 -9999 -9999 -9999 -9999 -9999 -9999 -9999 -9999 -9999 -9999 -9999 -9999 -9999 -9999 -9999 -9999 -9999 -9999 -9999 -9999 -9999 -9999 -9999 -9999 -9999 -9999 -9999 -9999 -9999 -9999 -9999 -9999 -9999 -9999 -9999 -9999 -9999 -9999 -9999 -9999 -9999 -9999 -9999 -9999 -9999 -9999 -9999 -9999 -9999 -9999 -9999 -9999 -9999 -9999 -9999 -9999 -9999 -9999 -9999 -9999 -9999 -9999 -9999 -9999 -9999 -9999 -9999 -9999 -9999 -9999 -9999 -9999 9.25603E-6 8.67397E-6 8.7775E-6 8.03901E-6 8.14671E-6 8.05045E-6 8.03422E-6 7.74338E-6 7.63456E-6 7.24718E-6 7.51706E-6 7.28716E-6 7.12846E-6 7.05864E-6 6.98095E-6 7.15567E-6 7.19132E-6 7.2864E-6 7.02539E-6 6.84942E-6 6.8704E-6 6.79892E-6 6.66476E-6 6.30069E-6 6.29852E-6 6.28076E-6 6.33882E-6 6.34625E-6 5.64296E-6 5.67434E-6 5.81601E-6 5.74804E-6 6.17199E-6 6.15628E-6 5.80755E-6 5.9232E-6 5.94066E-6 5.80117E-6 5.82901E-6 5.79586E-6 5.67499E-6 5.48696E-6 5.3623E-6 5.61609E-6 5.51544E-6 5.4842E-6 5.3475E-6 5.39221E-6 5.39322E-6 5.62255E-6 5.7116E-6 5.71436E-6 5.87069E-6 5.54107E-6 5.48517E-6 5.50502E-6 5.60118E-6 5.61545E-6 5.53482E-6 5.841E-6 5.55052E-6 5.56985E-6 5.50291E-6 5.506E-6 5.56557E-6 5.74596E-6 5.79461E-6 5.87014E-6 5.8299E-6 5.82144E-6 5.78454E-6 5.88752E-6 5.85417E-6 5.761E-6 5.78456E-6 6.09592E-6 6.0948E-6 5.89793E-6 6.06432E-6 5.97839E-6 6.07512E-6 6.28026E-6 6.24879E-6 6.23363E-6 6.19407E-6 5.86134E-6 5.85016E-6 3.56923E-7 3.65512E-7 3.66378E-7 3.59782E-7 3.67659E-7 3.5341E-7 3.54472E-7 3.52738E-7 3.40092E-7 3.34324E-7 3.34576E-7 -9999 -9999 -9999 -9999 -9999 -9999 -9999 -9999 -9999 -9999 -9999 -9999 -9999 -9999 -9999 -9999 -9999 -9999 -9999 -9999 -9999 -9999 -9999 -9999 -9999 -9999 -9999 -9999 -9999 -9999 -9999 -9999 -9999 -9999 -9999 -9999 -9999 -9999 -9999 -9999 -9999 -9999 -9999 -9999 -9999 -9999 -9999 -9999 -9999 -9999 -9999 -9999 -9999 -9999 -9999 -9999 -9999 -9999 -9999 -9999 -9999 -9999 -9999 -9999 -9999 -9999 -9999 -9999 -9999 -9999 -9999 -9999 -9999 -9999 -9999 -9999 -9999 -9999 -9999 -9999 -9999 -9999 -9999 -9999 -9999 -9999 -9999 -9999 -9999 -9999 -9999 -9999 -9999 -9999 -9999 -9999 -9999 -9999 -9999 -9999 -9999 -9999 -9999 -9999 -9999 -9999 -9999 -9999 -9999 -9999 -9999 -9999 -9999 -9999 -9999 -9999 -9999 -9999 -9999 -9999 -9999 -9999 -9999 -9999 -9999 -9999 -9999 -9999 -9999 -9999 -9999 -9999 -9999 -9999 -9999 -9999 -9999 -9999 -9999 -9999 -9999 -9999 -9999 -9999 -9999 -9999 -9999 -9999 -9999 -9999 -9999 -9999 -9999 -9999 -9999 -9999 -9999 -9999 -9999 -9999 -9999 -9999 -9999 -9999 -9999 -9999 -9999 -9999 -9999 -9999 -9999 -9999 -9999 -9999 -9999 -9999 -9999 -9999 -9999 -9999 -9999 -9999 -9999 -9999 -9999 -9999 -9999 -9999 -9999 -9999 -9999 -9999 -9999 -9999 -9999 -9999 -9999 -9999 -9999 -9999 -9999 -9999 -9999 -9999 -9999 -9999 -9999 -9999 -9999 -9999 -9999 -9999 -9999 -9999 -9999 -9999 -9999 -9999 -9999 -9999 -9999 -9999 -9999 -9999 -9999 -9999 -9999 -9999 -9999 -9999 -9999 -9999 -9999 -9999 -9999 -9999 -9999 -9999 -9999 -9999 -9999 -9999 -9999 -9999 -9999 -9999 -9999 -9999 -9999 -9999 -9999 -9999 -9999 -9999 -9999 -9999 -9999 -9999 -9999 -9999 -9999 -9999 -9999 4.81672E-8 1.0258E-7 5.80684E-8 9.06019E-8 1.27948E-7 1.5306E-7 1.77407E-7 1.62577E-7 1.40071E-7 1.39249E-7 2.26869E-7 2.37775E-7 2.33576E-7 2.20665E-7 2.25626E-7 2.08355E-7 2.00243E-7 1.99227E-7 1.77781E-7 1.71741E-7 1.4648E-7 1.66018E-7 1.79863E-7 1.66934E-7 1.70713E-7 1.65963E-7 1.60429E-7 1.70966E-7 1.53459E-7 1.47683E-7 1.44415E-7 1.17241E-7 1.44838E-7 1.55048E-7 1.40433E-7 1.38835E-7 1.18689E-7 1.1928E-7 1.36755E-7 1.21634E-7 1.1149E-7 6.98934E-8 7.9244E-8 9.16031E-8 8.44687E-8 7.05626E-8 7.0132E-8 7.13488E-8 7.90876E-8 8.44494E-8 7.13789E-8 8.93596E-8 9.02331E-8 7.12188E-8 5.14101E-8 3.87748E-8 7.04677E-8 7.57622E-8 8.39096E-8 8.45655E-8 2.92126E-7 3.23787E-7 2.83092E-7 2.88096E-7 3.06809E-7 2.44408E-7 3.46792E-7 4.2142E-7 3.64463E-7 2.63113E-7 2.8247E-7 3.45264E-7 4.96578E-7 5.37673E-7 6.29311E-7 4.85595E-7 4.63198E-7 3.91143E-7 4.96242E-7 6.56404E-7 8.03347E-7 7.19399E-7 8.49322E-7 8.05734E-7 6.79132E-7 6.12133E-7 7.77104E-7 8.14265E-7 8.50406E-7 8.60669E-7 8.59457E-7 9.18103E-7 7.42879E-7 6.29135E-7 6.45352E-7 6.42922E-7 6.18692E-7 6.97361E-7 8.23934E-7 -9999 -9999 -9999 -9999 -9999 -9999 -9999 -9999 -9999 -9999 -9999 -9999 -9999 -9999 -9999 -9999 -9999 -9999 -9999 -9999 -9999 -9999 -9999 -9999 -9999 -9999 -9999 -9999 -9999 -9999 -9999 -9999 -9999 -9999 -9999 -9999 -9999 -9999 -9999 -9999 -9999 -9999 -9999 -9999 -9999 -9999 -9999 -9999 -9999 -9999 -9999 -9999 -9999 -9999 -9999 -9999 -9999 -9999 -9999 -9999 -9999 -9999 -9999 -9999 -9999 -9999 -9999 -9999 -9999 -9999 -9999 -9999 -9999 -9999 -9999 -9999 -9999 -9999 -9999 -9999 -9999 -9999 -9999 -9999 -9999 -9999 -9999 -9999 -9999 -9999 -9999 -9999 -9999 -9999 -9999 -9999 -9999 -9999 -9999 -9999 -9999 -9999 -9999 -9999 -9999 -9999 -9999 -9999 -9999 -9999
-9999 -9999 -9999 -9999 -9999 -9999 -9999 -9999 -9999 -9999 -9999 -9999 -9999 -9999 -9999 -9999 -9999 -9999 -9999 -9999 -9999 -9999 -9999 -9999 -9999 -9999 -9999 -9999 -9999 -9999 -9999 -9999 -9999 -9999 -9999 -9999 -9999 -9999 -9999 -9999 -9999 -9999 -9999 -9999 -9999 -9999 -9999 -9999 -9999 -9999 -9999 -9999 -9999 -9999 -9999 -9999 -9999 -9999 -9999 -9999 -9999 -9999 -9999 -9999 -9999 -9999 -9999 -9999 -9999 -9999 -9999 -9999 -9999 -9999 -9999 -9999 -9999 -9999 -9999 -9999 -9999 -9999 -9999 -9999 -9999 -9999 -9999 -9999 -9999 -9999 -9999 -9999 -9999 -9999 -9999 -9999 -9999 -9999 -9999 -9999 -9999 -9999 -9999 -9999 -9999 -9999 -9999 -9999 -9999 9.44255E-6 9.44095E-6 9.30513E-6 8.72547E-6 8.38999E-6 8.3389E-6 8.82969E-6 7.77451E-6 7.8417E-6 7.94988E-6 7.63344E-6 7.79714E-6 7.24089E-6 7.13474E-6 7.13329E-6 7.12091E-6 7.07879E-6 7.4288E-6 7.17111E-6 7.16985E-6 7.105E-6 7.04388E-6 6.79161E-6 6.43613E-6 6.45343E-6 5.91087E-6 6.67954E-6 5.95225E-6 5.98805E-6 5.89876E-6 6.15133E-6 6.23598E-6 6.44593E-6 6.50944E-6 6.15583E-6 5.37254E-6 5.90612E-6 5.96807E-6 5.81475E-6 5.84405E-6 6.00025E-6 5.50126E-6 5.65027E-6 5.37521E-6 5.31272E-6 5.30436E-6 5.09799E-6 5.00374E-6 5.41833E-6 5.54214E-6 5.66356E-6 5.59001E-6 5.5615E-6 5.56046E-6 5.63169E-6 5.61231E-6 5.52902E-6 5.6125E-6 5.52629E-6 5.68867E-6 5.59308E-6 5.70463E-6 5.68148E-6 5.73472E-6 5.47359E-6 5.68571E-6 5.73737E-6 5.74596E-6 5.75026E-6 5.76819E-6 5.75749E-6 5.76477E-6 5.59636E-6 5.56227E-6 5.61526E-6 5.61949E-6 5.67971E-6 5.8299E-6 5.92616E-6 6.03408E-6 6.14231E-6 6.00729E-6 6.01632E-6 6.01293E-6 6.01632E-6 6.19537E-6 5.96413E-6 5.92369E-6 3.83348E-7 3.8568E-7 3.85969E-7 3.50116E-7 3.56958E-7 3.56315E-7 3.54353E-7 3.53368E-7 3.47346E-7 3.472E-7 3.48235E-7 3.48104E-7 3.54053E-7 3.74277E-7 3.78264E-7 3.77038E-7 3.76468E-7 3.37097E-7 3.35726E-7 3.36611E-7 -9999 -9999 -9999 -9999 -9999 -9999 -9999 -9999 -9999 -9999 -9999 -9999 -9999 -9999 -9999 -9999 -9999 -9999 -9999 -9999 -9999 -9999 -9999 -9999 -9999 -9999 -9999 -9999 -9999 -9999 -9999 -9999 -9999 -9999 -9999 -9999 -9999 -9999 -9999 -9999 -9999 -9999 -9999 -9999 -9999 -9999 -9999 -9999 -9999 -9999 -9999 -9999 -9999 -9999 -9999 -9999 -9999 -9999 -9999 -9999 -9999 -9999 -9999 -9999 -9999 -9999 -9999 -9999 -9999 -9999 -9999 -9999 -9999 -9999 -9999 -9999 -9999 -9999 -9999 -9999 -9999 -9999 -9999 -9999 -9999 -9999 -9999 -9999 -9999 -9999 -9999 -9999 -9999 -9999 -9999 -9999 -9999 -9999 -9999 -9999 -9999 -9999 -9999 -9999 -9999 -9999 -9999 -9999 -9999 -9999 -9999 -9999 -9999 -9999 -9999 -9999 -9999 -9999 -9999 -9999 -9999 -9999 -9999 -9999 -9999 -9999 -9999 -9999 -9999 -9999 -9999 -9999 -9999 -9999 -9999 -9999 -9999 -9999 -9999 -9999 -9999 -9999 -9999 -9999 -9999 -9999 -9999 -9999 -9999 -9999 -9999 -9999 -9999 -9999 -9999 -9999 -9999 -9999 -9999 -9999 -9999 -9999 -9999 -9999 -9999 -9999 -9999 -9999 -9999 -9999 -9999 -9999 -9999 -9999 -9999 -9999 -9999 -9999 -9999 -9999 -9999 -9999 -9999 -9999 -9999 -9999 -9999 -9999 -9999 -9999 -9999 -9999 -9999 -9999 -9999 -9999 -9999 -9999 -9999 -9999 -9999 -9999 -9999 -9999 -9999 -9999 -9999 -9999 -9999 -9999 -9999 -9999 -9999 -9999 -9999 -9999 -9999 -9999 -9999 -9999 -9999 -9999 -9999 -9999 -9999 -9999 -9999 -9999 -9999 -9999 -9999 -9999 -9999 -9999 -9999 -9999 -9999 -9999 -9999 -9999 -9999 -9999 -9999 -9999 -9999 6.39444E-8 7.58006E-8 7.6878E-8 6.98058E-8 5.69329E-8 6.8783E-8 5.88906E-8 6.04866E-8 5.65364E-8 4.62478E-8 8.3329E-8 8.88235E-8 6.25842E-8 6.90323E-8 1.20055E-7 1.69967E-7 1.56784E-7 1.55017E-7 1.80682E-7 2.15268E-7 2.24291E-7 2.28856E-7 2.3494E-7 2.00301E-7 1.90248E-7 1.86468E-7 1.68855E-7 1.56013E-7 1.73494E-7 1.48399E-7 1.54172E-7 1.51549E-7 1.50832E-7 1.68771E-7 1.46582E-7 1.52283E-7 1.59548E-7 1.63658E-7 1.63898E-7 1.52304E-7 1.32889E-7 1.31143E-7 1.40304E-7 1.33889E-7 1.21991E-7 1.21092E-7 1.09393E-7 1.08054E-7 1.07169E-7 1.09981E-7 9.17632E-8 8.19717E-8 7.17204E-8 7.41518E-8 5.59549E-8 5.89013E-8 6.89449E-8 6.52454E-8 7.39495E-8 7.71675E-8 7.5885E-8 9.31555E-8 9.41015E-8 7.8968E-8 4.97804E-8 5.56669E-8 1.00199E-7 1.12861E-7 1.55249E-7 1.62453E-7 3.21831E-7 2.7326E-7 2.74109E-7 2.4838E-7 2.88618E-7 4.11522E-7 3.46227E-7 3.32369E-7 2.98543E-7 4.39922E-7 5.13022E-7 6.57165E-7 6.8053E-7 7.68576E-7 5.46882E-7 5.94895E-7 5.83091E-7 6.16055E-7 3.34266E-7 6.9917E-7 7.58749E-7 7.41634E-7 6.6846E-7 6.42593E-7 5.66705E-7 7.09641E-7 7.90244E-7 8.38759E-7 9.54727E-7 9.54104E-7 8.10339E-7 6.62448E-7 6.20286E-7 6.25252E-7 5.96431E-7 6.13602E-7 6.77004E-7 8.1367E-7 -9999 -9999 -9999 -9999 -9999 -9999 -9999 -9999 -9999 -9999 -9999 -9999 -9999 -9999 -9999 -9999 -9999 -9999 -9999 -9999 -9999 -9999 -9999 -9999 -9999 -9999 -9999 -9999 -9999 -9999 -9999 -9999 -9999 -9999 -9999 -9999 -9999 -9999 -9999 -9999 -9999 -9999 -9999 -9999 -9999 -9999 -9999 -9999 -9999 -9999 -9999 -9999 -9999 -9999 -9999 -9999 -9999 -9999 -9999 -9999 -9999 -9999 -9999 -9999 -9999 -9999 -9999 -9999 -9999 -9999 -9999 -9999 -9999 -9999 -9999 -9999 -9999 -9999 -9999 -9999 -9999 -9999 -9999 -9999 -9999 -9999 -9999 -9999 -9999 -9999 -9999 -9999 -9999 -9999 -9999 -9999 -9999 -9999 -9999 -9999 -9999 -9999 -9999 -9999 -9999 -9999 -9999 -9999 -9999 -9999
-9999 -9999 -9999 -9999 -9999 -9999 -9999 -9999 -9999 -9999 -9999 -9999 -9999 -9999 -9999 -9999 -9999 -9999 -9999 -9999 -9999 -9999 -9999 -9999 -9999 -9999 -9999 -9999 -9999 -9999 -9999 -9999 -9999 -9999 -9999 -9999 -9999 -9999 -9999 -9999 -9999 -9999 -9999 -9999 -9999 -9999 -9999 -9999 -9999 -9999 -9999 -9999 -9999 -9999 -9999 -9999 -9999 -9999 -9999 -9999 -9999 -9999 -9999 -9999 -9999 -9999 -9999 -9999 -9999 -9999 -9999 -9999 -9999 -9999 -9999 -9999 -9999 -9999 -9999 -9999 -9999 -9999 -9999 -9999 -9999 -9999 -9999 -9999 -9999 -9999 -9999 -9999 -9999 -9999 -9999 -9999 -9999 -9999 -9999 -9999 -9999 -9999 -9999 -9999 -9999 -9999 -9999 -9999 -9999 9.23383E-6 9.30009E-6 8.64006E-6 8.49534E-6 8.43373E-6 8.88091E-6 8.43562E-6 8.23827E-6 7.93241E-6 7.97347E-6 7.69324E-6 7.58324E-6 7.44463E-6 7.39024E-6 7.39163E-6 7.18423E-6 7.18798E-6 7.43187E-6 7.09432E-6 6.3501E-6 6.30071E-6 6.74958E-6 6.09167E-6 6.50348E-6 6.89233E-6 6.20694E-6 6.1206E-6 6.12344E-6 6.09461E-6 6.09244E-6 6.09785E-6 6.20045E-6 5.59443E-6 5.51848E-6 5.49213E-6 5.58981E-6 5.34386E-6 6.11992E-6 5.653E-6 5.36767E-6 5.2841E-6 5.11342E-6 5.10258E-6 5.00628E-6 5.00396E-6 4.96343E-6 5.15126E-6 5.28786E-6 4.8786E-6 4.92718E-6 4.96916E-6 4.97844E-6 5.07966E-6 5.0306E-6 5.21341E-6 5.23211E-6 5.40313E-6 5.20058E-6 5.30922E-6 5.24354E-6 5.62948E-6 5.62347E-6 5.24767E-6 5.67037E-6 5.68765E-6 5.60532E-6 5.47601E-6 5.89012E-6 5.90005E-6 5.90337E-6 5.85051E-6 5.87923E-6 5.52694E-6 5.2842E-6 5.01828E-6 5.01456E-6 5.46958E-6 5.79902E-6 5.81157E-6 5.83492E-6 5.95656E-6 5.78122E-6 5.86041E-6 5.83738E-6 5.87258E-6 5.91283E-6 6.01764E-6 5.79071E-6 5.71367E-6 3.52982E-7 3.47271E-7 3.60911E-7 3.71521E-7 3.75739E-7 3.74383E-7 3.57675E-7 3.72428E-7 3.73056E-7 3.9199E-7 3.93249E-7 3.93018E-7 3.79806E-7 3.79472E-7 3.80666E-7 3.66365E-7 3.66384E-7 3.51862E-7 3.4665E-7 3.46716E-7 3.41533E-7 3.42851E-7 3.4446E-7 3.43231E-7 3.61969E-7 3.68356E-7 3.70063E-7 3.80705E-7 -9999 -9999 -9999 -9999 -9999 -9999 -9999 -9999 -9999 -9999 -9999 -9999 -9999 -9999 -9999 -9999 -9999 -9999 -9999 -9999 -9999 -9999 -9999 -9999 -9999 -9999 -9999 -9999 -9999 -9999 -9999 -9999 -9999 -9999 -9999 -9999 -9999 -9999 -9999 -9999 -9999 -9999 -9999 -9999 -9999 -9999 -9999 -9999 -9999 -9999 -9999 -9999 -9999 -9999 -9999 -9999 -9999 -9999 -9999 -9999 -9999 -9999 -9999 -9999 -9999 -9999 -9999 -9999 -9999 -9999 -9999 -9999 -9999 -9999 -9999 -9999 -9999 -9999 -9999 -9999 -9999 -9999 -9999 -9999 -9999 -9999 -9999 -9999 -9999 -9999 -9999 -9999 -9999 -9999 -9999 -9999 -9999 -9999 -9999 -9999 -9999 -9999 -9999 -9999 -9999 -9999 -9999 -9999 -9999 -9999 -9999 -9999 -9999 -9999 -9999 -9999 -9999 -9999 -9999 -9999 -9999 -9999 -9999 -9999 -9999 -9999 -9999 -9999 -9999 -9999 -9999 -9999 -9999 -9999 -9999 -9999 -9999 -9999 -9999 -9999 -9999 -9999 -9999 -9999 -9999 -9999 -9999 -9999 -9999 -9999 -9999 -9999 -9999 -9999 -9999 -9999 -9999 -9999 -9999 -9999 -9999 -9999 -9999 -9999 -9999 -9999 -9999 -9999 -9999 -9999 -9999 -9999 -9999 -9999 -9999 -9999 -9999 -9999 -9999 -9999 -9999 -9999 -9999 -9999 -9999 -9999 -9999 -9999 -9999 -9999 -9999 -9999 -9999 -9999 -9999 -9999 -9999 -9999 -9999 -9999 -9999 -9999 -9999 -9999 -9999 -9999 -9999 -9999 -9999 -9999 -9999 -9999 -9999 -9999 -9999 -9999 -9999 -9999 -9999 -9999 -9999 -9999 -9999 -9999 -9999 -9999 -9999 4.78564E-8 4.41516E-8 5.09448E-8 5.87665E-8 5.63157E-8 7.5918E-8 6.06953E-8 6.16403E-8 6.37773E-8 7.06469E-8 7.3236E-8 7.45752E-8 7.68611E-8 6.16476E-8 7.23179E-8 6.45989E-8 6.36983E-8 6.03347E-8 5.33436E-8 3.85611E-8 7.89509E-8 8.05566E-8 4.88086E-8 6.56516E-8 1.22053E-7 1.42253E-7 1.3469E-7 1.85036E-7 2.21841E-7 2.00734E-7 2.02831E-7 2.17166E-7 2.14611E-7 1.92233E-7 1.50355E-7 1.43638E-7 1.6347E-7 1.6753E-7 1.75092E-7 1.50943E-7 1.4501E-7 1.54383E-7 1.63018E-7 1.43644E-7 1.49028E-7 1.62457E-7 1.61411E-7 1.53947E-7 1.16001E-7 1.35826E-7 1.27082E-7 1.28378E-7 1.18224E-7 1.19555E-7 1.114E-7 1.08951E-7 1.01289E-7 1.04531E-7 1.02504E-7 1.11658E-7 8.42978E-8 7.33592E-8 6.34136E-8 4.78427E-8 4.78688E-8 5.29029E-8 6.23396E-8 6.47525E-8 6.63431E-8 7.2496E-8 8.26752E-8 1.10559E-7 1.19043E-7 1.28637E-7 8.75085E-8 1.5154E-7 2.41851E-7 1.87671E-7 2.12748E-7 2.75353E-7 2.63255E-7 2.87437E-7 2.47473E-7 3.12912E-7 3.06418E-7 3.84172E-7 4.12009E-7 4.75797E-7 4.65675E-7 5.58512E-7 7.90085E-7 7.94961E-7 8.85381E-7 8.22099E-7 6.47635E-7 6.94112E-7 1.02562E-6 8.89003E-7 5.2281E-7 8.83741E-7 8.98074E-7 7.45024E-7 4.94948E-7 5.43004E-7 7.31018E-7 8.05028E-7 9.08751E-7 1.03986E-6 8.94333E-7 7.981E-7 6.65427E-7 6.53242E-7 6.2765E-7 5.82918E-7 5.97648E-7 6.01209E-7 7.22784E-7 -9999 -9999 -9999 -9999 -9999 -9999 -9999 -9999 -9999 -9999 -9999 -9999 -9999 -9999 -9999 -9999 -9999 -9999 -9999 -9999 -9999 -9999 -9999 -9999 -9999 -9999 -9999 -9999 -9999 -9999 -9999 -9999 -9999 -9999 -9999 -9999 -9999 -9999 -9999 -9999 -9999 -9999 -9999 -9999 -9999 -9999 -9999 -9999 -9999 -9999 -9999 -9999 -9999 -9999 -9999 -9999 -9999 -9999 -9999 -9999 -9999 -9999 -9999 -9999 -9999 -9999 -9999 -9999 -9999 -9999 -9999 -9999 -9999 -9999 -9999 -9999 -9999 -9999 -9999 -9999 -9999 -9999 -9999 -9999 -9999 -9999 -9999 -9999 -9999 -9999 -9999 -9999 -9999 -9999 -9999 -9999 -9999 -9999 -9999 -9999 -9999 -9999 -9999 -9999 -9999 -9999 -9999 -9999 -9999 -9999
-9999 -9999 -9999 -9999 -9999 -9999 -9999 -9999 -9999 -9999 -9999 -9999 -9999 -9999 -9999 -9999 -9999 -9999 -9999 -9999 -9999 -9999 -9999 -9999 -9999 -9999 -9999 -9999 -9999 -9999 -9999 -9999 -9999 -9999 -9999 -9999 -9999 -9999 -9999 -9999 -9999 -9999 -9999 -9999 -9999 -9999 -9999 -9999 -9999 -9999 -9999 -9999 -9999 -9999 -9999 -9999 -9999 -9999 -9999 -9999 -9999 -9999 -9999 -9999 -9999 -9999 -9999 -9999 -9999 -9999 -9999 -9999 -9999 -9999 -9999 -9999 -9999 -9999 -9999 -9999 -9999 -9999 -9999 -9999 -9999 -9999 -9999 -9999 -9999 -9999 -9999 -9999 -9999 -9999 -9999 -9999 -9999 -9999 -9999 -9999 -9999 -9999 -9999 -9999 -9999 -9999 -9999 -9999 -9999 9.52957E-6 9.20139E-6 8.70694E-6 8.63305E-6 9.01897E-6 8.869E-6 8.50143E-6 8.5314E-6 8.04883E-6 7.92332E-6 7.13718E-6 7.24309E-6 6.81002E-6 7.26382E-6 7.30967E-6 7.30712E-6 7.04077E-6 7.03218E-6 6.62401E-6 6.43716E-6 6.17056E-6 6.17491E-6 6.34304E-6 6.32172E-6 6.04993E-6 6.26544E-6 6.17878E-6 6.12169E-6 6.12193E-6 6.2712E-6 6.49158E-6 6.38188E-6 5.68851E-6 5.57115E-6 5.67325E-6 5.88717E-6 5.54254E-6 5.49729E-6 4.9194E-6 5.26433E-6 5.29272E-6 5.34976E-6 5.34384E-6 5.0266E-6 5.03244E-6 5.40106E-6 5.30359E-6 5.19992E-6 5.0008E-6 5.23811E-6 5.05127E-6 4.97321E-6 5.23574E-6 4.95803E-6 5.34122E-6 5.03833E-6 5.03492E-6 5.04115E-6 5.21233E-6 5.23363E-6 5.24988E-6 5.39413E-6 5.26712E-6 5.4039E-6 5.3928E-6 5.55983E-6 5.434E-6 6.09216E-6 5.97813E-6 6.09041E-6 5.85087E-6 5.83348E-6 5.83037E-6 5.82833E-6 5.12732E-6 5.11061E-6 5.12697E-6 5.6467E-6 5.69115E-6 5.87419E-6 5.86842E-6 5.8545E-6 5.83332E-6 5.8129E-6 5.58834E-6 5.80416E-6 5.90525E-6 5.9108E-6 5.83969E-6 3.47352E-7 3.51607E-7 3.46905E-7 3.66469E-7 3.70343E-7 4.04092E-7 3.83891E-7 4.06524E-7 4.09135E-7 4.08342E-7 4.0506E-7 3.85614E-7 3.85313E-7 3.80376E-7 3.78097E-7 3.72277E-7 3.66354E-7 3.67881E-7 3.693E-7 3.71714E-7 3.49815E-7 3.63882E-7 3.4518E-7 3.5051E-7 3.51477E-7 3.5351E-7 3.76304E-7 3.85013E-7 3.86031E-7 3.99587E-7 4.09709E-7 4.14707E-7 4.14086E-7 3.83806E-7 3.72612E-7 4.00213E-7 4.03849E-7 4.18985E-7 4.18672E-7 -9999 -9999 -9999 -9999 -9999 -9999 -9999 -9999 -9999 -9999 -9999 -9999 -9999 -9999 -9999 -9999 -9999 -9999 -9999 -9999 -9999 -9999 -9999 -9999 -9999 -9999 -9999 -9999 -9999 -9999 -9999 -9999 -9999 -9999 -9999 -9999 -9999 -9999 -9999 -9999 -9999 -9999 -9999 -9999 -9999 -9999 -9999 -9999 -9999 -9999 -9999 -9999 -9999 -9999 -9999 -9999 -9999 -9999 -9999 -9999 -9999 -9999 -9999 -9999 -9999 -9999 -9999 -9999 -9999 -9999 -9999 -9999 -9999 -9999 -9999 -9999 -9999 -9999 -9999 -9999 -9999 -9999 -9999 -9999 -9999 -9999 -9999 -9999 -9999 -9999 -9999 -9999 -9999 -9999 -9999 -9999 -9999 -9999 -9999 -9999 -9999 -9999 -9999 -9999 -9999 -9999 -9999 -9999 -9999 -9999 -9999 -9999 -9999 -9999 -9999 -9999 -9999 -9999 -9999 -9999 -9999 -9999 -9999 -9999 -9999 -9999 -9999 -9999 -9999 -9999 -9999 -9999 -9999 -9999 -9999 -9999 -9999 -9999 -9999 -9999 -9999 -9999 -9999 -9999 -9999 -9999 -9999 -9999 -9999 -9999 -9999 -9999 -9999 -9999 -9999 -9999 -9999 -9999 -9999 -9999 -9999 -9999 -9999 -9999 -9999 -9999 -9999 -9999 -9999 -9999 -9999 -9999 -9999 -9999 -9999 -9999 -9999 -9999 -9999 -9999 -9999 -9999 -9999 -9999 -9999 -9999 -9999 -9999 -9999 -9999 -9999 -9999 -9999 -9999 -9999 -9999 -9999 -9999 -9999 -9999 -9999 -9999 -9999 -9999 -9999 -9999 6.18508E-8 5.94517E-8 4.03832E-8 5.61227E-8 4.55853E-8 5.43992E-8 4.8327E-8 4.68785E-8 5.07617E-8 4.65249E-8 4.32108E-8 4.1443E-8 5.19648E-8 5.34556E-8 4.76026E-8 7.14888E-8 6.25908E-8 5.66771E-8 6.56404E-8 6.89475E-8 7.21926E-8 7.71618E-8 6.21392E-8 6.77238E-8 7.44021E-8 6.94119E-8 6.93895E-8 5.90173E-8 5.58581E-8 4.76553E-8 4.40901E-8 9.36319E-8 9.42142E-8 6.39668E-8 6.41848E-8 1.02165E-7 1.28908E-7 1.48002E-7 2.07956E-7 2.23859E-7 2.11765E-7 2.15264E-7 2.025E-7 1.92456E-7 1.7823E-7 1.61054E-7 1.56576E-7 1.71501E-7 1.76732E-7 1.65503E-7 1.3399E-7 1.44522E-7 1.60697E-7 1.51813E-7 1.47252E-7 1.5226E-7 1.58822E-7 1.5071E-7 1.27583E-7 1.14732E-7 1.24496E-7 1.29472E-7 1.23504E-7 1.12353E-7 1.12828E-7 8.46792E-8 9.39323E-8 7.98339E-8 1.00726E-7 9.95676E-8 9.06699E-8 6.17115E-8 6.08232E-8 5.43735E-8 4.94256E-8 5.75774E-8 4.69059E-8 6.08165E-8 7.054E-8 7.39086E-8 8.81639E-8 8.91673E-8 9.47182E-8 1.5233E-7 1.15717E-7 1.61356E-7 2.26659E-7 4.00865E-7 3.39537E-7 3.61172E-7 3.89176E-7 4.19268E-7 4.4713E-7 4.06363E-7 2.26225E-7 3.89677E-7 4.79676E-7 5.07094E-7 6.81892E-7 5.56969E-7 5.24941E-7 4.36654E-7 4.6135E-7 5.90795E-7 5.43421E-7 7.13739E-7 8.82714E-7 1.06759E-6 7.42542E-7 5.19922E-7 5.81335E-7 6.4824E-7 6.34082E-7 8.17597E-7 7.20758E-7 8.21091E-7 9.02222E-7 1.00494E-6 9.12085E-7 8.14673E-7 6.61392E-7 5.81402E-7 5.83277E-7 5.69687E-7 5.27755E-7 5.30128E-7 6.02692E-7 -9999 -9999 -9999 -9999 -9999 -9999 -9999 -9999 -9999 -9999 -9999 -9999 -9999 -9999 -9999 -9999 -9999 -9999 -9999 -9999 -9999 -9999 -9999 -9999 -9999 -9999 -9999 -9999 -9999 -9999 -9999 -9999 -9999 -9999 -9999 -9999 -9999 -9999 -9999 -9999 -9999 -9999 -9999 -9999 -9999 -9999 -9999 -9999 -9999 -9999 -9999 -9999 -9999 -9999 -9999 -9999 -9999 -9999 -9999 -9999 -9999 -9999 -9999 -9999 -9999 -9999 -9999 -9999 -9999 -9999 -9999 -9999 -9999 -9999 -9999 -9999 -9999 -9999 -9999 -9999 -9999 -9999 -9999 -9999 -9999 -9999 -9999 -9999 -9999 -9999 -9999 -9999 -9999 -9999 -9999 -9999 -9999 -9999 -9999 -9999 -9999 -9999 -9999 -9999 -9999 -9999 -9999 -9999 -9999 -9999
-9999 -9999 -9999 -9999 -9999 -9999 -9999 -9999 -9999 -9999 -9999 -9999 -9999 -9999 -9999 -9999 -9999 -9999 -9999 -9999 -9999 -9999 -9999 -9999 -9999 -9999 -9999 -9999 -9999 -9999 -9999 -9999 -9999 -9999 -9999 -9999 -9999 -9999 -9999 -9999 -9999 -9999 -9999 -9999 -9999 -9999 -9999 -9999 -9999 -9999 -9999 -9999 -9999 -9999 -9999 -9999 -9999 -9999 -9999 -9999 -9999 -9999 -9999 -9999 -9999 -9999 -9999 -9999 -9999 -9999 -9999 -9999 -9999 -9999 -9999 -9999 -9999 -9999 -9999 -9999 -9999 -9999 -9999 -9999 -9999 -9999 -9999 -9999 -9999 -9999 -9999 -9999 -9999 -9999 -9999 -9999 -9999 -9999 -9999 -9999 -9999 -9999 -9999 -9999 -9999 -9999 -9999 -9999 -9999 9.16867E-6 9.21244E-6 8.77663E-6 8.73621E-6 8.9105E-6 8.85136E-6 8.70591E-6 8.50488E-6 7.46061E-6 7.20508E-6 7.20883E-6 6.94306E-6 6.82115E-6 6.68226E-6 6.67227E-6 6.65599E-6 6.61205E-6 6.63221E-6 6.54029E-6 6.39365E-6 6.24487E-6 6.49169E-6 6.31887E-6 6.22525E-6 6.20443E-6 6.3662E-6 6.2109E-6 5.95589E-6 5.98174E-6 5.9828E-6 6.06689E-6 5.99025E-6 5.85505E-6 6.13729E-6 5.94968E-6 5.64466E-6 5.55926E-6 5.13713E-6 5.17461E-6 5.32505E-6 5.41642E-6 5.27979E-6 5.15673E-6 5.08261E-6 5.08312E-6 5.13604E-6 5.19085E-6 5.10789E-6 5.03022E-6 5.03768E-6 5.19046E-6 5.16291E-6 5.16484E-6 4.98939E-6 5.10462E-6 4.89011E-6 4.9346E-6 5.09415E-6 5.09602E-6 5.08399E-6 5.0704E-6 5.20477E-6 5.19718E-6 5.2095E-6 5.19394E-6 5.20917E-6 5.45432E-6 5.99905E-6 6.0301E-6 5.66958E-6 5.67277E-6 5.6427E-6 5.64376E-6 5.8654E-6 5.44445E-6 5.41241E-6 5.86378E-6 5.55659E-6 5.55229E-6 5.72542E-6 6.07149E-6 5.69902E-6 5.6358E-6 5.57211E-6 5.5184E-6 5.58023E-6 5.57288E-6 5.68478E-6 5.63448E-6 3.55997E-7 3.5405E-7 3.54382E-7 3.61867E-7 3.61818E-7 3.63406E-7 3.69769E-7 4.03748E-7 3.68045E-7 3.9576E-7 3.95058E-7 3.99051E-7 3.96812E-7 3.82639E-7 3.82495E-7 3.83321E-7 3.82111E-7 3.79607E-7 3.67896E-7 3.76756E-7 3.7862E-7 3.68447E-7 3.65307E-7 3.69537E-7 3.70652E-7 3.70862E-7 3.72494E-7 3.73448E-7 3.82177E-7 3.85375E-7 3.83084E-7 4.14542E-7 4.16545E-7 4.22971E-7 4.1983E-7 3.74055E-7 3.73883E-7 4.2815E-7 4.04794E-7 4.05851E-7 4.11747E-7 4.11825E-7 4.10454E-7 4.12685E-7 4.1756E-7 4.17684E-7 4.1624E-7 4.17166E-7 4.2148E-7 4.00856E-7 -9999 -9999 -9999 -9999 -9999 -9999 -9999 -9999 -9999 -9999 -9999 -9999 -9999 -9999 -9999 -9999 -9999 -9999 -9999 -9999 -9999 -9999 -9999 -9999 -9999 -9999 -9999 -9999 -9999 -9999 -9999 -9999 -9999 -9999 -9999 -9999 -9999 -9999 -9999 -9999 -9999 -9999 -9999 -9999 -9999 -9999 -9999 -9999 -9999 -9999 -9999 -9999 -9999 -9999 -9999 -9999 -9999 -9999 -9999 -9999 -9999 -9999 -9999 -9999 -9999 -9999 -9999 -9999 -9999 -9999 -9999 -9999 -9999 -9999 -9999 -9999 -9999 -9999 -9999 -9999 -9999 -9999 -9999 -9999 -9999 -9999 -9999 -9999 -9999 -9999 -9999 -9999 -9999 -9999 -9999 -9999 -9999 -9999 -9999 -9999 -9999 -9999 -9999 -9999 -9999 -9999 -9999 -9999 -9999 -9999 -9999 -9999 -9999 -9999 -9999 -9999 -9999 -9999 -9999 -9999 -9999 -9999 -9999 -9999 -9999 -9999 -9999 -9999 -9999 -9999 -9999 -9999 -9999 -9999 -9999 -9999 -9999 -9999 -9999 -9999 -9999 -9999 -9999 -9999 -9999 -9999 -9999 -9999 -9999 -9999 -9999 -9999 -9999 -9999 -9999 -9999 -9999 -9999 -9999 -9999 -9999 -9999 -9999 -9999 -9999 -9999 -9999 -9999 -9999 -9999 -9999 -9999 -9999 -9999 -9999 -9999 -9999 -9999 -9999 -9999 -9999 -9999 -9999 5.02703E-8 5.37276E-8 3.79357E-8 5.96096E-8 6.82947E-8 8.13756E-8 8.32473E-8 6.95148E-8 6.40936E-8 6.6033E-8 5.91222E-8 5.17782E-8 4.87795E-8 4.80059E-8 3.81395E-8 4.83415E-8 4.37202E-8 5.24675E-8 4.25773E-8 4.17148E-8 4.40768E-8 4.49289E-8 3.82055E-8 3.85998E-8 4.79504E-8 4.84019E-8 4.31274E-8 5.98128E-8 5.22151E-8 5.53696E-8 6.35955E-8 6.71017E-8 5.73131E-8 6.46263E-8 7.02211E-8 6.60467E-8 7.33375E-8 7.18173E-8 7.8511E-8 6.96935E-8 6.1272E-8 6.27935E-8 5.10355E-8 4.79683E-8 8.67963E-8 1.02227E-7 5.4289E-8 6.96194E-8 1.19719E-7 1.23264E-7 1.34615E-7 1.94919E-7 2.22118E-7 2.17779E-7 2.14371E-7 1.94814E-7 1.68155E-7 1.44496E-7 1.70058E-7 1.66872E-7 1.47698E-7 1.56264E-7 1.60916E-7 1.60697E-7 1.56309E-7 1.51903E-7 1.47805E-7 1.50446E-7 1.46346E-7 1.46422E-7 1.41212E-7 1.09293E-7 1.09089E-7 1.09838E-7 1.22159E-7 9.71848E-8 1.10522E-7 8.75981E-8 8.56539E-8 7.99566E-8 9.28257E-8 9.48208E-8 9.85131E-8 6.2116E-8 6.44825E-8 5.8632E-8 5.473E-8 5.84315E-8 5.21408E-8 5.96804E-8 7.85971E-8 8.40885E-8 8.45589E-8 7.55388E-8 7.83134E-8 1.08051E-7 9.73607E-8 1.20042E-7 1.58196E-7 2.08246E-7 1.84641E-7 3.00629E-7 2.67212E-7 2.91875E-7 3.5114E-7 3.3184E-7 2.49448E-7 4.24936E-7 6.02675E-7 5.02646E-7 3.66847E-7 4.54233E-7 5.70125E-7 6.87167E-7 6.85885E-7 7.57882E-7 7.09254E-7 7.00048E-7 7.11369E-7 1.0212E-6 5.03748E-7 3.15223E-7 3.40173E-7 4.95281E-7 6.32385E-7 7.89661E-7 7.96703E-7 8.39415E-7 9.71997E-7 7.20974E-7 7.35918E-7 7.40085E-7 6.96572E-7 5.53828E-7 5.21044E-7 5.00625E-7 5.13703E-7 6.12154E-7 7.09697E-7 -9999 -9999 -9999 -9999 -9999 -9999 -9999 -9999 -9999 -9999 -9999 -9999 -9999 -9999 -9999 -9999 -9999 -9999 -9999 -9999 -9999 -9999 -9999 -9999 -9999 -9999 -9999 -9999 -9999 -9999 -9999 -9999 -9999 -9999 -9999 -9999 -9999 -9999 -9999 -9999 -9999 -9999 -9999 -9999 -9999 -9999 -9999 -9999 -9999 -9999 -9999 -9999 -9999 -9999 -9999 -9999 -9999 -9999 -9999 -9999 -9999 -9999 -9999 -9999 -9999 -9999 -9999 -9999 -9999 -9999 -9999 -9999 -9999 -9999 -9999 -9999 -9999 -9999 -9999 -9999 -9999 -9999 -9999 -9999 -9999 -9999 -9999 -9999 -9999 -9999 -9999 -9999 -9999 -9999 -9999 -9999 -9999 -9999 -9999 -9999 -9999 -9999 -9999 -9999 -9999 -9999 -9999 -9999 -9999 -9999
-9999 -9999 -9999 -9999 -9999 -9999 -9999 -9999 -9999 -9999 -9999 -9999 -9999 -9999 -9999 -9999 -9999 -9999 -9999 -9999 -9999 -9999 -9999 -9999 -9999 -9999 -9999 -9999 -9999 -9999 -9999 -9999 -9999 -9999 -9999 -9999 -9999 -9999 -9999 -9999 -9999 -9999 -9999 -9999 -9999 -9999 -9999 -9999 -9999 -9999 -9999 -9999 -9999 -9999 -9999 -9999 -9999 -9999 -9999 -9999 -9999 -9999 -9999 -9999 -9999 -9999 -9999 -9999 -9999 -9999 -9999 -9999 -9999 -9999 -9999 -9999 -9999 -9999 -9999 -9999 -9999 -9999 -9999 -9999 -9999 -9999 -9999 -9999 -9999 -9999 -9999 -9999 -9999 -9999 -9999 -9999 -9999 -9999 -9999 -9999 -9999 -9999 -9999 -9999 -9999 -9999 -9999 -9999 -9999 9.35252E-6 9.14547E-6 8.72854E-6 9.08042E-6 8.72756E-6 8.7409E-6 7.81099E-6 7.89302E-6 7.55616E-6 7.15209E-6 7.10122E-6 7.20372E-6 6.8038E-6 6.647E-6 6.86094E-6 6.85212E-6 6.96737E-6 6.90098E-6 6.56053E-6 6.39701E-6 6.53654E-6 6.23611E-6 6.26712E-6 6.27102E-6 6.2031E-6 5.89873E-6 6.06563E-6 6.25793E-6 5.83911E-6 5.93811E-6 6.1627E-6 6.17737E-6 6.38792E-6 6.29836E-6 6.21581E-6 5.63313E-6 5.48321E-6 4.63645E-6 5.26172E-6 5.51664E-6 5.32409E-6 5.22291E-6 5.08252E-6 5.11862E-6 5.07106E-6 5.1473E-6 5.17524E-6 5.18679E-6 5.05024E-6 4.91537E-6 4.88084E-6 5.13795E-6 5.14371E-6 5.15838E-6 5.03999E-6 4.97491E-6 5.11646E-6 5.28076E-6 5.30925E-6 5.08111E-6 5.26829E-6 5.01709E-6 5.10718E-6 5.21287E-6 5.2174E-6 5.25025E-6 5.22824E-6 5.43945E-6 5.81508E-6 6.14287E-6 6.075E-6 6.04972E-6 5.693E-6 5.70261E-6 5.65812E-6 5.60399E-6 5.6061E-6 5.61137E-6 5.69578E-6 5.74607E-6 5.80685E-6 5.59955E-6 5.50368E-6 5.94018E-6 5.93683E-6 5.77752E-6 5.77957E-6 5.66711E-6 5.83742E-6 3.29484E-7 3.50152E-7 3.53811E-7 3.63873E-7 3.69667E-7 3.69736E-7 3.65594E-7 3.68999E-7 3.59897E-7 3.86632E-7 3.87526E-7 3.89922E-7 3.91428E-7 3.92013E-7 3.9473E-7 3.86545E-7 3.67005E-7 3.64595E-7 3.82621E-7 3.7811E-7 3.84292E-7 3.83725E-7 3.81534E-7 3.84436E-7 3.83468E-7 3.8832E-7 3.67302E-7 3.67324E-7 3.67891E-7 3.74189E-7 3.74931E-7 3.85955E-7 4.19453E-7 4.23924E-7 4.11422E-7 4.12809E-7 4.12853E-7 3.81508E-7 3.83526E-7 3.86558E-7 3.99969E-7 3.91825E-7 3.88401E-7 3.95914E-7 3.98389E-7 3.97073E-7 4.03595E-7 4.01771E-7 4.08139E-7 4.16858E-7 4.23656E-7 4.03803E-7 4.00986E-7 4.07273E-7 4.05247E-7 3.95926E-7 4.26627E-7 4.00685E-7 4.02408E-7 4.00671E-7 4.04503E-7 4.59252E-7 4.69522E-7 -9999 -9999 -9999 -9999 -9999 -9999 -9999 -9999 -9999 -9999 -9999 -9999 -9999 -9999 -9999 -9999 -9999 -9999 -9999 -9999 -9999 -9999 -9999 -9999 -9999 -9999 -9999 -9999 -9999 -9999 -9999 -9999 -9999 -9999 -9999 -9999 -9999 -9999 -9999 -9999 -9999 -9999 -9999 -9999 -9999 -9999 -9999 -9999 -9999 -9999 -9999 -9999 -9999 -9999 -9999 -9999 -9999 -9999 -9999 -9999 -9999 -9999 -9999 -9999 -9999 -9999 -9999 -9999 -9999 -9999 -9999 -9999 -9999 -9999 -9999 -9999 -9999 -9999 -9999 -9999 -9999 -9999 -9999 -9999 -9999 -9999 -9999 -9999 -9999 -9999 -9999 -9999 -9999 -9999 -9999 -9999 -9999 -9999 -9999 -9999 -9999 -9999 -9999 -9999 -9999 -9999 -9999 -9999 -9999 -9999 -9999 -9999 -9999 -9999 -9999 -9999 -9999 -9999 -9999 -9999 -9999 -9999 -9999 -9999 -9999 -9999 -9999 -9999 -9999 -9999 -9999 -9999 -9999 -9999 -9999 -9999 -9999 -9999 -9999 -9999 -9999 -9999 -9999 -9999 -9999 -9999 -9999 -9999 -9999 -9999 -9999 -9999 -9999 -9999 -9999 -9999 -9999 9.68553E-8 1.02681E-7 1.0135E-7 7.4832E-8 8.58026E-8 6.57729E-8 5.71494E-8 8.90657E-8 6.82028E-8 8.84591E-8 4.64278E-8 4.43321E-8 4.50116E-8 4.4756E-8 4.24897E-8 4.11194E-8 5.02352E-8 5.74058E-8 6.02334E-8 6.72028E-8 5.07084E-8 6.04723E-8 5.96787E-8 5.37893E-8 4.0521E-8 4.49544E-8 4.69815E-8 4.35846E-8 3.97671E-8 3.96874E-8 4.5333E-8 3.54448E-8 4.34777E-8 4.19984E-8 4.15804E-8 4.04477E-8 4.03813E-8 4.08407E-8 4.05861E-8 4.50795E-8 5.37182E-8 4.78782E-8 5.28131E-8 7.03364E-8 5.33088E-8 5.31026E-8 5.93793E-8 6.7927E-8 7.07687E-8 7.51822E-8 6.88104E-8 7.56832E-8 7.05411E-8 5.58277E-8 6.79959E-8 5.87236E-8 4.63427E-8 5.96519E-8 1.01507E-7 9.19433E-8 7.92636E-8 7.61975E-8 1.28125E-7 1.16392E-7 1.6014E-7 2.00573E-7 2.17373E-7 2.07954E-7 2.06283E-7 1.93417E-7 1.78262E-7 1.75902E-7 1.74242E-7 1.22523E-7 1.53142E-7 1.55455E-7 1.7039E-7 1.41033E-7 1.40143E-7 1.47111E-7 1.41115E-7 1.50108E-7 1.50038E-7 1.37566E-7 1.11749E-7 1.10496E-7 1.05371E-7 1.13224E-7 1.16587E-7 1.04662E-7 7.58143E-8 8.10878E-8 7.04654E-8 9.33502E-8 1.00975E-7 9.23205E-8 6.48165E-8 5.58754E-8 6.48742E-8 6.16575E-8 5.49443E-8 5.83215E-8 5.64853E-8 7.87375E-8 8.45208E-8 8.35885E-8 7.36197E-8 8.0651E-8 9.55238E-8 8.85939E-8 9.9008E-8 1.1929E-7 8.69247E-8 1.68003E-7 2.35405E-7 1.97553E-7 1.50731E-7 2.50661E-7 2.468E-7 2.71586E-7 4.13727E-7 3.79644E-7 2.7885E-7 3.68486E-7 4.63377E-7 4.91951E-7 4.96388E-7 4.39322E-7 4.47503E-7 3.94894E-7 4.22871E-7 6.8977E-7 6.0233E-7 5.55014E-7 3.49273E-7 3.48652E-7 4.78999E-7 6.06214E-7 5.87591E-7 6.70304E-7 7.24807E-7 8.89152E-7 7.89185E-7 7.71261E-7 6.75604E-7 5.78312E-7 5.13123E-7 4.794E-7 5.15131E-7 5.57589E-7 6.53049E-7 8.11689E-7 7.19235E-7 -9999 -9999 -9999 -9999 -9999 -9999 -9999 -9999 -9999 -9999 -9999 -9999 -9999 -9999 -9999 -9999 -9999 -9999 -9999 -9999 -9999 -9999 -9999 -9999 -9999 -9999 -9999 -9999 -9999 -9999 -9999 -9999 -9999 -9999 -9999 -9999 -9999 -9999 -9999 -9999 -9999 -9999 -9999 -9999 -9999 -9999 -9999 -9999 -9999 -9999 -9999 -9999 -9999 -9999 -9999 -9999 -9999 -9999 -9999 -9999 -9999 -9999 -9999 -9999 -9999 -9999 -9999 -9999 -9999 -9999 -9999 -9999 -9999 -9999 -9999 -9999 -9999 -9999 -9999 -9999 -9999 -9999 -9999 -9999 -9999 -9999 -9999 -9999 -9999 -9999 -9999 -9999 -9999 -9999 -9999 -9999 -9999 -9999 -9999 -9999 -9999 -9999 -9999 -9999 -9999 -9999 -9999 -9999 -9999
-9999 -9999 -9999 -9999 -9999 -9999 -9999 -9999 -9999 -9999 -9999 -9999 -9999 -9999 -9999 -9999 -9999 -9999 -9999 -9999 -9999 -9999 -9999 -9999 -9999 -9999 -9999 -9999 -9999 -9999 -9999 -9999 -9999 -9999 -9999 -9999 -9999 -9999 -9999 -9999 -9999 -9999 -9999 -9999 -9999 -9999 -9999 -9999 -9999 -9999 -9999 -9999 -9999 -9999 -9999 -9999 -9999 -9999 -9999 -9999 -9999 -9999 -9999 -9999 -9999 -9999 -9999 -9999 -9999 -9999 -9999 -9999 -9999 -9999 -9999 -9999 -9999 -9999 -9999 -9999 -9999 -9999 -9999 -9999 -9999 -9999 -9999 -9999 -9999 -9999 -9999 -9999 -9999 -9999 -9999 -9999 -9999 -9999 -9999 -9999 -9999 -9999 -9999 -9999 -9999 -9999 -9999 -9999 9.67857E-6 8.92254E-6 9.08657E-6 9.2361E-6 9.21908E-6 8.19919E-6 8.1233E-6 7.79452E-6 7.71377E-6 7.63499E-6 7.95499E-6 7.23768E-6 7.49746E-6 6.88722E-6 6.84922E-6 6.80471E-6 6.84059E-6 6.71914E-6 6.90053E-6 6.89735E-6 6.66763E-6 6.31868E-6 6.18591E-6 6.17168E-6 6.13873E-6 6.10585E-6 6.15387E-6 6.09963E-6 6.18867E-6 6.14648E-6 5.82741E-6 6.25969E-6 6.17748E-6 6.25037E-6 6.18924E-6 5.94894E-6 5.57356E-6 4.77697E-6 4.90646E-6 4.78397E-6 5.39958E-6 5.12217E-6 5.03464E-6 5.1272E-6 5.19681E-6 5.1556E-6 5.14958E-6 4.9958E-6 4.99488E-6 4.99766E-6 4.9709E-6 4.95482E-6 5.06382E-6 5.04521E-6 4.97879E-6 5.02388E-6 5.01637E-6 5.0643E-6 5.01868E-6 5.07139E-6 5.05845E-6 4.96503E-6 5.04387E-6 5.2767E-6 5.3237E-6 5.29223E-6 5.51933E-6 5.27553E-6 5.45724E-6 5.4447E-6 5.58964E-6 5.64964E-6 6.23172E-6 5.67966E-6 5.67907E-6 5.85554E-6 5.77137E-6 5.76632E-6 6.06043E-6 6.22823E-6 5.7826E-6 5.74752E-6 5.64811E-6 5.61563E-6 5.65307E-6 5.66122E-6 5.37619E-6 5.33775E-6 5.70393E-6 5.79855E-6 3.50781E-7 3.54873E-7 3.59325E-7 3.43118E-7 3.66821E-7 3.75283E-7 3.71291E-7 3.61477E-7 3.62289E-7 3.66359E-7 3.67739E-7 3.96984E-7 3.97395E-7 3.945E-7 3.82968E-7 3.80426E-7 3.80467E-7 3.74323E-7 3.73612E-7 3.73776E-7 3.81354E-7 3.98882E-7 3.99775E-7 3.85271E-7 3.86515E-7 3.79621E-7 3.81663E-7 3.56837E-7 3.6503E-7 3.6555E-7 3.70379E-7 3.82762E-7 3.95445E-7 4.08367E-7 4.14794E-7 4.23871E-7 4.28163E-7 4.215E-7 4.01516E-7 3.92737E-7 3.89215E-7 3.63565E-7 3.82391E-7 3.65706E-7 3.72217E-7 3.96018E-7 3.85662E-7 3.86038E-7 3.90577E-7 3.91007E-7 3.79242E-7 4.07017E-7 4.33659E-7 4.12279E-7 4.11882E-7 4.17385E-7 4.16793E-7 4.1318E-7 3.91624E-7 4.26148E-7 4.23145E-7 4.09431E-7 4.21304E-7 4.31851E-7 4.38127E-7 4.4339E-7 4.41017E-7 4.74651E-7 4.57704E-7 4.6019E-7 4.59763E-7 4.61444E-7 4.41373E-7 4.35476E-7 4.89602E-7 4.91361E-7 5.15551E-7 5.02406E-7 5.06432E-7 -9999 -9999 -9999 -9999 -9999 -9999 -9999 -9999 -9999 -9999 -9999 -9999 -9999 -9999 -9999 -9999 -9999 -9999 -9999 -9999 -9999 -9999 -9999 -9999 -9999 -9999 -9999 -9999 -9999 -9999 -9999 -9999 -9999 -9999 -9999 -9999 -9999 -9999 -9999 -9999 -9999 -9999 -9999 -9999 -9999 -9999 -9999 -9999 -9999 -9999 -9999 -9999 -9999 -9999 -9999 -9999 -9999 -9999 -9999 -9999 -9999 -9999 -9999 -9999 -9999 -9999 -9999 -9999 -9999 -9999 -9999 -9999 -9999 -9999 -9999 -9999 -9999 -9999 -9999 -9999 -9999 -9999 -9999 -9999 -9999 -9999 -9999 -9999 -9999 -9999 -9999 -9999 -9999 -9999 -9999 -9999 -9999 -9999 -9999 -9999 -9999 -9999 -9999 -9999 -9999 -9999 -9999 -9999 -9999 -9999 -9999 -9999 -9999 -9999 -9999 -9999 -9999 -9999 -9999 -9999 -9999 -9999 -9999 -9999 -9999 -9999 1.12643E-7 1.13572E-7 1.13797E-7 1.16555E-7 1.18538E-7 1.18771E-7 1.13113E-7 9.68033E-8 1.10457E-7 1.11685E-7 1.0774E-7 1.00636E-7 9.69521E-8 1.03079E-7 9.9931E-8 9.99441E-8 1.01266E-7 1.01848E-7 9.71801E-8 7.86566E-8 6.58216E-8 6.85385E-8 6.25695E-8 6.04512E-8 8.88779E-8 5.64454E-8 4.07289E-8 3.98892E-8 5.21579E-8 4.53701E-8 4.87653E-8 5.15494E-8 5.82922E-8 7.49282E-8 5.39068E-8 5.53256E-8 5.98295E-8 5.71205E-8 5.16636E-8 5.01903E-8 4.7491E-8 5.06244E-8 4.43444E-8 4.25766E-8 4.148E-8 4.44053E-8 3.72384E-8 4.68185E-8 5.03957E-8 5.13257E-8 4.35345E-8 4.39406E-8 4.40572E-8 3.79132E-8 4.90312E-8 5.1262E-8 4.65987E-8 5.21573E-8 5.91114E-8 6.29785E-8 5.05304E-8 6.15853E-8 6.45358E-8 6.84775E-8 5.84222E-8 7.39354E-8 7.12557E-8 7.22752E-8 7.486E-8 7.19955E-8 6.29934E-8 5.05337E-8 5.02216E-8 6.38907E-8 1.08842E-7 1.2611E-7 1.0639E-7 1.19068E-7 1.48582E-7 1.7521E-7 1.90544E-7 2.04875E-7 2.02919E-7 1.9875E-7 1.96102E-7 1.69729E-7 1.60502E-7 1.53023E-7 1.29596E-7 1.64169E-7 1.63879E-7 1.63682E-7 1.454E-7 1.39029E-7 1.45864E-7 1.45997E-7 1.40461E-7 1.49273E-7 1.38389E-7 1.18972E-7 1.2079E-7 1.32031E-7 1.14339E-7 1.13542E-7 1.02885E-7 7.72514E-8 9.28897E-8 6.62373E-8 1.06858E-7 9.09713E-8 9.06675E-8 8.50547E-8 6.2313E-8 6.4132E-8 6.86146E-8 4.71471E-8 6.45955E-8 6.37775E-8 8.31251E-8 8.05648E-8 7.67912E-8 8.49958E-8 8.41897E-8 8.70386E-8 8.72458E-8 9.07091E-8 1.07716E-7 1.21545E-7 1.50654E-7 1.21901E-7 1.46023E-7 2.40664E-7 2.77128E-7 3.03838E-7 2.80168E-7 2.85715E-7 3.57446E-7 2.75619E-7 3.06961E-7 3.67733E-7 3.21852E-7 2.79367E-7 2.23371E-7 2.11441E-7 3.14063E-7 3.91245E-7 5.04879E-7 4.69587E-7 7.61138E-7 5.57381E-7 6.41716E-7 5.21017E-7 4.81576E-7 4.44275E-7 4.90363E-7 5.86595E-7 8.1659E-7 8.70393E-7 7.18237E-7 6.15632E-7 5.41051E-7 5.12336E-7 4.95205E-7 5.19687E-7 5.43346E-7 7.0431E-7 8.8532E-7 6.97913E-7 -9999 -9999 -9999 -9999 -9999 -9999 -9999 -9999 -9999 -9999 -9999 -9999 -9999 -9999 -9999 -9999 -9999 -9999 -9999 -9999 -9999 -9999 -9999 -9999 -9999 -9999 -9999 -9999 -9999 -9999 -9999 -9999 -9999 -9999 -9999 -9999 -9999 -9999 -9999 -9999 -9999 -9999 -9999 -9999 -9999 -9999 -9999 -9999 -9999 -9999 -9999 -9999 -9999 -9999 -9999 -9999 -9999 -9999 -9999 -9999 -9999 -9999 -9999 -9999 -9999 -9999 -9999 -9999 -9999 -9999 -9999 -9999 -9999 -9999 -9999 -9999 -9999 -9999 -9999 -9999 -9999 -9999 -9999 -9999 -9999 -9999 -9999 -9999 -9999 -9999 -9999 -9999 -9999 -9999 -9999 -9999 -9999 -9999 -9999 -9999 -9999 -9999 -9999 -9999 -9999 -9999 -9999 -9999 -9999
-9999 -9999 -9999 -9999 -9999 -9999 -9999 -9999 -9999 -9999 -9999 -9999 -9999 -9999 -9999 -9999 -9999 -9999 -9999 -9999 -9999 -9999 -9999 -9999 -9999 -9999 -9999 -9999 -9999 -9999 -9999 -9999 -9999 -9999 -9999 -9999 -9999 -9999 -9999 -9999 -9999 -9999 -9999 -9999 -9999 -9999 -9999 -9999 -9999 -9999 -9999 -9999 -9999 -9999 -9999 -9999 -9999 -9999 -9999 -9999 -9999 -9999 -9999 -9999 -9999 -9999 -9999 -9999 -9999 -9999 -9999 -9999 -9999 -9999 -9999 -9999 -9999 -9999 -9999 -9999 -9999 -9999 -9999 -9999 -9999 -9999 -9999 -9999 -9999 -9999 -9999 -9999 -9999 -9999 -9999 -9999 -9999 -9999 -9999 -9999 -9999 -9999 -9999 -9999 -9999 -9999 -9999 -9999 9.97991E-6 8.95221E-6 9.19092E-6 9.46167E-6 9.19242E-6 8.50331E-6 8.25982E-6 8.07738E-6 7.60568E-6 7.93569E-6 7.88207E-6 7.62138E-6 7.43815E-6 7.24843E-6 7.18576E-6 7.20091E-6 7.10186E-6 6.9431E-6 6.94674E-6 6.7824E-6 6.6929E-6 6.45203E-6 6.35547E-6 6.4528E-6 6.11695E-6 6.44005E-6 6.38802E-6 6.46747E-6 6.39554E-6 6.30339E-6 6.15942E-6 6.3018E-6 6.15613E-6 6.13835E-6 6.02954E-6 6.05071E-6 5.15594E-6 5.0571E-6 5.16863E-6 5.04782E-6 5.12608E-6 5.17384E-6 4.99875E-6 5.11748E-6 5.17399E-6 5.11679E-6 4.89573E-6 4.96071E-6 5.16063E-6 4.91523E-6 4.98706E-6 4.70957E-6 4.79437E-6 4.73631E-6 4.46636E-6 4.4588E-6 4.4782E-6 4.89647E-6 4.974E-6 4.90212E-6 4.89359E-6 4.96048E-6 4.98065E-6 5.03266E-6 5.13623E-6 5.16763E-6 5.58083E-6 5.70758E-6 5.26377E-6 5.438E-6 5.53195E-6 5.55689E-6 5.51766E-6 5.5276E-6 5.73512E-6 5.61511E-6 6.25918E-6 5.65017E-6 5.54396E-6 6.17465E-6 5.61629E-6 5.48876E-6 5.51461E-6 5.4565E-6 5.29076E-6 5.33112E-6 5.30026E-6 5.15775E-6 5.12954E-6 5.86688E-6 3.53366E-7 3.58021E-7 3.59858E-7 3.6983E-7 3.80429E-7 3.54126E-7 3.65439E-7 3.69006E-7 3.62964E-7 3.65175E-7 3.66472E-7 3.7451E-7 4.08706E-7 4.01802E-7 3.61589E-7 3.81736E-7 3.77388E-7 3.74664E-7 3.78304E-7 3.54019E-7 3.79876E-7 3.8581E-7 3.87506E-7 3.88809E-7 3.90508E-7 3.90216E-7 3.90588E-7 3.95621E-7 3.85071E-7 3.79328E-7 3.7923E-7 3.66518E-7 3.7368E-7 3.79052E-7 4.23158E-7 4.29709E-7 4.31358E-7 4.29364E-7 4.30086E-7 3.75318E-7 3.70578E-7 3.70782E-7 3.7812E-7 3.7597E-7 3.63498E-7 3.60808E-7 3.9932E-7 3.77159E-7 3.58313E-7 3.86585E-7 3.94065E-7 3.89909E-7 4.0405E-7 4.23116E-7 4.2726E-7 4.27217E-7 4.12806E-7 4.34238E-7 4.38344E-7 4.19014E-7 4.25344E-7 4.31995E-7 4.44177E-7 4.26483E-7 4.27147E-7 4.19555E-7 4.72522E-7 4.593E-7 4.69842E-7 4.78145E-7 4.80226E-7 4.96798E-7 4.66774E-7 4.4562E-7 4.52405E-7 4.48327E-7 4.97558E-7 5.05617E-7 5.10586E-7 4.92411E-7 -9999 -9999 -9999 -9999 -9999 -9999 -9999 -9999 -9999 -9999 -9999 -9999 -9999 -9999 -9999 -9999 -9999 -9999 -9999 -9999 -9999 -9999 -9999 -9999 -9999 -9999 -9999 -9999 -9999 -9999 -9999 -9999 -9999 -9999 -9999 -9999 -9999 -9999 -9999 -9999 -9999 -9999 -9999 -9999 -9999 -9999 -9999 -9999 -9999 -9999 -9999 -9999 -9999 -9999 -9999 -9999 -9999 -9999 -9999 -9999 -9999 -9999 -9999 -9999 -9999 -9999 -9999 -9999 -9999 -9999 -9999 -9999 -9999 -9999 -9999 -9999 -9999 -9999 -9999 -9999 -9999 -9999 -9999 -9999 -9999 -9999 -9999 -9999 -9999 -9999 -9999 -9999 -9999 -9999 -9999 -9999 -9999 -9999 -9999 -9999 -9999 -9999 -9999 9.85853E-8 1.14847E-7 1.27986E-7 1.16942E-7 1.33781E-7 1.28124E-7 1.1784E-7 1.05407E-7 1.2137E-7 1.22359E-7 1.26882E-7 1.23775E-7 1.2775E-7 1.22517E-7 1.36201E-7 1.30874E-7 1.29559E-7 1.26841E-7 1.34197E-7 1.28174E-7 1.18286E-7 1.26362E-7 1.18709E-7 1.16829E-7 1.1738E-7 1.15197E-7 1.12521E-7 1.14677E-7 1.11958E-7 1.01863E-7 1.05647E-7 1.09456E-7 1.07889E-7 1.04552E-7 1.01131E-7 8.79739E-8 9.83947E-8 9.86565E-8 1.04715E-7 8.04931E-8 9.41231E-8 7.8743E-8 6.22109E-8 6.06841E-8 7.70824E-8 7.3886E-8 8.0354E-8 5.63606E-8 3.75058E-8 3.90261E-8 5.41905E-8 5.25747E-8 5.16572E-8 4.60365E-8 6.34797E-8 6.88225E-8 4.71742E-8 5.00504E-8 4.86995E-8 4.81284E-8 5.38717E-8 5.38034E-8 5.16468E-8 4.38825E-8 4.92563E-8 5.08041E-8 4.72408E-8 4.52211E-8 4.49567E-8 5.13542E-8 5.41835E-8 5.44118E-8 5.03426E-8 4.84552E-8 4.65826E-8 4.39177E-8 4.81256E-8 4.47484E-8 5.48362E-8 5.24586E-8 5.13031E-8 5.09526E-8 4.92122E-8 5.4393E-8 6.27128E-8 6.10623E-8 6.14886E-8 6.15016E-8 6.30823E-8 5.88032E-8 6.64585E-8 6.34945E-8 6.67204E-8 5.94109E-8 4.77207E-8 4.67796E-8 5.79928E-8 9.40854E-8 1.18105E-7 1.25279E-7 1.55104E-7 2.18868E-7 1.99502E-7 1.94242E-7 1.77603E-7 1.51796E-7 1.91313E-7 1.83032E-7 1.61176E-7 1.54407E-7 1.06382E-7 1.47678E-7 1.50289E-7 1.44313E-7 1.37388E-7 1.38334E-7 1.65053E-7 1.48729E-7 1.50266E-7 1.46622E-7 1.40121E-7 1.3018E-7 1.19359E-7 1.08939E-7 1.14349E-7 1.19404E-7 1.03421E-7 9.58343E-8 8.20557E-8 7.55202E-8 8.77579E-8 8.56376E-8 8.90551E-8 8.10932E-8 7.94634E-8 5.32918E-8 6.56518E-8 6.18625E-8 6.84907E-8 6.87344E-8 7.13718E-8 7.34376E-8 7.45097E-8 7.82142E-8 8.33697E-8 8.57579E-8 8.43203E-8 8.71919E-8 9.23147E-8 1.21238E-7 1.30557E-7 1.31847E-7 1.51887E-7 2.30402E-7 3.48915E-7 3.42928E-7 2.70658E-7 2.32403E-7 2.13484E-7 2.38653E-7 2.0892E-7 2.07349E-7 2.16126E-7 2.25539E-7 2.14969E-7 1.87457E-7 2.8862E-7 3.82564E-7 5.49181E-7 5.36353E-7 9.19909E-7 1.06819E-6 9.00377E-7 6.65767E-7 5.12743E-7 4.01126E-7 4.75304E-7 5.41884E-7 7.27392E-7 9.20469E-7 6.24723E-7 4.80792E-7 4.80124E-7 5.00968E-7 5.24241E-7 5.46575E-7 5.80629E-7 6.79157E-7 8.9311E-7 6.9533E-7 -9999 -9999 -9999 -9999 -9999 -9999 -9999 -9999 -9999 -9999 -9999 -9999 -9999 -9999 -9999 -9999 -9999 -9999 -9999 -9999 -9999 -9999 -9999 -9999 -9999 -9999 -9999 -9999 -9999 -9999 -9999 -9999 -9999 -9999 -9999 -9999 -9999 -9999 -9999 -9999 -9999 -9999 -9999 -9999 -9999 -9999 -9999 -9999 -9999 -9999 -9999 -9999 -9999 -9999 -9999 -9999 -9999 -9999 -9999 -9999 -9999 -9999 -9999 -9999 -9999 -9999 -9999 -9999 -9999 -9999 -9999 -9999 -9999 -9999 -9999 -9999 -9999 -9999 -9999 -9999 -9999 -9999 -9999 -9999 -9999 -9999 -9999 -9999 -9999 -9999 -9999 -9999 -9999 -9999 -9999 -9999 -9999 -9999 -9999 -9999 -9999 -9999 -9999 -9999 -9999 -9999 -9999 -9999 -9999
-9999 -9999 -9999 -9999 -9999 -9999 -9999 -9999 -9999 -9999 -9999 -9999 -9999 -9999 -9999 -9999 -9999 -9999 -9999 -9999 -9999 -9999 -9999 -9999 -9999 -9999 -9999 -9999 -9999 -9999 -9999 -9999 -9999 -9999 -9999 -9999 -9999 -9999 -9999 -9999 -9999 -9999 -9999 -9999 -9999 -9999 -9999 -9999 -9999 -9999 -9999 -9999 -9999 -9999 -9999 -9999 -9999 -9999 -9999 -9999 -9999 -9999 -9999 -9999 -9999 -9999 -9999 -9999 -9999 -9999 -9999 -9999 -9999 -9999 -9999 -9999 -9999 -9999 -9999 -9999 -9999 -9999 -9999 -9999 -9999 -9999 -9999 -9999 -9999 -9999 -9999 -9999 -9999 -9999 -9999 -9999 -9999 -9999 -9999 -9999 -9999 -9999 -9999 -9999 -9999 -9999 -9999 -9999 9.92087E-6 9.32195E-6 9.37061E-6 8.94321E-6 9.48876E-6 8.59377E-6 8.15551E-6 7.88037E-6 7.66659E-6 8.2231E-6 7.79061E-6 7.5773E-6 7.42164E-6 7.37099E-6 7.25212E-6 7.25063E-6 7.12777E-6 6.9076E-6 6.75493E-6 6.68698E-6 6.67844E-6 6.65215E-6 6.44756E-6 6.56307E-6 6.52761E-6 6.44308E-6 6.31546E-6 6.35185E-6 6.44079E-6 6.35384E-6 6.34481E-6 6.14174E-6 6.12325E-6 6.05694E-6 6.06608E-6 5.28281E-6 5.20447E-6 5.11182E-6 5.12985E-6 5.205E-6 5.11277E-6 5.12391E-6 5.12545E-6 5.35749E-6 5.07762E-6 4.77957E-6 5.04927E-6 5.00888E-6 4.89891E-6 5.17165E-6 5.1364E-6 5.07195E-6 4.77704E-6 4.85765E-6 4.62913E-6 4.73306E-6 4.69929E-6 4.43485E-6 4.50296E-6 4.57366E-6 4.51055E-6 4.53123E-6 4.61697E-6 5.09173E-6 5.13544E-6 5.08774E-6 5.18281E-6 5.4588E-6 5.44239E-6 5.53815E-6 5.32962E-6 5.44418E-6 5.57109E-6 5.70801E-6 5.7728E-6 5.71047E-6 5.6014E-6 5.76519E-6 5.75658E-6 5.93308E-6 5.62972E-6 5.60982E-6 5.60363E-6 5.3534E-6 5.27982E-6 5.30948E-6 5.22717E-6 5.04651E-6 5.04745E-6 5.23276E-6 5.50117E-6 3.70913E-7 3.75981E-7 3.73926E-7 3.76115E-7 3.88422E-7 3.7993E-7 3.86286E-7 3.51614E-7 3.67217E-7 3.67903E-7 3.71443E-7 3.71721E-7 3.80731E-7 3.70301E-7 3.60458E-7 3.56502E-7 3.56942E-7 3.52305E-7 3.73039E-7 3.67171E-7 3.67994E-7 3.61292E-7 3.79717E-7 3.78253E-7 3.80404E-7 3.94513E-7 3.96383E-7 3.86972E-7 3.85189E-7 3.74589E-7 3.75427E-7 3.90374E-7 3.76681E-7 3.78995E-7 3.78644E-7 4.09664E-7 4.10969E-7 3.86637E-7 3.94836E-7 3.8323E-7 3.4193E-7 3.45129E-7 3.58181E-7 3.62612E-7 3.60954E-7 3.52259E-7 3.57331E-7 3.66334E-7 3.74495E-7 3.64071E-7 3.96343E-7 4.04506E-7 4.04621E-7 3.80607E-7 3.80536E-7 3.85177E-7 3.82173E-7 3.85366E-7 3.88986E-7 3.85205E-7 4.42508E-7 4.31183E-7 4.51513E-7 4.37014E-7 4.18732E-7 4.19434E-7 4.18238E-7 4.18695E-7 4.59682E-7 4.84202E-7 4.60802E-7 4.62297E-7 4.724E-7 4.44804E-7 4.4439E-7 4.49281E-7 4.49476E-7 4.69114E-7 5.01692E-7 -9999 -9999 -9999 -9999 -9999 -9999 -9999 -9999 -9999 -9999 -9999 -9999 -9999 -9999 -9999 -9999 -9999 -9999 -9999 -9999 -9999 -9999 -9999 -9999 -9999 -9999 -9999 -9999 -9999 -9999 -9999 -9999 -9999 -9999 -9999 -9999 -9999 -9999 -9999 -9999 -9999 -9999 -9999 -9999 -9999 -9999 -9999 6.62856E-7 5.30611E-7 4.10094E-7 3.56451E-7 3.0101E-7 2.99079E-7 2.67441E-7 2.5102E-7 2.30109E-7 1.95655E-7 1.54587E-7 1.43969E-7 1.4051E-7 1.57163E-7 1.63829E-7 1.45257E-7 1.76017E-7 1.70659E-7 2.02647E-7 1.80599E-7 1.92141E-7 1.52811E-7 1.4855E-7 1.8007E-7 1.73464E-7 1.8552E-7 1.80851E-7 1.90224E-7 2.07767E-7 1.87218E-7 1.39805E-7 1.59941E-7 1.51688E-7 1.76834E-7 1.49928E-7 1.72643E-7 1.73257E-7 1.69467E-7 1.68474E-7 1.6263E-7 1.63329E-7 1.60702E-7 1.62692E-7 1.73661E-7 1.74043E-7 1.70191E-7 1.7096E-7 1.92891E-7 2.14847E-7 2.11071E-7 1.80864E-7 1.27827E-7 1.48221E-7 1.28567E-7 1.10346E-7 9.709E-8 9.72352E-8 1.08736E-7 1.14063E-7 1.16804E-7 1.22529E-7 1.18587E-7 1.27205E-7 1.25009E-7 1.22512E-7 1.24684E-7 1.2369E-7 1.19639E-7 1.26031E-7 1.23834E-7 1.23126E-7 1.22329E-7 1.22583E-7 1.21762E-7 1.20176E-7 1.13204E-7 1.06019E-7 1.09149E-7 1.08307E-7 1.15003E-7 1.18403E-7 1.1352E-7 1.08559E-7 1.08951E-7 1.09558E-7 1.09076E-7 1.06611E-7 1.02066E-7 1.05682E-7 8.57308E-8 8.70119E-8 8.82913E-8 8.77251E-8 8.70353E-8 8.84913E-8 5.61243E-8 5.59697E-8 5.49287E-8 5.68937E-8 6.13676E-8 6.42661E-8 6.31858E-8 7.56859E-8 5.4626E-8 3.75796E-8 4.01458E-8 4.29204E-8 4.74328E-8 4.49701E-8 4.54307E-8 4.81871E-8 4.55032E-8 4.19497E-8 4.38568E-8 4.8477E-8 4.78591E-8 4.76443E-8 4.67905E-8 5.3088E-8 5.46065E-8 5.30054E-8 5.15982E-8 5.06895E-8 4.97172E-8 5.14576E-8 5.3011E-8 4.85464E-8 5.28422E-8 4.88491E-8 3.75143E-8 4.24722E-8 4.39779E-8 3.80476E-8 3.70811E-8 4.6428E-8 4.50158E-8 4.65352E-8 4.89689E-8 4.35927E-8 4.76943E-8 5.2011E-8 6.3098E-8 5.81961E-8 6.5097E-8 6.46324E-8 5.33965E-8 5.68093E-8 6.43993E-8 6.5708E-8 6.0901E-8 4.80773E-8 5.40311E-8 4.93446E-8 7.22127E-8 1.09805E-7 1.17859E-7 1.59188E-7 1.88433E-7 2.10076E-7 2.0113E-7 1.99906E-7 1.69064E-7 1.60626E-7 1.81037E-7 1.73147E-7 1.71976E-7 1.12933E-7 1.40974E-7 1.33561E-7 1.43454E-7 1.39362E-7 1.32484E-7 1.47033E-7 1.50408E-7 1.44487E-7 1.39608E-7 1.33315E-7 1.27065E-7 1.02194E-7 1.11293E-7 1.1799E-7 1.11581E-7 1.09851E-7 1.05396E-7 9.64537E-8 8.89119E-8 1.12775E-7 8.67099E-8 9.25845E-8 8.34166E-8 8.96675E-8 7.3336E-8 6.56673E-8 6.06082E-8 6.94516E-8 7.20679E-8 7.51995E-8 7.43444E-8 8.15543E-8 8.03411E-8 7.91003E-8 9.07606E-8 8.32026E-8 7.96107E-8 8.46717E-8 1.10535E-7 1.05432E-7 1.38814E-7 1.8547E-7 2.29419E-7 2.94133E-7 1.94547E-7 2.04207E-7 1.58616E-7 1.48147E-7 1.48519E-7 1.39212E-7 1.68939E-7 1.31535E-7 1.54445E-7 1.9071E-7 1.87554E-7 1.64932E-7 1.73241E-7 2.96082E-7 2.88517E-7 4.03015E-7 5.69264E-7 9.23115E-7 1.04483E-6 7.2505E-7 5.93188E-7 7.46746E-7 6.45751E-7 5.87239E-7 7.86358E-7 4.87046E-7 3.75112E-7 4.65345E-7 4.76133E-7 4.43297E-7 6.60824E-7 7.46386E-7 6.27056E-7 7.31108E-7 6.63129E-7 -9999 -9999 -9999 -9999 -9999 -9999 -9999 -9999 -9999 -9999 -9999 -9999 -9999 -9999 -9999 -9999 -9999 -9999 -9999 -9999 -9999 -9999 -9999 -9999 -9999 -9999 -9999 -9999 -9999 -9999 -9999 -9999 -9999 -9999 -9999 -9999 -9999 -9999 -9999 -9999 -9999 -9999 -9999 -9999 -9999 -9999 -9999 -9999 -9999 -9999 -9999 -9999 -9999 -9999 -9999 -9999 -9999 -9999 -9999 -9999 -9999 -9999 -9999 -9999 -9999 -9999 -9999 -9999 -9999 -9999 -9999 -9999 -9999 -9999 -9999 -9999 -9999 -9999 -9999 -9999 -9999 -9999 -9999 -9999 -9999 -9999 -9999 -9999 -9999 -9999 -9999 -9999 -9999 -9999 -9999 -9999 -9999 -9999 -9999 -9999 -9999 -9999 -9999 -9999 -9999 -9999 -9999 -9999 -9999
-9999 -9999 -9999 -9999 -9999 -9999 -9999 -9999 -9999 -9999 -9999 -9999 -9999 -9999 -9999 -9999 -9999 -9999 -9999 -9999 -9999 -9999 -9999 -9999 -9999 -9999 -9999 -9999 -9999 -9999 -9999 -9999 -9999 -9999 -9999 -9999 -9999 -9999 -9999 -9999 -9999 -9999 -9999 -9999 -9999 -9999 -9999 -9999 -9999 -9999 -9999 -9999 -9999 -9999 -9999 -9999 -9999 -9999 -9999 -9999 -9999 -9999 -9999 -9999 -9999 -9999 -9999 -9999 -9999 -9999 -9999 -9999 -9999 -9999 -9999 -9999 -9999 -9999 -9999 -9999 -9999 -9999 -9999 -9999 -9999 -9999 -9999 -9999 -9999 -9999 -9999 -9999 -9999 -9999 -9999 -9999 -9999 -9999 -9999 -9999 -9999 -9999 -9999 -9999 -9999 -9999 -9999 -9999 9.77701E-6 9.54777E-6 9.44626E-6 9.80685E-6 8.9884E-6 8.54165E-6 8.17492E-6 7.90533E-6 7.7882E-6 8.0572E-6 7.6732E-6 7.50885E-6 7.49377E-6 7.34912E-6 7.31253E-6 7.33947E-6 7.00271E-6 6.87248E-6 6.88088E-6 6.87848E-6 6.79788E-6 6.63651E-6 6.38242E-6 6.61666E-6 6.46374E-6 6.46488E-6 6.22256E-6 6.41746E-6 6.40798E-6 6.17378E-6 6.1204E-6 5.99909E-6 5.38425E-6 5.27224E-6 5.42628E-6 5.40094E-6 5.42165E-6 5.37845E-6 5.32104E-6 5.19054E-6 5.11386E-6 5.20794E-6 5.00363E-6 4.94325E-6 5.31461E-6 5.06576E-6 5.00263E-6 5.11455E-6 5.17131E-6 4.77279E-6 4.70751E-6 4.724E-6 4.64208E-6 4.66176E-6 4.83837E-6 5.20011E-6 5.122E-6 4.70369E-6 4.74277E-6 4.57783E-6 4.49204E-6 4.55488E-6 4.54565E-6 4.60793E-6 4.56462E-6 5.03723E-6 5.06676E-6 5.13168E-6 5.25273E-6 5.35334E-6 5.39749E-6 5.45272E-6 5.49838E-6 5.73855E-6 5.59409E-6 5.59204E-6 5.598E-6 5.66089E-6 5.71936E-6 5.62679E-6 5.72251E-6 5.72776E-6 5.55282E-6 5.55302E-6 5.47493E-6 5.22558E-6 5.22755E-6 5.47813E-6 5.26085E-6 5.48891E-6 5.43845E-6 3.55413E-7 3.56655E-7 3.35141E-7 3.47674E-7 3.77856E-7 3.78683E-7 3.78311E-7 3.84417E-7 3.85024E-7 3.84991E-7 3.78312E-7 3.71652E-7 3.65487E-7 3.67411E-7 3.63392E-7 3.57988E-7 3.45148E-7 3.42096E-7 3.79018E-7 3.84137E-7 3.90378E-7 3.90815E-7 3.80127E-7 3.86524E-7 3.76815E-7 3.75655E-7 3.80496E-7 3.85347E-7 3.70429E-7 3.79496E-7 3.67937E-7 3.77193E-7 3.76239E-7 3.87118E-7 3.88134E-7 3.99144E-7 3.83601E-7 3.98006E-7 3.83769E-7 3.59139E-7 3.56991E-7 3.48425E-7 3.38373E-7 3.47957E-7 3.25405E-7 3.28165E-7 3.37697E-7 3.49558E-7 3.53337E-7 3.82897E-7 3.73025E-7 3.85891E-7 3.92813E-7 3.92648E-7 3.86126E-7 3.8405E-7 3.89677E-7 3.86518E-7 3.82672E-7 3.92311E-7 4.04175E-7 4.35611E-7 4.3634E-7 4.3419E-7 4.42777E-7 4.18695E-7 4.21513E-7 4.30935E-7 4.30037E-7 4.33584E-7 4.34969E-7 4.80503E-7 4.94971E-7 5.00474E-7 4.69263E-7 4.51792E-7 4.76596E-7 4.89097E-7 4.97339E-7 5.00196E-7 -9999 -9999 -9999 -9999 -9999 -9999 -9999 -9999 -9999 -9999 -9999 -9999 -9999 -9999 -9999 -9999 -9999 -9999 -9999 -9999 -9999 -9999 -9999 -9999 -9999 -9999 -9999 -9999 -9999 -9999 -9999 -9999 -9999 -9999 -9999 -9999 -9999 -9999 8.76995E-7 8.79814E-7 9.8105E-7 -9999 -9999 -9999 8.38961E-7 7.02175E-7 6.04082E-7 4.51033E-7 4.34264E-7 4.99627E-7 3.67378E-7 3.23651E-7 2.93794E-7 2.42948E-7 2.41666E-7 1.85E-7 1.57803E-7 1.82643E-7 1.71517E-7 1.81265E-7 1.59026E-7 1.73472E-7 1.73469E-7 1.82931E-7 1.72535E-7 1.52433E-7 1.68514E-7 1.69485E-7 1.72935E-7 2.37097E-7 2.51542E-7 1.84736E-7 1.91952E-7 2.26106E-7 1.98169E-7 1.57218E-7 1.63022E-7 1.58167E-7 1.31871E-7 1.53293E-7 1.60452E-7 1.55275E-7 1.56329E-7 1.69575E-7 1.49001E-7 1.38206E-7 1.36637E-7 1.36768E-7 1.62471E-7 1.76471E-7 1.7436E-7 1.80627E-7 1.76835E-7 1.75681E-7 1.80535E-7 2.02715E-7 2.05941E-7 1.67229E-7 1.7838E-7 1.58081E-7 1.35315E-7 1.35681E-7 1.10506E-7 1.2014E-7 1.24583E-7 1.28103E-7 1.24649E-7 1.18192E-7 1.32168E-7 1.29243E-7 1.32944E-7 1.26742E-7 1.27015E-7 1.23246E-7 1.22863E-7 1.21244E-7 1.24746E-7 1.24436E-7 1.26184E-7 1.19559E-7 1.19065E-7 1.18063E-7 1.0832E-7 1.11265E-7 1.12661E-7 1.13606E-7 1.16256E-7 1.14014E-7 1.15866E-7 1.06875E-7 1.12065E-7 1.07861E-7 9.67293E-8 8.67804E-8 8.71235E-8 8.31418E-8 9.11509E-8 9.02837E-8 8.88297E-8 7.75215E-8 5.56541E-8 5.96492E-8 6.69067E-8 5.86877E-8 7.17131E-8 4.28633E-8 4.30809E-8 5.04181E-8 6.20999E-8 5.57355E-8 4.17198E-8 4.02629E-8 3.495E-8 3.46689E-8 3.53952E-8 4.20672E-8 4.80402E-8 4.3635E-8 4.51643E-8 4.39795E-8 4.50656E-8 4.26483E-8 5.07347E-8 4.84306E-8 4.84306E-8 4.87335E-8 5.27418E-8 5.41119E-8 5.0788E-8 5.03672E-8 5.35105E-8 5.48258E-8 5.2261E-8 4.64959E-8 4.6893E-8 3.78064E-8 3.99071E-8 4.20835E-8 3.32503E-8 3.40549E-8 3.7864E-8 4.40433E-8 4.37531E-8 4.77694E-8 3.84622E-8 4.0795E-8 4.91696E-8 5.85635E-8 5.80355E-8 6.0788E-8 6.06054E-8 5.68927E-8 4.71111E-8 5.35124E-8 6.29126E-8 5.81121E-8 5.33916E-8 7.39399E-8 7.36613E-8 5.51831E-8 7.74021E-8 1.24033E-7 1.31644E-7 1.91073E-7 1.87651E-7 1.87396E-7 1.78216E-7 1.58226E-7 1.71657E-7 1.53342E-7 1.57373E-7 1.3802E-7 1.32238E-7 1.22951E-7 1.26609E-7 1.29684E-7 1.36565E-7 1.2944E-7 1.29901E-7 1.30666E-7 1.33075E-7 1.23805E-7 1.2971E-7 1.2635E-7 9.85852E-8 1.07129E-7 1.06699E-7 1.11195E-7 1.16121E-7 1.20816E-7 8.5556E-8 1.0607E-7 8.65023E-8 8.03259E-8 8.63181E-8 8.50081E-8 7.82658E-8 7.69032E-8 7.78475E-8 6.24563E-8 6.67354E-8 6.91663E-8 7.58237E-8 7.38691E-8 7.84514E-8 7.58852E-8 8.3104E-8 8.2794E-8 9.319E-8 1.06077E-7 7.26283E-8 1.03713E-7 1.14487E-7 1.40499E-7 1.70023E-7 1.78821E-7 1.93051E-7 1.63727E-7 1.02023E-7 1.27985E-7 1.3645E-7 1.42929E-7 1.45639E-7 1.62308E-7 1.77556E-7 1.83043E-7 1.75413E-7 1.55594E-7 1.41847E-7 1.98416E-7 2.32169E-7 2.2136E-7 2.10822E-7 2.62722E-7 3.09758E-7 5.90326E-7 7.07337E-7 1.27368E-6 6.79791E-7 6.3331E-7 3.69952E-7 6.93139E-7 6.36497E-7 5.4259E-7 3.50752E-7 4.75787E-7 3.2503E-7 4.10019E-7 8.05936E-7 6.39249E-7 8.31894E-7 9.45487E-7 1.13099E-6 -9999 -9999 -9999 -9999 -9999 -9999 -9999 -9999 -9999 -9999 -9999 -9999 -9999 -9999 -9999 -9999 -9999 -9999 -9999 -9999 -9999 -9999 -9999 -9999 -9999 -9999 -9999 -9999 -9999 -9999 -9999 -9999 -9999 -9999 -9999 -9999 -9999 -9999 -9999 -9999 -9999 -9999 -9999 -9999 -9999 -9999 -9999 -9999 -9999 -9999 -9999 -9999 -9999 -9999 -9999 -9999 -9999 -9999 -9999 -9999 -9999 -9999 -9999 -9999 -9999 -9999 -9999 -9999 -9999 -9999 -9999 -9999 -9999 -9999 -9999 -9999 -9999 -9999 -9999 -9999 -9999 -9999 -9999 -9999 -9999 -9999 -9999 -9999 -9999 -9999 -9999 -9999 -9999 -9999 -9999 -9999 -9999 -9999 -9999 -9999 -9999 -9999 -9999 -9999 -9999 -9999 -9999 -9999
-9999 -9999 -9999 -9999 -9999 -9999 -9999 -9999 -9999 -9999 -9999 -9999 -9999 -9999 -9999 -9999 -9999 -9999 -9999 -9999 -9999 -9999 -9999 -9999 -9999 -9999 -9999 -9999 -9999 -9999 -9999 -9999 -9999 -9999 -9999 -9999 -9999 -9999 -9999 -9999 -9999 -9999 -9999 -9999 -9999 -9999 -9999 -9999 -9999 -9999 -9999 -9999 -9999 -9999 -9999 -9999 -9999 -9999 -9999 -9999 -9999 -9999 -9999 -9999 -9999 -9999 -9999 -9999 -9999 -9999 -9999 -9999 -9999 -9999 -9999 -9999 -9999 -9999 -9999 -9999 -9999 -9999 -9999 -9999 -9999 -9999 -9999 -9999 -9999 -9999 -9999 -9999 -9999 -9999 -9999 -9999 -9999 -9999 -9999 -9999 -9999 -9999 -9999 -9999 -9999 -9999 -9999 -9999 1.0399E-5 9.70006E-6 9.95572E-6 9.7842E-6 8.77071E-6 8.50457E-6 8.38735E-6 8.04433E-6 8.20853E-6 7.54311E-6 7.61094E-6 7.80804E-6 7.68158E-6 7.62205E-6 7.3565E-6 7.22961E-6 6.94863E-6 6.79597E-6 6.59206E-6 6.3697E-6 6.80888E-6 6.5585E-6 6.7679E-6 6.34273E-6 6.2688E-6 6.26071E-6 6.11531E-6 6.01408E-6 6.02089E-6 5.78191E-6 5.80629E-6 5.55978E-6 5.46603E-6 5.41672E-6 5.53522E-6 5.65205E-6 5.69291E-6 5.26133E-6 5.2566E-6 5.33091E-6 5.33758E-6 4.93282E-6 5.0981E-6 5.15054E-6 5.14502E-6 5.16615E-6 4.94132E-6 4.62428E-6 4.82659E-6 4.51618E-6 4.53447E-6 4.55503E-6 4.51184E-6 4.61743E-6 4.62756E-6 4.5693E-6 4.48953E-6 5.12824E-6 4.87415E-6 4.81086E-6 4.80815E-6 4.80003E-6 4.82768E-6 4.59917E-6 4.60667E-6 4.71664E-6 4.68697E-6 5.21972E-6 5.3703E-6 5.26695E-6 5.34061E-6 5.47016E-6 5.61896E-6 5.65646E-6 5.39019E-6 5.79744E-6 5.65761E-6 5.61469E-6 5.54511E-6 5.59965E-6 5.59988E-6 5.61078E-6 5.59578E-6 5.93684E-6 5.58069E-6 5.43516E-6 5.53126E-6 5.49911E-6 5.81658E-6 5.69958E-6 5.70002E-6 3.43192E-7 3.34555E-7 3.26196E-7 3.3863E-7 3.3286E-7 3.53071E-7 3.78269E-7 3.82665E-7 3.85565E-7 3.84684E-7 3.90735E-7 3.61073E-7 3.58439E-7 3.59747E-7 3.77217E-7 3.65727E-7 3.58911E-7 3.64144E-7 3.49643E-7 3.86833E-7 3.83775E-7 3.43634E-7 3.79293E-7 3.79196E-7 3.68886E-7 3.71663E-7 3.74722E-7 3.81915E-7 3.65292E-7 3.5786E-7 3.60122E-7 3.61554E-7 3.66232E-7 3.69193E-7 3.72355E-7 3.88934E-7 3.79046E-7 3.7576E-7 3.63054E-7 3.53823E-7 3.47504E-7 3.27947E-7 3.30239E-7 3.01764E-7 3.12824E-7 3.2015E-7 3.19498E-7 3.27256E-7 3.25942E-7 3.3295E-7 3.48904E-7 3.51388E-7 3.61161E-7 3.70025E-7 3.87039E-7 3.90782E-7 3.79691E-7 3.86281E-7 3.89417E-7 4.02311E-7 3.90003E-7 4.03111E-7 4.05011E-7 4.08027E-7 4.16344E-7 4.20386E-7 4.21333E-7 4.33929E-7 4.31979E-7 4.33059E-7 4.36417E-7 4.34433E-7 4.4778E-7 4.42159E-7 4.54654E-7 4.82333E-7 4.84973E-7 4.91449E-7 4.99186E-7 5.03793E-7 -9999 -9999 -9999 -9999 -9999 -9999 -9999 -9999 -9999 -9999 -9999 -9999 -9999 -9999 -9999 -9999 -9999 -9999 -9999 -9999 -9999 -9999 -9999 -9999 -9999 -9999 -9999 -9999 -9999 -9999 -9999 -9999 -9999 -9999 -9999 9.26885E-7 1.01101E-6 8.9175E-7 1.01261E-6 9.49221E-7 9.73899E-7 -9999 8.1219E-7 8.348E-7 7.74482E-7 5.8925E-7 6.81145E-7 4.6849E-7 4.43779E-7 4.913E-7 3.73676E-7 3.35689E-7 2.85906E-7 2.74989E-7 1.90174E-7 1.673E-7 1.91122E-7 1.65592E-7 1.81639E-7 1.69854E-7 1.45263E-7 1.47316E-7 1.57475E-7 1.66945E-7 1.57107E-7 1.51486E-7 1.79219E-7 1.5563E-7 1.74532E-7 1.86417E-7 1.99007E-7 1.98362E-7 2.00665E-7 2.32298E-7 1.71124E-7 1.7096E-7 2.34482E-6 2.26027E-6 2.28823E-6 2.61591E-6 1.45808E-7 1.42413E-7 1.56446E-7 1.63211E-7 1.55211E-7 1.48439E-7 1.34445E-7 1.51084E-7 1.58221E-7 1.62732E-7 1.72355E-7 1.77295E-7 1.57507E-7 1.65248E-7 1.55765E-7 1.53929E-7 1.60101E-7 1.77222E-7 1.6679E-7 1.69722E-7 1.63414E-7 1.51061E-7 1.16824E-7 1.27699E-7 1.36515E-7 1.36769E-7 1.33008E-7 1.33145E-7 1.31042E-7 1.31421E-7 1.31051E-7 1.19642E-7 1.20302E-7 1.21734E-7 1.29536E-7 1.22089E-7 1.21392E-7 1.23824E-7 1.24309E-7 1.25117E-7 1.27306E-7 1.22284E-7 1.15497E-7 1.14916E-7 1.16979E-7 1.11935E-7 1.05201E-7 1.12072E-7 1.11979E-7 1.0774E-7 9.50506E-8 9.42138E-8 9.44094E-8 8.03702E-8 9.05881E-8 8.95835E-8 9.19587E-8 9.6202E-8 8.23455E-8 7.55412E-8 5.99321E-8 6.55516E-8 5.42891E-8 5.43119E-8 7.28104E-8 4.71848E-8 4.45753E-8 4.6877E-8 5.13293E-8 5.81853E-8 3.83409E-8 4.73239E-8 4.33947E-8 3.37138E-8 3.18096E-8 3.37446E-8 4.3542E-8 4.33894E-8 4.64898E-8 4.57556E-8 4.7415E-8 4.80607E-8 4.14036E-8 4.48077E-8 4.44373E-8 4.66048E-8 4.79237E-8 4.76602E-8 5.12916E-8 4.79386E-8 4.91352E-8 4.96198E-8 4.94956E-8 4.49066E-8 4.15863E-8 4.26144E-8 4.16312E-8 3.81299E-8 3.53217E-8 3.37214E-8 3.70745E-8 3.70306E-8 3.74718E-8 3.90581E-8 3.97278E-8 3.80343E-8 4.56086E-8 5.572E-8 5.97401E-8 5.29184E-8 6.00688E-8 5.41636E-8 4.91795E-8 5.21068E-8 5.3019E-8 4.3473E-8 4.71842E-8 5.88016E-8 7.38194E-8 8.10014E-8 8.13625E-8 1.07172E-7 1.29817E-7 1.7147E-7 1.85994E-7 1.80553E-7 1.75373E-7 1.44558E-7 1.70211E-7 1.74044E-7 1.56787E-7 1.43624E-7 1.26122E-7 1.27915E-7 1.35018E-7 1.34343E-7 1.37006E-7 1.31514E-7 1.12886E-7 1.10518E-7 1.28166E-7 1.31731E-7 1.27918E-7 1.17013E-7 1.17386E-7 8.96811E-8 8.88144E-8 1.08256E-7 1.22661E-7 1.15186E-7 1.02554E-7 9.88332E-8 8.37893E-8 7.85931E-8 9.68606E-8 7.85442E-8 7.43211E-8 8.04887E-8 7.65693E-8 7.43062E-8 6.8744E-8 6.34015E-8 6.16611E-8 6.36707E-8 7.81402E-8 9.20542E-8 8.10474E-8 8.00355E-8 8.25552E-8 8.75389E-8 8.48418E-8 1.26164E-7 1.35127E-7 1.38006E-7 1.33684E-7 1.46546E-7 1.73104E-7 1.54949E-7 1.08978E-7 1.30874E-7 1.43057E-7 1.16664E-7 1.25307E-7 1.56121E-7 1.69496E-7 1.82777E-7 1.71921E-7 1.92821E-7 1.8861E-7 1.65163E-7 2.06035E-7 2.05081E-7 2.20918E-7 2.25242E-7 2.21375E-7 2.58857E-7 4.15614E-7 6.10245E-7 1.3027E-6 8.70951E-7 5.18544E-7 9.38039E-7 6.91039E-7 6.08175E-7 4.05177E-7 4.6857E-7 5.41171E-7 5.10596E-7 5.21093E-7 7.65184E-7 1.03304E-6 1.24198E-6 1.44369E-6 -9999 -9999 -9999 -9999 -9999 -9999 -9999 -9999 -9999 -9999 -9999 -9999 -9999 -9999 -9999 -9999 -9999 -9999 -9999 -9999 -9999 -9999 -9999 -9999 -9999 -9999 -9999 -9999 -9999 -9999 -9999 -9999 -9999 -9999 -9999 -9999 -9999 -9999 -9999 -9999 -9999 -9999 -9999 -9999 -9999 -9999 -9999 -9999 -9999 -9999 -9999 -9999 -9999 -9999 -9999 -9999 -9999 -9999 -9999 -9999 -9999 -9999 -9999 -9999 -9999 -9999 -9999 -9999 -9999 -9999 -9999 -9999 -9999 -9999 -9999 -9999 -9999 -9999 -9999 -9999 -9999 -9999 -9999 -9999 -9999 -9999 -9999 -9999 -9999 -9999 -9999 -9999 -9999 -9999 -9999 -9999 -9999 -9999 -9999 -9999 -9999 -9999 -9999 -9999 -9999 -9999 -9999 -9999
-9999 -9999 -9999 -9999 -9999 -9999 -9999 -9999 -9999 -9999 -9999 -9999 -9999 -9999 -9999 -9999 -9999 -9999 -9999 -9999 -9999 -9999 -9999 -9999 -9999 -9999 -9999 -9999 -9999 -9999 -9999 -9999 -9999 -9999 -9999 -9999 -9999 -9999 -9999 -9999 -9999 -9999 -9999 -9999 -9999 -9999 -9999 -9999 -9999 -9999 -9999 -9999 -9999 -9999 -9999 -9999 -9999 -9999 -9999 -9999 -9999 -9999 -9999 -9999 -9999 -9999 -9999 -9999 -9999 -9999 -9999 -9999 -9999 -9999 -9999 -9999 -9999 -9999 -9999 -9999 -9999 -9999 -9999 -9999 -9999 -9999 -9999 -9999 -9999 -9999 -9999 -9999 -9999 -9999 -9999 -9999 -9999 -9999 -9999 -9999 -9999 -9999 -9999 -9999 -9999 -9999 -9999 1.07251E-5 1.06977E-5 9.83452E-6 1.01172E-5 9.66801E-6 8.7566E-6 8.80959E-6 8.64363E-6 8.33115E-6 8.67017E-6 7.99882E-6 8.08584E-6 7.89094E-6 7.59554E-6 7.54801E-6 7.5575E-6 7.23262E-6 7.09657E-6 6.73735E-6 6.98267E-6 6.86116E-6 6.70925E-6 6.68955E-6 6.45837E-6 6.36711E-6 6.25478E-6 6.19619E-6 6.26897E-6 5.62787E-6 5.5465E-6 5.77946E-6 5.5271E-6 5.75901E-6 5.56629E-6 5.89825E-6 5.88355E-6 5.56953E-6 5.38513E-6 5.6124E-6 5.24829E-6 5.14315E-6 4.93789E-6 4.97984E-6 4.85763E-6 5.03026E-6 4.92753E-6 4.95678E-6 4.93701E-6 4.67797E-6 4.76668E-6 4.67837E-6 4.56777E-6 4.54534E-6 4.53099E-6 4.45288E-6 4.57242E-6 4.54607E-6 4.53756E-6 4.56182E-6 4.62715E-6 5.01973E-6 5.0827E-6 5.17794E-6 5.17891E-6 4.88044E-6 4.94963E-6 4.92989E-6 4.69531E-6 4.75638E-6 4.97033E-6 4.85841E-6 5.00465E-6 5.45101E-6 5.47525E-6 5.49407E-6 5.9221E-6 5.91925E-6 5.74181E-6 5.75165E-6 5.76782E-6 5.73826E-6 5.77289E-6 5.78221E-6 5.79194E-6 5.88346E-6 5.88571E-6 5.42378E-6 5.75287E-6 5.76547E-6 6.10135E-6 5.66369E-6 5.41245E-6 3.37839E-7 3.33795E-7 3.40907E-7 3.44336E-7 3.21035E-7 3.37026E-7 3.60915E-7 3.91277E-7 3.8592E-7 3.89033E-7 3.74995E-7 3.84742E-7 3.80392E-7 3.80464E-7 3.80493E-7 3.7216E-7 3.7348E-7 3.62032E-7 3.6553E-7 3.60432E-7 3.6163E-7 3.54581E-7 3.56417E-7 3.55486E-7 3.51503E-7 3.42085E-7 3.82244E-7 3.70227E-7 3.6976E-7 3.60302E-7 3.64669E-7 3.70226E-7 3.65228E-7 3.62856E-7 3.69245E-7 3.6916E-7 3.69802E-7 3.58547E-7 3.54802E-7 3.32453E-7 3.14785E-7 3.09432E-7 3.06512E-7 3.08477E-7 3.10891E-7 3.21823E-7 3.22583E-7 3.28125E-7 3.43963E-7 3.45506E-7 3.50169E-7 3.47456E-7 3.38553E-7 3.68738E-7 3.7777E-7 3.8458E-7 3.63958E-7 3.72237E-7 3.86126E-7 3.83768E-7 3.91655E-7 4.01637E-7 4.03642E-7 4.01216E-7 4.04622E-7 4.16246E-7 4.02428E-7 4.12069E-7 4.23255E-7 4.36036E-7 4.39461E-7 4.44278E-7 4.42399E-7 4.40969E-7 4.42121E-7 4.6645E-7 4.66798E-7 4.8542E-7 5.0813E-7 5.08342E-7 -9999 -9999 -9999 -9999 -9999 -9999 -9999 -9999 -9999 -9999 -9999 -9999 -9999 -9999 -9999 -9999 -9999 -9999 -9999 -9999 -9999 -9999 -9999 -9999 -9999 -9999 -9999 -9999 -9999 -9999 -9999 -9999 1.18502E-6 9.59406E-7 1.03401E-6 9.04846E-7 8.95627E-7 -9999 -9999 -9999 -9999 7.99077E-7 8.63497E-7 7.36072E-7 6.58214E-7 6.75509E-7 6.47111E-7 4.98226E-7 4.59575E-7 5.0642E-7 4.02809E-7 3.63866E-7 3.68954E-7 3.20335E-7 2.72127E-7 1.94284E-7 1.92441E-7 1.71569E-7 1.64039E-7 1.57701E-7 1.48422E-7 1.36976E-7 1.55423E-7 1.67329E-7 1.56239E-7 1.73564E-7 1.9303E-7 1.89325E-7 2.0788E-7 2.08102E-7 2.00885E-7 2.06999E-7 3.41343E-6 3.48599E-6 3.47165E-6 2.8389E-6 2.3966E-6 2.00257E-6 2.02355E-6 2.30555E-6 2.30222E-6 2.2296E-6 2.38514E-6 2.57059E-6 1.66984E-7 1.55627E-7 1.47383E-7 1.50447E-7 1.43217E-7 1.46508E-7 1.60223E-7 1.48543E-7 1.32594E-7 1.39332E-7 1.56166E-7 1.39709E-7 1.26443E-7 1.58185E-7 1.59791E-7 1.51911E-7 1.45302E-7 1.32376E-7 1.24571E-7 1.24777E-7 1.19009E-7 1.28769E-7 1.29354E-7 1.3246E-7 1.0884E-7 1.19543E-7 1.21981E-7 1.25555E-7 1.28099E-7 1.25556E-7 1.23701E-7 1.19867E-7 1.19122E-7 1.05218E-7 1.05924E-7 1.06202E-7 1.1527E-7 1.15425E-7 1.17169E-7 1.13885E-7 1.1322E-7 1.1191E-7 1.09597E-7 1.08468E-7 9.72789E-8 9.45603E-8 9.12386E-8 8.73015E-8 8.15246E-8 7.94966E-8 8.25618E-8 8.41293E-8 8.66719E-8 7.92827E-8 8.33486E-8 8.29546E-8 8.33742E-8 7.56938E-8 5.63484E-8 5.63727E-8 7.53324E-8 6.39649E-8 4.60081E-8 4.64932E-8 5.26595E-8 5.42589E-8 4.60926E-8 6.01289E-8 4.28801E-8 3.9793E-8 2.84403E-8 3.14569E-8 3.98747E-8 4.26617E-8 4.62047E-8 4.72743E-8 4.64616E-8 4.57954E-8 3.902E-8 3.44481E-8 3.63911E-8 4.12462E-8 4.09133E-8 4.62954E-8 5.06138E-8 4.98414E-8 5.01176E-8 4.89667E-8 4.35E-8 4.44594E-8 4.45482E-8 4.59072E-8 4.73312E-8 4.03451E-8 3.28248E-8 3.91739E-8 4.08886E-8 3.89628E-8 3.66267E-8 3.50829E-8 4.0256E-8 4.17618E-8 4.65487E-8 4.73034E-8 4.96846E-8 5.6195E-8 5.5011E-8 5.31147E-8 5.57282E-8 5.95268E-8 5.85466E-8 5.2932E-8 6.36385E-8 6.14241E-8 6.49158E-8 1.01942E-7 8.93624E-8 6.314E-8 1.12494E-7 1.3177E-7 1.72298E-7 1.76067E-7 1.84701E-7 1.73123E-7 1.50009E-7 1.63911E-7 1.59544E-7 1.35003E-7 1.46588E-7 1.45208E-7 1.16914E-7 1.27246E-7 1.33734E-7 1.22693E-7 1.01399E-7 1.23493E-7 1.29281E-7 1.28026E-7 1.21032E-7 1.18406E-7 9.89787E-8 1.06999E-7 9.4585E-8 9.66042E-8 1.16091E-7 1.08696E-7 1.03782E-7 8.66142E-8 9.06421E-8 9.8507E-8 7.75221E-8 7.70662E-8 7.36427E-8 7.88787E-8 7.41102E-8 7.39011E-8 6.61469E-8 6.21975E-8 5.84201E-8 7.52965E-8 7.53612E-8 9.094E-8 7.59104E-8 7.78621E-8 8.18502E-8 9.60753E-8 1.18657E-7 1.27568E-7 1.18791E-7 1.13125E-7 1.02703E-7 1.18341E-7 1.33376E-7 1.31489E-7 1.33339E-7 1.24531E-7 1.15047E-7 8.57464E-8 1.06896E-7 1.34086E-7 1.46818E-7 8.41505E-8 7.74418E-8 1.42333E-7 2.92212E-7 2.86865E-7 2.73616E-7 2.64985E-7 2.00401E-7 2.38442E-7 3.11E-7 3.54318E-7 6.36499E-7 9.38312E-7 6.95002E-7 7.59755E-7 8.62452E-7 1.39153E-6 6.17003E-7 4.7513E-7 5.56969E-7 6.33602E-7 5.58183E-7 5.3606E-7 7.45753E-7 8.42824E-7 1.22298E-6 1.60745E-6 1.75853E-6 -9999 -9999 -9999 -9999 -9999 -9999 -9999 -9999 -9999 -9999 -9999 -9999 -9999 -9999 -9999 -9999 -9999 -9999 -9999 -9999 -9999 -9999 -9999 -9999 -9999 -9999 -9999 -9999 -9999 -9999 -9999 -9999 -9999 -9999 -9999 -9999 -9999 -9999 -9999 -9999 -9999 -9999 -9999 -9999 -9999 -9999 -9999 -9999 -9999 -9999 -9999 -9999 -9999 -9999 -9999 -9999 -9999 -9999 -9999 -9999 -9999 -9999 -9999 -9999 -9999 -9999 -9999 -9999 -9999 -9999 -9999 -9999 -9999 -9999 -9999 -9999 -9999 -9999 -9999 -9999 -9999 -9999 -9999 -9999 -9999 -9999 -9999 -9999 -9999 -9999 -9999 -9999 -9999 -9999 -9999 -9999 -9999 -9999 -9999 -9999 -9999 -9999 -9999 -9999 -9999 -9999 -9999 -9999
-9999 -9999 -9999 -9999 -9999 -9999 -9999 -9999 -9999 -9999 -9999 -9999 -9999 -9999 -9999 -9999 -9999 -9999 -9999 -9999 -9999 -9999 -9999 -9999 -9999 -9999 -9999 -9999 -9999 -9999 -9999 -9999 -9999 -9999 -9999 -9999 -9999 -9999 -9999 -9999 -9999 -9999 -9999 -9999 -9999 -9999 -9999 -9999 -9999 -9999 -9999 -9999 -9999 -9999 -9999 -9999 -9999 -9999 -9999 -9999 -9999 -9999 -9999 -9999 -9999 -9999 -9999 -9999 -9999 -9999 -9999 -9999 -9999 -9999 -9999 -9999 -9999 -9999 -9999 -9999 -9999 -9999 -9999 -9999 -9999 -9999 -9999 -9999 -9999 -9999 -9999 -9999 -9999 -9999 -9999 -9999 -9999 -9999 -9999 -9999 -9999 -9999 -9999 -9999 -9999 -9999 -9999 1.07974E-5 1.1248E-5 1.03229E-5 1.02473E-5 1.00233E-5 9.19905E-6 8.66063E-6 8.60957E-6 8.09969E-6 8.51931E-6 8.36643E-6 8.36388E-6 8.118E-6 7.80659E-6 7.60204E-6 7.49339E-6 6.71919E-6 6.72613E-6 6.87168E-6 6.30675E-6 6.25043E-6 6.21792E-6 6.22121E-6 6.01891E-6 6.01298E-6 5.88596E-6 5.70208E-6 5.72538E-6 5.69449E-6 5.56451E-6 5.60644E-6 5.49234E-6 5.60304E-6 6.09491E-6 5.8889E-6 5.87212E-6 5.63982E-6 5.24013E-6 5.38759E-6 5.33456E-6 4.89795E-6 4.89925E-6 4.89126E-6 4.91127E-6 5.03037E-6 5.03219E-6 4.91286E-6 4.8517E-6 4.80416E-6 4.63009E-6 4.62669E-6 4.64035E-6 4.65218E-6 4.58099E-6 4.61415E-6 4.63476E-6 4.63562E-6 4.59256E-6 4.55503E-6 4.53959E-6 4.67442E-6 4.67115E-6 4.71696E-6 4.71945E-6 5.30907E-6 4.78077E-6 5.02125E-6 4.7208E-6 4.7348E-6 4.7314E-6 4.75668E-6 5.07066E-6 5.07771E-6 5.47252E-6 5.48141E-6 5.63306E-6 5.36802E-6 5.80623E-6 5.8638E-6 5.8008E-6 5.63769E-6 5.64249E-6 5.63745E-6 5.6714E-6 5.78369E-6 5.75312E-6 5.70904E-6 5.74656E-6 5.57403E-6 6.0071E-6 5.71872E-6 5.53932E-6 3.30255E-7 3.35356E-7 3.36301E-7 3.2513E-7 3.17017E-7 3.25632E-7 3.4976E-7 3.65238E-7 3.88001E-7 3.82122E-7 3.66383E-7 3.88156E-7 3.9345E-7 3.92681E-7 3.87933E-7 3.75382E-7 3.63171E-7 3.78503E-7 3.60684E-7 3.51191E-7 3.45627E-7 3.46591E-7 3.74536E-7 3.54042E-7 3.57848E-7 3.50874E-7 3.54101E-7 3.67667E-7 3.56934E-7 3.57601E-7 3.71693E-7 3.74809E-7 3.71026E-7 3.5395E-7 3.66498E-7 3.80443E-7 3.54211E-7 3.38124E-7 3.52845E-7 3.22842E-7 3.20988E-7 3.21629E-7 3.02065E-7 3.21295E-7 3.11373E-7 3.19173E-7 3.09224E-7 3.3968E-7 3.10242E-7 3.38135E-7 3.47805E-7 3.46737E-7 3.37246E-7 3.50735E-7 3.72665E-7 3.77868E-7 3.8022E-7 3.78365E-7 3.86572E-7 3.83859E-7 3.81895E-7 3.97394E-7 4.0081E-7 4.12031E-7 4.14144E-7 4.14796E-7 4.26325E-7 4.354E-7 4.19541E-7 4.27847E-7 4.41948E-7 4.50953E-7 4.47534E-7 4.51593E-7 4.52055E-7 4.53743E-7 4.59673E-7 4.70925E-7 5.0334E-7 -9999 -9999 -9999 -9999 -9999 -9999 -9999 -9999 -9999 -9999 -9999 -9999 -9999 -9999 -9999 -9999 -9999 -9999 -9999 -9999 -9999 -9999 -9999 -9999 -9999 -9999 -9999 -9999 -9999 -9999 -9999 -9999 1.13999E-6 1.16974E-6 1.0383E-6 1.20648E-6 9.59287E-7 -9999 -9999 1.00501E-6 8.18581E-7 8.03841E-7 8.56986E-7 6.33795E-7 8.07214E-7 6.54477E-7 7.14521E-7 5.70651E-7 5.47417E-7 5.5688E-7 5.04885E-7 3.61271E-7 3.67179E-7 3.65858E-7 3.36956E-7 2.54493E-7 2.4353E-7 1.94571E-7 1.81883E-7 1.60832E-7 1.52705E-7 1.46336E-7 1.62403E-7 1.70291E-7 1.75037E-7 1.76662E-7 1.94517E-7 1.9366E-7 1.39731E-7 1.45524E-7 1.69651E-7 2.78794E-6 3.91695E-6 3.88551E-6 3.10295E-6 3.19119E-6 2.79338E-6 2.57141E-6 2.25536E-6 2.1614E-6 2.348E-6 2.35458E-6 2.20062E-6 2.36919E-6 2.38425E-6 2.39584E-6 1.40428E-7 1.4757E-7 1.54197E-7 1.51086E-7 1.60393E-7 1.51474E-7 1.43763E-7 1.32049E-7 1.35076E-7 1.49449E-7 1.61915E-7 1.44904E-7 1.37984E-7 1.27854E-7 1.20114E-7 1.17612E-7 1.16433E-7 1.12537E-7 1.27059E-7 1.46525E-7 1.35286E-7 1.3643E-7 1.28238E-7 1.11526E-7 1.11741E-7 1.16908E-7 1.27046E-7 1.27962E-7 1.24967E-7 1.07873E-7 1.04677E-7 1.08159E-7 1.05182E-7 1.06853E-7 1.08579E-7 1.05893E-7 1.10408E-7 1.10742E-7 1.1055E-7 1.12744E-7 1.13725E-7 1.03378E-7 9.98333E-8 9.71597E-8 9.45439E-8 9.07597E-8 8.43092E-8 7.39841E-8 8.50173E-8 8.63842E-8 8.6492E-8 8.04515E-8 7.31767E-8 8.1572E-8 8.02787E-8 7.74894E-8 6.14411E-8 5.80815E-8 6.40797E-8 7.26426E-8 6.41507E-8 4.78029E-8 5.12101E-8 5.45795E-8 5.62664E-8 5.76992E-8 5.47604E-8 4.78869E-8 3.67367E-8 2.87188E-8 2.92717E-8 3.66908E-8 3.92647E-8 4.55016E-8 4.46307E-8 4.45694E-8 4.32011E-8 4.49041E-8 3.49444E-8 3.29106E-8 3.1125E-8 3.81405E-8 4.47106E-8 4.86902E-8 4.89444E-8 5.1109E-8 5.07138E-8 4.9477E-8 4.48716E-8 4.53851E-8 5.10426E-8 4.41391E-8 4.18371E-8 3.49524E-8 4.14945E-8 4.87878E-8 4.48588E-8 3.7026E-8 3.34498E-8 4.03103E-8 4.55596E-8 3.65461E-8 4.84383E-8 5.6875E-8 5.439E-8 5.43696E-8 5.13341E-8 6.00066E-8 6.188E-8 5.9594E-8 6.82592E-8 8.08868E-8 8.01642E-8 7.81308E-8 8.77278E-8 9.20582E-8 7.36223E-8 7.72037E-8 1.35946E-7 1.54758E-7 1.7307E-7 1.78882E-7 1.80217E-7 1.76122E-7 1.6541E-7 1.6759E-7 1.6168E-7 1.53016E-7 1.49878E-7 1.2285E-7 1.2318E-7 1.23194E-7 1.20548E-7 1.136E-7 1.16319E-7 1.23986E-7 1.24852E-7 1.269E-7 1.26286E-7 9.52526E-8 1.084E-7 9.41592E-8 9.33938E-8 1.04452E-7 1.0589E-7 1.04115E-7 9.69156E-8 8.887E-8 8.4004E-8 7.32925E-8 7.35835E-8 7.07882E-8 7.43002E-8 7.1897E-8 6.98798E-8 7.72337E-8 6.63682E-8 6.19807E-8 7.39778E-8 7.6802E-8 7.41161E-8 9.22285E-8 8.73009E-8 9.63119E-8 1.05063E-7 9.27613E-8 1.1002E-7 9.85488E-8 9.57716E-8 9.41663E-8 9.8293E-8 1.00363E-7 8.81478E-8 8.40205E-8 9.26626E-8 8.49026E-8 8.0608E-8 8.04778E-8 9.27292E-8 9.08152E-8 4.18236E-8 4.30825E-8 3.69532E-8 5.86466E-8 1.49802E-7 2.84711E-7 2.86685E-7 4.74427E-7 4.50107E-7 4.39377E-7 4.91609E-7 5.97445E-7 4.72775E-7 3.27564E-7 2.89263E-7 5.16251E-7 1.56042E-6 6.37899E-7 5.76637E-7 5.15064E-7 7.29512E-7 4.68117E-7 4.12019E-7 6.04933E-7 6.50874E-7 7.49531E-7 1.09489E-6 1.96464E-6 -9999 -9999 -9999 -9999 -9999 -9999 -9999 -9999 -9999 -9999 -9999 -9999 -9999 -9999 -9999 -9999 -9999 -9999 -9999 -9999 -9999 -9999 -9999 -9999 -9999 -9999 -9999 -9999 -9999 -9999 -9999 -9999 -9999 -9999 -9999 -9999 -9999 -9999 -9999 -9999 -9999 -9999 -9999 -9999 -9999 -9999 -9999 -9999 -9999 -9999 -9999 -9999 -9999 -9999 -9999 -9999 -9999 -9999 -9999 -9999 -9999 -9999 -9999 -9999 -9999 -9999 -9999 -9999 -9999 -9999 -9999 -9999 -9999 -9999 -9999 -9999 -9999 -9999 -9999 -9999 -9999 -9999 -9999 -9999 -9999 -9999 -9999 -9999 -9999 -9999 -9999 -9999 -9999 -9999 -9999 -9999 -9999 -9999 -9999 -9999 -9999 -9999 -9999 -9999 -9999 -9999 -9999 -9999
-9999 -9999 -9999 -9999 -9999 -9999 -9999 -9999 -9999 -9999 -9999 -9999 -9999 -9999 -9999 -9999 -9999 -9999 -9999 -9999 -9999 -9999 -9999 -9999 -9999 -9999 -9999 -9999 -9999 -9999 -9999 -9999 -9999 -9999 -9999 -9999 -9999 -9999 -9999 -9999 -9999 -9999 -9999 -9999 -9999 -9999 -9999 -9999 -9999 -9999 -9999 -9999 -9999 -9999 -9999 -9999 -9999 -9999 -9999 -9999 -9999 -9999 -9999 -9999 -9999 -9999 -9999 -9999 -9999 -9999 -9999 -9999 -9999 -9999 -9999 -9999 -9999 -9999 -9999 -9999 -9999 -9999 -9999 -9999 -9999 -9999 -9999 -9999 -9999 -9999 -9999 -9999 -9999 -9999 -9999 -9999 -9999 -9999 -9999 -9999 -9999 -9999 -9999 -9999 -9999 -9999 -9999 1.06343E-5 1.02065E-5 1.01032E-5 9.86001E-6 9.25451E-6 9.3753E-6 8.8944E-6 8.77896E-6 8.67829E-6 8.70452E-6 8.46992E-6 8.34668E-6 8.28681E-6 7.88463E-6 7.85452E-6 6.63935E-6 7.06661E-6 7.05085E-6 7.22317E-6 6.37133E-6 6.28604E-6 6.07342E-6 6.2631E-6 6.02574E-6 5.9431E-6 5.8919E-6 5.63352E-6 5.68074E-6 5.69311E-6 5.66725E-6 5.71408E-6 5.92004E-6 5.71063E-6 6.0628E-6 5.84865E-6 5.65713E-6 5.39027E-6 5.39381E-6 5.31037E-6 5.28299E-6 5.2102E-6 5.17918E-6 5.13892E-6 5.00614E-6 4.88527E-6 4.86777E-6 5.02825E-6 4.79173E-6 4.6023E-6 4.4956E-6 4.40399E-6 4.14741E-6 4.36317E-6 4.13163E-6 4.67498E-6 4.54003E-6 4.66095E-6 4.763E-6 4.76895E-6 4.09077E-6 4.20174E-6 4.64246E-6 4.66152E-6 4.64123E-6 4.70831E-6 4.701E-6 4.83289E-6 4.80137E-6 4.95877E-6 5.06299E-6 5.19094E-6 4.95018E-6 4.97185E-6 5.1219E-6 5.13336E-6 5.66821E-6 5.12675E-6 5.65549E-6 5.36013E-6 5.34157E-6 5.39746E-6 5.63216E-6 5.58093E-6 5.73495E-6 5.90107E-6 5.79772E-6 5.68957E-6 5.95864E-6 6.06804E-6 5.82668E-6 5.53002E-6 5.62071E-6 3.40566E-7 3.37562E-7 3.20607E-7 3.26269E-7 3.2633E-7 3.23407E-7 3.54745E-7 3.98443E-7 3.98665E-7 3.69877E-7 3.69716E-7 3.84171E-7 3.95638E-7 3.9674E-7 3.99056E-7 3.89382E-7 3.87984E-7 3.68232E-7 3.67616E-7 3.59939E-7 3.49231E-7 3.51411E-7 3.51477E-7 3.55842E-7 3.56856E-7 3.47888E-7 3.54568E-7 3.55164E-7 3.50148E-7 3.50442E-7 3.78337E-7 3.80073E-7 3.78355E-7 3.67345E-7 3.71922E-7 3.73716E-7 3.55083E-7 3.41098E-7 3.3605E-7 3.29099E-7 3.26627E-7 3.27493E-7 3.03206E-7 3.11086E-7 3.16607E-7 3.32879E-7 3.28292E-7 3.21041E-7 3.04546E-7 3.19593E-7 3.06411E-7 3.45588E-7 3.52622E-7 3.63172E-7 3.57712E-7 3.57475E-7 3.6995E-7 3.95049E-7 3.69072E-7 3.84045E-7 3.77814E-7 3.90994E-7 3.93255E-7 3.98157E-7 4.03891E-7 4.0326E-7 4.23882E-7 4.1957E-7 4.39515E-7 4.2459E-7 4.28082E-7 4.11501E-7 4.39301E-7 4.56792E-7 4.58409E-7 4.53965E-7 4.65765E-7 4.78198E-7 -9999 -9999 -9999 -9999 -9999 -9999 -9999 -9999 -9999 -9999 -9999 -9999 -9999 -9999 -9999 -9999 -9999 -9999 -9999 -9999 -9999 -9999 -9999 -9999 -9999 -9999 -9999 -9999 -9999 -9999 -9999 -9999 -9999 -9999 -9999 1.16229E-6 9.79061E-7 1.06598E-6 1.05788E-6 1.15181E-6 9.53758E-7 8.04898E-7 8.50888E-7 8.8725E-7 7.7338E-7 8.78849E-7 7.25151E-7 7.17094E-7 5.70264E-7 6.87973E-7 5.96353E-7 5.58661E-7 4.30973E-7 4.00505E-7 4.07157E-7 3.55499E-7 2.93562E-7 2.91347E-7 2.2519E-7 2.05653E-7 1.87424E-7 1.92052E-7 1.73191E-7 1.7098E-7 1.58133E-7 1.78033E-7 1.74943E-7 1.76261E-7 2.05624E-7 1.31675E-7 2.25283E-6 2.62301E-6 2.44249E-6 3.06995E-6 3.34248E-6 3.78478E-6 3.24321E-6 3.16839E-6 2.82141E-6 2.42379E-6 2.13192E-6 2.37941E-6 2.044E-6 2.21894E-6 2.14402E-6 2.19015E-6 2.33364E-6 2.4357E-6 2.5283E-6 1.55354E-7 1.57962E-7 1.60862E-7 1.59433E-7 1.51509E-7 1.47016E-7 1.52094E-7 1.41826E-7 1.50744E-7 1.22227E-7 1.22992E-7 1.32883E-7 1.15292E-7 1.04993E-7 1.25993E-7 1.3715E-7 1.36212E-7 1.39906E-7 1.44182E-7 1.42932E-7 1.32207E-7 1.24736E-7 1.19325E-7 1.23935E-7 1.3839E-7 1.27821E-7 1.27301E-7 1.16986E-7 1.20657E-7 1.07781E-7 1.117E-7 1.03932E-7 1.10995E-7 1.08116E-7 1.05374E-7 1.03063E-7 9.6017E-8 9.6017E-8 1.01271E-7 9.75554E-8 9.41206E-8 9.50492E-8 9.13944E-8 8.87567E-8 8.58817E-8 7.55035E-8 8.80988E-8 8.78223E-8 7.66914E-8 8.61808E-8 7.97384E-8 7.42349E-8 7.73643E-8 7.51067E-8 7.61163E-8 5.72234E-8 6.38678E-8 7.57844E-8 4.597E-8 4.68129E-8 5.52495E-8 5.78686E-8 5.24683E-8 5.96505E-8 5.35276E-8 5.06506E-8 4.20468E-8 3.27479E-8 3.04292E-8 3.55258E-8 3.43527E-8 4.59579E-8 3.94676E-8 4.66221E-8 4.33695E-8 4.35264E-8 3.96815E-8 4.02844E-8 3.38687E-8 3.70058E-8 4.15175E-8 4.04679E-8 4.61654E-8 4.73651E-8 4.79063E-8 5.03824E-8 4.9013E-8 4.73773E-8 5.20808E-8 4.7509E-8 4.05184E-8 3.73085E-8 4.27389E-8 4.8148E-8 4.36894E-8 3.40176E-8 3.79247E-8 3.89466E-8 4.37544E-8 4.36143E-8 4.81621E-8 5.27518E-8 4.98174E-8 5.22939E-8 6.29111E-8 6.47184E-8 6.19872E-8 5.4795E-8 5.24397E-8 6.03821E-8 6.55844E-8 6.52117E-8 6.46653E-8 7.50507E-8 7.13991E-8 5.59013E-8 9.40183E-8 1.49067E-7 1.6931E-7 1.71626E-7 1.67552E-7 1.59068E-7 1.64754E-7 1.54955E-7 1.59672E-7 1.53616E-7 1.54146E-7 1.44927E-7 1.1104E-7 1.13939E-7 1.23484E-7 1.0946E-7 1.1584E-7 1.13446E-7 1.29474E-7 1.29788E-7 1.19876E-7 8.53438E-8 1.11022E-7 9.68172E-8 1.02454E-7 1.02961E-7 9.00532E-8 9.8795E-8 9.9981E-8 9.42077E-8 8.17216E-8 9.25865E-8 6.81745E-8 7.51318E-8 7.19401E-8 6.9152E-8 7.22178E-8 6.90486E-8 6.9418E-8 6.86302E-8 6.80474E-8 5.97097E-8 8.52519E-8 8.31916E-8 9.94236E-8 1.00372E-7 8.5728E-8 1.00423E-7 1.08313E-7 1.05376E-7 9.01829E-8 9.57298E-8 9.27559E-8 6.75864E-8 7.07198E-8 8.0956E-8 9.20141E-8 7.85361E-8 7.2761E-8 9.90913E-8 9.41109E-8 6.56913E-8 3.73516E-8 2.68384E-8 4.49204E-8 8.43528E-8 1.22613E-7 1.76151E-7 2.50818E-7 2.83815E-7 2.78548E-7 3.10987E-7 3.11826E-7 3.23306E-7 3.16424E-7 3.8193E-7 4.1233E-7 5.17376E-7 1.13168E-6 1.06054E-6 1.00409E-6 8.92312E-7 1.02534E-6 8.32357E-7 6.44571E-7 6.74623E-7 7.09956E-7 8.51559E-7 1.34629E-6 1.96928E-6 -9999 -9999 -9999 -9999 -9999 -9999 -9999 -9999 -9999 -9999 -9999 -9999 -9999 -9999 -9999 -9999 -9999 -9999 -9999 -9999 -9999 -9999 -9999 -9999 -9999 -9999 -9999 -9999 -9999 -9999 -9999 -9999 -9999 -9999 -9999 -9999 -9999 -9999 -9999 -9999 -9999 -9999 -9999 -9999 -9999 -9999 -9999 -9999 -9999 -9999 -9999 -9999 -9999 -9999 -9999 -9999 -9999 -9999 -9999 -9999 -9999 -9999 -9999 -9999 -9999 -9999 -9999 -9999 -9999 -9999 -9999 -9999 -9999 -9999 -9999 -9999 -9999 -9999 -9999 -9999 -9999 -9999 -9999 -9999 -9999 -9999 -9999 -9999 -9999 -9999 -9999 -9999 -9999 -9999 -9999 -9999 -9999 -9999 -9999 -9999 -9999 -9999 -9999 -9999 -9999 -9999 -9999 -9999
-9999 -9999 -9999 -9999 -9999 -9999 -9999 -9999 -9999 -9999 -9999 -9999 -9999 -9999 -9999 -9999 -9999 -9999 -9999 -9999 -9999 -9999 -9999 -9999 -9999 -9999 -9999 -9999 -9999 -9999 -9999 -9999 -9999 -9999 -9999 -9999 -9999 -9999 -9999 -9999 -9999 -9999 -9999 -9999 -9999 -9999 -9999 -9999 -9999 -9999 -9999 -9999 -9999 -9999 -9999 -9999 -9999 -9999 -9999 -9999 -9999 -9999 -9999 -9999 -9999 -9999 -9999 -9999 -9999 -9999 -9999 -9999 -9999 -9999 -9999 -9999 -9999 -9999 -9999 -9999 -9999 -9999 -9999 -9999 -9999 -9999 -9999 -9999 -9999 -9999 -9999 -9999 -9999 -9999 -9999 -9999 -9999 -9999 -9999 -9999 -9999 -9999 -9999 -9999 -9999 -9999 -9999 1.04655E-5 1.03233E-5 1.02487E-5 9.7594E-6 9.00515E-6 9.26529E-6 9.25278E-6 9.87881E-6 8.84976E-6 8.69447E-6 8.52345E-6 8.14448E-6 8.36231E-6 8.06466E-6 7.76924E-6 6.88595E-6 6.92467E-6 7.52087E-6 7.16908E-6 6.55104E-6 6.58975E-6 6.38226E-6 5.97002E-6 5.93617E-6 6.15485E-6 5.70036E-6 5.95927E-6 6.02426E-6 6.0264E-6 5.84613E-6 5.80007E-6 5.78378E-6 5.68971E-6 5.79243E-6 5.73058E-6 5.63817E-6 5.34507E-6 5.09414E-6 5.4141E-6 5.42569E-6 5.27531E-6 5.22688E-6 5.28103E-6 5.05672E-6 5.00971E-6 4.82561E-6 4.49311E-6 4.93258E-6 4.85971E-6 4.86206E-6 4.53547E-6 4.44519E-6 4.4509E-6 4.39337E-6 4.41088E-6 4.45222E-6 4.46085E-6 4.2174E-6 4.21751E-6 4.18122E-6 4.23601E-6 4.19346E-6 4.21173E-6 4.65069E-6 4.64982E-6 4.64647E-6 4.70567E-6 4.71186E-6 4.79711E-6 4.9161E-6 4.95556E-6 4.95136E-6 5.13978E-6 5.31092E-6 4.9889E-6 5.09241E-6 5.13687E-6 5.12219E-6 5.15107E-6 5.12313E-6 5.19368E-6 5.38546E-6 5.30256E-6 5.7728E-6 5.88597E-6 5.95884E-6 5.934E-6 5.89577E-6 5.73446E-6 5.85389E-6 5.70632E-6 5.79744E-6 3.52685E-7 3.41736E-7 3.40881E-7 3.31818E-7 3.27903E-7 3.27065E-7 3.56421E-7 3.81508E-7 3.89403E-7 3.79949E-7 3.76818E-7 3.80184E-7 4.1263E-7 3.9991E-7 3.99172E-7 3.8375E-7 3.83892E-7 3.69895E-7 3.55258E-7 3.49192E-7 3.45797E-7 3.37104E-7 3.52781E-7 3.77752E-7 3.56582E-7 3.53902E-7 3.5764E-7 3.58107E-7 3.56128E-7 3.53265E-7 3.75718E-7 3.72261E-7 3.724E-7 3.69653E-7 3.60139E-7 3.56306E-7 3.49296E-7 3.45092E-7 3.36686E-7 3.36875E-7 3.33635E-7 3.4116E-7 3.19183E-7 3.22258E-7 3.04237E-7 3.25106E-7 3.27372E-7 3.1421E-7 3.00837E-7 2.97677E-7 3.14432E-7 3.29849E-7 3.38678E-7 3.5114E-7 3.62902E-7 3.51735E-7 3.51579E-7 3.61986E-7 3.6826E-7 3.69179E-7 3.85782E-7 3.6819E-7 3.79856E-7 3.86038E-7 3.91357E-7 3.9305E-7 4.10047E-7 4.17971E-7 4.2898E-7 4.43243E-7 4.10008E-7 4.13471E-7 4.30969E-7 4.33841E-7 4.39299E-7 4.40444E-7 4.72196E-7 4.77446E-7 -9999 -9999 -9999 -9999 -9999 -9999 -9999 -9999 -9999 -9999 -9999 -9999 -9999 -9999 -9999 -9999 -9999 -9999 -9999 -9999 -9999 -9999 -9999 -9999 -9999 -9999 -9999 -9999 -9999 -9999 -9999 -9999 -9999 -9999 9.31485E-7 1.02112E-6 1.0222E-6 1.0872E-6 1.12472E-6 1.12761E-6 1.20145E-6 1.04286E-6 9.60109E-7 9.75417E-7 9.7548E-7 9.16669E-7 6.57239E-7 8.40271E-7 7.01917E-7 7.1912E-7 6.34049E-7 5.68664E-7 5.40218E-7 5.07979E-7 4.8114E-7 4.01694E-7 3.52904E-7 3.40243E-7 2.74766E-7 2.62117E-7 2.41558E-7 2.35744E-7 1.78674E-7 1.68561E-7 1.8471E-7 1.8916E-7 3.04102E-6 2.85005E-6 3.08046E-6 2.49382E-6 2.47274E-6 2.3733E-6 2.32026E-6 2.33055E-6 2.56438E-6 3.03854E-6 3.48388E-6 3.5224E-6 3.10727E-6 2.7746E-6 2.36332E-6 2.20152E-6 2.29771E-6 2.32876E-6 2.16238E-6 1.98114E-6 2.05682E-6 2.22476E-6 2.33703E-6 2.245E-6 2.275E-6 1.46089E-7 1.50325E-7 1.70087E-7 1.5836E-7 1.44257E-7 1.41479E-7 1.47191E-7 1.23482E-7 9.63704E-8 1.26503E-7 1.08875E-7 1.24586E-7 1.36432E-7 1.55984E-7 1.43244E-7 1.4308E-7 1.47185E-7 1.40337E-7 1.26882E-7 1.25916E-7 1.17253E-7 1.14044E-7 1.17185E-7 1.14976E-7 1.14164E-7 1.11373E-7 1.10604E-7 9.15284E-8 9.34831E-8 9.26461E-8 9.95569E-8 1.05248E-7 9.45046E-8 9.84542E-8 9.09004E-8 9.57172E-8 9.41165E-8 9.05633E-8 8.93468E-8 8.78936E-8 8.79915E-8 8.77224E-8 8.58871E-8 8.20885E-8 8.60481E-8 7.96859E-8 8.06088E-8 8.04384E-8 8.22028E-8 8.04394E-8 7.8919E-8 7.79079E-8 6.99405E-8 6.40517E-8 6.35795E-8 6.54615E-8 4.47824E-8 4.53185E-8 6.01815E-8 5.18223E-8 4.74721E-8 4.68689E-8 5.08895E-8 4.95988E-8 4.58305E-8 3.31037E-8 3.12368E-8 3.25014E-8 3.03851E-8 3.77991E-8 3.90286E-8 4.55158E-8 4.4141E-8 4.36318E-8 4.4668E-8 4.16332E-8 3.57106E-8 3.52765E-8 4.15827E-8 4.08726E-8 4.75988E-8 4.76024E-8 5.01833E-8 4.71777E-8 4.89797E-8 4.01719E-8 4.91223E-8 4.35899E-8 4.76191E-8 5.10292E-8 4.95376E-8 4.56828E-8 4.42104E-8 4.02745E-8 4.31999E-8 3.7678E-8 4.61009E-8 4.97396E-8 4.70989E-8 5.25172E-8 4.95082E-8 5.45757E-8 5.91023E-8 5.12071E-8 4.92697E-8 6.01018E-8 4.64134E-8 5.0255E-8 5.39575E-8 5.34576E-8 6.28189E-8 6.19704E-8 6.96447E-8 6.67012E-8 6.16187E-8 1.34921E-7 1.46294E-7 1.66984E-7 1.606E-7 1.60963E-7 1.58864E-7 1.53522E-7 1.44988E-7 1.54246E-7 1.61274E-7 1.46799E-7 1.14645E-7 1.21411E-7 1.1513E-7 1.09524E-7 1.10765E-7 1.05348E-7 1.04441E-7 1.11427E-7 1.09286E-7 1.01097E-7 1.02175E-7 1.0361E-7 1.01417E-7 1.06251E-7 9.29642E-8 9.36141E-8 9.36676E-8 8.00673E-8 9.00486E-8 7.3275E-8 7.20175E-8 6.81374E-8 6.91728E-8 6.38628E-8 6.94336E-8 6.89407E-8 6.58162E-8 7.05468E-8 6.92287E-8 6.44616E-8 7.13585E-8 7.43353E-8 8.78864E-8 7.21952E-8 8.78104E-8 1.07846E-7 1.0701E-7 1.00289E-7 9.09527E-8 7.63435E-8 7.77677E-8 6.37221E-8 6.91058E-8 7.41552E-8 8.87029E-8 7.22171E-8 6.47259E-8 8.16419E-8 5.41841E-8 5.05571E-8 3.87842E-8 4.64461E-8 8.62067E-8 9.89331E-8 9.40048E-8 1.13349E-7 1.27765E-7 1.2674E-7 1.45836E-7 1.74314E-7 2.08298E-7 3.26687E-7 4.33966E-7 4.59069E-7 7.90671E-7 1.0899E-6 1.30034E-6 1.15525E-6 1.31077E-6 9.586E-7 1.01928E-6 1.54119E-6 8.85617E-7 8.40107E-7 7.45523E-7 8.27509E-7 1.43311E-6 -9999 -9999 -9999 -9999 -9999 -9999 -9999 -9999 -9999 -9999 -9999 -9999 -9999 -9999 -9999 -9999 -9999 -9999 -9999 -9999 -9999 -9999 -9999 -9999 -9999 -9999 -9999 -9999 -9999 -9999 -9999 -9999 -9999 -9999 -9999 -9999 -9999 -9999 -9999 -9999 -9999 -9999 -9999 -9999 -9999 -9999 -9999 -9999 -9999 -9999 -9999 -9999 -9999 -9999 -9999 -9999 -9999 -9999 -9999 -9999 -9999 -9999 -9999 -9999 -9999 -9999 -9999 -9999 -9999 -9999 -9999 -9999 -9999 -9999 -9999 -9999 -9999 -9999 -9999 -9999 -9999 -9999 -9999 -9999 -9999 -9999 -9999 -9999 -9999 -9999 -9999 -9999 -9999 -9999 -9999 -9999 -9999 -9999 -9999 -9999 -9999 -9999 -9999 -9999 -9999 -9999 -9999 -9999 -9999
-9999 -9999 -9999 -9999 -9999 -9999 -9999 -9999 -9999 -9999 -9999 -9999 -9999 -9999 -9999 -9999 -9999 -9999 -9999 -9999 -9999 -9999 -9999 -9999 -9999 -9999 -9999 -9999 -9999 -9999 -9999 -9999 -9999 -9999 -9999 -9999 -9999 -9999 -9999 -9999 -9999 -9999 -9999 -9999 -9999 -9999 -9999 -9999 -9999 -9999 -9999 -9999 -9999 -9999 -9999 -9999 -9999 -9999 -9999 -9999 -9999 -9999 -9999 -9999 -9999 -9999 -9999 -9999 -9999 -9999 -9999 -9999 -9999 -9999 -9999 -9999 -9999 -9999 -9999 -9999 -9999 -9999 -9999 -9999 -9999 -9999 -9999 -9999 -9999 -9999 -9999 -9999 -9999 -9999 -9999 -9999 -9999 -9999 -9999 -9999 -9999 -9999 -9999 -9999 -9999 -9999 -9999 1.02702E-5 1.02579E-5 1.01751E-5 9.62099E-6 9.65122E-6 9.28445E-6 9.96508E-6 9.94922E-6 8.63866E-6 8.64606E-6 8.5112E-6 8.24739E-6 8.22825E-6 7.9295E-6 7.5585E-6 7.55341E-6 7.15753E-6 7.94108E-6 6.71694E-6 6.53185E-6 6.47564E-6 6.41995E-6 6.32106E-6 6.39109E-6 6.20253E-6 6.17668E-6 6.07994E-6 5.97909E-6 5.9472E-6 6.03029E-6 5.84827E-6 5.87702E-6 5.85678E-6 5.80358E-6 5.77616E-6 5.59112E-6 5.5262E-6 5.49051E-6 5.48816E-6 5.10213E-6 5.46437E-6 5.31086E-6 5.0667E-6 5.0084E-6 4.98192E-6 5.04364E-6 4.93411E-6 4.92072E-6 4.56003E-6 4.56163E-6 4.4873E-6 4.68435E-6 4.76478E-6 4.78615E-6 4.74465E-6 4.51243E-6 4.45549E-6 4.43755E-6 4.42261E-6 4.38061E-6 4.47654E-6 4.39269E-6 4.2419E-6 4.321E-6 4.3405E-6 4.3366E-6 4.27647E-6 4.80701E-6 4.7898E-6 4.87091E-6 4.88845E-6 4.9321E-6 4.99629E-6 5.04656E-6 5.22145E-6 5.04555E-6 5.18316E-6 5.16635E-6 5.09004E-6 5.23125E-6 5.19472E-6 5.3768E-6 5.18906E-6 5.76662E-6 5.88704E-6 5.86564E-6 5.94727E-6 5.96503E-6 5.97282E-6 5.83484E-6 5.78697E-6 5.76248E-6 5.72696E-6 3.499E-7 3.46978E-7 3.47108E-7 3.39148E-7 3.41288E-7 3.54407E-7 4.03993E-7 3.92875E-7 3.93602E-7 3.87332E-7 3.89241E-7 3.89498E-7 4.0102E-7 3.90719E-7 3.82786E-7 3.66965E-7 3.6474E-7 3.8364E-7 3.73454E-7 3.49523E-7 3.48122E-7 3.47927E-7 3.36632E-7 3.38828E-7 3.40428E-7 3.74135E-7 3.74554E-7 3.81387E-7 3.60943E-7 3.59784E-7 3.64084E-7 3.67251E-7 3.69213E-7 3.78002E-7 3.67629E-7 3.53262E-7 3.50036E-7 3.35879E-7 3.34616E-7 3.36757E-7 3.35079E-7 3.37019E-7 2.80403E-7 2.75479E-7 3.22849E-7 3.15721E-7 2.91277E-7 3.1893E-7 3.2882E-7 3.11341E-7 2.87898E-7 3.15924E-7 3.35576E-7 3.5076E-7 3.542E-7 3.41924E-7 3.61319E-7 3.62952E-7 3.69483E-7 3.68068E-7 3.61737E-7 3.73354E-7 3.60994E-7 3.91423E-7 3.96246E-7 3.90817E-7 4.01699E-7 4.13965E-7 4.2175E-7 4.39654E-7 4.49016E-7 4.48017E-7 4.56657E-7 4.28785E-7 4.12465E-7 4.57771E-7 4.83552E-7 -9999 -9999 -9999 -9999 -9999 -9999 -9999 -9999 -9999 -9999 -9999 -9999 -9999 -9999 -9999 -9999 -9999 -9999 -9999 -9999 -9999 -9999 -9999 -9999 -9999 -9999 -9999 -9999 -9999 -9999 -9999 -9999 -9999 1.11627E-6 1.0655E-6 9.39937E-7 1.16185E-6 1.1387E-6 1.16353E-6 1.09421E-6 1.15924E-6 1.12678E-6 1.11212E-6 1.12365E-6 1.06022E-6 9.86034E-7 8.02117E-7 7.78846E-7 6.92703E-7 6.40002E-7 5.55888E-7 4.94034E-7 4.79093E-7 4.61879E-7 4.21257E-7 3.84443E-7 3.77842E-7 3.47616E-7 3.52894E-7 3.04688E-7 2.64778E-7 2.25964E-7 1.64498E-7 1.66103E-7 1.84577E-7 3.36628E-6 3.30048E-6 2.5255E-6 2.58274E-6 2.57548E-6 2.58723E-6 2.28608E-6 2.18008E-6 2.2074E-6 2.09056E-6 2.32349E-6 2.95503E-6 3.3739E-6 3.47694E-6 3.02368E-6 2.48259E-6 2.35912E-6 2.18773E-6 2.28099E-6 2.43584E-6 2.10958E-6 2.02873E-6 1.89767E-6 2.07654E-6 2.24059E-6 2.30524E-6 2.47093E-6 1.46668E-7 1.60758E-7 1.3598E-7 1.44164E-7 1.32256E-7 1.23408E-7 1.11886E-7 1.06588E-7 1.29937E-7 1.3194E-7 1.30736E-7 1.45076E-7 1.36204E-7 1.3099E-7 1.3366E-7 1.35312E-7 1.18593E-7 1.11781E-7 1.06263E-7 8.76456E-8 1.00704E-7 9.67032E-8 9.79382E-8 9.20488E-8 1.06722E-7 1.04612E-7 9.89295E-8 9.11582E-8 9.08205E-8 9.60486E-8 9.64075E-8 8.74173E-8 8.47358E-8 8.48971E-8 8.84017E-8 8.66857E-8 9.05705E-8 8.86043E-8 8.14172E-8 8.14465E-8 7.7665E-8 7.36073E-8 7.83654E-8 7.92622E-8 8.03381E-8 8.26263E-8 7.64738E-8 8.01932E-8 8.16659E-8 8.04057E-8 6.80188E-8 5.45124E-8 6.39598E-8 6.75447E-8 6.4196E-8 4.81431E-8 3.39467E-8 3.77721E-8 4.14094E-8 4.24278E-8 4.28925E-8 4.63779E-8 4.69647E-8 3.70765E-8 3.43775E-8 3.06514E-8 3.44121E-8 4.10683E-8 4.14414E-8 3.95927E-8 4.27964E-8 4.20561E-8 4.15321E-8 4.41502E-8 4.202E-8 3.63899E-8 3.5217E-8 3.35134E-8 4.01992E-8 4.42502E-8 4.49703E-8 4.37797E-8 4.00583E-8 4.47248E-8 4.1829E-8 4.14489E-8 4.77459E-8 4.68415E-8 4.93216E-8 4.94998E-8 4.68876E-8 5.22331E-8 4.87853E-8 5.02765E-8 3.5929E-8 3.8217E-8 5.06415E-8 5.32061E-8 5.42341E-8 5.18584E-8 5.64434E-8 5.80973E-8 5.31598E-8 4.9933E-8 6.28933E-8 5.12264E-8 5.24872E-8 5.98251E-8 5.70422E-8 6.22091E-8 6.72796E-8 7.16721E-8 5.21496E-8 5.9604E-8 1.02503E-7 1.44684E-7 1.45995E-7 1.65738E-7 1.60299E-7 1.46044E-7 1.39592E-7 1.34807E-7 1.42637E-7 1.23941E-7 1.48187E-7 1.10195E-7 1.36978E-7 1.22976E-7 1.04931E-7 1.17558E-7 1.15864E-7 1.1879E-7 1.15865E-7 1.13247E-7 1.09708E-7 1.04733E-7 9.92363E-8 9.75554E-8 1.00354E-7 9.9805E-8 9.9988E-8 8.64476E-8 8.3376E-8 7.43412E-8 7.70335E-8 6.64687E-8 6.26023E-8 6.23961E-8 6.1864E-8 6.56577E-8 6.38353E-8 6.63064E-8 7.06213E-8 6.94307E-8 6.88188E-8 9.19917E-8 9.16054E-8 5.90935E-8 6.49598E-8 9.7487E-8 1.02413E-7 9.21783E-8 8.55241E-8 8.57027E-8 7.63535E-8 8.69185E-8 7.5086E-8 7.75883E-8 7.3873E-8 8.76865E-8 7.81058E-8 8.09089E-8 6.239E-8 5.24099E-8 4.64486E-8 4.8757E-8 7.84165E-8 8.54487E-8 1.00047E-7 9.61824E-8 1.07179E-7 1.17477E-7 1.15121E-7 1.46113E-7 1.80532E-7 1.945E-7 2.67978E-7 4.48181E-7 5.52041E-7 8.38907E-7 1.05562E-6 5.96609E-7 7.75027E-7 6.7784E-7 4.15982E-7 3.36665E-7 2.91141E-7 9.11393E-7 1.31281E-6 1.18864E-6 6.98511E-7 1.3592E-6 1.71851E-6 -9999 -9999 -9999 -9999 -9999 -9999 -9999 -9999 -9999 -9999 -9999 -9999 -9999 -9999 -9999 -9999 -9999 -9999 -9999 -9999 -9999 -9999 -9999 -9999 -9999 -9999 -9999 -9999 -9999 -9999 -9999 -9999 -9999 -9999 -9999 -9999 -9999 -9999 -9999 -9999 -9999 -9999 -9999 -9999 -9999 -9999 -9999 -9999 -9999 -9999 -9999 -9999 -9999 -9999 -9999 -9999 -9999 -9999 -9999 -9999 -9999 -9999 -9999 -9999 -9999 -9999 -9999 -9999 -9999 -9999 -9999 -9999 -9999 -9999 -9999 -9999 -9999 -9999 -9999 -9999 -9999 -9999 -9999 -9999 -9999 -9999 -9999 -9999 -9999 -9999 -9999 -9999 -9999 -9999 -9999 -9999 -9999 -9999 -9999 -9999 -9999 -9999 -9999 -9999 -9999 -9999 -9999 -9999
-9999 -9999 -9999 -9999 -9999 -9999 -9999 -9999 -9999 -9999 -9999 -9999 -9999 -9999 -9999 -9999 -9999 -9999 -9999 -9999 -9999 -9999 -9999 -9999 -9999 -9999 -9999 -9999 -9999 -9999 -9999 -9999 -9999 -9999 -9999 -9999 -9999 -9999 -9999 -9999 -9999 -9999 -9999 -9999 -9999 -9999 -9999 -9999 -9999 -9999 -9999 -9999 -9999 -9999 -9999 -9999 -9999 -9999 -9999 -9999 -9999 -9999 -9999 -9999 -9999 -9999 -9999 -9999 -9999 -9999 -9999 -9999 -9999 -9999 -9999 -9999 -9999 -9999 -9999 -9999 -9999 -9999 -9999 -9999 -9999 -9999 -9999 -9999 -9999 -9999 -9999 -9999 -9999 -9999 -9999 -9999 -9999 -9999 -9999 -9999 -9999 -9999 -9999 -9999 -9999 -9999 1.06281E-5 1.00632E-5 1.03515E-5 1.02112E-5 9.32047E-6 9.55239E-6 9.41131E-6 9.96371E-6 9.06952E-6 8.56319E-6 8.50188E-6 8.28727E-6 8.00459E-6 7.55451E-6 7.67401E-6 7.78873E-6 7.52103E-6 7.33143E-6 6.91465E-6 6.76209E-6 6.62715E-6 6.51731E-6 6.46322E-6 6.16666E-6 6.22564E-6 6.33277E-6 6.16869E-6 6.16541E-6 5.88111E-6 5.8372E-6 5.85448E-6 5.82759E-6 5.70137E-6 5.66097E-6 5.62236E-6 5.58004E-6 5.71669E-6 5.81641E-6 5.6722E-6 5.68872E-6 5.41991E-6 5.29812E-6 5.24014E-6 5.14401E-6 5.19462E-6 5.01345E-6 4.99501E-6 4.9498E-6 4.67724E-6 4.67128E-6 4.914E-6 4.40336E-6 4.34962E-6 4.77828E-6 4.77963E-6 4.76431E-6 4.48822E-6 4.49625E-6 4.48115E-6 4.49686E-6 4.39715E-6 4.566E-6 4.11747E-6 4.53392E-6 4.34693E-6 4.37586E-6 4.3494E-6 4.29902E-6 4.30771E-6 4.44543E-6 4.74294E-6 4.8368E-6 4.99551E-6 4.86626E-6 5.14594E-6 5.22662E-6 5.23048E-6 5.01341E-6 5.42604E-6 5.46317E-6 5.24822E-6 5.13951E-6 5.34231E-6 5.1926E-6 5.20118E-6 5.37197E-6 6.00349E-6 5.97678E-6 5.97998E-6 6.0345E-6 5.98618E-6 5.97282E-6 5.98522E-6 5.94871E-6 3.53933E-7 3.49649E-7 3.48439E-7 3.38489E-7 3.3963E-7 3.52894E-7 3.90844E-7 4.22187E-7 4.21953E-7 4.10192E-7 3.87138E-7 3.88069E-7 3.75555E-7 3.70207E-7 3.68324E-7 3.81891E-7 3.7935E-7 3.79602E-7 3.81448E-7 3.76613E-7 3.72882E-7 3.50065E-7 3.46466E-7 3.58169E-7 3.53266E-7 3.53857E-7 3.62311E-7 3.52961E-7 3.35712E-7 3.67044E-7 3.58814E-7 3.65051E-7 3.6873E-7 3.82108E-7 3.77509E-7 3.25805E-7 3.18582E-7 3.16011E-7 3.02261E-7 3.09352E-7 3.21078E-7 3.00297E-7 2.85837E-7 2.85891E-7 2.91319E-7 2.86053E-7 2.89995E-7 2.93461E-7 3.12159E-7 3.166E-7 2.93324E-7 3.16531E-7 3.18694E-7 3.36318E-7 3.4339E-7 3.29547E-7 3.28505E-7 3.61737E-7 3.78489E-7 3.69597E-7 3.70524E-7 3.78532E-7 3.65764E-7 3.7887E-7 3.93999E-7 3.97855E-7 4.06012E-7 4.11913E-7 4.12051E-7 4.20507E-7 4.22938E-7 4.26752E-7 4.47892E-7 4.54271E-7 4.16728E-7 4.47836E-7 4.5063E-7 -9999 -9999 -9999 -9999 -9999 -9999 -9999 -9999 -9999 -9999 -9999 -9999 -9999 -9999 -9999 -9999 -9999 -9999 -9999 -9999 -9999 -9999 -9999 -9999 -9999 -9999 -9999 -9999 -9999 -9999 -9999 -9999 -9999 -9999 1.16296E-6 1.16146E-6 1.24741E-6 1.19052E-6 1.17796E-6 1.13352E-6 1.16605E-6 1.1602E-6 1.16847E-6 1.13707E-6 1.14717E-6 9.91712E-7 8.35457E-7 7.10936E-7 6.62853E-7 5.34624E-7 5.7284E-7 5.07456E-7 4.00403E-7 4.08698E-7 4.44729E-7 3.96415E-7 3.72539E-7 3.31236E-7 2.97719E-7 2.61886E-7 2.57039E-7 2.4925E-7 2.07053E-7 3.12622E-6 3.28486E-6 3.51066E-6 3.25954E-6 2.65325E-6 2.71131E-6 2.58505E-6 2.67282E-6 2.34584E-6 2.35449E-6 2.30957E-6 2.12891E-6 2.22313E-6 2.68396E-6 3.04036E-6 3.34619E-6 3.22361E-6 2.80706E-6 2.21542E-6 2.17238E-6 2.05046E-6 2.2604E-6 2.13164E-6 1.77612E-6 2.29538E-6 2.39395E-6 2.29425E-6 2.21637E-6 2.25285E-6 2.34191E-6 1.52613E-7 1.44182E-7 1.38768E-7 1.40822E-7 1.33743E-7 1.16886E-7 1.18917E-7 1.36898E-7 1.19754E-7 1.20123E-7 1.32642E-7 1.22218E-7 1.1084E-7 1.23758E-7 1.21418E-7 1.23202E-7 1.00629E-7 9.53059E-8 8.98104E-8 1.07077E-7 9.99599E-8 8.80842E-8 1.14283E-7 9.87546E-8 9.42478E-8 9.39329E-8 8.52759E-8 8.79731E-8 8.94137E-8 8.65133E-8 8.27976E-8 8.3736E-8 9.04298E-8 9.108E-8 8.96962E-8 8.97706E-8 8.85285E-8 8.30082E-8 8.68132E-8 8.22165E-8 8.30823E-8 8.43467E-8 8.25174E-8 8.07367E-8 8.40461E-8 8.40114E-8 8.11565E-8 7.7943E-8 7.10634E-8 5.69285E-8 5.47464E-8 6.76919E-8 6.9232E-8 6.58295E-8 4.6586E-8 4.08606E-8 3.45728E-8 3.66889E-8 3.41751E-8 3.38405E-8 3.83564E-8 3.89944E-8 3.35413E-8 3.43482E-8 3.68063E-8 3.8457E-8 4.20912E-8 4.09842E-8 3.98632E-8 4.02653E-8 3.9876E-8 4.03771E-8 3.90054E-8 3.93143E-8 3.25158E-8 3.51118E-8 3.51399E-8 3.61625E-8 4.1538E-8 3.92807E-8 4.06071E-8 4.36131E-8 4.16361E-8 4.14178E-8 4.2382E-8 4.74309E-8 4.59393E-8 4.80525E-8 4.69965E-8 4.45474E-8 5.1555E-8 5.04828E-8 4.88091E-8 4.93233E-8 4.68306E-8 4.49865E-8 4.53296E-8 5.04194E-8 5.13181E-8 5.31805E-8 5.17293E-8 4.77219E-8 5.66701E-8 5.60534E-8 5.19219E-8 5.59089E-8 6.85168E-8 6.02694E-8 6.74518E-8 7.58049E-8 6.50882E-8 6.55583E-8 7.81288E-8 7.86107E-8 1.40714E-7 1.37589E-7 1.43086E-7 1.47141E-7 1.4046E-7 1.3336E-7 1.20699E-7 1.38135E-7 1.23194E-7 1.33643E-7 1.38941E-7 1.41075E-7 1.33782E-7 1.05238E-7 1.10888E-7 1.21984E-7 1.19089E-7 1.15076E-7 1.14259E-7 1.13638E-7 1.07203E-7 1.07751E-7 1.07662E-7 1.02758E-7 1.04359E-7 9.24659E-8 8.92785E-8 7.65024E-8 7.64882E-8 6.08383E-8 6.30923E-8 5.71565E-8 6.01069E-8 6.51476E-8 6.46621E-8 6.36061E-8 6.16576E-8 6.60302E-8 7.3522E-8 8.76934E-8 9.17498E-8 9.22269E-8 6.49483E-8 8.4157E-8 8.5626E-8 8.0944E-8 7.95194E-8 8.36359E-8 8.78508E-8 9.25807E-8 8.95999E-8 8.56302E-8 8.33838E-8 8.52309E-8 9.00531E-8 9.46728E-8 7.94234E-8 4.65756E-8 5.14894E-8 5.88601E-8 8.13409E-8 9.12507E-8 9.65746E-8 9.1857E-8 1.02074E-7 1.09415E-7 1.17949E-7 1.36031E-7 1.51435E-7 2.19149E-7 2.52792E-7 4.44955E-7 3.98996E-7 4.84152E-7 6.35155E-7 4.44088E-7 3.12511E-7 5.36787E-7 6.25671E-7 4.02263E-7 3.76267E-7 6.60304E-7 7.27579E-7 8.3075E-7 7.27697E-7 1.21335E-6 1.59023E-6 1.6688E-6 -9999 -9999 -9999 -9999 -9999 -9999 -9999 -9999 -9999 -9999 -9999 -9999 -9999 -9999 -9999 -9999 -9999 -9999 -9999 -9999 -9999 -9999 -9999 -9999 -9999 -9999 -9999 -9999 -9999 -9999 -9999 -9999 -9999 -9999 -9999 -9999 -9999 -9999 -9999 -9999 -9999 -9999 -9999 -9999 -9999 -9999 -9999 -9999 -9999 -9999 -9999 -9999 -9999 -9999 -9999 -9999 -9999 -9999 -9999 -9999 -9999 -9999 -9999 -9999 -9999 -9999 -9999 -9999 -9999 -9999 -9999 -9999 -9999 -9999 -9999 -9999 -9999 -9999 -9999 -9999 -9999 -9999 -9999 -9999 -9999 -9999 -9999 -9999 -9999 -9999 -9999 -9999 -9999 -9999 -9999 -9999 -9999 -9999 -9999 -9999 -9999 -9999 -9999 -9999 -9999 -9999 -9999 -9999
-9999 -9999 -9999 -9999 -9999 -9999 -9999 -9999 -9999 -9999 -9999 -9999 -9999 -9999 -9999 -9999 -9999 -9999 -9999 -9999 -9999 -9999 -9999 -9999 -9999 -9999 -9999 -9999 -9999 -9999 -9999 -9999 -9999 -9999 -9999 -9999 -9999 -9999 -9999 -9999 -9999 -9999 -9999 -9999 -9999 -9999 -9999 -9999 -9999 -9999 -9999 -9999 -9999 -9999 -9999 -9999 -9999 -9999 -9999 -9999 -9999 -9999 -9999 -9999 -9999 -9999 -9999 -9999 -9999 -9999 -9999 -9999 -9999 -9999 -9999 -9999 -9999 -9999 -9999 -9999 -9999 -9999 -9999 -9999 -9999 -9999 -9999 -9999 -9999 -9999 -9999 -9999 -9999 -9999 -9999 -9999 -9999 -9999 -9999 -9999 -9999 -9999 -9999 -9999 -9999 -9999 1.15177E-5 1.07217E-5 1.00729E-5 9.92929E-6 9.34854E-6 9.17976E-6 9.29799E-6 9.25143E-6 9.23955E-6 8.54084E-6 8.53382E-6 8.26687E-6 8.21768E-6 7.62752E-6 7.56021E-6 7.59886E-6 7.02047E-6 6.96815E-6 6.34652E-6 6.7596E-6 6.67369E-6 6.47687E-6 6.61061E-6 6.30886E-6 6.35273E-6 6.46015E-6 6.11895E-6 5.94353E-6 5.57814E-6 5.82364E-6 5.90656E-6 5.78953E-6 5.7448E-6 5.45374E-6 5.74971E-6 5.72446E-6 5.60226E-6 5.72819E-6 5.42052E-6 5.67717E-6 5.58813E-6 4.99103E-6 4.92694E-6 5.06046E-6 4.83017E-6 4.73818E-6 4.40864E-6 4.39142E-6 4.40251E-6 4.46263E-6 4.47172E-6 4.37884E-6 4.41295E-6 4.40422E-6 4.9251E-6 4.59569E-6 4.30379E-6 4.33407E-6 4.24495E-6 4.80722E-6 4.57197E-6 4.82682E-6 4.71218E-6 4.38571E-6 4.39184E-6 4.40557E-6 4.40493E-6 4.64864E-6 4.40389E-6 4.50662E-6 4.51341E-6 4.34504E-6 4.34658E-6 4.35711E-6 4.96767E-6 4.68848E-6 5.18247E-6 5.21717E-6 5.22582E-6 5.23643E-6 5.24494E-6 5.40712E-6 5.60818E-6 5.62237E-6 5.23279E-6 5.27492E-6 5.3699E-6 5.52919E-6 5.54135E-6 6.24217E-6 5.66021E-6 5.93558E-6 6.00444E-6 5.96535E-6 3.63777E-7 3.64008E-7 3.58918E-7 3.45955E-7 3.58704E-7 3.64687E-7 3.95513E-7 4.33874E-7 4.29742E-7 4.29662E-7 4.11938E-7 4.1209E-7 3.86187E-7 3.73343E-7 3.9788E-7 3.84201E-7 3.80466E-7 3.72512E-7 3.72831E-7 3.73371E-7 3.65902E-7 3.45739E-7 3.47179E-7 3.56602E-7 3.53925E-7 3.51852E-7 3.55958E-7 3.51891E-7 3.52591E-7 3.35944E-7 3.36508E-7 3.32335E-7 3.79669E-7 3.86555E-7 3.64306E-7 3.10773E-7 3.17456E-7 3.27282E-7 3.28986E-7 3.0861E-7 3.02785E-7 2.97763E-7 3.04104E-7 2.94976E-7 3.38085E-7 2.85101E-7 2.86448E-7 2.88921E-7 3.12129E-7 3.17232E-7 3.21027E-7 3.21121E-7 2.96631E-7 3.21934E-7 3.33778E-7 3.61673E-7 3.37304E-7 3.45247E-7 3.81894E-7 3.33618E-7 3.769E-7 3.82564E-7 3.80317E-7 3.67179E-7 3.81609E-7 4.03238E-7 4.14958E-7 4.12652E-7 4.15713E-7 4.19821E-7 4.32053E-7 4.47512E-7 4.45495E-7 4.23354E-7 4.20677E-7 4.62095E-7 4.6252E-7 -9999 -9999 -9999 -9999 -9999 -9999 -9999 -9999 -9999 -9999 -9999 -9999 -9999 -9999 -9999 -9999 -9999 -9999 -9999 -9999 -9999 -9999 -9999 -9999 -9999 -9999 -9999 -9999 -9999 -9999 -9999 -9999 -9999 -9999 -9999 1.26282E-6 1.23167E-6 1.20886E-6 1.22189E-6 1.16876E-6 1.13641E-6 1.14482E-6 1.18191E-6 1.12598E-6 1.08608E-6 9.57774E-7 8.19283E-7 7.26573E-7 6.37055E-7 5.20803E-7 5.91197E-7 5.29774E-7 4.86035E-7 4.58727E-7 4.56677E-7 4.52497E-7 4.29133E-7 3.38286E-7 2.51364E-7 2.40615E-7 2.43657E-7 2.97631E-7 4.46391E-6 3.14555E-6 3.86074E-6 3.47157E-6 3.14202E-6 3.13439E-6 2.78974E-6 2.75292E-6 2.91898E-6 2.65516E-6 2.62908E-6 2.54431E-6 2.44562E-6 2.99055E-6 3.25611E-6 3.02979E-6 3.19636E-6 3.08787E-6 2.87419E-6 2.69892E-6 2.28792E-6 1.98198E-6 2.10006E-6 2.19522E-6 2.22217E-6 2.21778E-6 2.4258E-6 2.42182E-6 1.83195E-6 2.33293E-6 2.43921E-6 2.91064E-6 2.9685E-6 1.63945E-7 1.62576E-7 1.90955E-7 1.61562E-7 1.4731E-7 1.15129E-7 1.00384E-7 1.02718E-7 1.17403E-7 1.16015E-7 1.07714E-7 1.10101E-7 1.24523E-7 1.15601E-7 1.03504E-7 1.10873E-7 1.05427E-7 1.02926E-7 9.41452E-8 9.43213E-8 9.99393E-8 9.75777E-8 9.75981E-8 9.07498E-8 9.09192E-8 8.94137E-8 8.78876E-8 8.67702E-8 8.69726E-8 8.82987E-8 8.89519E-8 8.76971E-8 8.90647E-8 8.61542E-8 8.4483E-8 8.2768E-8 8.51E-8 8.63533E-8 8.70322E-8 8.5697E-8 7.70902E-8 8.26698E-8 7.74581E-8 8.08088E-8 7.96943E-8 7.77635E-8 5.93043E-8 5.47876E-8 5.58889E-8 6.27679E-8 7.38093E-8 4.79714E-8 4.78466E-8 3.46333E-8 2.58372E-8 2.81996E-8 3.16497E-8 2.82594E-8 2.8359E-8 3.22303E-8 3.42097E-8 3.91908E-8 3.84267E-8 2.98005E-8 3.71976E-8 3.7229E-8 4.0807E-8 3.96317E-8 4.04883E-8 3.9943E-8 4.06319E-8 3.94578E-8 3.55057E-8 2.94068E-8 3.53258E-8 3.70091E-8 3.83928E-8 3.26607E-8 4.36414E-8 4.5176E-8 3.89433E-8 3.63221E-8 3.97803E-8 4.25606E-8 3.96853E-8 4.46552E-8 4.18748E-8 4.24583E-8 4.63192E-8 5.19861E-8 4.71854E-8 4.92624E-8 4.98796E-8 3.35228E-8 4.58205E-8 4.40343E-8 4.8949E-8 4.98168E-8 5.27881E-8 5.02005E-8 5.56108E-8 5.46908E-8 5.61524E-8 6.18937E-8 7.07341E-8 6.98445E-8 7.99189E-8 7.85808E-8 8.05929E-8 9.12083E-8 9.94209E-8 8.83637E-8 1.17478E-7 1.30991E-7 1.36158E-7 1.50156E-7 1.37474E-7 1.27522E-7 1.17911E-7 1.191E-7 1.28763E-7 1.21663E-7 1.27846E-7 1.32613E-7 1.20919E-7 1.18497E-7 1.17514E-7 1.15432E-7 1.14888E-7 1.10672E-7 1.15785E-7 1.11672E-7 1.06965E-7 1.14395E-7 1.01217E-7 9.89867E-8 9.3139E-8 9.00937E-8 9.02875E-8 7.96225E-8 7.92637E-8 6.56777E-8 5.52546E-8 5.07187E-8 6.16766E-8 6.2775E-8 6.07694E-8 5.85633E-8 6.19432E-8 6.27735E-8 5.0659E-8 6.47541E-8 6.62298E-8 7.84026E-8 7.8303E-8 7.93964E-8 8.47728E-8 9.14579E-8 9.15116E-8 8.31539E-8 9.03898E-8 9.1994E-8 9.428E-8 8.34597E-8 8.32086E-8 8.72317E-8 8.99015E-8 8.03296E-8 4.48955E-8 5.92835E-8 4.65186E-8 4.24188E-8 7.50022E-8 1.05084E-7 1.04356E-7 1.07926E-7 1.16289E-7 1.18196E-7 1.40996E-7 1.57107E-7 1.48975E-7 1.98865E-7 2.10983E-7 3.6456E-7 4.49548E-7 3.77798E-7 2.8177E-7 2.67562E-7 3.55014E-7 3.81216E-7 4.933E-7 5.30046E-7 6.86169E-7 7.3037E-7 5.47704E-7 6.03856E-7 6.99524E-7 9.6031E-7 1.38662E-6 1.62456E-6 1.51812E-6 -9999 -9999 -9999 -9999 -9999 -9999 -9999 -9999 -9999 -9999 -9999 -9999 -9999 -9999 -9999 -9999 -9999 -9999 -9999 -9999 -9999 -9999 -9999 -9999 -9999 -9999 -9999 -9999 -9999 -9999 -9999 -9999 -9999 -9999 -9999 -9999 -9999 -9999 -9999 -9999 -9999 -9999 -9999 -9999 -9999 -9999 -9999 -9999 -9999 -9999 -9999 -9999 -9999 -9999 -9999 -9999 -9999 -9999 -9999 -9999 -9999 -9999 -9999 -9999 -9999 -9999 -9999 -9999 -9999 -9999 -9999 -9999 -9999 -9999 -9999 -9999 -9999 -9999 -9999 -9999 -9999 -9999 -9999 -9999 -9999 -9999 -9999 -9999 -9999 -9999 -9999 -9999 -9999 -9999 -9999 -9999 -9999 -9999 -9999 -9999 -9999 -9999 -9999 -9999 -9999 -9999 -9999
-9999 -9999 -9999 -9999 -9999 -9999 -9999 -9999 -9999 -9999 -9999 -9999 -9999 -9999 -9999 -9999 -9999 -9999 -9999 -9999 -9999 -9999 -9999 -9999 -9999 -9999 -9999 -9999 -9999 -9999 -9999 -9999 -9999 -9999 -9999 -9999 -9999 -9999 -9999 -9999 -9999 -9999 -9999 -9999 -9999 -9999 -9999 -9999 -9999 -9999 -9999 -9999 -9999 -9999 -9999 -9999 -9999 -9999 -9999 -9999 -9999 -9999 -9999 -9999 -9999 -9999 -9999 -9999 -9999 -9999 -9999 -9999 -9999 -9999 -9999 -9999 -9999 -9999 -9999 -9999 -9999 -9999 -9999 -9999 -9999 -9999 -9999 -9999 -9999 -9999 -9999 -9999 -9999 -9999 -9999 -9999 -9999 -9999 -9999 -9999 -9999 -9999 -9999 -9999 -9999 -9999 1.13876E-5 1.05052E-5 1.02464E-5 1.03221E-5 9.27089E-6 9.32772E-6 9.39055E-6 9.11522E-6 8.82963E-6 8.81492E-6 8.50326E-6 8.391E-6 8.06327E-6 7.42152E-6 7.33444E-6 7.12749E-6 7.0497E-6 6.67659E-6 6.79254E-6 6.89824E-6 6.5755E-6 6.35832E-6 6.22381E-6 6.46948E-6 6.29118E-6 6.2881E-6 6.01215E-6 6.15011E-6 5.65887E-6 5.6635E-6 6.05422E-6 5.53993E-6 5.69887E-6 5.60012E-6 5.25034E-6 5.23629E-6 5.44058E-6 5.60382E-6 5.76178E-6 5.56307E-6 5.67053E-6 5.28177E-6 5.11477E-6 5.07086E-6 4.75231E-6 4.5452E-6 4.4072E-6 4.46882E-6 4.48416E-6 4.53487E-6 4.4694E-6 4.39434E-6 4.49593E-6 4.4815E-6 4.42874E-6 4.43908E-6 4.43503E-6 4.41247E-6 4.21126E-6 4.15993E-6 4.59036E-6 4.5996E-6 4.25791E-6 4.26808E-6 4.19565E-6 4.28663E-6 4.14057E-6 4.4488E-6 4.77268E-6 4.86046E-6 4.38556E-6 4.52066E-6 4.67249E-6 4.6924E-6 4.63477E-6 4.81912E-6 4.91106E-6 4.83364E-6 5.10368E-6 5.15209E-6 5.15966E-6 5.32303E-6 5.27358E-6 5.47481E-6 5.52961E-6 6.01854E-6 5.41237E-6 5.52997E-6 5.52896E-6 5.6106E-6 5.5752E-6 5.58718E-6 5.59294E-6 5.37711E-6 3.31616E-7 3.69205E-7 3.60137E-7 3.68739E-7 3.75405E-7 3.73135E-7 3.90665E-7 3.9691E-7 4.30168E-7 4.28721E-7 4.21211E-7 4.20955E-7 4.09183E-7 4.08766E-7 3.97677E-7 3.93964E-7 3.43618E-7 3.43618E-7 3.58174E-7 3.49811E-7 3.60177E-7 3.33189E-7 3.33916E-7 3.4126E-7 3.35928E-7 3.49428E-7 3.39148E-7 3.73154E-7 3.7889E-7 3.53092E-7 3.53991E-7 3.36571E-7 3.63142E-7 3.27969E-7 3.41833E-7 3.3654E-7 3.27336E-7 3.29337E-7 3.27151E-7 3.3392E-7 3.3066E-7 3.19919E-7 3.14043E-7 3.10188E-7 3.02118E-7 2.9602E-7 2.88778E-7 2.88901E-7 3.0908E-7 3.22158E-7 3.02541E-7 2.90975E-7 3.02043E-7 3.0861E-7 3.22802E-7 3.43928E-7 3.58372E-7 3.43222E-7 3.45424E-7 3.4255E-7 3.46563E-7 3.84347E-7 3.48724E-7 3.82333E-7 4.14009E-7 3.66882E-7 3.81778E-7 4.22393E-7 4.22551E-7 4.04405E-7 4.41768E-7 4.43558E-7 4.48094E-7 4.48799E-7 4.37974E-7 4.37965E-7 -9999 -9999 -9999 -9999 -9999 -9999 -9999 -9999 -9999 -9999 -9999 -9999 -9999 -9999 -9999 -9999 -9999 -9999 -9999 -9999 -9999 -9999 -9999 -9999 -9999 -9999 -9999 -9999 -9999 -9999 -9999 -9999 -9999 -9999 -9999 -9999 1.14075E-6 1.22241E-6 1.24796E-6 1.21949E-6 1.21968E-6 1.26579E-6 1.26863E-6 1.19883E-6 1.23693E-6 1.0007E-6 9.94171E-7 8.18293E-7 7.44976E-7 7.09886E-7 6.4413E-7 6.14648E-7 5.60419E-7 5.54338E-7 4.5796E-7 3.88181E-7 3.62143E-7 3.24253E-7 2.5963E-7 2.48769E-7 3.87552E-6 3.88701E-6 5.03597E-6 4.99307E-6 4.29288E-6 4.1152E-6 3.75859E-6 3.65579E-6 3.85973E-6 3.46353E-6 3.76363E-6 3.64298E-6 3.66738E-6 3.58026E-6 3.47173E-6 3.23505E-6 3.1293E-6 3.37681E-6 3.07459E-6 3.39301E-6 3.14619E-6 3.3972E-6 2.89463E-6 2.882E-6 2.13774E-6 2.2216E-6 1.90466E-6 2.49393E-6 2.96386E-6 2.67916E-6 2.39775E-6 2.7061E-6 3.48288E-6 2.71722E-6 3.21371E-6 2.85565E-6 2.96153E-6 1.996E-7 1.56609E-7 1.49339E-7 1.29114E-7 1.13877E-7 1.0889E-7 1.17511E-7 1.23587E-7 1.20117E-7 1.04533E-7 1.07198E-7 1.09926E-7 1.18913E-7 1.10256E-7 9.44386E-8 8.99595E-8 8.48906E-8 8.30352E-8 8.48645E-8 9.67976E-8 1.00719E-7 1.0125E-7 9.805E-8 9.33862E-8 8.89835E-8 8.87553E-8 8.66078E-8 8.78061E-8 8.55434E-8 8.4831E-8 7.87855E-8 7.50376E-8 8.08096E-8 8.34807E-8 8.06661E-8 8.07051E-8 8.10456E-8 8.70417E-8 7.88007E-8 8.1329E-8 7.81394E-8 8.26082E-8 8.1146E-8 7.75368E-8 6.21068E-8 5.65726E-8 5.63723E-8 7.39023E-8 6.57058E-8 6.10984E-8 4.84072E-8 4.3103E-8 2.99479E-8 2.65971E-8 2.95915E-8 3.0668E-8 2.9464E-8 2.69031E-8 2.9012E-8 3.56326E-8 3.56361E-8 3.45012E-8 3.69819E-8 3.80467E-8 3.85925E-8 3.75258E-8 3.81772E-8 3.9768E-8 3.83198E-8 3.64939E-8 3.11055E-8 3.59566E-8 3.67476E-8 3.43665E-8 3.48108E-8 3.54713E-8 3.27403E-8 3.60379E-8 4.23342E-8 3.76508E-8 3.54789E-8 3.04036E-8 3.49094E-8 4.21383E-8 4.12857E-8 3.66419E-8 4.13055E-8 4.38075E-8 4.62009E-8 4.13174E-8 5.22648E-8 4.92372E-8 4.14746E-8 4.76894E-8 4.54876E-8 4.06498E-8 4.79899E-8 4.61662E-8 5.58851E-8 5.0776E-8 5.45678E-8 6.19744E-8 5.78152E-8 6.238E-8 5.54479E-8 5.80484E-8 9.0621E-8 8.72981E-8 1.11287E-7 1.26262E-7 1.07197E-7 1.06006E-7 1.40286E-7 1.33799E-7 1.32835E-7 1.24277E-7 1.33799E-7 1.22195E-7 1.19099E-7 1.22171E-7 1.25877E-7 1.13024E-7 1.17805E-7 1.20275E-7 1.14472E-7 1.16749E-7 1.12787E-7 1.19674E-7 1.19304E-7 1.13661E-7 1.11565E-7 1.09928E-7 9.79742E-8 9.79811E-8 9.5877E-8 9.14022E-8 9.57733E-8 9.05227E-8 9.02659E-8 6.16798E-8 5.65886E-8 4.90473E-8 5.10986E-8 5.41765E-8 5.70419E-8 5.63353E-8 5.64092E-8 6.13853E-8 6.12857E-8 6.00274E-8 8.12621E-8 7.94661E-8 7.8023E-8 7.33992E-8 7.79389E-8 8.1243E-8 8.36111E-8 8.63664E-8 9.13774E-8 8.79379E-8 9.47083E-8 8.34327E-8 8.95047E-8 8.64395E-8 9.00449E-8 7.52942E-8 5.49973E-8 5.10137E-8 4.6411E-8 4.92016E-8 4.88733E-8 9.05547E-8 9.07564E-8 9.85551E-8 1.09763E-7 1.21114E-7 1.23373E-7 1.25185E-7 1.29942E-7 1.69212E-7 2.19978E-7 3.05527E-7 2.2424E-7 1.62322E-7 1.80696E-7 1.89722E-7 2.41844E-7 2.79821E-7 2.7467E-7 3.75735E-7 4.80958E-7 5.51291E-7 5.50423E-7 4.62894E-7 5.05822E-7 6.30931E-7 9.17998E-7 1.39984E-6 1.50186E-6 1.50645E-6 -9999 -9999 -9999 -9999 -9999 -9999 -9999 -9999 -9999 -9999 -9999 -9999 -9999 -9999 -9999 -9999 -9999 -9999 -9999 -9999 -9999 -9999 -9999 -9999 -9999 -9999 -9999 -9999 -9999 -9999 -9999 -9999 -9999 -9999 -9999 -9999 -9999 -9999 -9999 -9999 -9999 -9999 -9999 -9999 -9999 -9999 -9999 -9999 -9999 -9999 -9999 -9999 -9999 -9999 -9999 -9999 -9999 -9999 -9999 -9999 -9999 -9999 -9999 -9999 -9999 -9999 -9999 -9999 -9999 -9999 -9999 -9999 -9999 -9999 -9999 -9999 -9999 -9999 -9999 -9999 -9999 -9999 -9999 -9999 -9999 -9999 -9999 -9999 -9999 -9999 -9999 -9999 -9999 -9999 -9999 -9999 -9999 -9999 -9999 -9999 -9999 -9999 -9999 -9999 -9999 -9999 -9999
-9999 -9999 -9999 -9999 -9999 -9999 -9999 -9999 -9999 -9999 -9999 -9999 -9999 -9999 -9999 -9999 -9999 -9999 -9999 -9999 -9999 -9999 -9999 -9999 -9999 -9999 -9999 -9999 -9999 -9999 -9999 -9999 -9999 -9999 -9999 -9999 -9999 -9999 -9999 -9999 -9999 -9999 -9999 -9999 -9999 -9999 -9999 -9999 -9999 -9999 -9999 -9999 -9999 -9999 -9999 -9999 -9999 -9999 -9999 -9999 -9999 -9999 -9999 -9999 -9999 -9999 -9999 -9999 -9999 -9999 -9999 -9999 -9999 -9999 -9999 -9999 -9999 -9999 -9999 -9999 -9999 -9999 -9999 -9999 -9999 -9999 -9999 -9999 -9999 -9999 -9999 -9999 -9999 -9999 -9999 -9999 -9999 -9999 -9999 -9999 -9999 -9999 -9999 -9999 -9999 -9999 1.02229E-5 1.01864E-5 9.72664E-6 1.05965E-5 9.14199E-6 8.97586E-6 9.08365E-6 8.9713E-6 8.66174E-6 8.87646E-6 8.44953E-6 8.69608E-6 7.95571E-6 7.49645E-6 7.71024E-6 6.97078E-6 6.76918E-6 6.66706E-6 6.74081E-6 6.79624E-6 6.98987E-6 6.50845E-6 6.46496E-6 6.47745E-6 6.25535E-6 6.07012E-6 6.03358E-6 6.06798E-6 5.78984E-6 5.89777E-6 5.82843E-6 5.46783E-6 5.44541E-6 5.46979E-6 5.44765E-6 5.28662E-6 5.23816E-6 5.52135E-6 5.65463E-6 5.67155E-6 5.30655E-6 5.30066E-6 5.0614E-6 4.89245E-6 4.9904E-6 4.59563E-6 4.58981E-6 4.48883E-6 4.43703E-6 4.48355E-6 4.50744E-6 4.70765E-6 4.55441E-6 4.46926E-6 4.30955E-6 4.3588E-6 4.38489E-6 4.36267E-6 4.29098E-6 4.23927E-6 4.32011E-6 4.44892E-6 4.45383E-6 4.42317E-6 4.36858E-6 4.40621E-6 4.23641E-6 4.31956E-6 4.27471E-6 4.29105E-6 4.14825E-6 4.28959E-6 4.85276E-6 4.75298E-6 4.71061E-6 4.75826E-6 4.70371E-6 4.70284E-6 4.74348E-6 4.95213E-6 5.29997E-6 5.1682E-6 5.29491E-6 5.33651E-6 5.40337E-6 5.98783E-6 6.08136E-6 5.80063E-6 5.84581E-6 5.83748E-6 5.92576E-6 5.88091E-6 5.49969E-6 5.48626E-6 3.53866E-7 3.52665E-7 3.51658E-7 3.52309E-7 3.69454E-7 3.86098E-7 3.87135E-7 3.90518E-7 3.78744E-7 3.79935E-7 3.85967E-7 3.88195E-7 3.81594E-7 3.81032E-7 3.54941E-7 3.54245E-7 3.56302E-7 3.56425E-7 3.56293E-7 3.55042E-7 3.5782E-7 3.39917E-7 3.34186E-7 3.43605E-7 3.38037E-7 3.3943E-7 3.54375E-7 3.54839E-7 3.58155E-7 3.87905E-7 3.89138E-7 3.55172E-7 3.44453E-7 3.44631E-7 3.41897E-7 3.41858E-7 3.40743E-7 3.28567E-7 3.48702E-7 3.52776E-7 3.25061E-7 3.19018E-7 3.01202E-7 2.85711E-7 3.07713E-7 2.85614E-7 2.89027E-7 2.62386E-7 2.86684E-7 2.85234E-7 2.94208E-7 2.89207E-7 2.84642E-7 3.04602E-7 3.19167E-7 3.2228E-7 3.54342E-7 3.68533E-7 3.469E-7 3.3659E-7 3.46585E-7 3.48184E-7 3.44359E-7 3.9195E-7 4.01583E-7 3.85897E-7 3.73293E-7 3.8731E-7 3.7746E-7 4.03115E-7 4.03004E-7 4.39773E-7 4.64035E-7 4.69128E-7 4.66719E-7 -9999 -9999 -9999 -9999 -9999 -9999 -9999 -9999 -9999 -9999 -9999 -9999 -9999 -9999 -9999 -9999 -9999 -9999 -9999 -9999 -9999 -9999 -9999 -9999 -9999 -9999 -9999 -9999 -9999 -9999 -9999 -9999 -9999 -9999 -9999 -9999 -9999 1.36803E-6 1.24903E-6 1.2613E-6 1.2513E-6 1.24898E-6 1.26659E-6 1.33443E-6 1.34354E-6 1.21312E-6 1.07231E-6 9.1689E-7 8.46505E-7 7.77205E-7 7.5166E-7 6.51288E-7 5.90908E-7 5.81121E-7 5.74566E-7 4.26623E-7 3.8455E-7 3.67153E-7 3.30159E-7 2.53664E-7 4.7039E-6 3.72183E-6 3.73128E-6 4.46378E-6 4.60145E-6 4.72063E-6 4.43154E-6 3.78125E-6 4.4362E-6 4.3137E-6 4.13638E-6 4.07062E-6 3.50622E-6 3.71484E-6 3.74631E-6 3.58463E-6 3.52708E-6 2.77683E-6 3.1729E-6 3.29673E-6 3.3561E-6 3.41731E-6 3.27247E-6 3.36167E-6 3.05214E-6 2.43906E-6 2.43895E-6 2.32452E-6 2.39483E-6 2.6278E-6 3.02656E-6 3.13689E-6 3.13618E-6 2.86583E-6 2.54268E-6 2.88342E-6 2.48675E-6 2.5504E-6 2.45889E-6 2.51225E-6 1.38861E-7 1.28311E-7 1.27798E-7 1.32209E-7 1.27605E-7 1.11669E-7 1.2675E-7 1.14067E-7 1.14184E-7 1.06587E-7 1.03568E-7 9.23826E-8 8.77488E-8 8.61346E-8 9.28728E-8 8.6889E-8 8.95561E-8 9.75522E-8 1.01208E-7 1.00698E-7 9.23842E-8 9.36985E-8 9.22491E-8 9.02407E-8 7.70816E-8 9.09923E-8 8.47615E-8 8.5829E-8 8.3429E-8 7.8359E-8 8.50269E-8 8.65085E-8 8.82954E-8 8.69834E-8 8.47496E-8 8.65495E-8 8.47992E-8 8.35974E-8 8.08204E-8 8.16169E-8 8.04659E-8 7.62936E-8 5.48451E-8 5.52504E-8 6.67992E-8 6.64492E-8 5.83235E-8 4.49068E-8 4.61845E-8 4.00577E-8 3.31696E-8 3.10826E-8 3.30182E-8 3.27067E-8 2.71923E-8 2.83612E-8 3.21828E-8 3.66441E-8 2.85926E-8 3.34105E-8 3.23671E-8 3.69686E-8 3.76506E-8 3.62586E-8 3.65264E-8 3.79877E-8 3.81525E-8 3.79764E-8 4.02989E-8 3.94133E-8 3.66466E-8 3.5027E-8 3.27542E-8 3.48935E-8 3.57828E-8 3.39626E-8 3.49488E-8 3.78457E-8 3.70724E-8 3.41368E-8 3.65144E-8 3.74669E-8 4.00146E-8 3.84225E-8 3.93009E-8 4.00663E-8 4.38895E-8 4.28684E-8 4.39122E-8 4.79615E-8 4.41897E-8 4.52775E-8 4.56537E-8 3.32937E-8 3.9978E-8 4.89473E-8 4.91235E-8 4.84681E-8 4.80653E-8 5.66532E-8 5.35382E-8 5.37129E-8 5.50027E-8 4.97799E-8 5.98462E-8 8.07727E-8 1.12682E-7 1.28155E-7 1.1375E-7 6.35279E-8 1.28848E-7 1.33909E-7 1.29236E-7 1.15016E-7 1.09767E-7 1.09671E-7 1.03481E-7 1.27777E-7 1.26341E-7 1.08217E-7 1.05722E-7 1.14895E-7 1.15878E-7 1.23644E-7 1.21168E-7 1.1838E-7 1.16081E-7 1.09658E-7 1.04715E-7 1.01546E-7 9.70822E-8 1.00328E-7 9.72367E-8 8.72428E-8 9.27148E-8 8.37013E-8 8.20179E-8 7.59735E-8 5.7051E-8 4.94346E-8 3.98385E-8 4.93025E-8 5.58768E-8 5.33636E-8 5.04395E-8 5.23796E-8 5.34342E-8 5.25973E-8 7.65822E-8 6.36227E-8 7.61746E-8 8.37956E-8 7.5851E-8 8.33446E-8 8.46137E-8 9.02428E-8 9.11428E-8 8.72964E-8 9.99585E-8 9.47264E-8 9.14267E-8 8.89619E-8 7.68274E-8 5.97333E-8 4.88438E-8 4.48443E-8 4.24391E-8 5.8735E-8 7.72147E-8 8.3033E-8 9.93622E-8 1.06307E-7 1.15099E-7 1.25822E-7 1.4111E-7 1.33E-7 1.53329E-7 1.66107E-7 2.15682E-7 2.15716E-7 1.49275E-7 1.29253E-7 1.77812E-7 2.59189E-7 2.82922E-7 2.68082E-7 2.33977E-7 2.43191E-7 3.67206E-7 4.20331E-7 4.30037E-7 5.30763E-7 5.69573E-7 9.13194E-7 1.35936E-6 1.39002E-6 1.53693E-6 -9999 1.58885E-6 -9999 -9999 -9999 -9999 -9999 -9999 -9999 -9999 -9999 -9999 -9999 -9999 -9999 -9999 -9999 -9999 -9999 -9999 -9999 -9999 -9999 -9999 -9999 -9999 -9999 -9999 -9999 -9999 -9999 -9999 -9999 -9999 -9999 -9999 -9999 -9999 -9999 -9999 -9999 -9999 -9999 -9999 -9999 -9999 -9999 -9999 -9999 -9999 -9999 -9999 -9999 -9999 -9999 -9999 -9999 -9999 -9999 -9999 -9999 -9999 -9999 -9999 -9999 -9999 -9999 -9999 -9999 -9999 -9999 -9999 -9999 -9999 -9999 -9999 -9999 -9999 -9999 -9999 -9999 -9999 -9999 -9999 -9999 -9999 -9999 -9999 -9999 -9999 -9999 -9999 -9999 -9999 -9999 -9999 -9999 -9999 -9999 -9999 -9999 -9999 -9999 -9999 -9999 -9999 -9999 -9999
-9999 -9999 -9999 -9999 -9999 -9999 -9999 -9999 -9999 -9999 -9999 -9999 -9999 -9999 -9999 -9999 -9999 -9999 -9999 -9999 -9999 -9999 -9999 -9999 -9999 -9999 -9999 -9999 -9999 -9999 -9999 -9999 -9999 -9999 -9999 -9999 -9999 -9999 -9999 -9999 -9999 -9999 -9999 -9999 -9999 -9999 -9999 -9999 -9999 -9999 -9999 -9999 -9999 -9999 -9999 -9999 -9999 -9999 -9999 -9999 -9999 -9999 -9999 -9999 -9999 -9999 -9999 -9999 -9999 -9999 -9999 -9999 -9999 -9999 -9999 -9999 -9999 -9999 -9999 -9999 -9999 -9999 -9999 -9999 -9999 -9999 -9999 -9999 -9999 -9999 -9999 -9999 -9999 -9999 -9999 -9999 -9999 -9999 -9999 -9999 -9999 -9999 -9999 -9999 -9999 -9999 1.05456E-5 1.02564E-5 9.73243E-6 9.47958E-6 9.18331E-6 8.43464E-6 8.97858E-6 9.22215E-6 8.69814E-6 8.39643E-6 8.4354E-6 8.67492E-6 8.56901E-6 7.34122E-6 7.0733E-6 7.0237E-6 6.60829E-6 6.48753E-6 6.68593E-6 6.83664E-6 6.80849E-6 6.5609E-6 6.41454E-6 6.38727E-6 6.28437E-6 6.26272E-6 6.08513E-6 6.08235E-6 5.69868E-6 5.61444E-6 5.90545E-6 5.66654E-6 5.56022E-6 5.4431E-6 5.44213E-6 5.43136E-6 5.36529E-6 5.06091E-6 5.12966E-6 5.23129E-6 5.21422E-6 5.04566E-6 5.0142E-6 4.85113E-6 4.9286E-6 4.60194E-6 4.60135E-6 4.82185E-6 4.72241E-6 4.641E-6 4.43128E-6 4.62838E-6 4.61547E-6 4.74555E-6 4.51737E-6 4.41429E-6 4.50725E-6 4.48743E-6 4.362E-6 4.4667E-6 4.25928E-6 4.24328E-6 4.38677E-6 4.50616E-6 4.46205E-6 4.59495E-6 4.43426E-6 4.51214E-6 4.28899E-6 4.28872E-6 4.29984E-6 4.3309E-6 4.39653E-6 4.59697E-6 4.43875E-6 4.36429E-6 4.43855E-6 4.97613E-6 4.79857E-6 4.74432E-6 4.85607E-6 5.12427E-6 5.35175E-6 5.39948E-6 5.30422E-6 5.32257E-6 5.4622E-6 5.6248E-6 5.50577E-6 5.79305E-6 5.81288E-6 5.92466E-6 5.86955E-6 5.92079E-6 5.96449E-6 3.56622E-7 3.57922E-7 3.58444E-7 3.67925E-7 3.85321E-7 3.93606E-7 3.81357E-7 3.75086E-7 3.71865E-7 3.75957E-7 3.86218E-7 3.85115E-7 4.04223E-7 3.69075E-7 3.76168E-7 3.73601E-7 3.65905E-7 3.56212E-7 3.53376E-7 3.5297E-7 3.52571E-7 3.36396E-7 3.44771E-7 3.32625E-7 3.41446E-7 3.41268E-7 3.53801E-7 3.59758E-7 3.7739E-7 3.81247E-7 3.90248E-7 3.74927E-7 3.41652E-7 3.80467E-7 3.38767E-7 3.25161E-7 3.25567E-7 3.20796E-7 3.13003E-7 3.08706E-7 3.09512E-7 2.97898E-7 2.90996E-7 3.06558E-7 2.91507E-7 2.93567E-7 2.92395E-7 2.94231E-7 2.94434E-7 2.80929E-7 2.85763E-7 2.85925E-7 2.9492E-7 3.28123E-7 3.20607E-7 3.55204E-7 3.40899E-7 3.50484E-7 3.39431E-7 3.41159E-7 3.40953E-7 3.51098E-7 3.55128E-7 4.07041E-7 4.13091E-7 4.01582E-7 4.04394E-7 3.8632E-7 3.88837E-7 3.93709E-7 4.37784E-7 4.44482E-7 4.2424E-7 4.68611E-7 -9999 -9999 -9999 -9999 -9999 -9999 -9999 -9999 -9999 -9999 -9999 -9999 -9999 -9999 -9999 -9999 -9999 -9999 -9999 -9999 -9999 -9999 -9999 -9999 -9999 -9999 -9999 -9999 -9999 -9999 -9999 -9999 -9999 -9999 -9999 -9999 -9999 -9999 1.26678E-6 1.24892E-6 1.27022E-6 1.29924E-6 1.34852E-6 1.32342E-6 1.33106E-6 1.22818E-6 1.10056E-6 1.02745E-6 9.0771E-7 8.32916E-7 8.02294E-7 7.0105E-7 5.98167E-7 5.81397E-7 4.69012E-7 4.12312E-7 3.4766E-7 3.90828E-7 3.56096E-7 5.40908E-6 4.31566E-6 4.8537E-6 4.65425E-6 4.87479E-6 3.49997E-6 4.71204E-6 4.5461E-6 4.18846E-6 4.099E-6 3.889E-6 3.58283E-6 3.57707E-6 3.60222E-6 3.25387E-6 3.61386E-6 3.72958E-6 3.19004E-6 3.5451E-6 3.39894E-6 3.21111E-6 3.21999E-6 3.27238E-6 3.25332E-6 3.3171E-6 2.98153E-6 2.66214E-6 2.55886E-6 2.84287E-6 2.74158E-6 2.90552E-6 3.36402E-6 2.98442E-6 3.12108E-6 2.65024E-6 2.49587E-6 2.05101E-6 2.22113E-6 2.17806E-6 2.39302E-6 2.15591E-6 2.0187E-6 1.18515E-7 1.24626E-7 1.30183E-7 1.30944E-7 1.2488E-7 1.10027E-7 1.13779E-7 1.13967E-7 1.10316E-7 9.31465E-8 7.69629E-8 7.96382E-8 8.95673E-8 9.9266E-8 8.86608E-8 9.4759E-8 9.4909E-8 9.38386E-8 9.40259E-8 9.27969E-8 9.05125E-8 8.92323E-8 9.00886E-8 8.79572E-8 9.46038E-8 9.45329E-8 9.65231E-8 9.09826E-8 8.0007E-8 8.15509E-8 8.25273E-8 8.54395E-8 7.94949E-8 8.17637E-8 8.12906E-8 8.09116E-8 7.97644E-8 7.90859E-8 7.8321E-8 7.16908E-8 5.60745E-8 6.88445E-8 6.96974E-8 7.08836E-8 6.90269E-8 4.23677E-8 3.6804E-8 3.84942E-8 3.1072E-8 2.89769E-8 3.37112E-8 3.53912E-8 3.57177E-8 3.28262E-8 3.30172E-8 3.37606E-8 3.39118E-8 3.17516E-8 3.45717E-8 3.14771E-8 3.19024E-8 3.44553E-8 3.60413E-8 3.86872E-8 3.91393E-8 3.85885E-8 3.80843E-8 3.61161E-8 3.42233E-8 3.54788E-8 3.48208E-8 3.29906E-8 3.39827E-8 3.57301E-8 3.19489E-8 3.79102E-8 3.74311E-8 3.73113E-8 3.2972E-8 3.21217E-8 3.1901E-8 3.70752E-8 3.55503E-8 3.81232E-8 3.98857E-8 3.89304E-8 3.95843E-8 4.47077E-8 4.21253E-8 3.71583E-8 4.0609E-8 4.01341E-8 3.53372E-8 4.20823E-8 4.22045E-8 4.11325E-8 5.05453E-8 4.63754E-8 4.89324E-8 4.54477E-8 5.8569E-8 4.85214E-8 5.28569E-8 6.27794E-8 6.13154E-8 9.95772E-8 1.20235E-7 1.09136E-7 7.60636E-8 1.14331E-7 1.30047E-7 1.18604E-7 1.0639E-7 1.03239E-7 8.55045E-8 4.97579E-8 8.97242E-8 1.13784E-7 1.04308E-7 6.40296E-8 7.57568E-8 1.01743E-7 8.27101E-8 1.19216E-7 1.09878E-7 1.11198E-7 1.09344E-7 1.06005E-7 1.00929E-7 1.00186E-7 1.0006E-7 9.3564E-8 9.15586E-8 9.41393E-8 8.26325E-8 8.27595E-8 7.99741E-8 6.6697E-8 6.17443E-8 4.34589E-8 3.79289E-8 4.71074E-8 4.85754E-8 4.91799E-8 4.7378E-8 4.88836E-8 4.96562E-8 5.4941E-8 6.46234E-8 7.26407E-8 8.50786E-8 8.47344E-8 8.21129E-8 7.50053E-8 9.21193E-8 9.36088E-8 9.44445E-8 8.47299E-8 8.18709E-8 9.09604E-8 7.63E-8 6.75984E-8 5.83004E-8 6.03808E-8 4.83812E-8 5.06079E-8 6.95524E-8 9.45868E-8 1.17294E-7 1.2336E-7 1.23825E-7 1.31858E-7 1.38829E-7 1.59908E-7 1.64176E-7 1.80094E-7 1.7175E-7 2.13412E-7 1.95153E-7 1.57899E-7 2.21859E-7 2.7703E-7 3.52508E-7 3.88042E-7 3.63684E-7 3.49585E-7 2.98208E-7 3.33505E-7 5.93135E-7 3.78603E-7 5.72841E-7 9.30528E-7 1.20616E-6 1.29245E-6 -9999 1.47662E-6 1.59841E-6 1.44547E-6 -9999 -9999 -9999 -9999 -9999 -9999 -9999 -9999 -9999 -9999 -9999 -9999 -9999 -9999 -9999 -9999 -9999 -9999 -9999 -9999 -9999 -9999 -9999 -9999 -9999 -9999 -9999 -9999 -9999 -9999 -9999 -9999 -9999 -9999 -9999 -9999 -9999 -9999 -9999 -9999 -9999 -9999 -9999 -9999 -9999 -9999 -9999 -9999 -9999 -9999 -9999 -9999 -9999 -9999 -9999 -9999 -9999 -9999 -9999 -9999 -9999 -9999 -9999 -9999 -9999 -9999 -9999 -9999 -9999 -9999 -9999 -9999 -9999 -9999 -9999 -9999 -9999 -9999 -9999 -9999 -9999 -9999 -9999 -9999 -9999 -9999 -9999 -9999 -9999 -9999 -9999 -9999 -9999 -9999 -9999 -9999 -9999 -9999 -9999 -9999 -9999 -9999 -9999 -9999 -9999 -9999
-9999 -9999 -9999 -9999 -9999 -9999 -9999 -9999 -9999 -9999 -9999 -9999 -9999 -9999 -9999 -9999 -9999 -9999 -9999 -9999 -9999 -9999 -9999 -9999 -9999 -9999 -9999 -9999 -9999 -9999 -9999 -9999 -9999 -9999 -9999 -9999 -9999 -9999 -9999 -9999 -9999 -9999 -9999 -9999 -9999 -9999 -9999 -9999 -9999 -9999 -9999 -9999 -9999 -9999 -9999 -9999 -9999 -9999 -9999 -9999 -9999 -9999 -9999 -9999 -9999 -9999 -9999 -9999 -9999 -9999 -9999 -9999 -9999 -9999 -9999 -9999 -9999 -9999 -9999 -9999 -9999 -9999 -9999 -9999 -9999 -9999 -9999 -9999 -9999 -9999 -9999 -9999 -9999 -9999 -9999 -9999 -9999 -9999 -9999 -9999 -9999 -9999 -9999 -9999 -9999 1.04402E-5 1.02798E-5 1.00971E-5 9.61524E-6 1.00603E-5 9.01998E-6 8.72475E-6 8.75413E-6 8.98589E-6 9.13208E-6 8.85026E-6 8.09969E-6 8.31828E-6 8.41395E-6 7.87867E-6 7.33293E-6 7.08902E-6 7.02748E-6 6.90094E-6 6.8779E-6 6.96829E-6 6.82876E-6 6.66031E-6 6.32221E-6 6.27011E-6 5.88549E-6 6.27439E-6 5.71878E-6 6.33721E-6 5.62837E-6 5.50401E-6 5.64794E-6 5.45462E-6 5.58128E-6 5.51772E-6 5.44183E-6 5.24991E-6 5.22373E-6 5.09366E-6 4.95003E-6 4.96212E-6 4.82624E-6 5.05446E-6 5.25756E-6 4.9365E-6 5.10905E-6 5.09799E-6 4.75198E-6 4.79183E-6 4.82481E-6 4.47725E-6 4.44223E-6 4.54106E-6 4.44061E-6 4.44547E-6 4.57986E-6 4.52151E-6 4.58277E-6 4.52562E-6 4.42561E-6 4.58733E-6 4.68135E-6 4.57298E-6 4.57811E-6 4.88332E-6 4.57652E-6 4.63434E-6 4.47827E-6 4.55448E-6 4.48522E-6 4.40545E-6 4.48202E-6 4.53004E-6 4.54604E-6 4.44612E-6 4.37025E-6 4.3662E-6 4.38214E-6 4.45012E-6 4.52586E-6 4.68013E-6 4.83575E-6 5.06836E-6 5.15537E-6 4.80256E-6 4.82712E-6 5.45231E-6 5.39632E-6 5.52336E-6 5.46063E-6 5.78951E-6 5.67559E-6 5.70336E-6 5.71528E-6 5.93139E-6 6.02244E-6 3.6845E-7 3.6577E-7 3.67505E-7 3.7043E-7 3.86545E-7 3.97194E-7 3.89267E-7 3.79945E-7 3.81892E-7 3.81984E-7 3.82527E-7 4.09917E-7 3.92471E-7 3.947E-7 3.77916E-7 3.79658E-7 3.76696E-7 3.69342E-7 3.68931E-7 3.59937E-7 3.82098E-7 3.64254E-7 3.65343E-7 3.42689E-7 3.4776E-7 3.48835E-7 3.51294E-7 3.55241E-7 3.62086E-7 3.92917E-7 3.93873E-7 3.85522E-7 3.73745E-7 3.52788E-7 3.33947E-7 3.23213E-7 3.2386E-7 3.16634E-7 3.10008E-7 3.07704E-7 3.05672E-7 3.01502E-7 3.03495E-7 2.96529E-7 2.9325E-7 2.95886E-7 2.97298E-7 2.98607E-7 2.94802E-7 2.96651E-7 2.95389E-7 2.98657E-7 2.94076E-7 3.21311E-7 3.43055E-7 3.44367E-7 3.48467E-7 3.59537E-7 3.43599E-7 3.51013E-7 3.64955E-7 3.50563E-7 3.57972E-7 3.7131E-7 3.80626E-7 3.82582E-7 4.25545E-7 4.04434E-7 3.94098E-7 4.04346E-7 4.04758E-7 4.05937E-7 4.48245E-7 4.27375E-7 -9999 -9999 -9999 -9999 -9999 -9999 -9999 -9999 -9999 -9999 -9999 -9999 -9999 -9999 -9999 -9999 -9999 -9999 -9999 -9999 -9999 -9999 -9999 -9999 -9999 -9999 -9999 -9999 -9999 -9999 -9999 -9999 -9999 -9999 -9999 -9999 -9999 -9999 1.35569E-6 1.25157E-6 1.24478E-6 1.25958E-6 1.3548E-6 1.31696E-6 1.31694E-6 1.22612E-6 1.06333E-6 1.02907E-6 9.22731E-7 8.28637E-7 7.58338E-7 6.91561E-7 5.9201E-7 5.30656E-7 4.72175E-7 4.24864E-7 4.1661E-7 3.84838E-7 6.09195E-6 5.49858E-6 4.6738E-6 4.87141E-6 4.71543E-6 4.33861E-6 3.71896E-6 4.06832E-6 4.29562E-6 4.09694E-6 3.79306E-6 3.82903E-6 3.62769E-6 3.78795E-6 3.23439E-6 3.10379E-6 3.11776E-6 3.13443E-6 3.10818E-6 3.48206E-6 3.01624E-6 2.96696E-6 2.99157E-6 2.81767E-6 3.01057E-6 2.89711E-6 2.61541E-6 2.7713E-6 3.095E-6 3.72847E-6 3.62316E-6 3.45155E-6 3.72985E-6 3.32711E-6 2.91868E-6 2.31094E-6 2.44106E-6 2.43163E-6 2.68532E-6 2.97331E-6 2.68755E-6 2.4533E-6 2.14028E-6 2.08958E-6 1.25473E-7 1.51316E-7 1.39532E-7 1.15941E-7 1.09408E-7 1.10623E-7 1.09123E-7 1.05097E-7 9.96431E-8 8.11607E-8 9.19778E-8 9.96942E-8 1.03641E-7 9.89414E-8 8.85879E-8 9.45341E-8 9.72037E-8 8.89663E-8 8.89356E-8 9.32513E-8 9.39983E-8 9.70934E-8 1.00637E-7 9.70475E-8 8.25989E-8 7.79961E-8 8.42042E-8 8.42738E-8 8.81675E-8 7.46997E-8 6.94688E-8 7.7834E-8 7.78985E-8 7.79146E-8 7.87857E-8 8.22861E-8 7.35913E-8 7.00273E-8 7.14004E-8 6.76599E-8 6.99588E-8 6.935E-8 6.68569E-8 3.89375E-8 3.74898E-8 2.99989E-8 3.50295E-8 3.58623E-8 2.67023E-8 2.94961E-8 3.58049E-8 3.12743E-8 2.66681E-8 3.25828E-8 3.29194E-8 2.77604E-8 2.73323E-8 3.01165E-8 2.80409E-8 2.78339E-8 3.63089E-8 3.33243E-8 3.26969E-8 3.76558E-8 3.684E-8 3.59856E-8 3.62921E-8 3.52316E-8 3.445E-8 3.40065E-8 3.49529E-8 3.5747E-8 3.57539E-8 3.45622E-8 3.49582E-8 3.65971E-8 3.52264E-8 3.33772E-8 3.37412E-8 3.02021E-8 3.44485E-8 3.15057E-8 2.76879E-8 3.44128E-8 3.27011E-8 3.62957E-8 4.00972E-8 4.17583E-8 3.78538E-8 3.84791E-8 3.11958E-8 3.72579E-8 4.06771E-8 3.50352E-8 3.25236E-8 4.50033E-8 4.33266E-8 4.87744E-8 4.08996E-8 3.76284E-8 5.37117E-8 4.35774E-8 4.87798E-8 5.66621E-8 8.69471E-8 9.34595E-8 1.09622E-7 8.68027E-8 1.10892E-7 1.29423E-7 1.11949E-7 1.05113E-7 1.02017E-7 9.33716E-8 2.8221E-8 5.68373E-8 1.09515E-7 1.08308E-7 5.20925E-8 4.96522E-8 5.70196E-8 8.51178E-8 8.25296E-8 1.01636E-7 1.08292E-7 1.07185E-7 1.0867E-7 1.0054E-7 9.62435E-8 9.86145E-8 9.49168E-8 9.69426E-8 9.45373E-8 8.1964E-8 8.36892E-8 7.9854E-8 7.68857E-8 5.59112E-8 4.72649E-8 4.96898E-8 4.705E-8 4.77518E-8 4.81595E-8 4.88272E-8 4.48556E-8 4.44697E-8 5.16199E-8 6.44111E-8 7.22067E-8 7.43828E-8 8.33958E-8 8.58076E-8 8.52973E-8 8.39816E-8 8.41137E-8 1.00232E-7 9.99245E-8 1.03067E-7 1.05688E-7 7.92435E-8 6.71465E-8 6.99857E-8 5.9366E-8 6.19989E-8 7.92871E-8 9.71643E-8 1.22704E-7 1.45892E-7 1.46641E-7 1.58096E-7 1.64832E-7 1.51658E-7 1.63933E-7 1.67415E-7 2.02391E-7 2.07164E-7 2.05706E-7 2.18471E-7 1.90669E-7 2.70231E-7 2.10631E-7 1.81226E-7 1.89227E-7 2.66635E-7 3.89702E-7 5.33873E-7 7.36422E-7 8.17159E-7 7.66445E-7 7.84352E-7 1.03746E-6 1.18188E-6 1.20307E-6 1.28866E-6 1.36838E-6 1.43066E-6 1.13322E-6 -9999 -9999 -9999 -9999 -9999 -9999 -9999 -9999 -9999 -9999 -9999 -9999 -9999 -9999 -9999 -9999 -9999 -9999 -9999 -9999 -9999 -9999 -9999 -9999 -9999 -9999 -9999 -9999 -9999 -9999 -9999 -9999 -9999 -9999 -9999 -9999 -9999 -9999 -9999 -9999 -9999 -9999 -9999 -9999 -9999 -9999 -9999 -9999 -9999 -9999 -9999 -9999 -9999 -9999 -9999 -9999 -9999 -9999 -9999 -9999 -9999 -9999 -9999 -9999 -9999 -9999 -9999 -9999 -9999 -9999 -9999 -9999 -9999 -9999 -9999 -9999 -9999 -9999 -9999 -9999 -9999 -9999 -9999 -9999 -9999 -9999 -9999 -9999 -9999 -9999 -9999 -9999 -9999 -9999 -9999 -9999 -9999 -9999 -9999 -9999 -9999 -9999 -9999 -9999 -9999 -9999
-9999 -9999 -9999 -9999 -9999 -9999 -9999 -9999 -9999 -9999 -9999 -9999 -9999 -9999 -9999 -9999 -9999 -9999 -9999 -9999 -9999 -9999 -9999 -9999 -9999 -9999 -9999 -9999 -9999 -9999 -9999 -9999 -9999 -9999 -9999 -9999 -9999 -9999 -9999 -9999 -9999 -9999 -9999 -9999 -9999 -9999 -9999 -9999 -9999 -9999 -9999 -9999 -9999 -9999 -9999 -9999 -9999 -9999 -9999 -9999 -9999 -9999 -9999 -9999 -9999 -9999 -9999 -9999 -9999 -9999 -9999 -9999 -9999 -9999 -9999 -9999 -9999 -9999 -9999 -9999 -9999 -9999 -9999 -9999 -9999 -9999 -9999 -9999 -9999 -9999 -9999 -9999 -9999 -9999 -9999 -9999 -9999 -9999 -9999 -9999 -9999 -9999 -9999 -9999 -9999 1.11526E-5 1.06702E-5 1.04489E-5 1.01058E-5 9.17635E-6 8.75053E-6 9.29951E-6 9.29319E-6 9.09739E-6 8.63561E-6 8.22391E-6 8.36205E-6 7.74012E-6 7.27605E-6 7.21915E-6 7.13227E-6 7.29776E-6 7.09008E-6 6.91544E-6 7.08691E-6 6.92161E-6 6.7235E-6 6.77806E-6 6.512E-6 6.5154E-6 5.98365E-6 5.97946E-6 6.2679E-6 5.79198E-6 5.67498E-6 5.65251E-6 5.35185E-6 5.2885E-6 5.27768E-6 5.37843E-6 5.14861E-6 5.38707E-6 5.1228E-6 4.9663E-6 5.09575E-6 5.16163E-6 5.00768E-6 4.94634E-6 5.09655E-6 4.87774E-6 4.99738E-6 4.97973E-6 4.85696E-6 5.06247E-6 4.99741E-6 4.25658E-6 4.70359E-6 4.69675E-6 4.22533E-6 4.67536E-6 4.66684E-6 4.5445E-6 4.16633E-6 4.11774E-6 4.55993E-6 4.51532E-6 4.56218E-6 4.77758E-6 4.76323E-6 4.81433E-6 4.83944E-6 4.92093E-6 4.9438E-6 4.56122E-6 4.61144E-6 4.60804E-6 4.80293E-6 4.52209E-6 4.57711E-6 4.56937E-6 4.54994E-6 4.58828E-6 4.67039E-6 4.4136E-6 4.52161E-6 4.61582E-6 4.82609E-6 4.8794E-6 4.88299E-6 4.98312E-6 5.51238E-6 5.61676E-6 5.54647E-6 5.48167E-6 5.43639E-6 5.71779E-6 5.44814E-6 5.72075E-6 5.7319E-6 5.83727E-6 6.02014E-6 3.76878E-7 3.77152E-7 3.77905E-7 3.77494E-7 4.03898E-7 3.8824E-7 3.87554E-7 4.01048E-7 4.00641E-7 3.72117E-7 3.85277E-7 3.87282E-7 3.71749E-7 3.83866E-7 3.80632E-7 3.81451E-7 3.79211E-7 3.76258E-7 3.91774E-7 3.93083E-7 3.77894E-7 3.72587E-7 3.72165E-7 3.75408E-7 3.49642E-7 3.53895E-7 3.47168E-7 3.47636E-7 3.54098E-7 4.11765E-7 4.0194E-7 3.56844E-7 3.30726E-7 3.57017E-7 3.55059E-7 3.49195E-7 3.21525E-7 3.20212E-7 3.20813E-7 3.17736E-7 3.14212E-7 3.10967E-7 3.18293E-7 3.13342E-7 2.92838E-7 3.03202E-7 3.04936E-7 2.97437E-7 2.97447E-7 2.98808E-7 3.07127E-7 3.01652E-7 3.02279E-7 3.15926E-7 3.34079E-7 3.37944E-7 3.47149E-7 3.25937E-7 3.38122E-7 3.27354E-7 3.44938E-7 3.53571E-7 3.43387E-7 3.67063E-7 3.75865E-7 3.64391E-7 3.74921E-7 3.89521E-7 3.9479E-7 3.95474E-7 4.03648E-7 4.05567E-7 4.22103E-7 4.24143E-7 -9999 -9999 -9999 -9999 -9999 -9999 -9999 -9999 -9999 -9999 -9999 -9999 -9999 -9999 -9999 -9999 -9999 -9999 -9999 -9999 -9999 -9999 -9999 -9999 -9999 -9999 -9999 -9999 -9999 -9999 -9999 -9999 -9999 -9999 -9999 -9999 -9999 -9999 1.24461E-6 1.28124E-6 1.30113E-6 1.36719E-6 1.36784E-6 1.34401E-6 1.30892E-6 1.21466E-6 1.1521E-6 1.03196E-6 9.01513E-7 7.68449E-7 7.40255E-7 6.96509E-7 6.27666E-7 5.27931E-7 5.28083E-7 5.05328E-7 7.16517E-6 6.45774E-6 6.28062E-6 5.8377E-6 4.85824E-6 3.98767E-6 3.9523E-6 4.07262E-6 4.49765E-6 4.09213E-6 4.23619E-6 3.975E-6 3.70645E-6 3.60787E-6 3.32158E-6 3.7471E-6 3.71053E-6 3.44674E-6 3.19898E-6 3.08438E-6 2.90818E-6 3.05158E-6 3.04599E-6 3.11563E-6 3.03497E-6 3.06985E-6 3.07687E-6 2.97904E-6 2.816E-6 3.15206E-6 3.61349E-6 3.31173E-6 3.48874E-6 3.33893E-6 3.34476E-6 3.29502E-6 3.0277E-6 3.11177E-6 3.1482E-6 3.14427E-6 2.9575E-6 3.02568E-6 2.88278E-6 2.55E-6 1.84067E-6 2.04097E-6 2.2307E-6 1.47757E-7 1.45876E-7 1.19856E-7 1.14059E-7 1.09691E-7 9.43754E-8 7.8136E-8 8.13811E-8 8.55148E-8 9.56704E-8 1.02379E-7 1.00247E-7 9.07861E-8 9.07395E-8 8.96393E-8 8.29537E-8 7.99971E-8 9.42888E-8 9.76101E-8 1.00214E-7 1.00251E-7 9.00285E-8 8.20265E-8 8.09593E-8 8.12377E-8 7.84022E-8 7.25041E-8 7.53065E-8 7.81152E-8 7.89772E-8 7.46184E-8 7.82143E-8 7.71093E-8 7.92588E-8 7.16146E-8 7.15933E-8 7.08537E-8 6.96143E-8 6.92508E-8 7.04444E-8 6.21672E-8 5.35431E-8 3.43957E-8 3.06835E-8 3.47541E-8 3.08525E-8 3.32204E-8 3.13084E-8 3.13179E-8 3.28374E-8 3.13901E-8 2.7201E-8 3.05693E-8 3.23235E-8 2.73748E-8 2.84594E-8 2.70889E-8 2.66428E-8 3.06725E-8 3.55672E-8 3.23768E-8 3.43371E-8 3.47169E-8 3.64162E-8 3.6318E-8 3.45266E-8 3.61186E-8 3.21122E-8 3.48016E-8 3.26853E-8 3.47523E-8 3.38159E-8 3.49301E-8 3.68841E-8 3.68222E-8 3.50731E-8 3.32409E-8 3.14534E-8 3.26255E-8 3.04561E-8 2.83925E-8 2.7554E-8 3.24285E-8 3.02653E-8 3.51373E-8 3.48094E-8 3.8489E-8 3.32475E-8 3.5311E-8 2.89642E-8 2.47081E-8 3.05711E-8 3.27262E-8 2.69306E-8 3.68285E-8 4.01439E-8 4.02453E-8 4.80973E-8 4.06179E-8 3.98239E-8 4.68458E-8 4.37919E-8 7.57462E-8 7.97254E-8 9.06701E-8 9.31478E-8 1.0389E-7 1.132E-7 1.29546E-7 1.15699E-7 1.06401E-7 1.02736E-7 9.74051E-8 3.13021E-8 3.35364E-8 8.44982E-8 1.01442E-7 9.50771E-8 6.9471E-8 5.22495E-8 8.83672E-8 7.54175E-8 9.46619E-8 1.06289E-7 1.05737E-7 9.12892E-8 9.68276E-8 9.6872E-8 1.02822E-7 9.61678E-8 9.69015E-8 8.72602E-8 8.26264E-8 8.31429E-8 8.16618E-8 7.62366E-8 7.2741E-8 6.34187E-8 4.46076E-8 4.59967E-8 5.06161E-8 4.65996E-8 4.23472E-8 4.49055E-8 4.74566E-8 5.62284E-8 6.55042E-8 6.5436E-8 6.99892E-8 7.39988E-8 7.93271E-8 8.48244E-8 8.13502E-8 7.02994E-8 8.87215E-8 1.05649E-7 9.19495E-8 7.69111E-8 6.81719E-8 7.16354E-8 7.5726E-8 8.11309E-8 9.94679E-8 1.16727E-7 1.36504E-7 1.49155E-7 1.62578E-7 1.68671E-7 1.78696E-7 1.86081E-7 1.8676E-7 1.67221E-7 1.64702E-7 2.38656E-7 3.0671E-7 3.24599E-7 3.61479E-7 2.90176E-7 2.07202E-7 1.88347E-7 2.37737E-7 2.72001E-7 2.25857E-7 3.24479E-7 6.10232E-7 5.09899E-7 7.19442E-7 8.29521E-7 7.29102E-7 9.40756E-7 1.01313E-6 1.20217E-6 1.2392E-6 1.34961E-6 1.38085E-6 9.29628E-7 -9999 -9999 -9999 -9999 -9999 -9999 -9999 -9999 -9999 -9999 -9999 -9999 -9999 -9999 -9999 -9999 -9999 -9999 -9999 -9999 -9999 -9999 -9999 -9999 -9999 -9999 -9999 -9999 -9999 -9999 -9999 -9999 -9999 -9999 -9999 -9999 -9999 -9999 -9999 -9999 -9999 -9999 -9999 -9999 -9999 -9999 -9999 -9999 -9999 -9999 -9999 -9999 -9999 -9999 -9999 -9999 -9999 -9999 -9999 -9999 -9999 -9999 -9999 -9999 -9999 -9999 -9999 -9999 -9999 -9999 -9999 -9999 -9999 -9999 -9999 -9999 -9999 -9999 -9999 -9999 -9999 -9999 -9999 -9999 -9999 -9999 -9999 -9999 -9999 -9999 -9999 -9999 -9999 -9999 -9999 -9999 -9999 -9999 -9999 -9999 -9999 -9999 -9999 -9999 -9999 -9999
-9999 -9999 -9999 -9999 -9999 -9999 -9999 -9999 -9999 -9999 -9999 -9999 -9999 -9999 -9999 -9999 -9999 -9999 -9999 -9999 -9999 -9999 -9999 -9999 -9999 -9999 -9999 -9999 -9999 -9999 -9999 -9999 -9999 -9999 -9999 -9999 -9999 -9999 -9999 -9999 -9999 -9999 -9999 -9999 -9999 -9999 -9999 -9999 -9999 -9999 -9999 -9999 -9999 -9999 -9999 -9999 -9999 -9999 -9999 -9999 -9999 -9999 -9999 -9999 -9999 -9999 -9999 -9999 -9999 -9999 -9999 -9999 -9999 -9999 -9999 -9999 -9999 -9999 -9999 -9999 -9999 -9999 -9999 -9999 -9999 -9999 -9999 -9999 -9999 -9999 -9999 -9999 -9999 -9999 -9999 -9999 -9999 -9999 -9999 -9999 -9999 -9999 -9999 -9999 -9999 1.09666E-5 1.04783E-5 1.05116E-5 9.99859E-6 9.39324E-6 9.11141E-6 9.21963E-6 9.14047E-6 8.26949E-6 8.65584E-6 8.25175E-6 7.78284E-6 7.83017E-6 7.51773E-6 7.27072E-6 7.62701E-6 7.31022E-6 6.6409E-6 7.03388E-6 6.98525E-6 6.88738E-6 6.69552E-6 6.69183E-6 6.20359E-6 6.19571E-6 5.93235E-6 5.84521E-6 5.6539E-6 5.66087E-6 5.75658E-6 5.40762E-6 5.24146E-6 5.25652E-6 5.2274E-6 5.25663E-6 5.26415E-6 5.30514E-6 5.24513E-6 5.08164E-6 5.11541E-6 4.85232E-6 4.82746E-6 4.84468E-6 4.86296E-6 4.88304E-6 4.95507E-6 4.94208E-6 4.90693E-6 4.65265E-6 4.43208E-6 4.33689E-6 4.35693E-6 4.29771E-6 4.48742E-6 4.25507E-6 4.29549E-6 4.39064E-6 4.38565E-6 3.99408E-6 4.40361E-6 4.00104E-6 4.55877E-6 4.60313E-6 4.54668E-6 4.30287E-6 4.37863E-6 4.36897E-6 4.37128E-6 4.47765E-6 4.57103E-6 4.65747E-6 4.66091E-6 4.44635E-6 4.74144E-6 4.57471E-6 4.7119E-6 4.64113E-6 4.67099E-6 4.72059E-6 4.52211E-6 4.60317E-6 4.60911E-6 4.61155E-6 4.64787E-6 4.99131E-6 5.06126E-6 5.10877E-6 5.14639E-6 5.49823E-6 5.61201E-6 5.4719E-6 5.4577E-6 5.56275E-6 5.70949E-6 5.77173E-6 5.75725E-6 3.75213E-7 3.71306E-7 3.92406E-7 3.92913E-7 3.83653E-7 3.83179E-7 3.86882E-7 3.85347E-7 3.91642E-7 4.09924E-7 3.982E-7 3.96701E-7 3.95373E-7 4.16672E-7 4.06298E-7 3.80103E-7 3.77828E-7 4.0743E-7 3.84711E-7 3.8446E-7 3.82107E-7 3.71396E-7 3.79646E-7 3.69713E-7 3.67288E-7 3.62718E-7 3.64207E-7 3.52018E-7 3.61095E-7 3.73983E-7 3.53187E-7 3.45941E-7 3.36126E-7 3.66061E-7 3.55191E-7 3.55721E-7 3.42049E-7 3.18366E-7 3.39337E-7 3.39992E-7 3.37273E-7 3.35264E-7 3.17287E-7 3.18959E-7 3.0755E-7 3.13911E-7 3.0401E-7 2.98661E-7 2.93717E-7 2.90584E-7 2.80454E-7 2.79836E-7 2.8208E-7 3.0064E-7 3.22203E-7 3.24866E-7 3.31578E-7 3.46151E-7 3.3812E-7 3.37769E-7 3.40335E-7 3.49506E-7 3.52062E-7 3.65509E-7 3.65531E-7 3.70223E-7 3.75382E-7 3.82696E-7 3.95016E-7 3.97482E-7 3.85553E-7 3.94351E-7 4.23596E-7 4.18116E-7 -9999 -9999 -9999 -9999 -9999 -9999 -9999 -9999 -9999 -9999 -9999 -9999 -9999 -9999 -9999 -9999 -9999 -9999 -9999 -9999 -9999 -9999 -9999 -9999 -9999 -9999 -9999 -9999 -9999 -9999 -9999 -9999 -9999 -9999 -9999 -9999 -9999 -9999 -9999 1.27257E-6 1.31886E-6 1.36112E-6 1.328E-6 1.32594E-6 1.29401E-6 1.19776E-6 1.15457E-6 1.0312E-6 9.5917E-7 8.53044E-7 8.34192E-7 8.27531E-7 6.9323E-7 6.27363E-7 5.38888E-7 7.89941E-6 6.8427E-6 6.17556E-6 5.62875E-6 5.83089E-6 4.87389E-6 4.14148E-6 3.81362E-6 3.94303E-6 3.9786E-6 3.81925E-6 3.82281E-6 3.65493E-6 3.54699E-6 3.52875E-6 3.53237E-6 3.73311E-6 3.59937E-6 3.62625E-6 3.5633E-6 3.4115E-6 3.36362E-6 3.31883E-6 3.15678E-6 2.94779E-6 3.19285E-6 3.40583E-6 3.72318E-6 3.8003E-6 3.5684E-6 3.71948E-6 3.72017E-6 3.16475E-6 3.12417E-6 3.19292E-6 3.54375E-6 3.65597E-6 3.3652E-6 3.25082E-6 3.25626E-6 3.135E-6 2.71141E-6 2.71492E-6 2.6184E-6 2.04195E-6 1.48203E-6 1.50737E-6 1.46403E-6 1.83927E-6 1.97407E-6 1.17617E-7 9.93493E-8 1.13457E-7 1.07798E-7 8.7777E-8 8.43391E-8 9.16853E-8 1.06933E-7 1.06116E-7 9.04654E-8 8.50483E-8 9.74478E-8 9.88317E-8 9.35843E-8 8.23358E-8 9.49407E-8 1.04039E-7 1.0721E-7 1.01767E-7 9.38487E-8 7.79973E-8 7.50917E-8 7.92821E-8 7.83776E-8 7.6448E-8 7.79131E-8 7.18035E-8 7.88888E-8 7.81218E-8 7.42206E-8 7.54767E-8 7.30997E-8 7.21671E-8 7.11125E-8 7.19811E-8 6.81486E-8 6.90365E-8 6.42553E-8 5.30955E-8 4.20857E-8 4.18791E-8 2.9346E-8 2.45778E-8 2.40272E-8 2.551E-8 2.28497E-8 2.93576E-8 3.0413E-8 2.88647E-8 3.2266E-8 2.93721E-8 2.76105E-8 3.00278E-8 2.80801E-8 2.54072E-8 2.58432E-8 3.13154E-8 3.59116E-8 3.06508E-8 3.3039E-8 3.24891E-8 3.22811E-8 3.36406E-8 3.44641E-8 3.39433E-8 3.18604E-8 3.36316E-8 3.33878E-8 3.57142E-8 3.50843E-8 3.50356E-8 3.23213E-8 3.46634E-8 3.37246E-8 3.41819E-8 3.585E-8 3.17336E-8 3.29829E-8 3.17239E-8 3.14397E-8 3.01915E-8 2.71718E-8 2.89111E-8 2.83558E-8 2.95207E-8 2.86809E-8 2.85641E-8 3.13604E-8 1.9755E-8 2.38055E-8 3.1687E-8 3.33115E-8 3.59691E-8 3.03834E-8 3.66798E-8 3.74582E-8 3.26245E-8 3.89822E-8 6.15162E-8 6.12234E-8 6.93169E-8 8.58273E-8 9.55615E-8 9.66494E-8 8.09137E-8 1.08148E-7 1.23745E-7 1.15887E-7 1.092E-7 1.05996E-7 1.03422E-7 5.49892E-8 4.34538E-8 5.8755E-8 9.32234E-8 1.00761E-7 1.05617E-7 1.05277E-7 9.5195E-8 9.47947E-8 9.60546E-8 1.00187E-7 9.99076E-8 8.48628E-8 8.22986E-8 8.98015E-8 8.71995E-8 9.10051E-8 9.84827E-8 9.22278E-8 8.55943E-8 8.60781E-8 7.72601E-8 8.04841E-8 7.71642E-8 7.2388E-8 5.42293E-8 5.2568E-8 5.20335E-8 5.17597E-8 5.4426E-8 5.17821E-8 6.18009E-8 5.55525E-8 6.89624E-8 7.42847E-8 8.04856E-8 9.20327E-8 7.40089E-8 8.54903E-8 9.66648E-8 1.01864E-7 1.15749E-7 8.08833E-8 7.99732E-8 6.24645E-8 6.4701E-8 6.97113E-8 9.16646E-8 9.88804E-8 1.14501E-7 1.29958E-7 1.491E-7 1.54659E-7 1.65392E-7 1.64351E-7 1.75668E-7 1.68112E-7 1.82024E-7 2.14431E-7 2.04006E-7 2.2446E-7 2.21222E-7 2.51497E-7 2.52649E-7 2.427E-7 2.02842E-7 2.11064E-7 1.52953E-7 1.63359E-7 1.85145E-7 2.44725E-7 3.03481E-7 5.64239E-7 5.02834E-7 7.50466E-7 8.37411E-7 9.4776E-7 1.08573E-6 1.1513E-6 1.12256E-6 1.1544E-6 1.02844E-6 7.34158E-7 -9999 -9999 -9999 -9999 -9999 -9999 -9999 -9999 -9999 -9999 -9999 -9999 -9999 -9999 -9999 -9999 -9999 -9999 -9999 -9999 -9999 -9999 -9999 -9999 -9999 -9999 -9999 -9999 -9999 -9999 -9999 -9999 -9999 -9999 -9999 -9999 -9999 -9999 -9999 -9999 -9999 -9999 -9999 -9999 -9999 -9999 -9999 -9999 -9999 -9999 -9999 -9999 -9999 -9999 -9999 -9999 -9999 -9999 -9999 -9999 -9999 -9999 -9999 -9999 -9999 -9999 -9999 -9999 -9999 -9999 -9999 -9999 -9999 -9999 -9999 -9999 -9999 -9999 -9999 -9999 -9999 -9999 -9999 -9999 -9999 -9999 -9999 -9999 -9999 -9999 -9999 -9999 -9999 -9999 -9999 -9999 -9999 -9999 -9999 -9999 -9999 -9999 -9999 -9999 -9999 -9999
-9999 -9999 -9999 -9999 -9999 -9999 -9999 -9999 -9999 -9999 -9999 -9999 -9999 -9999 -9999 -9999 -9999 -9999 -9999 -9999 -9999 -9999 -9999 -9999 -9999 -9999 -9999 -9999 -9999 -9999 -9999 -9999 -9999 -9999 -9999 -9999 -9999 -9999 -9999 -9999 -9999 -9999 -9999 -9999 -9999 -9999 -9999 -9999 -9999 -9999 -9999 -9999 -9999 -9999 -9999 -9999 -9999 -9999 -9999 -9999 -9999 -9999 -9999 -9999 -9999 -9999 -9999 -9999 -9999 -9999 -9999 -9999 -9999 -9999 -9999 -9999 -9999 -9999 -9999 -9999 -9999 -9999 -9999 -9999 -9999 -9999 -9999 -9999 -9999 -9999 -9999 -9999 -9999 -9999 -9999 -9999 -9999 -9999 -9999 -9999 -9999 -9999 -9999 -9999 -9999 1.06544E-5 1.09414E-5 1.05666E-5 1.03473E-5 9.31169E-6 9.16315E-6 9.37793E-6 9.33225E-6 9.2279E-6 8.1049E-6 8.05162E-6 7.83551E-6 7.55284E-6 7.54674E-6 7.27976E-6 7.50215E-6 7.61947E-6 7.35831E-6 7.13165E-6 6.54748E-6 6.277E-6 6.62233E-6 6.07611E-6 5.92431E-6 5.82082E-6 5.89564E-6 5.6822E-6 5.44903E-6 5.38999E-6 5.57036E-6 5.44262E-6 5.28667E-6 5.54713E-6 5.54171E-6 5.5236E-6 5.70961E-6 5.50791E-6 5.24333E-6 5.10339E-6 4.87303E-6 5.01427E-6 4.80241E-6 4.84224E-6 4.84399E-6 4.97282E-6 4.88677E-6 4.56042E-6 4.5654E-6 4.33328E-6 4.64311E-6 4.55439E-6 4.65909E-6 4.65486E-6 4.4654E-6 4.17102E-6 4.36615E-6 4.25543E-6 4.13847E-6 4.22955E-6 4.15927E-6 3.94429E-6 4.55541E-6 4.08976E-6 4.15401E-6 4.16001E-6 4.51799E-6 4.65475E-6 4.37299E-6 4.46144E-6 4.39695E-6 4.39327E-6 4.34042E-6 4.60915E-6 4.60065E-6 4.61919E-6 4.57914E-6 4.6346E-6 4.79749E-6 4.88243E-6 4.9295E-6 4.93134E-6 4.9587E-6 4.87524E-6 4.52308E-6 4.77245E-6 4.74554E-6 5.27428E-6 5.35586E-6 5.16093E-6 5.5931E-6 5.6135E-6 5.58732E-6 5.98299E-6 5.71055E-6 5.7715E-6 5.7366E-6 3.56709E-7 3.70352E-7 4.04115E-7 3.91252E-7 3.94667E-7 3.91675E-7 3.93011E-7 3.89347E-7 3.95814E-7 4.0044E-7 3.89889E-7 4.27461E-7 3.85092E-7 3.78622E-7 3.78972E-7 3.7848E-7 3.69119E-7 3.74114E-7 3.91572E-7 3.96505E-7 3.64511E-7 3.65266E-7 3.78966E-7 3.6008E-7 3.63339E-7 3.76029E-7 3.76228E-7 3.75125E-7 3.64144E-7 3.6089E-7 3.54785E-7 3.59917E-7 3.55146E-7 3.58874E-7 3.65656E-7 3.56354E-7 3.25698E-7 3.28685E-7 3.29397E-7 3.23364E-7 3.24759E-7 3.1567E-7 3.16426E-7 3.20151E-7 2.96467E-7 3.26567E-7 2.91122E-7 2.92596E-7 2.90474E-7 2.70719E-7 2.52918E-7 2.44839E-7 2.68063E-7 3.00651E-7 3.1206E-7 3.17939E-7 3.24423E-7 3.37134E-7 3.50591E-7 3.30347E-7 3.42328E-7 3.34222E-7 3.51684E-7 3.64396E-7 3.6274E-7 3.77741E-7 3.77483E-7 3.8905E-7 3.88978E-7 4.01881E-7 4.04622E-7 3.97789E-7 4.06024E-7 4.1369E-7 -9999 -9999 -9999 -9999 -9999 -9999 -9999 -9999 -9999 -9999 -9999 -9999 -9999 -9999 -9999 -9999 -9999 -9999 -9999 -9999 -9999 -9999 -9999 -9999 -9999 -9999 -9999 -9999 -9999 -9999 -9999 -9999 -9999 -9999 -9999 -9999 -9999 -9999 -9999 1.2982E-6 1.26335E-6 1.49142E-6 1.40844E-6 1.29225E-6 1.35167E-6 1.14503E-6 1.13557E-6 1.1785E-6 1.00331E-6 9.81533E-7 8.43526E-7 7.49392E-7 6.58523E-7 5.71144E-7 8.17688E-6 7.59196E-6 7.1911E-6 6.38691E-6 6.05377E-6 5.27937E-6 4.88578E-6 4.50311E-6 4.19114E-6 4.08516E-6 3.91899E-6 4.0281E-6 3.77756E-6 3.78203E-6 3.62255E-6 3.5717E-6 3.58017E-6 3.29663E-6 3.69096E-6 3.80537E-6 3.86706E-6 3.78688E-6 3.59633E-6 3.33684E-6 3.48976E-6 3.58546E-6 3.73668E-6 3.88731E-6 3.87478E-6 4.06869E-6 3.53954E-6 3.63406E-6 3.76283E-6 3.50393E-6 2.98985E-6 3.00004E-6 3.34155E-6 3.41369E-6 3.43111E-6 3.24365E-6 3.06987E-6 3.09825E-6 3.07937E-6 2.61137E-6 2.23165E-6 1.70734E-6 1.51827E-6 1.43145E-6 1.47989E-6 1.54927E-6 1.98017E-6 2.01449E-6 1.16254E-7 8.34252E-8 9.74404E-8 9.11975E-8 8.51062E-8 1.08147E-7 1.04861E-7 1.00663E-7 9.85556E-8 9.59235E-8 9.83471E-8 9.14373E-8 8.15204E-8 9.15154E-8 1.05552E-7 1.123E-7 1.12168E-7 1.06018E-7 9.48406E-8 7.72011E-8 7.70281E-8 7.43741E-8 7.67542E-8 8.15251E-8 8.19213E-8 7.998E-8 7.83214E-8 7.67905E-8 7.17876E-8 7.16219E-8 7.22613E-8 7.07598E-8 6.75823E-8 6.77155E-8 6.29878E-8 6.58849E-8 6.62223E-8 4.91562E-8 4.38385E-8 3.60643E-8 2.43992E-8 2.14749E-8 2.13135E-8 2.22863E-8 2.22536E-8 2.7928E-8 3.21348E-8 2.94016E-8 3.26449E-8 3.14353E-8 3.01034E-8 3.20991E-8 2.9806E-8 2.98675E-8 2.9239E-8 3.21086E-8 2.94294E-8 2.91875E-8 2.76211E-8 2.93245E-8 3.58338E-8 3.49273E-8 3.21065E-8 3.29423E-8 3.47419E-8 3.37254E-8 3.18443E-8 3.47909E-8 3.1682E-8 3.32559E-8 3.52328E-8 3.48727E-8 3.595E-8 3.24414E-8 3.26681E-8 3.31606E-8 3.35737E-8 3.2146E-8 2.85763E-8 3.1021E-8 2.90458E-8 2.74818E-8 2.69355E-8 2.36673E-8 2.1285E-8 2.29952E-8 3.11305E-8 2.78419E-8 2.80815E-8 3.09373E-8 3.1719E-8 3.31636E-8 3.3559E-8 3.72984E-8 3.95838E-8 3.73175E-8 4.77701E-8 5.84519E-8 8.09465E-8 8.04371E-8 9.28403E-8 7.25842E-8 6.29821E-8 7.94553E-8 1.01939E-7 1.18929E-7 1.17532E-7 1.12951E-7 1.09856E-7 1.11143E-7 1.06678E-7 9.16497E-8 8.49261E-8 9.89716E-8 1.06138E-7 1.07002E-7 9.85949E-8 1.00058E-7 9.90707E-8 1.03433E-7 9.93157E-8 9.75373E-8 9.3373E-8 8.1874E-8 8.73069E-8 7.40592E-8 8.19194E-8 8.7879E-8 8.15809E-8 8.17423E-8 8.67542E-8 7.72083E-8 7.69383E-8 8.3316E-8 7.27595E-8 6.83756E-8 6.18732E-8 5.41138E-8 5.58542E-8 6.00794E-8 6.64166E-8 6.15025E-8 6.83939E-8 7.93459E-8 9.04567E-8 9.41634E-8 1.04076E-7 1.00754E-7 9.34321E-8 1.19399E-7 1.30391E-7 1.086E-7 7.70413E-8 6.11825E-8 6.26445E-8 6.59877E-8 8.65827E-8 1.02855E-7 1.06701E-7 1.06898E-7 1.26798E-7 1.48901E-7 1.58275E-7 1.6104E-7 1.63379E-7 1.75207E-7 2.01949E-7 1.96057E-7 1.91844E-7 1.92029E-7 2.15071E-7 1.85364E-7 2.04506E-7 2.26559E-7 2.0811E-7 1.74469E-7 1.32815E-7 1.40551E-7 1.57818E-7 2.38133E-7 3.56736E-7 6.72743E-7 8.34948E-7 7.11505E-7 7.88051E-7 6.07713E-7 6.39744E-7 8.40799E-7 1.02374E-6 1.00343E-6 5.83985E-7 4.7141E-7 4.72468E-7 3.35649E-7 -9999 -9999 -9999 -9999 -9999 -9999 -9999 -9999 -9999 -9999 -9999 -9999 -9999 -9999 -9999 -9999 -9999 -9999 -9999 -9999 -9999 -9999 -9999 -9999 -9999 -9999 -9999 -9999 -9999 -9999 -9999 -9999 -9999 -9999 -9999 -9999 -9999 -9999 -9999 -9999 -9999 -9999 -9999 -9999 -9999 -9999 -9999 -9999 -9999 -9999 -9999 -9999 -9999 -9999 -9999 -9999 -9999 -9999 -9999 -9999 -9999 -9999 -9999 -9999 -9999 -9999 -9999 -9999 -9999 -9999 -9999 -9999 -9999 -9999 -9999 -9999 -9999 -9999 -9999 -9999 -9999 -9999 -9999 -9999 -9999 -9999 -9999 -9999 -9999 -9999 -9999 -9999 -9999 -9999 -9999 -9999 -9999 -9999 -9999 -9999 -9999 -9999 -9999 -9999 -9999
-9999 -9999 -9999 -9999 -9999 -9999 -9999 -9999 -9999 -9999 -9999 -9999 -9999 -9999 -9999 -9999 -9999 -9999 -9999 -9999 -9999 -9999 -9999 -9999 -9999 -9999 -9999 -9999 -9999 -9999 -9999 -9999 -9999 -9999 -9999 -9999 -9999 -9999 -9999 -9999 -9999 -9999 -9999 -9999 -9999 -9999 -9999 -9999 -9999 -9999 -9999 -9999 -9999 -9999 -9999 -9999 -9999 -9999 -9999 -9999 -9999 -9999 -9999 -9999 -9999 -9999 -9999 -9999 -9999 -9999 -9999 -9999 -9999 -9999 -9999 -9999 -9999 -9999 -9999 -9999 -9999 -9999 -9999 -9999 -9999 -9999 -9999 -9999 -9999 -9999 -9999 -9999 -9999 -9999 -9999 -9999 -9999 -9999 -9999 -9999 -9999 -9999 -9999 -9999 -9999 1.1076E-5 1.08402E-5 1.04434E-5 1.02197E-5 9.29081E-6 9.28635E-6 9.26252E-6 9.4553E-6 9.07815E-6 8.90398E-6 8.14595E-6 7.84178E-6 7.71895E-6 7.6702E-6 7.87826E-6 7.75994E-6 7.67547E-6 7.34395E-6 7.2607E-6 7.38178E-6 6.98816E-6 6.92207E-6 6.20218E-6 6.06683E-6 5.93349E-6 5.71616E-6 5.48495E-6 5.41461E-6 5.31033E-6 5.1943E-6 5.30167E-6 5.62432E-6 5.37797E-6 5.34801E-6 5.4905E-6 5.56295E-6 5.60092E-6 5.12582E-6 4.72783E-6 4.87463E-6 4.86986E-6 4.47184E-6 4.46729E-6 4.68235E-6 4.88036E-6 4.80645E-6 4.66782E-6 4.70912E-6 4.70657E-6 4.63849E-6 4.66369E-6 4.55335E-6 4.42321E-6 4.41698E-6 4.24103E-6 4.23705E-6 4.163E-6 4.14077E-6 3.86811E-6 4.11198E-6 4.26905E-6 4.07827E-6 4.33832E-6 4.01868E-6 4.02663E-6 4.00766E-6 4.0623E-6 4.64689E-6 4.33237E-6 4.7536E-6 4.76049E-6 4.6859E-6 4.59403E-6 4.58395E-6 4.64893E-6 4.27409E-6 4.55923E-6 4.62853E-6 4.73709E-6 4.78016E-6 4.75187E-6 4.99137E-6 5.00615E-6 4.86106E-6 4.95156E-6 4.73713E-6 4.86938E-6 4.81681E-6 4.91566E-6 5.18665E-6 5.57177E-6 5.71077E-6 5.71395E-6 5.71813E-6 5.77134E-6 5.99183E-6 3.79988E-7 3.46495E-7 3.56834E-7 3.4981E-7 3.91546E-7 3.94258E-7 3.92665E-7 3.93244E-7 3.9686E-7 3.93088E-7 3.96797E-7 3.96169E-7 3.93979E-7 3.82619E-7 3.8103E-7 3.82024E-7 3.63645E-7 3.55541E-7 3.55607E-7 3.74944E-7 3.65694E-7 3.65723E-7 3.55776E-7 3.5494E-7 3.52962E-7 3.71023E-7 3.96735E-7 4.00023E-7 3.96398E-7 3.77336E-7 3.66949E-7 3.6554E-7 3.58441E-7 3.5971E-7 3.66542E-7 3.61343E-7 3.31056E-7 3.63583E-7 3.31081E-7 3.3065E-7 3.25159E-7 3.20143E-7 3.26483E-7 3.063E-7 3.04109E-7 3.13266E-7 2.99284E-7 3.0206E-7 2.89083E-7 2.78523E-7 2.5313E-7 2.41523E-7 2.93446E-7 3.0451E-7 3.04855E-7 3.14051E-7 3.28225E-7 3.25317E-7 3.32945E-7 3.32168E-7 3.32563E-7 3.37042E-7 3.48631E-7 3.61405E-7 3.62178E-7 3.77192E-7 3.84476E-7 3.87758E-7 3.94756E-7 4.0268E-7 4.0509E-7 4.15932E-7 3.93819E-7 4.10503E-7 4.03486E-7 -9999 -9999 -9999 -9999 -9999 -9999 -9999 -9999 -9999 -9999 -9999 -9999 -9999 -9999 -9999 -9999 -9999 -9999 -9999 -9999 -9999 -9999 -9999 -9999 -9999 -9999 -9999 -9999 -9999 -9999 -9999 -9999 -9999 -9999 -9999 -9999 -9999 1.26581E-6 1.34849E-6 1.37917E-6 1.44053E-6 1.44152E-6 1.39196E-6 1.43324E-6 1.30822E-6 1.19811E-6 1.17348E-6 9.83158E-7 8.99554E-7 8.59535E-7 7.77438E-7 6.84404E-7 1.01793E-5 8.33188E-6 7.45236E-6 6.52753E-6 6.46051E-6 5.90731E-6 5.43216E-6 4.87318E-6 4.64484E-6 4.53404E-6 4.17785E-6 4.36448E-6 4.28549E-6 3.79268E-6 3.6979E-6 3.51516E-6 3.57199E-6 3.46481E-6 3.29628E-6 3.38126E-6 3.7825E-6 3.87665E-6 3.81788E-6 3.90182E-6 3.57503E-6 3.76824E-6 4.12743E-6 4.24584E-6 4.27138E-6 4.0617E-6 3.8838E-6 3.61663E-6 3.55643E-6 3.65996E-6 3.85658E-6 3.44425E-6 3.46253E-6 2.77322E-6 3.12048E-6 2.82537E-6 3.13352E-6 3.19763E-6 2.88239E-6 2.72796E-6 2.63814E-6 1.98712E-6 2.01245E-6 1.77479E-6 1.54959E-6 1.86364E-6 2.08166E-6 2.00463E-6 1.74581E-6 2.02486E-6 1.71001E-6 1.03237E-7 9.37866E-8 9.91049E-8 1.1503E-7 1.09428E-7 1.13865E-7 1.11096E-7 1.00273E-7 9.7195E-8 8.35511E-8 7.43846E-8 9.02453E-8 1.08021E-7 1.13089E-7 1.11161E-7 9.73022E-8 9.70425E-8 8.38472E-8 7.01392E-8 7.18346E-8 6.69009E-8 8.26129E-8 8.08632E-8 8.157E-8 7.20443E-8 7.16704E-8 7.2358E-8 6.84686E-8 6.84117E-8 6.93584E-8 6.66911E-8 5.61955E-8 5.81366E-8 5.95923E-8 6.45769E-8 5.17286E-8 4.5354E-8 3.7695E-8 2.23938E-8 1.98709E-8 2.4562E-8 2.33424E-8 2.90543E-8 3.33707E-8 3.44415E-8 3.28974E-8 3.05105E-8 3.02548E-8 3.20741E-8 3.12758E-8 3.26898E-8 3.2494E-8 3.06726E-8 3.06262E-8 2.88751E-8 2.86748E-8 2.41268E-8 2.62019E-8 3.29388E-8 3.32552E-8 3.2816E-8 3.33437E-8 3.18572E-8 2.59178E-8 2.94394E-8 2.96674E-8 3.36688E-8 3.38796E-8 3.67528E-8 3.5179E-8 3.52997E-8 3.35301E-8 3.26165E-8 3.33567E-8 3.33339E-8 3.0271E-8 3.16467E-8 3.14664E-8 2.86735E-8 2.64478E-8 3.06313E-8 2.36854E-8 2.83769E-8 2.43996E-8 2.88022E-8 3.16642E-8 3.16935E-8 2.87097E-8 3.2851E-8 2.74768E-8 3.71576E-8 3.92893E-8 4.04231E-8 4.06313E-8 4.84134E-8 5.2447E-8 6.91151E-8 7.83573E-8 9.00454E-8 7.9813E-8 7.16102E-8 6.89829E-8 1.01458E-7 1.18835E-7 1.19672E-7 1.15048E-7 1.02769E-7 1.14672E-7 1.13332E-7 1.12291E-7 1.1214E-7 1.04359E-7 1.0457E-7 1.02339E-7 1.0573E-7 1.02115E-7 8.75333E-8 9.38774E-8 9.64997E-8 9.29392E-8 9.10156E-8 8.59529E-8 8.71527E-8 7.40586E-8 7.47631E-8 8.21678E-8 8.6806E-8 8.1928E-8 8.2726E-8 7.88633E-8 8.31534E-8 7.63973E-8 9.72794E-8 9.17392E-8 7.07425E-8 5.83374E-8 5.58434E-8 7.23335E-8 8.80195E-8 7.38286E-8 8.31138E-8 9.19937E-8 1.08402E-7 9.51338E-8 1.09858E-7 1.11647E-7 1.24833E-7 1.38648E-7 1.32912E-7 9.83948E-8 8.95445E-8 7.31827E-8 7.49254E-8 8.90931E-8 8.30275E-8 1.07145E-7 1.23504E-7 1.42493E-7 1.57092E-7 1.48344E-7 1.56729E-7 1.62502E-7 1.64099E-7 1.66738E-7 2.08366E-7 2.01793E-7 2.00209E-7 1.80949E-7 1.86166E-7 1.96539E-7 2.03232E-7 1.92384E-7 1.89103E-7 1.71142E-7 1.78006E-7 1.61838E-7 1.87499E-7 2.9989E-7 4.95292E-7 8.49428E-7 6.88173E-7 5.49978E-7 3.69512E-7 2.33673E-7 2.62017E-7 6.08385E-7 9.35283E-7 6.97632E-7 2.84635E-7 2.36081E-7 2.65997E-7 2.20745E-7 -9999 -9999 -9999 -9999 -9999 -9999 -9999 -9999 -9999 -9999 -9999 -9999 -9999 -9999 -9999 -9999 -9999 -9999 -9999 -9999 -9999 -9999 -9999 -9999 -9999 -9999 -9999 -9999 -9999 -9999 -9999 -9999 -9999 -9999 -9999 -9999 -9999 -9999 -9999 -9999 -9999 -9999 -9999 -9999 -9999 -9999 -9999 -9999 -9999 -9999 -9999 -9999 -9999 -9999 -9999 -9999 -9999 -9999 -9999 -9999 -9999 -9999 -9999 -9999 -9999 -9999 -9999 -9999 -9999 -9999 -9999 -9999 -9999 -9999 -9999 -9999 -9999 -9999 -9999 -9999 -9999 -9999 -9999 -9999 -9999 -9999 -9999 -9999 -9999 -9999 -9999 -9999 -9999 -9999 -9999 -9999 -9999 -9999 -9999 -9999 -9999 -9999 -9999 -9999 -9999
-9999 -9999 -9999 -9999 -9999 -9999 -9999 -9999 -9999 -9999 -9999 -9999 -9999 -9999 -9999 -9999 -9999 -9999 -9999 -9999 -9999 -9999 -9999 -9999 -9999 -9999 -9999 -9999 -9999 -9999 -9999 -9999 -9999 -9999 -9999 -9999 -9999 -9999 -9999 -9999 -9999 -9999 -9999 -9999 -9999 -9999 -9999 -9999 -9999 -9999 -9999 -9999 -9999 -9999 -9999 -9999 -9999 -9999 -9999 -9999 -9999 -9999 -9999 -9999 -9999 -9999 -9999 -9999 -9999 -9999 -9999 -9999 -9999 -9999 -9999 -9999 -9999 -9999 -9999 -9999 -9999 -9999 -9999 -9999 -9999 -9999 -9999 -9999 -9999 -9999 -9999 -9999 -9999 -9999 -9999 -9999 -9999 -9999 -9999 -9999 -9999 -9999 -9999 -9999 1.18125E-5 1.12303E-5 1.11188E-5 1.07004E-5 1.04608E-5 9.32558E-6 9.85345E-6 9.80592E-6 9.52356E-6 9.02038E-6 8.92818E-6 8.27616E-6 7.94498E-6 7.72977E-6 7.83731E-6 8.08583E-6 7.57317E-6 7.56789E-6 7.61716E-6 7.48121E-6 7.1069E-6 6.86656E-6 6.74054E-6 7.07142E-6 6.07561E-6 5.95286E-6 5.889E-6 5.62444E-6 5.48773E-6 5.69656E-6 5.56186E-6 5.51533E-6 5.61297E-6 5.25509E-6 5.25366E-6 5.65193E-6 5.28829E-6 5.21062E-6 4.84624E-6 4.55899E-6 4.82679E-6 4.82158E-6 4.66685E-6 4.66517E-6 4.97838E-6 5.01079E-6 4.65925E-6 4.64862E-6 4.73758E-6 4.4713E-6 4.44698E-6 4.6597E-6 4.40062E-6 4.37668E-6 4.42633E-6 4.29441E-6 3.99618E-6 4.01101E-6 3.93557E-6 4.03475E-6 4.03538E-6 4.30994E-6 4.27518E-6 4.27048E-6 4.24023E-6 4.18277E-6 4.36346E-6 4.24949E-6 3.97311E-6 4.14419E-6 4.11495E-6 4.22707E-6 4.11729E-6 4.03817E-6 4.03817E-6 4.01749E-6 4.26253E-6 4.11007E-6 4.20138E-6 4.30201E-6 4.6231E-6 4.7628E-6 4.49239E-6 4.87074E-6 4.81027E-6 4.82668E-6 4.79669E-6 4.8124E-6 4.84023E-6 4.90146E-6 4.94642E-6 5.16754E-6 5.69032E-6 5.76863E-6 5.77495E-6 5.82972E-6 5.68865E-6 5.7657E-6 3.66198E-7 3.72097E-7 3.73066E-7 3.74343E-7 3.8199E-7 3.79795E-7 3.86384E-7 3.89106E-7 3.91007E-7 3.93437E-7 4.01173E-7 3.97939E-7 3.91154E-7 3.85224E-7 3.77526E-7 3.66653E-7 3.56352E-7 3.48172E-7 3.50181E-7 3.6787E-7 3.73718E-7 3.60475E-7 3.58102E-7 3.59875E-7 3.65534E-7 3.78802E-7 4.01269E-7 3.99488E-7 4.00636E-7 3.76317E-7 3.74849E-7 3.74224E-7 3.74362E-7 4.00713E-7 3.94599E-7 3.43774E-7 3.59885E-7 3.60725E-7 3.40193E-7 3.35402E-7 3.35714E-7 3.33305E-7 3.25306E-7 3.20672E-7 3.21872E-7 3.18289E-7 3.04417E-7 3.02798E-7 2.8787E-7 2.71286E-7 2.92673E-7 3.01381E-7 3.19359E-7 3.13511E-7 3.16959E-7 3.1857E-7 3.2836E-7 3.32888E-7 3.45567E-7 3.28993E-7 3.29456E-7 3.30872E-7 3.11258E-7 3.45303E-7 3.79264E-7 3.84923E-7 3.70749E-7 3.94076E-7 4.00265E-7 4.09198E-7 3.99006E-7 3.98194E-7 4.3092E-7 4.04234E-7 -9999 -9999 -9999 -9999 -9999 -9999 -9999 -9999 -9999 -9999 -9999 -9999 -9999 -9999 -9999 -9999 -9999 -9999 -9999 -9999 -9999 -9999 -9999 -9999 -9999 -9999 -9999 -9999 -9999 -9999 -9999 -9999 -9999 -9999 -9999 -9999 -9999 1.22279E-6 -9999 -9999 1.43042E-6 1.4939E-6 1.49172E-6 1.43635E-6 1.37984E-6 1.21863E-6 1.20983E-6 1.02761E-6 9.99048E-7 8.72201E-7 8.13507E-7 1.10825E-5 9.3858E-6 8.4475E-6 7.55975E-6 7.03708E-6 6.19506E-6 5.9386E-6 5.66745E-6 5.08957E-6 4.87068E-6 4.61821E-6 4.3582E-6 4.25024E-6 4.16729E-6 3.86753E-6 3.7369E-6 3.57608E-6 3.46926E-6 3.43527E-6 3.49802E-6 3.43046E-6 3.4561E-6 4.06833E-6 3.37901E-6 3.92221E-6 3.6449E-6 3.59023E-6 3.91797E-6 4.19118E-6 4.29292E-6 4.01052E-6 3.92623E-6 3.78103E-6 3.48198E-6 3.80473E-6 4.03308E-6 3.54041E-6 3.4662E-6 2.91618E-6 3.33846E-6 2.56891E-6 2.74282E-6 2.56951E-6 2.44576E-6 2.12717E-6 2.29819E-6 2.4168E-6 2.58197E-6 2.66667E-6 2.158E-6 2.65505E-6 2.27846E-6 1.8427E-6 1.76009E-6 1.92841E-6 1.71175E-6 1.70052E-6 1.00509E-7 1.09482E-7 1.17081E-7 1.12156E-7 1.14868E-7 1.12174E-7 9.86953E-8 8.3585E-8 8.86019E-8 9.00867E-8 1.00273E-7 1.11365E-7 1.11613E-7 1.02101E-7 9.30328E-8 7.39261E-8 7.47435E-8 8.3645E-8 8.4396E-8 7.39204E-8 7.16105E-8 7.23844E-8 7.5168E-8 6.85459E-8 6.61772E-8 6.27822E-8 6.74502E-8 7.06266E-8 7.10227E-8 6.87589E-8 5.83624E-8 5.77441E-8 6.02966E-8 5.96037E-8 4.67677E-8 4.41218E-8 4.07711E-8 2.83568E-8 2.71732E-8 2.37728E-8 2.76572E-8 3.34758E-8 3.09788E-8 2.99236E-8 3.02596E-8 2.59268E-8 2.83747E-8 3.16586E-8 2.89314E-8 2.81374E-8 2.84316E-8 3.13621E-8 3.22631E-8 3.10071E-8 3.06247E-8 2.96885E-8 2.68989E-8 2.98163E-8 3.02711E-8 3.13783E-8 3.22458E-8 3.17582E-8 3.10742E-8 2.98961E-8 2.73455E-8 3.09018E-8 3.03446E-8 2.92646E-8 3.06737E-8 3.54856E-8 3.24295E-8 3.02976E-8 3.20601E-8 3.14206E-8 3.1576E-8 3.26106E-8 2.8572E-8 2.8146E-8 2.77702E-8 2.89401E-8 2.94821E-8 2.86811E-8 2.38113E-8 2.97145E-8 3.14096E-8 3.6592E-8 3.39038E-8 3.69331E-8 3.46861E-8 3.11306E-8 3.59417E-8 4.35215E-8 4.16449E-8 4.88551E-8 5.75884E-8 7.03856E-8 7.06762E-8 7.09619E-8 6.42115E-8 6.48294E-8 5.13848E-8 8.75582E-8 1.15272E-7 1.18399E-7 1.09936E-7 1.05303E-7 1.03291E-7 9.26706E-8 9.86821E-8 8.36989E-8 1.0839E-7 1.06516E-7 9.62485E-8 9.99153E-8 9.34236E-8 8.18812E-8 8.42562E-8 8.33408E-8 9.382E-8 8.89836E-8 8.66361E-8 7.96505E-8 7.27634E-8 8.02408E-8 8.47549E-8 8.95635E-8 7.46446E-8 8.26365E-8 8.43153E-8 9.54966E-8 9.51187E-8 1.07108E-7 1.18375E-7 1.26857E-7 1.35887E-7 1.34001E-7 1.48996E-7 1.32256E-7 1.3152E-7 1.65735E-7 1.13336E-7 1.22934E-7 1.13035E-7 1.19315E-7 1.15788E-7 1.59143E-7 2.00119E-7 1.39787E-7 1.03392E-7 9.92766E-8 1.02912E-7 9.39831E-8 1.11564E-7 1.10833E-7 1.43959E-7 1.26236E-7 1.5637E-7 1.54917E-7 1.62247E-7 1.69514E-7 1.90963E-7 1.82143E-7 1.95438E-7 2.06808E-7 2.11923E-7 2.1181E-7 1.935E-7 1.90905E-7 2.03922E-7 2.08202E-7 2.01618E-7 1.96877E-7 1.9375E-7 1.85372E-7 1.92831E-7 2.09469E-7 3.7689E-7 8.87434E-7 9.26096E-7 4.40075E-7 3.17851E-7 1.87E-7 1.43628E-7 1.73178E-7 3.56614E-7 6.56459E-7 2.98066E-7 1.76311E-7 1.45827E-7 1.77529E-7 2.10718E-7 -9999 -9999 -9999 -9999 -9999 -9999 -9999 -9999 -9999 -9999 -9999 -9999 -9999 -9999 -9999 -9999 -9999 -9999 -9999 -9999 -9999 -9999 -9999 -9999 -9999 -9999 -9999 -9999 -9999 -9999 -9999 -9999 -9999 -9999 -9999 -9999 -9999 -9999 -9999 -9999 -9999 -9999 -9999 -9999 -9999 -9999 -9999 -9999 -9999 -9999 -9999 -9999 -9999 -9999 -9999 -9999 -9999 -9999 -9999 -9999 -9999 -9999 -9999 -9999 -9999 -9999 -9999 -9999 -9999 -9999 -9999 -9999 -9999 -9999 -9999 -9999 -9999 -9999 -9999 -9999 -9999 -9999 -9999 -9999 -9999 -9999 -9999 -9999 -9999 -9999 -9999 -9999 -9999 -9999 -9999 -9999 -9999 -9999 -9999 -9999 -9999 -9999 -9999 -9999 -9999
-9999 -9999 -9999 -9999 -9999 -9999 -9999 -9999 -9999 -9999 -9999 -9999 -9999 -9999 -9999 -9999 -9999 -9999 -9999 -9999 -9999 -9999 -9999 -9999 -9999 -9999 -9999 -9999 -9999 -9999 -9999 -9999 -9999 -9999 -9999 -9999 -9999 -9999 -9999 -9999 -9999 -9999 -9999 -9999 -9999 -9999 -9999 -9999 -9999 -9999 -9999 -9999 -9999 -9999 -9999 -9999 -9999 -9999 -9999 -9999 -9999 -9999 -9999 -9999 -9999 -9999 -9999 -9999 -9999 -9999 -9999 -9999 -9999 -9999 -9999 -9999 -9999 -9999 -9999 -9999 -9999 -9999 -9999 -9999 -9999 -9999 -9999 -9999 -9999 -9999 -9999 -9999 -9999 -9999 -9999 -9999 -9999 -9999 -9999 -9999 -9999 -9999 -9999 -9999 1.17167E-5 1.15273E-5 1.11146E-5 1.05561E-5 1.0058E-5 9.035E-6 9.51416E-6 9.483E-6 9.15551E-6 9.1583E-6 8.86195E-6 7.78171E-6 7.83463E-6 7.6909E-6 8.30678E-6 8.07025E-6 7.61467E-6 7.53163E-6 7.6209E-6 7.60161E-6 7.28684E-6 6.9275E-6 7.03999E-6 6.30439E-6 6.24228E-6 6.2337E-6 6.00303E-6 5.6881E-6 5.60263E-6 5.82819E-6 5.79687E-6 5.28042E-6 5.44849E-6 5.76984E-6 5.84732E-6 5.78249E-6 4.80591E-6 5.13747E-6 4.78221E-6 4.94429E-6 4.67317E-6 4.90071E-6 4.82193E-6 4.79692E-6 5.12002E-6 4.78863E-6 4.57954E-6 4.57454E-6 4.53819E-6 4.72838E-6 4.70306E-6 4.62134E-6 4.47312E-6 4.41684E-6 4.36992E-6 4.35516E-6 4.14218E-6 4.09129E-6 3.97915E-6 3.98174E-6 3.9962E-6 4.38049E-6 4.04725E-6 4.04417E-6 4.09131E-6 4.32821E-6 4.30639E-6 3.90701E-6 4.18337E-6 4.3646E-6 4.10176E-6 3.99524E-6 4.00455E-6 4.21275E-6 4.15253E-6 4.15945E-6 4.11921E-6 4.15515E-6 4.19654E-6 4.27473E-6 4.55216E-6 4.64547E-6 4.82923E-6 4.85682E-6 4.82542E-6 4.95339E-6 5.08674E-6 4.999E-6 5.0646E-6 5.14477E-6 5.22574E-6 5.31127E-6 5.52128E-6 5.56781E-6 5.71195E-6 5.72837E-6 5.62226E-6 5.51849E-6 3.58272E-7 3.70316E-7 3.72736E-7 3.66765E-7 3.7113E-7 3.71293E-7 4.04703E-7 4.01086E-7 4.05475E-7 3.91835E-7 4.02368E-7 3.88675E-7 3.95427E-7 3.83035E-7 3.61849E-7 3.82732E-7 3.79544E-7 3.81116E-7 3.67822E-7 3.71016E-7 3.61763E-7 3.67975E-7 3.66168E-7 3.66168E-7 3.66747E-7 3.63068E-7 3.69509E-7 3.65057E-7 3.68737E-7 3.97744E-7 3.63822E-7 3.62469E-7 3.53407E-7 3.88796E-7 3.9481E-7 3.7059E-7 3.52011E-7 3.70132E-7 3.49012E-7 3.32749E-7 3.2818E-7 3.28791E-7 3.28718E-7 3.37546E-7 3.17126E-7 3.20743E-7 3.21461E-7 3.1435E-7 3.05288E-7 3.04967E-7 3.07621E-7 3.09906E-7 3.24502E-7 3.24028E-7 3.09213E-7 3.10462E-7 3.11915E-7 3.41192E-7 3.3571E-7 3.40698E-7 3.36372E-7 3.32984E-7 3.22753E-7 3.45221E-7 3.78858E-7 3.75296E-7 3.42681E-7 3.51774E-7 3.86171E-7 3.88265E-7 4.15947E-7 4.17484E-7 3.98093E-7 4.07246E-7 4.06793E-7 -9999 -9999 -9999 -9999 -9999 -9999 -9999 -9999 -9999 -9999 -9999 -9999 -9999 -9999 -9999 -9999 -9999 -9999 -9999 -9999 -9999 -9999 -9999 -9999 -9999 -9999 -9999 -9999 -9999 -9999 -9999 -9999 -9999 -9999 -9999 -9999 -9999 -9999 -9999 -9999 1.49006E-6 1.44313E-6 1.41023E-6 1.43014E-6 1.36022E-6 1.23124E-6 1.19678E-6 1.01709E-6 9.2331E-7 7.99922E-7 1.1485E-5 1.02515E-5 9.03249E-6 7.86833E-6 7.22649E-6 6.27654E-6 5.64435E-6 5.46987E-6 5.10758E-6 5.11449E-6 4.50932E-6 4.02885E-6 4.21663E-6 3.86071E-6 3.93619E-6 3.71676E-6 3.43364E-6 3.34906E-6 3.50511E-6 3.23728E-6 3.316E-6 3.43717E-6 3.80604E-6 3.55885E-6 3.72419E-6 3.50505E-6 3.54282E-6 3.76478E-6 4.09251E-6 4.14972E-6 3.81334E-6 3.20032E-6 2.85118E-6 2.8046E-6 3.06419E-6 3.70579E-6 4.00562E-6 3.919E-6 4.01986E-6 3.47612E-6 3.40589E-6 2.4735E-6 2.36022E-6 2.64863E-6 3.15488E-6 3.11453E-6 3.07701E-6 3.10546E-6 3.21538E-6 2.7565E-6 2.36455E-6 2.22588E-6 1.77748E-6 1.70537E-6 1.93019E-6 2.12939E-6 1.99649E-6 1.86588E-6 1.82468E-6 1.08626E-7 1.19337E-7 1.20716E-7 1.13705E-7 1.04903E-7 9.25801E-8 1.10844E-7 1.09679E-7 1.08342E-7 1.06573E-7 1.07774E-7 1.10959E-7 9.58557E-8 9.27822E-8 9.90732E-8 9.39479E-8 8.70087E-8 7.46545E-8 5.89066E-8 6.76901E-8 6.42111E-8 6.05956E-8 5.55581E-8 5.48829E-8 5.87402E-8 6.08285E-8 6.33256E-8 6.26622E-8 6.0987E-8 6.34108E-8 6.35161E-8 5.56604E-8 4.25329E-8 4.29385E-8 4.33939E-8 3.17453E-8 2.54152E-8 2.95285E-8 2.92525E-8 3.09003E-8 2.73468E-8 2.52382E-8 3.16192E-8 2.58179E-8 2.95626E-8 3.11639E-8 2.30473E-8 2.32461E-8 2.64809E-8 2.59943E-8 2.74642E-8 3.17943E-8 3.05831E-8 3.01729E-8 2.73409E-8 2.923E-8 3.1097E-8 3.06013E-8 3.34248E-8 2.95308E-8 3.07737E-8 3.07559E-8 2.57595E-8 3.04408E-8 2.79006E-8 2.9876E-8 3.00247E-8 3.02317E-8 2.91502E-8 3.1183E-8 3.4389E-8 3.22468E-8 3.13937E-8 2.96968E-8 2.88095E-8 2.73618E-8 2.83729E-8 2.68338E-8 2.89836E-8 3.08207E-8 2.79406E-8 3.15215E-8 3.42779E-8 3.57789E-8 3.47056E-8 3.67422E-8 3.79669E-8 3.5058E-8 3.50462E-8 4.1571E-8 3.81406E-8 4.16436E-8 5.38805E-8 6.13014E-8 6.16466E-8 6.73394E-8 5.08071E-8 5.05173E-8 4.36046E-8 8.01185E-8 1.1185E-7 1.12388E-7 1.075E-7 1.05669E-7 8.85687E-8 7.63474E-8 6.80608E-8 7.23774E-8 9.0818E-8 8.44774E-8 8.91853E-8 9.20538E-8 9.21908E-8 8.18581E-8 8.48822E-8 9.74075E-8 9.02861E-8 8.67E-8 8.86377E-8 8.713E-8 7.85578E-8 6.83237E-8 7.12046E-8 8.09309E-8 7.86086E-8 7.76081E-8 7.52399E-8 9.39608E-8 9.65635E-8 9.27495E-8 9.35818E-8 9.68359E-8 8.62804E-8 7.93364E-8 7.54389E-8 9.75727E-8 1.18471E-7 1.37312E-7 1.96648E-7 2.18068E-7 1.54656E-7 1.46994E-7 1.28171E-7 1.83616E-7 1.50113E-7 1.90181E-7 1.28161E-7 1.19749E-7 1.16404E-7 1.4205E-7 1.5787E-7 1.59107E-7 1.45171E-7 1.3018E-7 1.40679E-7 1.46381E-7 1.52188E-7 1.70343E-7 1.95185E-7 2.32915E-7 2.25769E-7 2.10195E-7 2.22681E-7 2.33367E-7 2.02715E-7 2.1064E-7 2.27341E-7 2.26326E-7 2.24162E-7 2.02937E-7 1.86925E-7 1.88181E-7 2.43992E-7 3.03192E-7 7.10155E-7 1.10079E-6 5.65016E-7 2.42961E-7 1.91602E-7 1.46882E-7 1.29232E-7 1.66849E-7 2.72813E-7 3.16897E-7 2.09399E-7 1.59464E-7 1.43864E-7 1.62989E-7 2.1616E-7 -9999 -9999 -9999 -9999 -9999 -9999 -9999 -9999 -9999 -9999 -9999 -9999 -9999 -9999 -9999 -9999 -9999 -9999 -9999 -9999 -9999 -9999 -9999 -9999 -9999 -9999 -9999 -9999 -9999 -9999 -9999 -9999 -9999 -9999 -9999 -9999 -9999 -9999 -9999 -9999 -9999 -9999 -9999 -9999 -9999 -9999 -9999 -9999 -9999 -9999 -9999 -9999 -9999 -9999 -9999 -9999 -9999 -9999 -9999 -9999 -9999 -9999 -9999 -9999 -9999 -9999 -9999 -9999 -9999 -9999 -9999 -9999 -9999 -9999 -9999 -9999 -9999 -9999 -9999 -9999 -9999 -9999 -9999 -9999 -9999 -9999 -9999 -9999 -9999 -9999 -9999 -9999 -9999 -9999 -9999 -9999 -9999 -9999 -9999 -9999 -9999 -9999 -9999 -9999 -9999
-9999 -9999 -9999 -9999 -9999 -9999 -9999 -9999 -9999 -9999 -9999 -9999 -9999 -9999 -9999 -9999 -9999 -9999 -9999 -9999 -9999 -9999 -9999 -9999 -9999 -9999 -9999 -9999 -9999 -9999 -9999 -9999 -9999 -9999 -9999 -9999 -9999 -9999 -9999 -9999 -9999 -9999 -9999 -9999 -9999 -9999 -9999 -9999 -9999 -9999 -9999 -9999 -9999 -9999 -9999 -9999 -9999 -9999 -9999 -9999 -9999 -9999 -9999 -9999 -9999 -9999 -9999 -9999 -9999 -9999 -9999 -9999 -9999 -9999 -9999 -9999 -9999 -9999 -9999 -9999 -9999 -9999 -9999 -9999 -9999 -9999 -9999 -9999 -9999 -9999 -9999 -9999 -9999 -9999 -9999 -9999 -9999 -9999 -9999 -9999 -9999 -9999 -9999 -9999 1.14842E-5 1.13846E-5 1.07388E-5 9.7778E-6 9.42814E-6 9.1272E-6 9.43971E-6 9.36269E-6 9.16389E-6 9.04788E-6 9.01186E-6 7.83972E-6 8.34437E-6 8.30545E-6 8.1875E-6 7.73754E-6 7.5617E-6 7.58501E-6 7.4599E-6 7.45124E-6 7.44057E-6 6.78423E-6 7.09381E-6 6.44736E-6 6.24455E-6 6.23142E-6 6.13204E-6 5.75515E-6 5.91415E-6 5.94568E-6 5.88271E-6 5.74089E-6 5.61944E-6 5.67916E-6 5.35583E-6 5.47075E-6 4.99154E-6 4.85563E-6 4.90653E-6 4.90755E-6 4.87139E-6 5.17847E-6 4.88471E-6 5.00692E-6 4.86462E-6 4.36733E-6 4.42989E-6 4.48597E-6 4.59849E-6 4.79656E-6 4.62772E-6 4.60363E-6 4.47232E-6 4.30576E-6 4.26837E-6 4.21139E-6 4.28319E-6 4.18485E-6 4.08785E-6 3.83104E-6 3.95073E-6 4.07791E-6 4.218E-6 4.2366E-6 3.94615E-6 3.9477E-6 4.06213E-6 3.98294E-6 4.11565E-6 4.11717E-6 4.1043E-6 4.14129E-6 4.22662E-6 4.22896E-6 4.17973E-6 4.27088E-6 4.31048E-6 4.23376E-6 4.23561E-6 4.23268E-6 4.42553E-6 4.60118E-6 4.82875E-6 4.83229E-6 4.81062E-6 4.97075E-6 5.2694E-6 5.2511E-6 5.19587E-6 5.23501E-6 5.35256E-6 5.39514E-6 5.30784E-6 5.33216E-6 5.15972E-6 5.72287E-6 5.19209E-6 5.52504E-6 3.50278E-7 3.56068E-7 3.62767E-7 3.71745E-7 3.72093E-7 3.65017E-7 3.79086E-7 3.7684E-7 4.04952E-7 4.10023E-7 4.12315E-7 3.8318E-7 3.88896E-7 3.90518E-7 3.64903E-7 4.02958E-7 3.64472E-7 3.93803E-7 3.71521E-7 3.71624E-7 3.69242E-7 3.70168E-7 3.73926E-7 3.64741E-7 3.66371E-7 3.62633E-7 3.63035E-7 3.66917E-7 3.67827E-7 3.70185E-7 3.70185E-7 3.62341E-7 3.62823E-7 3.67369E-7 3.62997E-7 3.61144E-7 3.606E-7 3.75598E-7 3.65636E-7 3.35767E-7 3.2431E-7 3.21854E-7 3.19363E-7 3.19032E-7 3.21465E-7 3.25888E-7 3.25079E-7 3.21034E-7 3.19086E-7 3.19051E-7 3.17529E-7 3.17724E-7 3.23462E-7 3.31769E-7 3.34809E-7 3.2548E-7 3.18649E-7 3.2366E-7 3.10323E-7 3.36497E-7 3.38294E-7 3.41328E-7 3.35537E-7 3.39115E-7 3.6034E-7 3.86288E-7 3.9146E-7 3.49185E-7 3.56744E-7 3.93011E-7 3.9018E-7 4.01253E-7 3.78635E-7 4.02691E-7 4.00609E-7 4.05944E-7 -9999 -9999 -9999 -9999 -9999 -9999 -9999 -9999 -9999 -9999 -9999 -9999 -9999 -9999 -9999 -9999 -9999 -9999 -9999 -9999 -9999 -9999 -9999 -9999 -9999 -9999 -9999 -9999 -9999 -9999 -9999 -9999 -9999 -9999 -9999 -9999 -9999 -9999 1.53041E-6 1.53052E-6 1.44719E-6 1.47099E-6 1.40465E-6 1.34689E-6 1.24501E-6 1.20631E-6 1.08241E-6 9.02588E-7 1.43008E-5 1.19128E-5 1.08208E-5 9.58708E-6 8.33102E-6 7.7987E-6 6.77479E-6 5.84368E-6 5.15908E-6 5.18051E-6 4.4148E-6 4.46297E-6 4.55214E-6 4.28843E-6 3.96852E-6 4.29474E-6 3.59833E-6 3.49661E-6 3.17676E-6 3.46428E-6 3.13733E-6 3.09293E-6 3.33031E-6 3.52752E-6 3.85892E-6 3.61526E-6 3.71609E-6 4.19932E-6 4.19766E-6 3.93208E-6 4.00262E-6 3.70552E-6 3.24966E-6 2.90412E-6 2.46111E-6 3.12529E-6 3.44014E-6 3.48994E-6 3.78304E-6 4.07321E-6 3.83383E-6 3.49204E-6 3.35878E-6 3.35071E-6 3.47366E-6 3.58253E-6 3.16188E-6 3.18978E-6 3.393E-6 3.40848E-6 3.30329E-6 2.71E-6 2.37444E-6 2.12839E-6 2.14166E-6 2.68071E-6 2.46554E-6 2.06723E-6 2.24986E-6 2.13724E-6 1.92903E-6 1.29521E-7 1.26298E-7 1.2241E-7 1.07245E-7 1.09717E-7 1.1703E-7 1.15536E-7 1.10046E-7 1.05658E-7 1.06128E-7 1.07154E-7 1.02495E-7 9.97755E-8 8.66033E-8 9.12478E-8 7.50009E-8 7.23178E-8 6.96702E-8 5.91677E-8 6.29662E-8 5.55331E-8 5.28663E-8 5.43273E-8 5.92025E-8 6.02947E-8 6.10969E-8 6.226E-8 6.10652E-8 6.02E-8 5.47098E-8 4.58142E-8 4.84273E-8 4.50203E-8 3.16264E-8 3.70015E-8 3.02464E-8 3.3863E-8 3.42232E-8 3.47197E-8 2.65093E-8 2.31518E-8 2.8324E-8 2.40379E-8 2.98393E-8 3.05926E-8 2.4516E-8 2.47205E-8 2.67423E-8 2.74875E-8 2.80854E-8 2.79899E-8 2.72544E-8 2.68633E-8 2.66275E-8 1.85403E-8 2.64933E-8 2.64622E-8 2.85379E-8 2.81262E-8 2.64597E-8 2.43343E-8 2.74177E-8 2.76439E-8 2.71516E-8 3.25528E-8 2.94909E-8 2.73591E-8 2.69087E-8 2.94364E-8 3.07739E-8 3.00547E-8 2.99355E-8 2.87505E-8 2.92056E-8 2.88818E-8 2.94457E-8 3.11646E-8 2.96789E-8 3.04259E-8 2.82801E-8 3.21888E-8 3.54709E-8 3.45037E-8 3.47289E-8 3.63187E-8 3.45829E-8 3.02111E-8 2.60984E-8 3.35064E-8 3.79813E-8 4.5815E-8 3.2623E-8 6.20451E-8 4.88848E-8 5.51841E-8 5.39576E-8 4.78423E-8 4.47483E-8 7.7751E-8 1.15749E-7 1.11192E-7 1.07414E-7 9.945E-8 7.44271E-8 5.30265E-8 6.49539E-8 7.72861E-8 8.59108E-8 9.0578E-8 7.7969E-8 8.16631E-8 9.46063E-8 8.60126E-8 8.50464E-8 9.2897E-8 9.30862E-8 8.60109E-8 8.79786E-8 8.85266E-8 7.90005E-8 7.91046E-8 6.94413E-8 7.23335E-8 6.10632E-8 7.20761E-8 7.53676E-8 8.15191E-8 6.81319E-8 8.16844E-8 7.65498E-8 6.95708E-8 8.20324E-8 7.18926E-8 8.16837E-8 7.64606E-8 7.50659E-8 1.05523E-7 1.22244E-7 1.58801E-7 2.06494E-7 2.26959E-7 2.11079E-7 2.10729E-7 1.2283E-7 1.48742E-7 1.45365E-7 1.30944E-7 1.42642E-7 1.25788E-7 1.58555E-7 1.62877E-7 1.76458E-7 1.66066E-7 1.50289E-7 1.48197E-7 1.55373E-7 1.69077E-7 1.93771E-7 2.43624E-7 2.18166E-7 2.12699E-7 2.15609E-7 1.98765E-7 1.94701E-7 1.81386E-7 2.11634E-7 2.40108E-7 2.26898E-7 1.89039E-7 1.64439E-7 1.77209E-7 3.14236E-7 6.2206E-7 1.05553E-6 8.64436E-7 3.34208E-7 1.60066E-7 1.16586E-7 1.18189E-7 1.2945E-7 1.61878E-7 2.2218E-7 1.96159E-7 1.90449E-7 1.93361E-7 1.75042E-7 1.88817E-7 2.42109E-7 -9999 -9999 -9999 -9999 -9999 -9999 -9999 -9999 -9999 -9999 -9999 -9999 -9999 -9999 -9999 -9999 -9999 -9999 -9999 -9999 -9999 -9999 -9999 -9999 -9999 -9999 -9999 -9999 -9999 -9999 -9999 -9999 -9999 -9999 -9999 -9999 -9999 -9999 -9999 -9999 -9999 -9999 -9999 -9999 -9999 -9999 -9999 -9999 -9999 -9999 -9999 -9999 -9999 -9999 -9999 -9999 -9999 -9999 -9999 -9999 -9999 -9999 -9999 -9999 -9999 -9999 -9999 -9999 -9999 -9999 -9999 -9999 -9999 -9999 -9999 -9999 -9999 -9999 -9999 -9999 -9999 -9999 -9999 -9999 -9999 -9999 -9999 -9999 -9999 -9999 -9999 -9999 -9999 -9999 -9999 -9999 -9999 -9999 -9999 -9999 -9999 -9999 -9999 -9999 -9999
-9999 -9999 -9999 -9999 -9999 -9999 -9999 -9999 -9999 -9999 -9999 -9999 -9999 -9999 -9999 -9999 -9999 -9999 -9999 -9999 -9999 -9999 -9999 -9999 -9999 -9999 -9999 -9999 -9999 -9999 -9999 -9999 -9999 -9999 -9999 -9999 -9999 -9999 -9999 -9999 -9999 -9999 -9999 -9999 -9999 -9999 -9999 -9999 -9999 -9999 -9999 -9999 -9999 -9999 -9999 -9999 -9999 -9999 -9999 -9999 -9999 -9999 -9999 -9999 -9999 -9999 -9999 -9999 -9999 -9999 -9999 -9999 -9999 -9999 -9999 -9999 -9999 -9999 -9999 -9999 -9999 -9999 -9999 -9999 -9999 -9999 -9999 -9999 -9999 -9999 -9999 -9999 -9999 -9999 -9999 -9999 -9999 -9999 -9999 -9999 -9999 -9999 -9999 -9999 1.11745E-5 1.07425E-5 1.06208E-5 9.55325E-6 9.32649E-6 9.38377E-6 9.24438E-6 9.28757E-6 8.9198E-6 8.8296E-6 8.94002E-6 8.21667E-6 8.37901E-6 8.20871E-6 8.2298E-6 8.01565E-6 7.39061E-6 7.39408E-6 7.33283E-6 7.38345E-6 7.46105E-6 7.26169E-6 7.20906E-6 6.22109E-6 6.31359E-6 6.16255E-6 6.36154E-6 6.12729E-6 6.05127E-6 6.03776E-6 6.13328E-6 5.5711E-6 5.72841E-6 5.72955E-6 5.71192E-6 4.93963E-6 4.93701E-6 4.90534E-6 5.03644E-6 4.93962E-6 5.25719E-6 5.2126E-6 5.00808E-6 4.8099E-6 4.436E-6 4.43279E-6 4.42025E-6 4.10247E-6 4.5302E-6 4.52478E-6 4.58192E-6 4.43328E-6 4.3515E-6 4.39558E-6 4.40439E-6 4.22583E-6 4.25378E-6 4.27186E-6 4.15302E-6 4.10093E-6 3.81778E-6 4.06111E-6 4.0167E-6 3.9888E-6 3.9193E-6 3.82596E-6 3.97491E-6 4.02052E-6 4.04738E-6 4.08533E-6 4.08383E-6 4.0928E-6 4.15656E-6 4.21548E-6 4.3432E-6 4.46724E-6 4.50873E-6 4.50956E-6 4.38618E-6 4.52491E-6 4.5475E-6 4.30437E-6 4.81041E-6 4.5445E-6 4.54969E-6 5.21571E-6 4.88264E-6 5.46758E-6 5.40063E-6 5.55894E-6 5.48552E-6 5.57758E-6 5.58573E-6 5.47592E-6 5.47192E-6 5.40745E-6 5.53691E-6 5.39029E-6 3.29208E-7 3.27063E-7 3.55544E-7 3.67532E-7 3.78825E-7 3.80515E-7 3.71495E-7 3.75221E-7 3.72349E-7 3.9615E-7 3.96807E-7 3.92568E-7 3.80563E-7 3.72651E-7 3.70747E-7 3.68884E-7 3.64431E-7 3.57692E-7 3.66665E-7 3.91908E-7 3.89246E-7 3.92512E-7 3.88363E-7 3.71383E-7 3.79573E-7 3.69254E-7 3.64445E-7 3.6603E-7 3.71616E-7 3.6335E-7 3.60604E-7 3.6243E-7 3.65217E-7 3.66363E-7 3.64253E-7 3.56383E-7 3.62712E-7 3.55228E-7 3.5994E-7 3.48257E-7 3.54099E-7 3.33269E-7 3.30984E-7 3.36195E-7 3.38939E-7 3.27657E-7 3.40375E-7 3.35409E-7 3.21333E-7 3.22242E-7 3.25129E-7 3.25736E-7 3.22546E-7 3.1764E-7 3.11385E-7 3.2907E-7 3.27198E-7 3.15732E-7 3.17449E-7 3.37698E-7 3.37865E-7 3.51525E-7 3.3973E-7 3.44901E-7 3.59181E-7 3.74E-7 3.88357E-7 3.87857E-7 3.47419E-7 3.51604E-7 3.67949E-7 4.01905E-7 3.98332E-7 3.86093E-7 3.92433E-7 3.94036E-7 -9999 -9999 -9999 -9999 -9999 -9999 -9999 -9999 -9999 -9999 -9999 -9999 -9999 -9999 -9999 -9999 -9999 -9999 -9999 -9999 -9999 -9999 -9999 -9999 -9999 -9999 -9999 -9999 -9999 -9999 -9999 -9999 -9999 -9999 -9999 -9999 -9999 -9999 -9999 1.50753E-6 1.48401E-6 1.4571E-6 1.45669E-6 1.36291E-6 1.23013E-6 1.18688E-6 1.01236E-6 9.6257E-7 1.40423E-5 1.1765E-5 1.15839E-5 9.38976E-6 8.17125E-6 7.90941E-6 6.87705E-6 6.18069E-6 5.38055E-6 4.03242E-6 4.06927E-6 3.90173E-6 3.85921E-6 4.24156E-6 3.81055E-6 3.70328E-6 3.61982E-6 3.65965E-6 3.58588E-6 3.69354E-6 3.63114E-6 3.11222E-6 3.14395E-6 2.97959E-6 3.42092E-6 3.76485E-6 3.97059E-6 4.23932E-6 4.25408E-6 4.17582E-6 4.10543E-6 3.30594E-6 3.27826E-6 3.28278E-6 3.09259E-6 3.46805E-6 3.47531E-6 3.46252E-6 3.75647E-6 3.70404E-6 4.24263E-6 3.6817E-6 3.59774E-6 3.67019E-6 3.85034E-6 3.46943E-6 3.68565E-6 3.58614E-6 3.4582E-6 3.66631E-6 3.45217E-6 3.22811E-6 2.50037E-6 2.71414E-6 3.09417E-6 2.85165E-6 2.38561E-6 2.10876E-6 2.39375E-6 2.69226E-6 2.0703E-6 1.98863E-6 1.82919E-6 9.33534E-8 1.08766E-7 9.57901E-8 1.13194E-7 1.15366E-7 1.16876E-7 9.70388E-8 9.54022E-8 1.04182E-7 1.05177E-7 9.70483E-8 9.10763E-8 9.16402E-8 7.40535E-8 7.4991E-8 7.49851E-8 6.18751E-8 6.78865E-8 5.50165E-8 5.49801E-8 5.15309E-8 4.97854E-8 5.95944E-8 6.04795E-8 6.1178E-8 5.85553E-8 5.37425E-8 5.11937E-8 5.37358E-8 5.36095E-8 4.13151E-8 3.08256E-8 3.52392E-8 3.13591E-8 3.26816E-8 3.27344E-8 3.09306E-8 3.0049E-8 2.79662E-8 2.89109E-8 2.7546E-8 2.97214E-8 2.98298E-8 2.84915E-8 2.67125E-8 2.64937E-8 2.92438E-8 2.9773E-8 2.81527E-8 2.74452E-8 2.61513E-8 2.63822E-8 1.8454E-8 2.0969E-8 2.38694E-8 2.73913E-8 2.89503E-8 2.73727E-8 2.65909E-8 2.61256E-8 2.762E-8 2.35091E-8 2.81081E-8 2.80152E-8 2.79867E-8 2.58111E-8 2.9796E-8 3.03344E-8 3.04593E-8 2.90656E-8 2.8725E-8 2.85097E-8 2.89946E-8 2.94953E-8 3.09226E-8 2.99685E-8 3.02344E-8 3.04967E-8 3.20297E-8 3.44152E-8 3.29234E-8 3.54685E-8 3.44366E-8 3.39075E-8 3.2684E-8 2.64971E-8 3.20046E-8 3.32925E-8 3.69754E-8 3.55247E-8 4.12196E-8 5.09285E-8 4.07156E-8 4.8635E-8 4.65479E-8 5.30216E-8 8.87363E-8 1.01176E-7 1.15873E-7 1.02669E-7 9.0241E-8 8.05099E-8 6.547E-8 5.36162E-8 5.0883E-8 6.12768E-8 7.60809E-8 7.74541E-8 8.44374E-8 8.7129E-8 1.00926E-7 9.12715E-8 9.28027E-8 9.29875E-8 8.88844E-8 8.31686E-8 7.91554E-8 8.29277E-8 8.01332E-8 8.04163E-8 7.46357E-8 6.76383E-8 7.5217E-8 8.01411E-8 7.18227E-8 7.15258E-8 7.48849E-8 7.51009E-8 6.95553E-8 8.35891E-8 8.13619E-8 8.08618E-8 7.79392E-8 7.77172E-8 7.00492E-8 1.03231E-7 1.31756E-7 1.44128E-7 2.06106E-7 2.62607E-7 4.53024E-7 2.05139E-7 1.59471E-7 1.36459E-7 1.58606E-7 1.58216E-7 1.35733E-7 1.85531E-7 1.64455E-7 1.70088E-7 1.92489E-7 1.86786E-7 1.81227E-7 1.87342E-7 1.80113E-7 2.23981E-7 2.6295E-7 2.16179E-7 2.11635E-7 2.07075E-7 1.91164E-7 1.65623E-7 1.73963E-7 2.26893E-7 2.49485E-7 2.33264E-7 1.95812E-7 2.12541E-7 3.16661E-7 4.25781E-7 9.49317E-7 9.77938E-7 4.84803E-7 1.98476E-7 1.33283E-7 7.97336E-8 8.5656E-8 1.29406E-7 1.58151E-7 1.79055E-7 1.74856E-7 1.8661E-7 2.03841E-7 2.1201E-7 2.59154E-7 4.04583E-7 4.00481E-7 -9999 -9999 -9999 -9999 -9999 -9999 -9999 -9999 -9999 -9999 -9999 -9999 -9999 -9999 -9999 -9999 -9999 -9999 -9999 -9999 -9999 -9999 -9999 -9999 -9999 -9999 -9999 -9999 -9999 -9999 -9999 -9999 -9999 -9999 -9999 -9999 -9999 -9999 -9999 -9999 -9999 -9999 -9999 -9999 -9999 -9999 -9999 -9999 -9999 -9999 -9999 -9999 -9999 -9999 -9999 -9999 -9999 -9999 -9999 -9999 -9999 -9999 -9999 -9999 -9999 -9999 -9999 -9999 -9999 -9999 -9999 -9999 -9999 -9999 -9999 -9999 -9999 -9999 -9999 -9999 -9999 -9999 -9999 -9999 -9999 -9999 -9999 -9999 -9999 -9999 -9999 -9999 -9999 -9999 -9999 -9999 -9999 -9999 -9999 -9999 -9999 -9999 -9999 -9999
-9999 -9999 -9999 -9999 -9999 -9999 -9999 -9999 -9999 -9999 -9999 -9999 -9999 -9999 -9999 -9999 -9999 -9999 -9999 -9999 -9999 -9999 -9999 -9999 -9999 -9999 -9999 -9999 -9999 -9999 -9999 -9999 -9999 -9999 -9999 -9999 -9999 -9999 -9999 -9999 -9999 -9999 -9999 -9999 -9999 -9999 -9999 -9999 -9999 -9999 -9999 -9999 -9999 -9999 -9999 -9999 -9999 -9999 -9999 -9999 -9999 -9999 -9999 -9999 -9999 -9999 -9999 -9999 -9999 -9999 -9999 -9999 -9999 -9999 -9999 -9999 -9999 -9999 -9999 -9999 -9999 -9999 -9999 -9999 -9999 -9999 -9999 -9999 -9999 -9999 -9999 -9999 -9999 -9999 -9999 -9999 -9999 -9999 -9999 -9999 -9999 -9999 -9999 1.14311E-5 1.11738E-5 1.08291E-5 1.06615E-5 9.45294E-6 1.0035E-5 9.97388E-6 9.42681E-6 9.27756E-6 8.84489E-6 8.16262E-6 8.1779E-6 8.0488E-6 8.20363E-6 7.93845E-6 7.26729E-6 7.21121E-6 7.37212E-6 7.47311E-6 7.68245E-6 7.28393E-6 7.26343E-6 7.26085E-6 7.28087E-6 6.62137E-6 6.38002E-6 6.36706E-6 6.3415E-6 6.12773E-6 6.2372E-6 6.23547E-6 6.28125E-6 6.08394E-6 5.96784E-6 5.7545E-6 5.07422E-6 5.12182E-6 5.09019E-6 5.0034E-6 5.01093E-6 5.68786E-6 5.18002E-6 5.00221E-6 4.93897E-6 4.55989E-6 4.44331E-6 4.12405E-6 4.3839E-6 4.6482E-6 4.76883E-6 4.44951E-6 4.53706E-6 4.52381E-6 4.34639E-6 4.63476E-6 4.594E-6 4.13695E-6 4.21213E-6 3.88018E-6 3.91099E-6 3.80854E-6 3.72691E-6 3.87834E-6 3.80239E-6 3.82235E-6 3.81609E-6 3.8175E-6 3.6888E-6 3.79659E-6 3.72476E-6 3.8218E-6 4.17709E-6 4.21019E-6 4.28282E-6 4.35225E-6 4.40408E-6 4.33963E-6 4.34362E-6 4.28151E-6 4.56068E-6 4.76196E-6 4.53478E-6 4.4646E-6 4.77948E-6 4.6041E-6 4.60822E-6 4.89647E-6 5.05605E-6 5.05458E-6 5.36823E-6 5.59952E-6 5.57861E-6 5.66001E-6 5.66104E-6 5.66825E-6 5.60018E-6 5.44889E-6 5.44591E-6 5.52782E-6 5.80461E-6 3.4665E-7 3.72064E-7 3.54347E-7 3.60827E-7 3.61291E-7 3.55745E-7 3.69359E-7 3.67642E-7 3.95834E-7 3.7618E-7 3.86151E-7 3.78192E-7 3.71108E-7 3.72684E-7 3.70749E-7 3.69293E-7 3.64146E-7 3.70331E-7 3.71186E-7 3.56964E-7 3.51939E-7 3.40649E-7 3.36094E-7 3.64472E-7 3.86462E-7 3.91967E-7 3.93782E-7 3.59209E-7 3.57486E-7 3.82472E-7 3.77418E-7 3.80545E-7 3.78445E-7 3.69727E-7 3.45536E-7 3.50499E-7 3.72795E-7 3.66373E-7 3.73676E-7 3.70508E-7 3.40666E-7 3.48671E-7 3.42006E-7 3.37498E-7 3.34511E-7 3.27775E-7 3.34886E-7 3.34424E-7 3.17798E-7 3.27207E-7 3.15775E-7 3.17448E-7 3.15307E-7 3.26611E-7 3.22827E-7 3.23404E-7 3.26477E-7 3.29156E-7 3.45578E-7 3.47514E-7 3.24355E-7 3.24415E-7 3.44347E-7 3.58562E-7 3.74738E-7 3.59639E-7 3.57291E-7 3.61812E-7 3.63785E-7 3.62604E-7 3.64866E-7 3.70909E-7 3.82642E-7 3.8735E-7 3.94482E-7 -9999 -9999 -9999 -9999 -9999 -9999 -9999 -9999 -9999 -9999 -9999 -9999 -9999 -9999 -9999 -9999 -9999 -9999 -9999 -9999 -9999 -9999 -9999 -9999 -9999 -9999 -9999 -9999 -9999 -9999 -9999 -9999 -9999 -9999 -9999 -9999 -9999 -9999 -9999 -9999 -9999 1.6064E-6 1.44337E-6 1.36064E-6 1.27689E-6 1.16113E-6 1.05666E-6 9.41422E-7 1.41902E-5 1.22267E-5 1.10841E-5 9.90853E-6 8.23916E-6 6.98998E-6 6.50892E-6 6.45475E-6 5.21241E-6 3.95749E-6 3.66975E-6 3.81672E-6 3.68856E-6 3.77412E-6 3.53848E-6 3.54341E-6 3.50286E-6 3.23468E-6 3.33817E-6 3.69384E-6 3.29262E-6 3.33903E-6 3.63157E-6 2.95151E-6 3.41215E-6 3.7637E-6 3.99397E-6 4.12056E-6 3.81131E-6 3.86618E-6 4.31055E-6 4.01588E-6 3.19245E-6 2.89054E-6 3.29823E-6 3.61789E-6 3.52756E-6 3.9579E-6 3.83257E-6 3.67538E-6 3.67972E-6 3.90425E-6 3.71127E-6 3.15887E-6 3.44208E-6 3.26515E-6 3.77339E-6 3.02057E-6 3.09293E-6 3.05146E-6 2.8536E-6 2.73682E-6 2.69677E-6 3.18519E-6 3.34993E-6 3.04089E-6 2.68989E-6 2.64964E-6 2.29072E-6 1.80532E-6 2.08044E-6 2.09993E-6 1.83485E-6 1.52075E-6 9.1577E-8 1.15565E-7 1.15061E-7 1.13994E-7 1.04564E-7 9.81411E-8 1.02178E-7 1.03409E-7 1.04862E-7 9.9618E-8 8.30569E-8 7.51537E-8 7.55128E-8 8.01948E-8 7.5442E-8 7.05961E-8 7.11512E-8 5.13533E-8 4.69298E-8 5.27826E-8 4.6249E-8 5.75246E-8 5.93314E-8 6.08509E-8 5.77963E-8 5.57761E-8 5.47004E-8 5.58089E-8 4.40444E-8 3.46075E-8 3.51363E-8 3.60826E-8 3.56841E-8 3.40682E-8 3.27793E-8 3.2256E-8 3.09328E-8 3.10803E-8 2.51887E-8 2.69513E-8 2.82977E-8 3.03968E-8 3.00846E-8 2.80889E-8 2.71367E-8 2.77021E-8 2.89114E-8 2.72028E-8 2.71417E-8 2.63894E-8 2.27003E-8 2.44513E-8 1.81434E-8 2.25677E-8 2.65446E-8 2.92991E-8 2.47824E-8 2.50399E-8 2.33326E-8 2.54503E-8 2.4884E-8 2.50357E-8 2.56589E-8 2.28526E-8 2.74789E-8 2.94361E-8 2.97309E-8 2.87276E-8 3.03788E-8 2.99907E-8 2.95655E-8 3.01899E-8 3.01215E-8 3.08632E-8 3.03315E-8 2.96074E-8 3.06258E-8 3.13852E-8 3.3228E-8 3.22683E-8 3.18776E-8 3.36522E-8 2.82159E-8 3.32851E-8 3.06255E-8 2.99443E-8 3.12731E-8 3.07278E-8 3.28148E-8 3.64896E-8 5.23313E-8 3.82271E-8 3.68035E-8 3.54976E-8 4.68222E-8 9.16876E-8 9.26904E-8 1.08439E-7 1.00707E-7 9.20989E-8 7.78729E-8 6.64326E-8 6.30218E-8 5.71625E-8 5.27715E-8 6.53756E-8 7.57686E-8 8.52986E-8 9.07147E-8 7.05429E-8 7.07634E-8 8.03535E-8 6.14225E-8 6.82011E-8 7.68361E-8 7.94454E-8 8.69197E-8 8.37627E-8 8.41614E-8 8.27277E-8 7.68694E-8 7.48747E-8 7.89332E-8 7.4213E-8 7.57823E-8 6.48135E-8 7.16241E-8 7.69018E-8 6.45335E-8 6.72323E-8 9.0499E-8 9.31555E-8 8.2254E-8 8.13553E-8 7.62949E-8 1.00187E-7 1.38057E-7 1.66837E-7 2.00601E-7 2.46217E-7 3.72099E-7 2.57686E-7 1.78496E-7 2.12583E-7 1.91159E-7 1.9334E-7 2.30712E-7 2.15369E-7 1.98828E-7 2.03481E-7 2.04258E-7 2.49578E-7 2.76811E-7 2.5692E-7 2.06859E-7 2.91716E-7 2.30441E-7 2.04321E-7 1.99314E-7 2.00768E-7 1.81333E-7 2.07352E-7 2.19837E-7 2.30499E-7 2.99314E-7 3.22988E-7 3.391E-7 5.26445E-7 8.25828E-7 1.16835E-6 5.52401E-7 2.40467E-7 1.51119E-7 1.07573E-7 1.12423E-7 1.10266E-7 1.2329E-7 1.36072E-7 1.59142E-7 1.48801E-7 1.72613E-7 1.85337E-7 2.08496E-7 3.17076E-7 4.98299E-7 4.65848E-7 -9999 -9999 -9999 -9999 -9999 -9999 -9999 -9999 -9999 -9999 -9999 -9999 -9999 -9999 -9999 -9999 -9999 -9999 -9999 -9999 -9999 -9999 -9999 -9999 -9999 -9999 -9999 -9999 -9999 -9999 -9999 -9999 -9999 -9999 -9999 -9999 -9999 -9999 -9999 -9999 -9999 -9999 -9999 -9999 -9999 -9999 -9999 -9999 -9999 -9999 -9999 -9999 -9999 -9999 -9999 -9999 -9999 -9999 -9999 -9999 -9999 -9999 -9999 -9999 -9999 -9999 -9999 -9999 -9999 -9999 -9999 -9999 -9999 -9999 -9999 -9999 -9999 -9999 -9999 -9999 -9999 -9999 -9999 -9999 -9999 -9999 -9999 -9999 -9999 -9999 -9999 -9999 -9999 -9999 -9999 -9999 -9999 -9999 -9999 -9999 -9999 -9999 -9999 -9999
-9999 -9999 -9999 -9999 -9999 -9999 -9999 -9999 -9999 -9999 -9999 -9999 -9999 -9999 -9999 -9999 -9999 -9999 -9999 -9999 -9999 -9999 -9999 -9999 -9999 -9999 -9999 -9999 -9999 -9999 -9999 -9999 -9999 -9999 -9999 -9999 -9999 -9999 -9999 -9999 -9999 -9999 -9999 -9999 -9999 -9999 -9999 -9999 -9999 -9999 -9999 -9999 -9999 -9999 -9999 -9999 -9999 -9999 -9999 -9999 -9999 -9999 -9999 -9999 -9999 -9999 -9999 -9999 -9999 -9999 -9999 -9999 -9999 -9999 -9999 -9999 -9999 -9999 -9999 -9999 -9999 -9999 -9999 -9999 -9999 -9999 -9999 -9999 -9999 -9999 -9999 -9999 -9999 -9999 -9999 -9999 -9999 -9999 -9999 -9999 -9999 -9999 -9999 1.12201E-5 1.12213E-5 1.12763E-5 1.06589E-5 1.05798E-5 1.01919E-5 9.82264E-6 9.39116E-6 8.45105E-6 8.27267E-6 8.79296E-6 8.74417E-6 8.2329E-6 8.35339E-6 7.96278E-6 7.28333E-6 8.05554E-6 7.81027E-6 7.59605E-6 7.66561E-6 7.08483E-6 6.91392E-6 6.8298E-6 7.55881E-6 6.72721E-6 6.45886E-6 6.27348E-6 5.96489E-6 6.24117E-6 6.16434E-6 6.25192E-6 6.2185E-6 6.39281E-6 5.95811E-6 5.67031E-6 5.28009E-6 5.25369E-6 5.07807E-6 5.07985E-6 5.34755E-6 5.07985E-6 5.01117E-6 5.09172E-6 4.80175E-6 4.41965E-6 4.54052E-6 4.73703E-6 4.73447E-6 4.60789E-6 4.51944E-6 4.37151E-6 4.33091E-6 4.4145E-6 4.31873E-6 3.96581E-6 4.03081E-6 4.03672E-6 4.03525E-6 3.869E-6 3.81959E-6 3.82462E-6 3.7407E-6 3.75831E-6 3.63879E-6 3.5472E-6 3.66082E-6 3.59431E-6 3.52456E-6 3.61934E-6 3.7332E-6 3.66932E-6 4.00707E-6 4.09243E-6 4.11501E-6 4.18484E-6 4.19116E-6 4.36347E-6 4.27457E-6 4.26063E-6 4.71834E-6 4.71921E-6 4.66238E-6 4.43854E-6 4.68075E-6 4.67356E-6 4.86066E-6 4.90594E-6 4.96167E-6 5.28044E-6 5.20612E-6 5.00545E-6 5.01983E-6 4.92889E-6 5.15483E-6 5.55076E-6 5.56868E-6 5.58889E-6 5.48351E-6 5.44488E-6 5.81614E-6 3.82366E-7 3.79359E-7 3.7526E-7 3.57302E-7 3.73043E-7 3.71384E-7 3.72414E-7 3.71601E-7 3.4965E-7 3.53124E-7 3.81563E-7 3.71838E-7 3.76231E-7 3.71961E-7 3.74318E-7 3.6826E-7 3.63598E-7 3.67574E-7 3.68287E-7 3.76918E-7 3.6294E-7 3.41529E-7 3.62702E-7 3.60855E-7 3.72759E-7 3.63445E-7 3.64776E-7 3.76927E-7 3.75537E-7 3.63766E-7 3.91871E-7 3.90002E-7 3.78777E-7 3.7108E-7 3.67783E-7 3.48191E-7 3.73469E-7 3.74092E-7 3.73654E-7 3.69237E-7 3.69793E-7 3.65769E-7 3.42473E-7 3.44713E-7 3.32606E-7 3.65436E-7 3.40052E-7 3.32726E-7 3.2937E-7 3.3027E-7 3.10597E-7 3.24238E-7 3.21928E-7 2.92627E-7 3.27588E-7 3.35088E-7 3.32141E-7 3.36531E-7 3.38679E-7 3.5902E-7 3.46547E-7 3.26501E-7 3.27652E-7 3.42887E-7 3.60764E-7 3.65839E-7 3.54829E-7 3.57225E-7 3.56254E-7 3.66641E-7 3.50151E-7 3.70837E-7 3.68119E-7 3.75997E-7 3.92669E-7 -9999 -9999 -9999 -9999 -9999 -9999 -9999 -9999 -9999 -9999 -9999 -9999 -9999 -9999 -9999 -9999 -9999 -9999 -9999 -9999 -9999 -9999 -9999 -9999 -9999 -9999 -9999 -9999 -9999 -9999 -9999 -9999 -9999 -9999 -9999 -9999 -9999 -9999 -9999 1.5935E-6 1.59402E-6 1.5163E-6 1.48661E-6 1.45023E-6 1.31204E-6 1.24221E-6 1.09569E-6 9.71299E-7 1.44663E-5 1.24065E-5 1.14816E-5 9.84472E-6 8.19469E-6 7.40557E-6 5.96637E-6 6.00226E-6 4.5806E-6 4.13169E-6 4.02206E-6 3.71367E-6 3.42661E-6 4.01735E-6 4.08964E-6 4.0836E-6 3.48557E-6 3.50125E-6 3.23738E-6 2.9711E-6 3.36268E-6 3.50665E-6 3.51711E-6 3.43156E-6 3.85065E-6 3.9601E-6 3.68226E-6 3.99507E-6 3.99735E-6 3.77755E-6 3.66054E-6 3.62631E-6 3.54195E-6 3.45223E-6 3.09891E-6 3.2001E-6 3.58099E-6 3.21066E-6 2.93519E-6 3.40077E-6 3.35342E-6 3.08957E-6 3.23031E-6 3.05299E-6 3.13498E-6 3.21497E-6 3.14833E-6 2.63433E-6 2.64792E-6 2.57015E-6 2.48099E-6 3.28744E-6 3.16946E-6 3.47601E-6 3.35625E-6 3.33499E-6 2.92423E-6 2.36486E-6 1.86842E-6 1.493E-6 1.83495E-6 1.65863E-6 1.73943E-6 1.984E-6 2.07399E-6 1.31905E-7 1.18588E-7 1.23757E-7 1.01374E-7 1.02065E-7 1.07216E-7 1.06007E-7 1.04802E-7 9.63886E-8 9.60912E-8 7.83109E-8 7.75209E-8 7.86297E-8 8.04036E-8 7.44007E-8 6.57738E-8 4.90239E-8 4.88601E-8 5.28633E-8 4.79877E-8 5.26537E-8 5.46175E-8 5.86986E-8 5.86622E-8 5.29054E-8 4.88433E-8 5.35189E-8 4.29939E-8 3.54843E-8 3.11897E-8 3.40325E-8 3.56715E-8 3.37795E-8 3.33736E-8 2.84615E-8 2.83473E-8 2.95695E-8 2.73064E-8 2.3535E-8 2.71634E-8 2.71909E-8 2.77194E-8 2.83171E-8 2.6748E-8 2.5718E-8 2.57482E-8 2.54798E-8 2.33597E-8 2.55533E-8 2.35173E-8 2.40038E-8 2.33706E-8 2.29887E-8 2.06861E-8 2.18154E-8 2.348E-8 2.23105E-8 2.17228E-8 2.4908E-8 2.37955E-8 2.64051E-8 2.43427E-8 2.10379E-8 2.36939E-8 2.6462E-8 2.87466E-8 2.80711E-8 2.64574E-8 2.86128E-8 2.79839E-8 2.82525E-8 2.68251E-8 2.92206E-8 2.98726E-8 2.94164E-8 2.49976E-8 2.77994E-8 3.0544E-8 3.28218E-8 3.24792E-8 3.11339E-8 3.36479E-8 3.69015E-8 3.30666E-8 2.19698E-8 2.77449E-8 2.6126E-8 2.60732E-8 3.06894E-8 4.3888E-8 3.7988E-8 3.52406E-8 3.75176E-8 5.10612E-8 8.40765E-8 8.61405E-8 9.67071E-8 9.84393E-8 9.385E-8 7.82592E-8 6.29754E-8 6.43075E-8 5.87659E-8 6.09789E-8 6.58525E-8 7.18348E-8 7.7119E-8 8.41407E-8 7.51973E-8 6.90571E-8 5.99646E-8 4.50062E-8 5.06561E-8 5.03606E-8 4.45247E-8 6.95681E-8 7.69E-8 7.66915E-8 8.53109E-8 7.70727E-8 7.81616E-8 7.60649E-8 7.67162E-8 7.58617E-8 7.60618E-8 6.58793E-8 6.17481E-8 4.61336E-8 6.32014E-8 8.91239E-8 1.00524E-7 1.11393E-7 1.04454E-7 8.82013E-8 9.99568E-8 1.2325E-7 1.39885E-7 1.39522E-7 1.68484E-7 2.96914E-7 3.19604E-7 3.17155E-7 3.20177E-7 3.87033E-7 3.77979E-7 3.22679E-7 3.17413E-7 3.51269E-7 4.34517E-7 4.09473E-7 2.83226E-7 2.85533E-7 4.74911E-7 3.19357E-7 3.66265E-7 2.10037E-7 1.77884E-7 1.96755E-7 2.05882E-7 1.90059E-7 2.34108E-7 2.23192E-7 2.79158E-7 3.62783E-7 2.32048E-7 3.91205E-7 9.80064E-7 1.17242E-6 7.78345E-7 2.0019E-7 1.71915E-7 1.36877E-7 1.11538E-7 1.12406E-7 1.17627E-7 1.26101E-7 1.33269E-7 1.4811E-7 1.56737E-7 1.65051E-7 1.80164E-7 2.32623E-7 3.95172E-7 4.55893E-7 3.81981E-7 -9999 -9999 -9999 -9999 -9999 -9999 -9999 -9999 -9999 -9999 -9999 -9999 -9999 -9999 -9999 -9999 -9999 -9999 -9999 -9999 -9999 -9999 -9999 -9999 -9999 -9999 -9999 -9999 -9999 -9999 -9999 -9999 -9999 -9999 -9999 -9999 -9999 -9999 -9999 -9999 -9999 -9999 -9999 -9999 -9999 -9999 -9999 -9999 -9999 -9999 -9999 -9999 -9999 -9999 -9999 -9999 -9999 -9999 -9999 -9999 -9999 -9999 -9999 -9999 -9999 -9999 -9999 -9999 -9999 -9999 -9999 -9999 -9999 -9999 -9999 -9999 -9999 -9999 -9999 -9999 -9999 -9999 -9999 -9999 -9999 -9999 -9999 -9999 -9999 -9999 -9999 -9999 -9999 -9999 -9999 -9999 -9999 -9999 -9999 -9999 -9999 -9999 -9999 -9999
-9999 -9999 -9999 -9999 -9999 -9999 -9999 -9999 -9999 -9999 -9999 -9999 -9999 -9999 -9999 -9999 -9999 -9999 -9999 -9999 -9999 -9999 -9999 -9999 -9999 -9999 -9999 -9999 -9999 -9999 -9999 -9999 -9999 -9999 -9999 -9999 -9999 -9999 -9999 -9999 -9999 -9999 -9999 -9999 -9999 -9999 -9999 -9999 -9999 -9999 -9999 -9999 -9999 -9999 -9999 -9999 -9999 -9999 -9999 -9999 -9999 -9999 -9999 -9999 -9999 -9999 -9999 -9999 -9999 -9999 -9999 -9999 -9999 -9999 -9999 -9999 -9999 -9999 -9999 -9999 -9999 -9999 -9999 -9999 -9999 -9999 -9999 -9999 -9999 -9999 -9999 -9999 -9999 -9999 -9999 -9999 -9999 -9999 -9999 -9999 -9999 -9999 -9999 1.15767E-5 1.10317E-5 1.08142E-5 1.13838E-5 1.03196E-5 1.00195E-5 9.95106E-6 9.27693E-6 9.06212E-6 8.69748E-6 8.52985E-6 8.51952E-6 8.30674E-6 8.90761E-6 8.17027E-6 8.23716E-6 8.1525E-6 8.05739E-6 8.06303E-6 7.24223E-6 7.01182E-6 7.93307E-6 7.01182E-6 6.9319E-6 6.90799E-6 6.79157E-6 6.51252E-6 6.52745E-6 6.47203E-6 6.60575E-6 5.94618E-6 6.21248E-6 6.13852E-6 6.04223E-6 5.3503E-6 5.24045E-6 5.53517E-6 5.51728E-6 5.51039E-6 5.18132E-6 5.00059E-6 5.0437E-6 4.90796E-6 4.74055E-6 4.81004E-6 4.71923E-6 4.66099E-6 4.26822E-6 4.15421E-6 4.5224E-6 4.56144E-6 4.39056E-6 4.11001E-6 4.10555E-6 4.03012E-6 4.04661E-6 4.10076E-6 4.2381E-6 3.80706E-6 3.57821E-6 3.61822E-6 3.62459E-6 3.58735E-6 3.52504E-6 3.40322E-6 3.4747E-6 3.57092E-6 3.57945E-6 3.60986E-6 3.65242E-6 3.80693E-6 3.90614E-6 3.90973E-6 3.90154E-6 3.87936E-6 3.87851E-6 4.23066E-6 4.11299E-6 4.40577E-6 4.47167E-6 4.6908E-6 4.6644E-6 4.27255E-6 4.27726E-6 4.52739E-6 4.76133E-6 4.86383E-6 4.94769E-6 4.83558E-6 4.59374E-6 4.99706E-6 5.40932E-6 5.15913E-6 5.18151E-6 5.27125E-6 5.3134E-6 5.56265E-6 5.69757E-6 5.5664E-6 6.01951E-6 3.71279E-7 3.68354E-7 3.60717E-7 3.59986E-7 3.72017E-7 3.76457E-7 3.70841E-7 3.67158E-7 3.67158E-7 3.61849E-7 3.64371E-7 3.64799E-7 3.79281E-7 3.64379E-7 3.67661E-7 3.68232E-7 3.73107E-7 3.59672E-7 3.76508E-7 3.75151E-7 3.7484E-7 3.69199E-7 3.63808E-7 3.63611E-7 3.6761E-7 3.66518E-7 3.67366E-7 3.70969E-7 3.6481E-7 3.53672E-7 3.58626E-7 3.76081E-7 3.80083E-7 3.78185E-7 3.7163E-7 3.71915E-7 3.38957E-7 3.78434E-7 3.79188E-7 3.67074E-7 3.64043E-7 3.67801E-7 3.47409E-7 3.43232E-7 3.47928E-7 3.89521E-7 3.89665E-7 3.50338E-7 3.39764E-7 3.25161E-7 3.27062E-7 3.23283E-7 3.21779E-7 3.00636E-7 3.39322E-7 3.45099E-7 3.36083E-7 3.45188E-7 3.53438E-7 3.46264E-7 3.52343E-7 3.41836E-7 3.41257E-7 3.3686E-7 3.39799E-7 3.53178E-7 3.59565E-7 3.76238E-7 3.47691E-7 3.59099E-7 3.71442E-7 3.73385E-7 3.80812E-7 3.88986E-7 3.86929E-7 -9999 -9999 -9999 -9999 -9999 -9999 -9999 -9999 -9999 -9999 -9999 -9999 -9999 -9999 -9999 -9999 -9999 -9999 -9999 -9999 -9999 -9999 -9999 -9999 -9999 -9999 -9999 -9999 -9999 -9999 -9999 -9999 -9999 -9999 -9999 -9999 -9999 -9999 -9999 1.54091E-6 1.58062E-6 1.57515E-6 1.47985E-6 1.38463E-6 1.29572E-6 1.25979E-6 1.09347E-6 1.60204E-5 1.47281E-5 1.25753E-5 1.18806E-5 1.03664E-5 8.57573E-6 8.1158E-6 5.63111E-6 5.42213E-6 4.24477E-6 4.00286E-6 4.21654E-6 3.56083E-6 3.54653E-6 3.47502E-6 3.91706E-6 3.72825E-6 3.39395E-6 3.25986E-6 3.17967E-6 2.96729E-6 3.77595E-6 3.40142E-6 3.56177E-6 3.80729E-6 3.91544E-6 4.0526E-6 4.01062E-6 3.93275E-6 3.97898E-6 3.47312E-6 3.69684E-6 3.49463E-6 3.32583E-6 3.08358E-6 2.79365E-6 2.70534E-6 3.34813E-6 3.03332E-6 2.92143E-6 2.93909E-6 3.08895E-6 3.17314E-6 2.91452E-6 3.05666E-6 3.06299E-6 3.05592E-6 3.08105E-6 2.57346E-6 2.88556E-6 3.18426E-6 3.21928E-6 3.5834E-6 3.47099E-6 3.46822E-6 3.16524E-6 2.64434E-6 2.06504E-6 2.08849E-6 2.12023E-6 1.69365E-6 1.7563E-6 1.93435E-6 2.19158E-6 2.42496E-6 2.53243E-6 2.42256E-6 1.31836E-7 1.08849E-7 9.73339E-8 1.00654E-7 1.03864E-7 9.14909E-8 9.83305E-8 9.95258E-8 9.86769E-8 9.84215E-8 8.02802E-8 7.94951E-8 8.41139E-8 7.41192E-8 6.97516E-8 5.41329E-8 5.89176E-8 5.20401E-8 5.31675E-8 6.03248E-8 5.65798E-8 5.93511E-8 5.74501E-8 5.55158E-8 4.94372E-8 5.06457E-8 4.83631E-8 3.5698E-8 3.22343E-8 3.4969E-8 3.56524E-8 3.03618E-8 2.8993E-8 2.88935E-8 2.89947E-8 2.87006E-8 2.70573E-8 2.92703E-8 2.32593E-8 2.59517E-8 2.36093E-8 2.84841E-8 2.53493E-8 2.50134E-8 2.34896E-8 2.59235E-8 2.06865E-8 2.54116E-8 1.97275E-8 2.19766E-8 2.07834E-8 2.2228E-8 1.66859E-8 2.14439E-8 2.00655E-8 2.18299E-8 2.16974E-8 2.32706E-8 2.11878E-8 2.14106E-8 2.19892E-8 2.27787E-8 2.52385E-8 2.66254E-8 2.62558E-8 2.46252E-8 2.37013E-8 2.44344E-8 2.30088E-8 1.88366E-8 2.49305E-8 2.67704E-8 2.79676E-8 2.74866E-8 2.81572E-8 2.55019E-8 2.46242E-8 2.55772E-8 2.87983E-8 3.00751E-8 3.18815E-8 3.03423E-8 2.6244E-8 2.13885E-8 2.00868E-8 3.23653E-8 3.11551E-8 2.79984E-8 3.32761E-8 3.88744E-8 5.11957E-8 4.74372E-8 7.93902E-8 7.76201E-8 7.77303E-8 9.23303E-8 8.53015E-8 9.68421E-8 8.29218E-8 6.9686E-8 5.88996E-8 4.23479E-8 4.81453E-8 5.92118E-8 5.90986E-8 5.24228E-8 6.82442E-8 7.17995E-8 6.49195E-8 5.10408E-8 4.16053E-8 4.71657E-8 3.7013E-8 5.45284E-8 5.88525E-8 6.82933E-8 6.96017E-8 6.26685E-8 6.67476E-8 7.61824E-8 6.7848E-8 7.71848E-8 6.97472E-8 7.64477E-8 7.73035E-8 5.98505E-8 6.74964E-8 6.53513E-8 6.30576E-8 8.67269E-8 1.15216E-7 1.22181E-7 9.59758E-8 1.16415E-7 1.2067E-7 1.46881E-7 1.65198E-7 1.67646E-7 1.89524E-7 2.34358E-7 2.67795E-7 2.31639E-7 1.92201E-7 2.14331E-7 2.35115E-7 2.23727E-7 1.94399E-7 1.94209E-7 2.12508E-7 1.90802E-7 2.03955E-7 2.19233E-7 2.23084E-7 5.03556E-7 2.79973E-7 2.12649E-7 2.20123E-7 2.20297E-7 1.97482E-7 1.87516E-7 1.94953E-7 3.59645E-7 4.6182E-7 4.01893E-7 5.19309E-7 7.52986E-7 4.79211E-7 2.376E-7 1.96571E-7 1.37188E-7 1.22501E-7 1.16887E-7 1.02762E-7 1.14231E-7 1.04628E-7 1.24665E-7 1.5267E-7 1.4536E-7 1.56436E-7 1.58146E-7 2.4606E-7 3.94252E-7 4.02807E-7 2.35432E-7 -9999 -9999 -9999 -9999 -9999 -9999 -9999 -9999 -9999 -9999 -9999 -9999 -9999 -9999 -9999 -9999 -9999 -9999 -9999 -9999 -9999 -9999 -9999 -9999 -9999 -9999 -9999 -9999 -9999 -9999 -9999 -9999 -9999 -9999 -9999 -9999 -9999 -9999 -9999 -9999 -9999 -9999 -9999 -9999 -9999 -9999 -9999 -9999 -9999 -9999 -9999 -9999 -9999 -9999 -9999 -9999 -9999 -9999 -9999 -9999 -9999 -9999 -9999 -9999 -9999 -9999 -9999 -9999 -9999 -9999 -9999 -9999 -9999 -9999 -9999 -9999 -9999 -9999 -9999 -9999 -9999 -9999 -9999 -9999 -9999 -9999 -9999 -9999 -9999 -9999 -9999 -9999 -9999 -9999 -9999 -9999 -9999 -9999 -9999 -9999 -9999 -9999 -9999 -9999
-9999 -9999 -9999 -9999 -9999 -9999 -9999 -9999 -9999 -9999 -9999 -9999 -9999 -9999 -9999 -9999 -9999 -9999 -9999 -9999 -9999 -9999 -9999 -9999 -9999 -9999 -9999 -9999 -9999 -9999 -9999 -9999 -9999 -9999 -9999 -9999 -9999 -9999 -9999 -9999 -9999 -9999 -9999 -9999 -9999 -9999 -9999 -9999 -9999 -9999 -9999 -9999 -9999 -9999 -9999 -9999 -9999 -9999 -9999 -9999 -9999 -9999 -9999 -9999 -9999 -9999 -9999 -9999 -9999 -9999 -9999 -9999 -9999 -9999 -9999 -9999 -9999 -9999 -9999 -9999 -9999 -9999 -9999 -9999 -9999 -9999 -9999 -9999 -9999 -9999 -9999 -9999 -9999 -9999 -9999 -9999 -9999 -9999 -9999 -9999 -9999 -9999 -9999 1.13178E-5 1.13017E-5 1.10767E-5 1.03725E-5 1.04262E-5 9.90903E-6 9.91189E-6 9.56064E-6 9.00975E-6 8.73734E-6 8.57622E-6 8.57492E-6 8.42129E-6 8.40215E-6 8.34615E-6 8.16006E-6 7.9114E-6 8.10836E-6 7.14475E-6 7.15236E-6 7.2246E-6 6.91326E-6 7.04274E-6 6.76456E-6 6.72062E-6 6.59657E-6 6.53412E-6 6.53515E-6 6.92359E-6 6.63445E-6 6.33979E-6 6.25491E-6 6.14105E-6 6.2756E-6 5.7099E-6 5.74587E-6 5.63463E-6 5.62251E-6 5.33707E-6 5.19224E-6 5.06709E-6 4.85708E-6 4.9212E-6 4.83937E-6 4.99436E-6 4.77036E-6 4.53998E-6 4.39142E-6 4.13091E-6 4.28206E-6 4.58654E-6 4.16065E-6 4.39526E-6 4.4467E-6 4.00805E-6 4.22051E-6 3.86654E-6 3.73055E-6 3.61305E-6 3.75007E-6 3.7011E-6 3.77778E-6 3.66169E-6 3.46221E-6 3.54728E-6 3.50357E-6 3.66191E-6 3.66865E-6 3.67262E-6 3.76666E-6 3.86472E-6 3.91415E-6 4.05553E-6 4.00874E-6 3.9036E-6 3.84711E-6 4.27424E-6 4.45153E-6 4.30637E-6 4.44257E-6 4.46341E-6 4.47145E-6 4.25947E-6 4.23912E-6 4.39765E-6 4.70988E-6 4.77171E-6 4.75258E-6 4.7238E-6 4.54123E-6 4.64835E-6 4.6911E-6 5.12818E-6 5.20452E-6 5.57004E-6 5.24933E-6 5.3265E-6 5.40923E-6 5.43317E-6 5.57356E-6 3.40347E-7 3.31301E-7 3.30002E-7 3.56484E-7 3.56879E-7 3.58917E-7 3.69871E-7 3.68594E-7 3.83513E-7 3.83655E-7 3.83043E-7 3.83605E-7 3.56593E-7 3.54848E-7 3.7206E-7 3.73112E-7 3.67343E-7 3.88173E-7 3.81538E-7 3.87013E-7 3.7686E-7 3.76224E-7 3.66638E-7 3.7557E-7 3.66765E-7 3.72166E-7 3.78447E-7 3.77543E-7 3.77926E-7 3.59601E-7 3.65519E-7 3.63973E-7 3.61903E-7 3.58813E-7 3.60806E-7 3.7874E-7 3.47171E-7 3.53585E-7 3.44427E-7 3.44661E-7 3.49712E-7 3.79921E-7 3.81601E-7 3.55025E-7 3.35596E-7 3.84924E-7 3.42734E-7 3.48221E-7 3.5811E-7 3.38958E-7 3.36853E-7 3.2949E-7 3.31888E-7 3.40389E-7 3.40957E-7 3.47596E-7 3.49079E-7 3.48276E-7 3.48565E-7 3.30587E-7 3.49497E-7 3.32775E-7 3.38743E-7 3.36462E-7 3.36524E-7 3.40393E-7 3.23639E-7 3.37606E-7 3.43941E-7 3.70135E-7 3.74696E-7 3.77348E-7 3.81376E-7 3.67794E-7 3.69605E-7 -9999 -9999 -9999 -9999 -9999 -9999 -9999 -9999 -9999 -9999 -9999 -9999 -9999 -9999 -9999 -9999 -9999 -9999 -9999 -9999 -9999 -9999 -9999 -9999 -9999 -9999 -9999 -9999 -9999 -9999 -9999 -9999 -9999 -9999 -9999 -9999 -9999 -9999 -9999 1.53095E-6 1.58973E-6 1.59645E-6 1.49342E-6 1.43091E-6 1.37664E-6 1.27319E-6 1.12578E-6 1.63676E-5 1.50301E-5 1.28612E-5 1.26368E-5 1.02467E-5 8.76271E-6 8.14692E-6 5.87731E-6 5.37477E-6 4.81001E-6 4.18484E-6 4.15495E-6 4.19712E-6 3.72176E-6 3.48879E-6 3.5098E-6 3.83683E-6 3.7483E-6 3.31398E-6 3.19701E-6 3.82142E-6 3.60202E-6 3.64431E-6 4.03662E-6 4.02305E-6 4.01437E-6 3.96571E-6 3.9611E-6 4.01602E-6 3.80489E-6 3.6026E-6 3.68484E-6 3.37694E-6 3.07118E-6 2.41031E-6 2.44028E-6 2.67909E-6 2.91095E-6 2.97709E-6 3.0704E-6 3.06628E-6 3.07551E-6 3.05196E-6 3.19771E-6 3.23764E-6 3.12911E-6 3.11197E-6 3.1E-6 3.16518E-6 3.34685E-6 3.36576E-6 2.89917E-6 2.86029E-6 2.88295E-6 2.90745E-6 2.6977E-6 2.30216E-6 2.14765E-6 2.15682E-6 2.22962E-6 2.30195E-6 2.39784E-6 2.43862E-6 2.47486E-6 2.57191E-6 3.03835E-6 2.39653E-6 1.89252E-6 1.82407E-6 1.01536E-7 1.01566E-7 1.00341E-7 8.52481E-8 8.54742E-8 8.39561E-8 8.55125E-8 8.89732E-8 8.92133E-8 8.72059E-8 8.136E-8 7.80944E-8 7.38106E-8 6.25707E-8 6.20469E-8 5.78602E-8 6.48788E-8 6.05471E-8 6.04415E-8 5.78353E-8 5.69439E-8 5.39175E-8 5.26918E-8 5.14419E-8 5.09978E-8 3.4054E-8 3.36244E-8 3.49593E-8 3.48292E-8 3.39813E-8 2.69413E-8 2.76153E-8 2.76023E-8 3.11643E-8 2.78768E-8 2.31415E-8 2.45747E-8 2.42007E-8 2.79334E-8 2.65056E-8 2.39754E-8 2.23689E-8 2.53757E-8 2.59875E-8 2.47175E-8 2.3599E-8 2.21588E-8 1.96439E-8 2.08682E-8 1.86875E-8 1.43166E-8 2.03098E-8 2.02894E-8 1.90307E-8 2.20212E-8 2.23691E-8 2.22396E-8 2.02089E-8 2.18171E-8 2.22802E-8 2.59036E-8 2.44781E-8 2.56218E-8 2.4326E-8 2.62275E-8 2.57446E-8 2.46248E-8 1.63496E-8 2.1125E-8 2.4786E-8 2.45631E-8 2.62813E-8 2.63961E-8 2.55885E-8 2.69989E-8 3.05119E-8 2.83658E-8 3.05656E-8 2.92566E-8 2.62511E-8 2.6543E-8 2.63518E-8 3.19086E-8 4.21953E-8 3.82319E-8 3.60563E-8 3.50034E-8 3.59718E-8 3.92074E-8 3.87761E-8 7.21438E-8 7.72636E-8 7.86225E-8 8.16524E-8 8.90933E-8 9.05425E-8 9.33613E-8 6.77171E-8 4.93208E-8 4.42376E-8 4.15499E-8 5.07954E-8 5.1718E-8 6.28997E-8 5.81939E-8 6.04012E-8 4.80211E-8 3.99352E-8 3.52112E-8 4.14429E-8 5.14272E-8 4.72451E-8 5.42628E-8 6.42901E-8 6.12892E-8 5.76071E-8 5.40516E-8 7.42591E-8 7.45664E-8 6.86265E-8 7.04727E-8 7.15925E-8 7.70671E-8 7.14121E-8 7.7305E-8 7.86456E-8 5.50603E-8 6.93609E-8 1.0023E-7 1.08283E-7 1.19403E-7 1.5093E-7 1.4485E-7 1.53352E-7 2.05561E-7 1.9632E-7 1.87223E-7 1.86573E-7 2.13974E-7 2.16508E-7 2.15739E-7 1.86542E-7 1.69424E-7 1.54982E-7 1.5652E-7 1.74832E-7 1.7533E-7 1.6741E-7 1.61329E-7 1.66294E-7 2.15503E-7 3.40739E-7 3.58109E-7 2.32533E-7 2.78515E-7 2.26049E-7 2.38353E-7 2.36687E-7 1.90298E-7 2.86247E-7 3.83376E-7 2.58703E-7 2.83908E-7 2.63043E-7 2.22988E-7 1.90067E-7 1.76909E-7 1.14879E-7 1.08022E-7 9.9804E-8 9.97992E-8 1.03077E-7 8.88029E-8 9.87684E-8 1.47856E-7 1.70768E-7 1.66415E-7 1.51078E-7 1.97151E-7 3.70503E-7 3.54324E-7 1.97332E-7 1.19128E-7 -9999 -9999 -9999 -9999 -9999 -9999 -9999 -9999 -9999 -9999 -9999 -9999 -9999 -9999 -9999 -9999 -9999 -9999 -9999 -9999 -9999 -9999 -9999 -9999 -9999 -9999 -9999 -9999 -9999 -9999 -9999 -9999 -9999 -9999 -9999 -9999 -9999 -9999 -9999 -9999 -9999 -9999 -9999 -9999 -9999 -9999 -9999 -9999 -9999 -9999 -9999 -9999 -9999 -9999 -9999 -9999 -9999 -9999 -9999 -9999 -9999 -9999 -9999 -9999 -9999 -9999 -9999 -9999 -9999 -9999 -9999 -9999 -9999 -9999 -9999 -9999 -9999 -9999 -9999 -9999 -9999 -9999 -9999 -9999 -9999 -9999 -9999 -9999 -9999 -9999 -9999 -9999 -9999 -9999 -9999 -9999 -9999 -9999 -9999 -9999 -9999 -9999 -9999
-9999 -9999 -9999 -9999 -9999 -9999 -9999 -9999 -9999 -9999 -9999 -9999 -9999 -9999 -9999 -9999 -9999 -9999 -9999 -9999 -9999 -9999 -9999 -9999 -9999 -9999 -9999 -9999 -9999 -9999 -9999 -9999 -9999 -9999 -9999 -9999 -9999 -9999 -9999 -9999 -9999 -9999 -9999 -9999 -9999 -9999 -9999 -9999 -9999 -9999 -9999 -9999 -9999 -9999 -9999 -9999 -9999 -9999 -9999 -9999 -9999 -9999 -9999 -9999 -9999 -9999 -9999 -9999 -9999 -9999 -9999 -9999 -9999 -9999 -9999 -9999 -9999 -9999 -9999 -9999 -9999 -9999 -9999 -9999 -9999 -9999 -9999 -9999 -9999 -9999 -9999 -9999 -9999 -9999 -9999 -9999 -9999 -9999 -9999 -9999 -9999 -9999 -9999 1.11502E-5 1.14845E-5 1.14658E-5 1.05315E-5 1.05909E-5 9.88597E-6 9.7578E-6 9.45696E-6 8.76051E-6 8.77481E-6 8.71218E-6 8.57368E-6 8.14052E-6 7.992E-6 8.36318E-6 8.04393E-6 7.5683E-6 7.29317E-6 7.0418E-6 7.11625E-6 7.96131E-6 6.99798E-6 6.9525E-6 6.94529E-6 6.80599E-6 6.97181E-6 6.72358E-6 6.76988E-6 6.6207E-6 6.37548E-6 6.52353E-6 6.2621E-6 6.3702E-6 5.84845E-6 5.67082E-6 5.78444E-6 5.50642E-6 5.53229E-6 5.35169E-6 5.30307E-6 5.03072E-6 4.85744E-6 4.77787E-6 5.0619E-6 4.98849E-6 4.76762E-6 4.60707E-6 4.14641E-6 4.12502E-6 4.2008E-6 4.1083E-6 4.09371E-6 3.93626E-6 3.9905E-6 3.99537E-6 3.96931E-6 3.92403E-6 3.92414E-6 3.84372E-6 3.58473E-6 3.25955E-6 3.24931E-6 3.5218E-6 3.63044E-6 3.72328E-6 3.70832E-6 3.66706E-6 3.77923E-6 3.86345E-6 3.91873E-6 3.95463E-6 3.70402E-6 3.69858E-6 3.74563E-6 3.7141E-6 3.81603E-6 4.03085E-6 4.0435E-6 4.0899E-6 4.33642E-6 4.42574E-6 4.30989E-6 4.53532E-6 4.08154E-6 4.38365E-6 4.43714E-6 4.31715E-6 4.44345E-6 4.38372E-6 4.38599E-6 4.7309E-6 4.71722E-6 5.45359E-6 5.66219E-6 5.67059E-6 5.68378E-6 5.6249E-6 5.4603E-6 5.47502E-6 5.49163E-6 5.66273E-6 3.57773E-7 3.5988E-7 3.63698E-7 3.57304E-7 3.56722E-7 3.56788E-7 3.5646E-7 3.49326E-7 3.61742E-7 3.82274E-7 3.82911E-7 3.67623E-7 3.65418E-7 3.66342E-7 3.73623E-7 3.70745E-7 3.66579E-7 3.63646E-7 3.74677E-7 3.74194E-7 3.79599E-7 3.74014E-7 3.72377E-7 3.71901E-7 3.67075E-7 3.70604E-7 3.7732E-7 3.68391E-7 3.62245E-7 3.63659E-7 3.62433E-7 3.64717E-7 3.64334E-7 3.62876E-7 3.52651E-7 3.79286E-7 3.76401E-7 3.59964E-7 3.59674E-7 3.53503E-7 3.49213E-7 3.45712E-7 3.38585E-7 3.26203E-7 3.47664E-7 3.47031E-7 3.30769E-7 3.50433E-7 3.53063E-7 3.36792E-7 3.28472E-7 3.39223E-7 3.48648E-7 3.45194E-7 3.42174E-7 3.42616E-7 3.40249E-7 3.21588E-7 3.19229E-7 3.20018E-7 3.12374E-7 3.25472E-7 3.44889E-7 3.54295E-7 3.4755E-7 3.29894E-7 3.37264E-7 3.44867E-7 3.76292E-7 3.77461E-7 3.85204E-7 3.85901E-7 3.84483E-7 3.84848E-7 -9999 -9999 -9999 -9999 -9999 -9999 -9999 -9999 -9999 -9999 -9999 -9999 -9999 -9999 -9999 -9999 -9999 -9999 -9999 -9999 -9999 -9999 -9999 -9999 -9999 -9999 -9999 -9999 -9999 -9999 -9999 -9999 -9999 -9999 -9999 -9999 -9999 -9999 -9999 -9999 -9999 1.53251E-6 1.51815E-6 1.4295E-6 1.32576E-6 1.25932E-6 1.13673E-6 1.01966E-6 1.50888E-5 1.37659E-5 1.2435E-5 1.10562E-5 8.93286E-6 8.33012E-6 7.00795E-6 5.86406E-6 5.36423E-6 5.28734E-6 4.77845E-6 4.53462E-6 4.41655E-6 4.35093E-6 3.94592E-6 4.19169E-6 4.07499E-6 3.54706E-6 3.48946E-6 4.16387E-6 3.87721E-6 3.96716E-6 4.13028E-6 4.04931E-6 4.03881E-6 3.91515E-6 3.84686E-6 3.74057E-6 3.56309E-6 3.17242E-6 3.29456E-6 3.37997E-6 2.84821E-6 3.30511E-6 2.77774E-6 2.53832E-6 2.87536E-6 3.02806E-6 2.98187E-6 3.09251E-6 3.10142E-6 3.08544E-6 3.1078E-6 2.91618E-6 2.85213E-6 2.92439E-6 3.05381E-6 3.06096E-6 3.38981E-6 3.25421E-6 2.85066E-6 3.04126E-6 2.88302E-6 2.48014E-6 2.6133E-6 2.63103E-6 2.71486E-6 2.82987E-6 2.8962E-6 2.4922E-6 2.63156E-6 2.70226E-6 2.51206E-6 2.6201E-6 2.47637E-6 2.19512E-6 2.00268E-6 1.90326E-6 1.5897E-6 1.52037E-6 1.42954E-6 8.6415E-8 8.51257E-8 8.57428E-8 8.05399E-8 8.85517E-8 8.94751E-8 8.88952E-8 7.31534E-8 8.05221E-8 7.31443E-8 6.21858E-8 6.65112E-8 6.72012E-8 6.59139E-8 6.04888E-8 5.86588E-8 4.88265E-8 4.84667E-8 4.86611E-8 3.94144E-8 5.37929E-8 4.83779E-8 3.56845E-8 3.462E-8 3.49236E-8 3.33974E-8 3.32514E-8 2.75326E-8 2.66565E-8 2.5782E-8 3.05885E-8 2.48302E-8 2.37397E-8 2.28053E-8 2.36042E-8 2.38526E-8 2.42423E-8 2.12825E-8 2.29784E-8 2.23003E-8 2.4014E-8 2.37234E-8 2.37756E-8 2.41295E-8 2.27957E-8 2.10281E-8 1.71721E-8 1.57523E-8 1.73678E-8 1.84725E-8 1.85702E-8 1.97813E-8 2.09362E-8 1.7066E-8 1.7596E-8 2.15368E-8 2.28702E-8 2.32147E-8 2.22745E-8 2.24613E-8 2.31835E-8 2.42925E-8 2.48371E-8 2.18288E-8 2.20865E-8 2.23539E-8 2.24818E-8 2.16504E-8 2.43805E-8 2.90246E-8 2.7119E-8 2.82097E-8 2.85369E-8 2.7556E-8 3.09659E-8 3.1917E-8 3.05597E-8 3.16254E-8 3.27128E-8 4.26968E-8 4.23258E-8 3.46745E-8 4.15887E-8 4.07234E-8 3.07783E-8 2.77101E-8 4.22642E-8 4.82743E-8 6.59564E-8 7.78061E-8 8.1876E-8 8.00427E-8 8.06444E-8 8.89951E-8 7.3688E-8 5.80536E-8 5.37168E-8 4.95942E-8 4.68439E-8 5.14435E-8 5.00468E-8 3.82488E-8 4.5033E-8 4.89063E-8 4.696E-8 3.84187E-8 3.19585E-8 3.54078E-8 4.30956E-8 4.69754E-8 5.7501E-8 5.9515E-8 5.44336E-8 5.50436E-8 7.31071E-8 7.97786E-8 6.99338E-8 6.91402E-8 7.22681E-8 6.77938E-8 6.85946E-8 7.5134E-8 7.19354E-8 7.43787E-8 6.84671E-8 7.76443E-8 1.09672E-7 1.08771E-7 1.2005E-7 1.09964E-7 1.23968E-7 1.24307E-7 1.3859E-7 1.35109E-7 1.31141E-7 1.49957E-7 1.6323E-7 1.99915E-7 1.66555E-7 1.4336E-7 1.43882E-7 1.30209E-7 1.4566E-7 1.57955E-7 1.39335E-7 1.34568E-7 1.45861E-7 1.90866E-7 3.3807E-7 4.0481E-7 2.77976E-7 2.98155E-7 3.28553E-7 3.02347E-7 4.02747E-7 4.05983E-7 3.57225E-7 4.23946E-7 2.48549E-7 1.86839E-7 1.85884E-7 1.9565E-7 1.7853E-7 1.50157E-7 1.19152E-7 9.71472E-8 9.04374E-8 1.14558E-7 1.08251E-7 1.04055E-7 1.16407E-7 1.41724E-7 1.73638E-7 1.79777E-7 1.63406E-7 1.64058E-7 3.67766E-7 2.4354E-7 1.70545E-7 1.14976E-7 -9999 -9999 -9999 -9999 -9999 -9999 -9999 -9999 -9999 -9999 -9999 -9999 -9999 -9999 -9999 -9999 -9999 -9999 -9999 -9999 -9999 -9999 -9999 -9999 -9999 -9999 -9999 -9999 -9999 -9999 -9999 -9999 -9999 -9999 -9999 -9999 -9999 -9999 -9999 -9999 -9999 -9999 -9999 -9999 -9999 -9999 -9999 -9999 -9999 -9999 -9999 -9999 -9999 -9999 -9999 -9999 -9999 -9999 -9999 -9999 -9999 -9999 -9999 -9999 -9999 -9999 -9999 -9999 -9999 -9999 -9999 -9999 -9999 -9999 -9999 -9999 -9999 -9999 -9999 -9999 -9999 -9999 -9999 -9999 -9999 -9999 -9999 -9999 -9999 -9999 -9999 -9999 -9999 -9999 -9999 -9999 -9999 -9999 -9999 -9999 -9999 -9999 -9999
-9999 -9999 -9999 -9999 -9999 -9999 -9999 -9999 -9999 -9999 -9999 -9999 -9999 -9999 -9999 -9999 -9999 -9999 -9999 -9999 -9999 -9999 -9999 -9999 -9999 -9999 -9999 -9999 -9999 -9999 -9999 -9999 -9999 -9999 -9999 -9999 -9999 -9999 -9999 -9999 -9999 -9999 -9999 -9999 -9999 -9999 -9999 -9999 -9999 -9999 -9999 -9999 -9999 -9999 -9999 -9999 -9999 -9999 -9999 -9999 -9999 -9999 -9999 -9999 -9999 -9999 -9999 -9999 -9999 -9999 -9999 -9999 -9999 -9999 -9999 -9999 -9999 -9999 -9999 -9999 -9999 -9999 -9999 -9999 -9999 -9999 -9999 -9999 -9999 -9999 -9999 -9999 -9999 -9999 -9999 -9999 -9999 -9999 -9999 -9999 -9999 -9999 1.14619E-5 1.13927E-5 1.15948E-5 1.12492E-5 1.09907E-5 1.00904E-5 9.76367E-6 9.55284E-6 9.83548E-6 8.78717E-6 8.90031E-6 8.40704E-6 8.64704E-6 8.00496E-6 8.45563E-6 8.32138E-6 7.53736E-6 7.47219E-6 7.43709E-6 7.05315E-6 7.03133E-6 8.00871E-6 6.90595E-6 6.92857E-6 6.90424E-6 6.73957E-6 6.71132E-6 6.60802E-6 6.41945E-6 6.35098E-6 6.24487E-6 6.34521E-6 5.92661E-6 5.8096E-6 5.59303E-6 5.74024E-6 5.53516E-6 5.37239E-6 5.31541E-6 5.3768E-6 5.32638E-6 5.02874E-6 5.06325E-6 4.97824E-6 5.15493E-6 5.05766E-6 4.71642E-6 4.68405E-6 4.23368E-6 4.24381E-6 4.18336E-6 4.25268E-6 4.23905E-6 4.23657E-6 4.1558E-6 4.1894E-6 4.14826E-6 4.05218E-6 3.6116E-6 3.56784E-6 3.37596E-6 3.2545E-6 3.2539E-6 3.28673E-6 3.68315E-6 3.53738E-6 3.75571E-6 3.87227E-6 3.72708E-6 3.85188E-6 3.84871E-6 3.79708E-6 3.67683E-6 3.68351E-6 3.60446E-6 3.52018E-6 3.70019E-6 3.88615E-6 3.97408E-6 4.07982E-6 4.05393E-6 4.09472E-6 4.07228E-6 4.1115E-6 4.22459E-6 4.53024E-6 4.4537E-6 4.45931E-6 4.60544E-6 4.53571E-6 4.37692E-6 4.63385E-6 4.76696E-6 4.85432E-6 4.96493E-6 5.58593E-6 5.63363E-6 5.41895E-6 5.54027E-6 5.66793E-6 5.82048E-6 5.53203E-6 3.54826E-7 3.56647E-7 3.56303E-7 3.6578E-7 3.68292E-7 3.4561E-7 3.45644E-7 3.4095E-7 3.41236E-7 3.49093E-7 3.7712E-7 3.70668E-7 3.75268E-7 3.78536E-7 3.69503E-7 3.68376E-7 3.66825E-7 3.65833E-7 3.67477E-7 3.68663E-7 3.59059E-7 3.81838E-7 3.74423E-7 3.80531E-7 4.00911E-7 3.61986E-7 3.86572E-7 3.78393E-7 3.62414E-7 3.65549E-7 3.64117E-7 3.66619E-7 3.53098E-7 3.50802E-7 3.57681E-7 3.54516E-7 4.00216E-7 3.80567E-7 3.61052E-7 3.64285E-7 3.63943E-7 3.48112E-7 3.39566E-7 3.38024E-7 3.4494E-7 3.44057E-7 3.45542E-7 3.57184E-7 3.61155E-7 3.45285E-7 3.45865E-7 3.46757E-7 3.50082E-7 3.54134E-7 3.37163E-7 3.30743E-7 3.27582E-7 3.28503E-7 3.21819E-7 3.26474E-7 3.22422E-7 3.3492E-7 3.37175E-7 3.47627E-7 3.51078E-7 3.50919E-7 3.48756E-7 3.48108E-7 3.68226E-7 3.74278E-7 3.64817E-7 3.79845E-7 3.96867E-7 -9999 -9999 -9999 -9999 -9999 -9999 -9999 -9999 -9999 -9999 -9999 -9999 -9999 -9999 -9999 -9999 -9999 -9999 -9999 -9999 -9999 -9999 -9999 -9999 -9999 -9999 -9999 -9999 -9999 -9999 -9999 -9999 -9999 -9999 -9999 -9999 -9999 -9999 -9999 -9999 1.47402E-6 1.52405E-6 1.49342E-6 1.41298E-6 1.38884E-6 1.30587E-6 1.20473E-6 1.1422E-6 1.01871E-6 1.57502E-5 1.46838E-5 1.32786E-5 1.11552E-5 9.81649E-6 9.22235E-6 8.37613E-6 7.00048E-6 5.70632E-6 5.32236E-6 4.39323E-6 3.95885E-6 3.72282E-6 3.64036E-6 3.91072E-6 4.19404E-6 4.18647E-6 4.10084E-6 4.0952E-6 4.07243E-6 4.15673E-6 4.19608E-6 4.04061E-6 4.09599E-6 3.66585E-6 3.64767E-6 3.85975E-6 3.81685E-6 3.84026E-6 3.65315E-6 3.68466E-6 3.84765E-6 3.5583E-6 3.76088E-6 3.19039E-6 2.85262E-6 3.02232E-6 2.96265E-6 2.98707E-6 3.03737E-6 3.0362E-6 2.95897E-6 2.96651E-6 2.41788E-6 2.53748E-6 2.85787E-6 3.05389E-6 2.76036E-6 2.96153E-6 2.85598E-6 2.89002E-6 2.97729E-6 3.30398E-6 2.67625E-6 2.75718E-6 2.75367E-6 3.22396E-6 3.16413E-6 3.12301E-6 2.87265E-6 2.59816E-6 2.69624E-6 2.60783E-6 2.11584E-6 1.91623E-6 1.72068E-6 1.74883E-6 1.40724E-6 1.37885E-6 1.3726E-6 1.41238E-6 1.47837E-6 1.45994E-6 8.73045E-8 9.00098E-8 9.10384E-8 8.71569E-8 8.63672E-8 7.93568E-8 7.78552E-8 7.28174E-8 6.76263E-8 7.13668E-8 6.55286E-8 6.59569E-8 6.19177E-8 5.88921E-8 5.05207E-8 5.20559E-8 5.11918E-8 5.41479E-8 4.79905E-8 3.64171E-8 3.83466E-8 3.35891E-8 3.00428E-8 3.19107E-8 3.30847E-8 2.96607E-8 2.6827E-8 2.38818E-8 2.50751E-8 2.66105E-8 2.72667E-8 2.67814E-8 2.27323E-8 2.3399E-8 2.04754E-8 2.04049E-8 2.05414E-8 2.3452E-8 2.40481E-8 2.21781E-8 2.50785E-8 2.45692E-8 1.83814E-8 2.05414E-8 1.86967E-8 1.75126E-8 1.825E-8 1.64523E-8 1.8998E-8 1.75263E-8 1.79432E-8 1.2489E-8 1.71768E-8 2.02322E-8 2.21374E-8 2.24798E-8 2.2745E-8 2.20329E-8 2.32953E-8 2.24135E-8 2.43545E-8 2.27338E-8 2.30337E-8 2.07854E-8 2.06169E-8 1.76498E-8 2.34759E-8 2.1907E-8 2.1524E-8 2.80517E-8 2.5594E-8 2.3111E-8 2.49738E-8 2.905E-8 3.17455E-8 3.02105E-8 3.1371E-8 2.97663E-8 3.62624E-8 4.17312E-8 4.21606E-8 4.38282E-8 4.21216E-8 3.67584E-8 4.88343E-8 5.84402E-8 7.70976E-8 7.30619E-8 8.18364E-8 8.56702E-8 8.27122E-8 7.79944E-8 7.88397E-8 6.20661E-8 6.02406E-8 5.61646E-8 4.69814E-8 4.45252E-8 4.15345E-8 2.94495E-8 3.95617E-8 4.73231E-8 5.48012E-8 4.2908E-8 3.38055E-8 3.61671E-8 4.07514E-8 4.43052E-8 5.15673E-8 5.47812E-8 4.50848E-8 4.15741E-8 6.65706E-8 8.0624E-8 6.93675E-8 7.27958E-8 6.83185E-8 7.005E-8 6.83958E-8 7.22368E-8 7.05119E-8 7.49401E-8 9.30036E-8 8.85715E-8 8.7472E-8 8.28671E-8 1.088E-7 1.00091E-7 1.10341E-7 1.04388E-7 9.57762E-8 1.00783E-7 1.07324E-7 1.14109E-7 1.29976E-7 1.47384E-7 1.64075E-7 1.3198E-7 1.17168E-7 1.22476E-7 1.20719E-7 1.24397E-7 1.1293E-7 1.15998E-7 1.30324E-7 1.61977E-7 2.17338E-7 3.99058E-7 4.65832E-7 5.05546E-7 5.10738E-7 4.31731E-7 4.22592E-7 2.50465E-7 3.23052E-7 5.29443E-7 2.21664E-7 1.81442E-7 1.8121E-7 1.80038E-7 1.51674E-7 1.41651E-7 1.18986E-7 1.2066E-7 1.1195E-7 1.27324E-7 1.44175E-7 1.40848E-7 1.70031E-7 1.90661E-7 1.91144E-7 1.93166E-7 2.00072E-7 2.55978E-7 3.22514E-7 1.60272E-7 1.27792E-7 1.41299E-7 -9999 -9999 -9999 -9999 -9999 -9999 -9999 -9999 -9999 -9999 -9999 -9999 -9999 -9999 -9999 -9999 -9999 -9999 -9999 -9999 -9999 -9999 -9999 -9999 -9999 -9999 -9999 -9999 -9999 -9999 -9999 -9999 -9999 -9999 -9999 -9999 -9999 -9999 -9999 -9999 -9999 -9999 -9999 -9999 -9999 -9999 -9999 -9999 -9999 -9999 -9999 -9999 -9999 -9999 -9999 -9999 -9999 -9999 -9999 -9999 -9999 -9999 -9999 -9999 -9999 -9999 -9999 -9999 -9999 -9999 -9999 -9999 -9999 -9999 -9999 -9999 -9999 -9999 -9999 -9999 -9999 -9999 -9999 -9999 -9999 -9999 -9999 -9999 -9999 -9999 -9999 -9999 -9999 -9999 -9999 -9999 -9999 -9999 -9999 -9999 -9999 -9999 -9999
-9999 -9999 -9999 -9999 -9999 -9999 -9999 -9999 -9999 -9999 -9999 -9999 -9999 -9999 -9999 -9999 -9999 -9999 -9999 -9999 -9999 -9999 -9999 -9999 -9999 -9999 -9999 -9999 -9999 -9999 -9999 -9999 -9999 -9999 -9999 -9999 -9999 -9999 -9999 -9999 -9999 -9999 -9999 -9999 -9999 -9999 -9999 -9999 -9999 -9999 -9999 -9999 -9999 -9999 -9999 -9999 -9999 -9999 -9999 -9999 -9999 -9999 -9999 -9999 -9999 -9999 -9999 -9999 -9999 -9999 -9999 -9999 -9999 -9999 -9999 -9999 -9999 -9999 -9999 -9999 -9999 -9999 -9999 -9999 -9999 -9999 -9999 -9999 -9999 -9999 -9999 -9999 -9999 -9999 -9999 -9999 -9999 -9999 -9999 -9999 -9999 -9999 1.16747E-5 1.16322E-5 1.15225E-5 1.13544E-5 1.01976E-5 9.80076E-6 9.60962E-6 9.96359E-6 9.27084E-6 8.96895E-6 8.31616E-6 8.28838E-6 8.28838E-6 8.04892E-6 8.39755E-6 8.1984E-6 7.37876E-6 7.45846E-6 7.38675E-6 7.38889E-6 6.93621E-6 6.93019E-6 6.90495E-6 6.47926E-6 6.35249E-6 6.39201E-6 6.4786E-6 6.38726E-6 6.44381E-6 6.3969E-6 6.15281E-6 6.05806E-6 6.00034E-6 5.93751E-6 5.7112E-6 5.52186E-6 5.29739E-6 5.28595E-6 5.28951E-6 5.28773E-6 5.21993E-6 5.15816E-6 5.19437E-6 5.10991E-6 4.7347E-6 4.73388E-6 4.53271E-6 4.33567E-6 4.35008E-6 4.39062E-6 4.26371E-6 4.26908E-6 4.19678E-6 4.10641E-6 4.23215E-6 4.14789E-6 4.17538E-6 3.65925E-6 3.622E-6 3.37676E-6 3.34369E-6 3.31618E-6 3.34677E-6 3.30548E-6 3.32709E-6 3.62078E-6 3.66823E-6 3.73718E-6 3.94032E-6 3.9982E-6 3.65527E-6 3.81359E-6 3.6646E-6 3.65533E-6 3.30127E-6 3.68035E-6 3.87983E-6 3.72319E-6 3.69966E-6 3.83553E-6 4.04489E-6 4.04762E-6 3.88798E-6 3.98155E-6 3.98525E-6 4.11641E-6 4.068E-6 4.03713E-6 4.56169E-6 4.64906E-6 4.65203E-6 4.73984E-6 4.75829E-6 4.68585E-6 4.81341E-6 4.89567E-6 5.32454E-6 4.88871E-6 5.65713E-6 5.7204E-6 5.56079E-6 5.71729E-6 3.43625E-7 3.4167E-7 3.45446E-7 3.57354E-7 3.59471E-7 3.61407E-7 3.44305E-7 3.59968E-7 3.62234E-7 3.5224E-7 3.33594E-7 3.39453E-7 3.73202E-7 3.76351E-7 3.72255E-7 3.68005E-7 3.68102E-7 3.58981E-7 3.65833E-7 3.62378E-7 3.56592E-7 3.62396E-7 3.84928E-7 3.8768E-7 4.05299E-7 3.87318E-7 3.8424E-7 3.65876E-7 3.8031E-7 3.79461E-7 3.66023E-7 3.67334E-7 3.54709E-7 3.75907E-7 3.82765E-7 3.85965E-7 3.81211E-7 4.05883E-7 4.03247E-7 3.94676E-7 3.75514E-7 3.69075E-7 3.51657E-7 3.57743E-7 3.53635E-7 3.56451E-7 3.62553E-7 3.79232E-7 3.76673E-7 3.71091E-7 3.46565E-7 3.47012E-7 3.46757E-7 3.47986E-7 3.48243E-7 3.58232E-7 3.39534E-7 3.40149E-7 3.40279E-7 3.35938E-7 3.31246E-7 3.3168E-7 3.36305E-7 3.4841E-7 3.45676E-7 3.27892E-7 3.31188E-7 3.52444E-7 3.5688E-7 3.6792E-7 3.68703E-7 3.51908E-7 3.57166E-7 -9999 -9999 -9999 -9999 -9999 -9999 -9999 -9999 -9999 -9999 -9999 -9999 -9999 -9999 -9999 -9999 -9999 -9999 -9999 -9999 -9999 -9999 -9999 -9999 -9999 -9999 -9999 -9999 -9999 -9999 -9999 -9999 -9999 -9999 -9999 -9999 -9999 -9999 -9999 -9999 1.57333E-6 1.479E-6 1.48505E-6 1.42762E-6 1.32521E-6 1.24618E-6 1.13152E-6 1.06951E-6 9.86548E-7 1.56926E-5 1.39301E-5 1.32784E-5 1.18937E-5 1.08848E-5 8.98091E-6 6.50662E-6 6.23314E-6 5.05335E-6 4.36451E-6 3.67602E-6 3.5347E-6 3.33886E-6 3.485E-6 3.92582E-6 4.08345E-6 4.11722E-6 4.09592E-6 3.99636E-6 4.18297E-6 4.08748E-6 4.08828E-6 4.05835E-6 4.07421E-6 3.79101E-6 3.85086E-6 4.00971E-6 3.87971E-6 3.80539E-6 3.91302E-6 3.87046E-6 3.68697E-6 2.88498E-6 2.93375E-6 2.94106E-6 2.59642E-6 2.77036E-6 2.78783E-6 2.91909E-6 2.70981E-6 2.79981E-6 2.92933E-6 2.87447E-6 2.4735E-6 2.27851E-6 2.4824E-6 2.32867E-6 2.57056E-6 3.1558E-6 3.14877E-6 3.19369E-6 3.39952E-6 3.36828E-6 2.63558E-6 2.69925E-6 3.11416E-6 2.86162E-6 2.68231E-6 2.69734E-6 2.6569E-6 2.36998E-6 2.01569E-6 2.05106E-6 1.84347E-6 1.83767E-6 1.56092E-6 1.53315E-6 1.35888E-6 1.37438E-6 1.39461E-6 1.31716E-6 1.27476E-6 1.25739E-6 1.40387E-6 1.27032E-6 9.24457E-8 8.44191E-8 7.90424E-8 7.99513E-8 6.35583E-8 6.07613E-8 6.51207E-8 6.98323E-8 6.97745E-8 6.08024E-8 5.88937E-8 5.62422E-8 5.48751E-8 5.34365E-8 4.94279E-8 5.02145E-8 4.0066E-8 3.43655E-8 3.74521E-8 3.42669E-8 3.0364E-8 3.18333E-8 2.96698E-8 2.93454E-8 3.04786E-8 3.04786E-8 2.79985E-8 2.8246E-8 2.7778E-8 2.61296E-8 2.07378E-8 2.2881E-8 2.3198E-8 1.82109E-8 2.32609E-8 2.27741E-8 2.16706E-8 2.27229E-8 2.23437E-8 2.26302E-8 1.93686E-8 1.90288E-8 1.79819E-8 1.701E-8 1.64575E-8 1.70164E-8 1.84222E-8 1.70821E-8 1.58785E-8 1.64163E-8 1.90889E-8 2.12749E-8 2.15613E-8 2.24094E-8 2.11853E-8 2.08277E-8 2.10708E-8 2.03508E-8 2.24097E-8 2.10223E-8 1.94892E-8 2.04152E-8 2.03106E-8 1.79323E-8 2.22429E-8 1.73515E-8 2.03921E-8 2.17191E-8 2.61519E-8 2.36616E-8 1.84398E-8 2.08974E-8 3.13217E-8 2.96024E-8 2.71322E-8 3.60476E-8 4.36427E-8 4.65276E-8 4.20109E-8 4.20597E-8 4.14952E-8 4.63269E-8 4.93799E-8 6.24826E-8 7.66732E-8 7.58056E-8 7.6536E-8 8.53999E-8 7.84366E-8 7.79623E-8 7.67926E-8 5.81217E-8 5.31416E-8 5.62517E-8 4.47248E-8 4.53915E-8 4.28688E-8 3.3038E-8 4.0627E-8 4.36884E-8 5.61114E-8 4.64508E-8 4.12451E-8 4.27446E-8 4.24919E-8 4.45224E-8 4.51836E-8 4.81298E-8 3.79397E-8 5.25773E-8 6.28045E-8 7.5809E-8 7.64905E-8 7.0817E-8 7.2986E-8 7.33411E-8 7.23115E-8 6.5859E-8 6.05912E-8 5.87981E-8 5.95936E-8 6.44429E-8 6.24718E-8 6.76419E-8 8.32928E-8 9.74007E-8 7.2102E-8 7.0489E-8 6.50162E-8 5.70581E-8 6.8362E-8 7.98118E-8 1.08375E-7 1.30673E-7 1.58652E-7 1.48831E-7 1.18185E-7 1.14518E-7 1.24052E-7 1.08295E-7 1.02579E-7 9.90217E-8 1.17943E-7 1.31301E-7 1.97983E-7 2.33767E-7 2.7056E-7 2.5097E-7 2.39346E-7 2.34458E-7 3.17186E-7 1.94124E-7 2.6837E-7 4.30247E-7 3.55949E-7 2.71649E-7 2.12731E-7 1.58075E-7 1.52018E-7 1.36344E-7 1.21511E-7 1.23431E-7 1.11556E-7 1.42946E-7 1.78667E-7 1.78527E-7 1.35389E-7 1.32631E-7 1.69321E-7 1.65541E-7 1.73174E-7 2.51618E-7 2.15204E-7 1.63063E-7 1.38963E-7 1.31373E-7 -9999 -9999 -9999 -9999 -9999 -9999 -9999 -9999 -9999 -9999 -9999 -9999 -9999 -9999 -9999 -9999 -9999 -9999 -9999 -9999 -9999 -9999 -9999 -9999 -9999 -9999 -9999 -9999 -9999 -9999 -9999 -9999 -9999 -9999 -9999 -9999 -9999 -9999 -9999 -9999 -9999 -9999 -9999 -9999 -9999 -9999 -9999 -9999 -9999 -9999 -9999 -9999 -9999 -9999 -9999 -9999 -9999 -9999 -9999 -9999 -9999 -9999 -9999 -9999 -9999 -9999 -9999 -9999 -9999 -9999 -9999 -9999 -9999 -9999 -9999 -9999 -9999 -9999 -9999 -9999 -9999 -9999 -9999 -9999 -9999 -9999 -9999 -9999 -9999 -9999 -9999 -9999 -9999 -9999 -9999 -9999 -9999 -9999 -9999 -9999 -9999 -9999 -9999
-9999 -9999 -9999 -9999 -9999 -9999 -9999 -9999 -9999 -9999 -9999 -9999 -9999 -9999 -9999 -9999 -9999 -9999 -9999 -9999 -9999 -9999 -9999 -9999 -9999 -9999 -9999 -9999 -9999 -9999 -9999 -9999 -9999 -9999 -9999 -9999 -9999 -9999 -9999 -9999 -9999 -9999 -9999 -9999 -9999 -9999 -9999 -9999 -9999 -9999 -9999 -9999 -9999 -9999 -9999 -9999 -9999 -9999 -9999 -9999 -9999 -9999 -9999 -9999 -9999 -9999 -9999 -9999 -9999 -9999 -9999 -9999 -9999 -9999 -9999 -9999 -9999 -9999 -9999 -9999 -9999 -9999 -9999 -9999 -9999 -9999 -9999 -9999 -9999 -9999 -9999 -9999 -9999 -9999 -9999 -9999 -9999 -9999 -9999 -9999 -9999 -9999 1.15464E-5 1.12435E-5 1.10344E-5 1.14021E-5 1.02845E-5 1.00267E-5 9.70893E-6 9.82055E-6 9.64379E-6 8.81793E-6 8.73865E-6 8.51277E-6 8.4786E-6 8.14293E-6 7.90618E-6 8.34138E-6 7.43675E-6 7.18519E-6 7.09852E-6 6.88759E-6 7.0361E-6 7.18036E-6 6.81118E-6 6.60516E-6 6.90455E-6 6.63885E-6 6.34458E-6 6.34553E-6 6.31527E-6 6.30073E-6 6.05044E-6 6.07178E-6 5.967E-6 5.76576E-6 5.47439E-6 5.69015E-6 5.18831E-6 5.2087E-6 5.30018E-6 5.44693E-6 5.65736E-6 5.31198E-6 5.33835E-6 5.22677E-6 4.91424E-6 4.6779E-6 4.56004E-6 4.41066E-6 4.24737E-6 4.36534E-6 4.36215E-6 3.82532E-6 3.80217E-6 3.64554E-6 3.71585E-6 4.02674E-6 3.72903E-6 3.70999E-6 3.5291E-6 3.28774E-6 3.17893E-6 3.19581E-6 3.0845E-6 3.26886E-6 3.18214E-6 3.18684E-6 3.48632E-6 3.78631E-6 3.78076E-6 3.96354E-6 3.9377E-6 3.96307E-6 3.85656E-6 3.67746E-6 3.57077E-6 3.82308E-6 3.93572E-6 3.89237E-6 3.86881E-6 3.71772E-6 3.97573E-6 3.78751E-6 3.84941E-6 3.91056E-6 3.99504E-6 3.98672E-6 4.05932E-6 3.96092E-6 4.06848E-6 4.67314E-6 4.58285E-6 4.84304E-6 4.83791E-6 4.774E-6 4.72971E-6 4.91686E-6 4.95987E-6 4.96621E-6 5.05693E-6 5.10366E-6 5.42023E-6 5.69867E-6 5.81698E-6 3.4681E-7 3.39895E-7 3.30615E-7 3.64399E-7 3.70122E-7 3.6367E-7 3.72132E-7 3.64151E-7 3.6901E-7 3.59464E-7 3.51864E-7 3.59534E-7 3.59949E-7 3.69976E-7 3.59986E-7 3.59123E-7 3.64522E-7 3.54969E-7 3.61698E-7 3.57849E-7 3.70943E-7 3.826E-7 3.79254E-7 3.80482E-7 3.74044E-7 3.70257E-7 3.60976E-7 3.66097E-7 3.54534E-7 3.60278E-7 3.74256E-7 3.64946E-7 3.68362E-7 3.55928E-7 3.7438E-7 3.87797E-7 3.88588E-7 3.7391E-7 3.9604E-7 3.97076E-7 3.94058E-7 3.74218E-7 3.76528E-7 3.79449E-7 3.80208E-7 3.67012E-7 3.72403E-7 3.6847E-7 3.8027E-7 3.71717E-7 3.55828E-7 3.54461E-7 3.48242E-7 3.49238E-7 3.54882E-7 3.34645E-7 3.36102E-7 3.39473E-7 3.41502E-7 3.44302E-7 3.26277E-7 3.38945E-7 3.46187E-7 3.56489E-7 3.54129E-7 3.31507E-7 3.36443E-7 3.46777E-7 3.66152E-7 3.73648E-7 3.5432E-7 3.57537E-7 -9999 -9999 -9999 -9999 -9999 -9999 -9999 -9999 -9999 -9999 -9999 -9999 -9999 -9999 -9999 -9999 -9999 -9999 -9999 -9999 -9999 -9999 -9999 -9999 -9999 -9999 -9999 -9999 -9999 -9999 -9999 -9999 -9999 -9999 -9999 -9999 -9999 -9999 -9999 -9999 -9999 -9999 1.391E-6 1.44837E-6 1.43798E-6 1.24935E-6 1.12374E-6 1.02629E-6 9.04579E-7 1.41984E-5 1.31184E-5 1.22513E-5 1.08447E-5 8.44546E-6 6.88145E-6 5.99127E-6 5.05249E-6 4.47118E-6 4.32728E-6 3.66445E-6 3.62739E-6 3.7071E-6 3.70337E-6 3.51202E-6 3.81259E-6 3.99007E-6 4.08648E-6 4.23823E-6 4.29644E-6 4.22519E-6 4.1365E-6 4.05786E-6 3.98894E-6 3.78107E-6 3.89076E-6 3.94272E-6 3.67361E-6 3.62564E-6 3.58431E-6 3.95348E-6 3.56933E-6 2.82212E-6 2.58456E-6 2.57899E-6 2.27332E-6 2.75523E-6 2.9536E-6 2.68849E-6 2.87483E-6 2.79291E-6 2.83134E-6 2.62844E-6 3.00058E-6 3.11365E-6 2.97744E-6 2.69198E-6 2.9638E-6 3.04127E-6 2.97409E-6 3.03558E-6 3.15485E-6 3.23333E-6 2.7584E-6 2.87984E-6 2.95699E-6 2.67826E-6 2.24428E-6 2.08272E-6 2.04723E-6 2.03952E-6 1.8386E-6 1.53528E-6 1.76929E-6 1.71949E-6 1.45305E-6 1.43529E-6 1.33396E-6 1.42985E-6 1.42605E-6 1.33182E-6 1.41232E-6 1.2656E-6 1.33458E-6 1.28355E-6 1.37265E-6 1.29456E-6 1.21086E-6 7.41164E-8 6.11703E-8 4.99925E-8 5.97877E-8 6.00005E-8 5.70735E-8 5.71187E-8 5.15394E-8 5.04786E-8 5.38055E-8 5.6242E-8 5.12126E-8 5.10089E-8 4.13148E-8 3.18797E-8 3.15666E-8 2.87723E-8 2.8733E-8 2.91047E-8 2.48913E-8 2.79877E-8 2.45242E-8 2.88201E-8 2.59334E-8 2.64904E-8 2.5197E-8 2.2613E-8 1.9872E-8 2.301E-8 2.38053E-8 2.29388E-8 2.29965E-8 2.20925E-8 1.98473E-8 2.15453E-8 2.02129E-8 1.58148E-8 1.96161E-8 1.80527E-8 1.73606E-8 1.63755E-8 1.47571E-8 1.81266E-8 1.68011E-8 1.53676E-8 1.64244E-8 1.63115E-8 1.92687E-8 1.96202E-8 1.9836E-8 1.93971E-8 1.9931E-8 2.07079E-8 2.13559E-8 2.15699E-8 1.92238E-8 2.14869E-8 2.02631E-8 2.14914E-8 2.0833E-8 2.04439E-8 1.23806E-8 1.55973E-8 1.76561E-8 1.59945E-8 2.33721E-8 2.44136E-8 1.92259E-8 2.04133E-8 2.35559E-8 2.9539E-8 3.3255E-8 3.06356E-8 4.43258E-8 4.75269E-8 4.89569E-8 4.43511E-8 3.8025E-8 5.24567E-8 6.01542E-8 6.43698E-8 7.32901E-8 7.66337E-8 8.03092E-8 8.36313E-8 8.37146E-8 8.09187E-8 7.61592E-8 5.45007E-8 4.82565E-8 4.45009E-8 4.22816E-8 4.20111E-8 3.64786E-8 3.21414E-8 3.98982E-8 4.76283E-8 5.3236E-8 5.28473E-8 4.44497E-8 4.73653E-8 5.00209E-8 4.52419E-8 4.1732E-8 4.65668E-8 4.62286E-8 5.49818E-8 5.93425E-8 7.45953E-8 7.35447E-8 7.02426E-8 7.78173E-8 7.17062E-8 6.58547E-8 6.34486E-8 5.98935E-8 5.39875E-8 5.13101E-8 4.45305E-8 4.39883E-8 4.85378E-8 4.553E-8 5.66221E-8 3.62908E-8 4.68506E-8 4.46606E-8 5.46167E-8 7.55061E-8 8.56322E-8 1.23435E-7 1.47751E-7 1.47897E-7 1.86451E-7 1.40169E-7 1.28809E-7 1.20042E-7 1.13217E-7 1.28211E-7 1.22532E-7 1.21429E-7 1.55451E-7 2.01606E-7 2.11443E-7 2.22128E-7 2.36983E-7 2.30806E-7 2.3248E-7 2.50497E-7 2.35619E-7 2.22904E-7 2.56405E-7 3.05256E-7 2.7668E-7 3.03053E-7 1.87389E-7 1.43601E-7 1.23736E-7 1.12642E-7 1.01236E-7 1.35686E-7 1.48159E-7 2.02703E-7 1.93191E-7 1.67639E-7 1.65786E-7 1.49786E-7 1.6175E-7 1.7704E-7 1.56741E-7 1.52528E-7 1.24144E-7 1.37246E-7 1.18213E-7 -9999 -9999 -9999 -9999 -9999 -9999 -9999 -9999 -9999 -9999 -9999 -9999 -9999 -9999 -9999 -9999 -9999 -9999 -9999 -9999 -9999 -9999 -9999 -9999 -9999 -9999 -9999 -9999 -9999 -9999 -9999 -9999 -9999 -9999 -9999 -9999 -9999 -9999 -9999 -9999 -9999 -9999 -9999 -9999 -9999 -9999 -9999 -9999 -9999 -9999 -9999 -9999 -9999 -9999 -9999 -9999 -9999 -9999 -9999 -9999 -9999 -9999 -9999 -9999 -9999 -9999 -9999 -9999 -9999 -9999 -9999 -9999 -9999 -9999 -9999 -9999 -9999 -9999 -9999 -9999 -9999 -9999 -9999 -9999 -9999 -9999 -9999 -9999 -9999 -9999 -9999 -9999 -9999 -9999 -9999 -9999 -9999 -9999 -9999 -9999 -9999 -9999 -9999
-9999 -9999 -9999 -9999 -9999 -9999 -9999 -9999 -9999 -9999 -9999 -9999 -9999 -9999 -9999 -9999 -9999 -9999 -9999 -9999 -9999 -9999 -9999 -9999 -9999 -9999 -9999 -9999 -9999 -9999 -9999 -9999 -9999 -9999 -9999 -9999 -9999 -9999 -9999 -9999 -9999 -9999 -9999 -9999 -9999 -9999 -9999 -9999 -9999 -9999 -9999 -9999 -9999 -9999 -9999 -9999 -9999 -9999 -9999 -9999 -9999 -9999 -9999 -9999 -9999 -9999 -9999 -9999 -9999 -9999 -9999 -9999 -9999 -9999 -9999 -9999 -9999 -9999 -9999 -9999 -9999 -9999 -9999 -9999 -9999 -9999 -9999 -9999 -9999 -9999 -9999 -9999 -9999 -9999 -9999 -9999 -9999 -9999 -9999 -9999 -9999 -9999 1.14233E-5 1.12299E-5 1.15147E-5 1.01056E-5 9.9732E-6 9.64464E-6 1.01726E-5 1.01628E-5 9.84867E-6 8.88422E-6 8.47121E-6 8.41098E-6 8.50752E-6 8.69002E-6 8.576E-6 7.52023E-6 7.54787E-6 7.17498E-6 7.16032E-6 7.32831E-6 7.49759E-6 7.48022E-6 7.46111E-6 6.5611E-6 6.91231E-6 6.58661E-6 6.37854E-6 6.31829E-6 6.17597E-6 5.90274E-6 6.10091E-6 5.96071E-6 6.09342E-6 6.01124E-6 5.60651E-6 5.54834E-6 5.3548E-6 5.35028E-6 5.30499E-6 4.97569E-6 5.03409E-6 5.23684E-6 5.33393E-6 5.18978E-6 4.60847E-6 4.70863E-6 4.72612E-6 4.51504E-6 4.72241E-6 4.49715E-6 4.30113E-6 4.43593E-6 3.81856E-6 3.81512E-6 3.68425E-6 3.66095E-6 3.67288E-6 3.63296E-6 3.59139E-6 3.56166E-6 3.27417E-6 3.39985E-6 3.20689E-6 3.23655E-6 3.39558E-6 3.40261E-6 3.45986E-6 3.80064E-6 3.82134E-6 3.77528E-6 3.82138E-6 3.94601E-6 3.79101E-6 3.66393E-6 3.59556E-6 3.70266E-6 4.05529E-6 3.83101E-6 3.95441E-6 3.83159E-6 3.78302E-6 4.00562E-6 4.00342E-6 3.93286E-6 4.09172E-6 4.19109E-6 3.99149E-6 3.88285E-6 4.04222E-6 4.6616E-6 4.77991E-6 4.74218E-6 4.63466E-6 4.74213E-6 4.77766E-6 4.93893E-6 5.13762E-6 5.14805E-6 5.19308E-6 5.12881E-6 5.4538E-6 5.56384E-6 5.71201E-6 3.46565E-7 3.32737E-7 3.26392E-7 3.28844E-7 3.69054E-7 3.788E-7 3.80481E-7 3.70565E-7 3.62298E-7 3.61997E-7 3.62535E-7 3.5519E-7 3.54447E-7 3.60519E-7 3.62967E-7 3.57209E-7 3.52301E-7 3.58398E-7 3.62229E-7 3.85222E-7 3.73987E-7 3.72804E-7 3.85183E-7 3.89547E-7 3.81629E-7 3.78853E-7 3.77117E-7 3.59592E-7 3.63066E-7 3.61088E-7 3.62395E-7 3.61334E-7 3.66655E-7 3.59571E-7 3.65792E-7 3.53494E-7 3.53559E-7 3.46948E-7 3.54892E-7 3.53284E-7 3.55854E-7 3.63326E-7 3.6698E-7 3.6133E-7 3.70749E-7 3.63135E-7 3.70811E-7 3.68277E-7 3.67666E-7 3.75251E-7 3.70412E-7 3.6746E-7 3.65556E-7 3.44008E-7 3.48823E-7 3.31229E-7 3.35148E-7 3.48786E-7 3.48219E-7 3.50994E-7 3.57127E-7 3.38065E-7 3.46345E-7 3.51211E-7 3.58255E-7 3.30864E-7 3.41114E-7 3.47883E-7 3.52768E-7 3.31506E-7 3.62532E-7 3.66471E-7 -9999 -9999 -9999 -9999 -9999 -9999 -9999 -9999 -9999 -9999 -9999 -9999 -9999 -9999 -9999 -9999 -9999 -9999 -9999 -9999 -9999 -9999 -9999 -9999 -9999 -9999 -9999 -9999 -9999 -9999 -9999 -9999 -9999 -9999 -9999 -9999 -9999 -9999 -9999 -9999 -9999 1.36097E-6 1.39359E-6 1.45933E-6 1.30868E-6 1.22331E-6 1.08877E-6 9.7575E-7 8.7409E-7 1.25962E-5 1.15956E-5 1.1634E-5 1.03013E-5 8.40732E-6 6.57908E-6 5.82843E-6 5.04731E-6 4.58578E-6 3.95278E-6 3.67434E-6 3.6086E-6 3.68772E-6 3.77666E-6 3.55912E-6 3.54803E-6 3.89766E-6 4.32813E-6 4.2913E-6 4.17794E-6 4.23045E-6 4.10931E-6 4.05492E-6 3.93307E-6 3.37615E-6 3.98104E-6 4.06846E-6 3.8238E-6 3.43307E-6 3.84548E-6 3.64643E-6 3.32006E-6 2.92035E-6 2.94058E-6 2.68322E-6 2.59668E-6 2.74511E-6 2.75034E-6 3.04595E-6 2.61243E-6 2.83021E-6 2.70309E-6 2.63127E-6 2.63245E-6 2.32951E-6 2.17827E-6 2.60159E-6 2.92351E-6 3.11066E-6 2.73283E-6 2.83553E-6 3.16878E-6 2.7444E-6 2.65436E-6 2.42207E-6 2.33058E-6 2.3358E-6 2.13954E-6 1.85338E-6 1.73861E-6 1.79765E-6 1.74391E-6 1.47595E-6 1.63407E-6 1.42809E-6 1.2683E-6 1.37386E-6 1.36864E-6 1.42831E-6 1.3824E-6 1.40479E-6 1.37351E-6 1.34639E-6 1.2659E-6 1.23841E-6 1.25048E-6 1.10359E-6 1.17531E-6 1.12755E-6 9.96465E-7 5.39052E-8 5.68341E-8 5.87688E-8 5.01808E-8 5.22805E-8 4.25684E-8 5.06075E-8 5.10308E-8 5.34692E-8 5.16659E-8 5.31943E-8 4.58884E-8 3.62939E-8 2.40061E-8 2.48743E-8 2.50787E-8 2.54523E-8 2.51875E-8 2.41946E-8 2.5733E-8 2.77805E-8 2.82651E-8 2.58765E-8 2.04931E-8 2.23837E-8 2.37938E-8 2.38377E-8 2.12533E-8 1.91437E-8 1.80159E-8 1.90318E-8 1.678E-8 1.62153E-8 1.59118E-8 1.53073E-8 1.8018E-8 1.71137E-8 1.71512E-8 1.27148E-8 1.61706E-8 1.63418E-8 1.63906E-8 1.71268E-8 1.51367E-8 1.46177E-8 1.83526E-8 1.8178E-8 1.90069E-8 1.87089E-8 1.89012E-8 1.95158E-8 1.83268E-8 1.83189E-8 1.91133E-8 2.01733E-8 2.17198E-8 2.14826E-8 2.28899E-8 2.02086E-8 1.60478E-8 1.29115E-8 1.70176E-8 1.69266E-8 1.75889E-8 1.93872E-8 1.96289E-8 1.62962E-8 1.96677E-8 3.00511E-8 2.82198E-8 3.04714E-8 4.16344E-8 3.80299E-8 4.54431E-8 4.60708E-8 3.11456E-8 4.34928E-8 6.04721E-8 6.55607E-8 7.3446E-8 7.88422E-8 7.76014E-8 7.58075E-8 7.93645E-8 7.77751E-8 7.95849E-8 6.11638E-8 4.03134E-8 4.15067E-8 4.27117E-8 3.53704E-8 3.52503E-8 4.56897E-8 4.73049E-8 4.72244E-8 5.47019E-8 5.57906E-8 5.42253E-8 5.08891E-8 5.80037E-8 5.20237E-8 4.65618E-8 4.67814E-8 4.72764E-8 5.62305E-8 6.25186E-8 7.17595E-8 7.43736E-8 7.24686E-8 7.84471E-8 6.60515E-8 6.30314E-8 6.80651E-8 5.52531E-8 5.45139E-8 4.21027E-8 3.54921E-8 4.23047E-8 4.66374E-8 4.36445E-8 4.34755E-8 3.37994E-8 3.74913E-8 3.99503E-8 4.68413E-8 7.90595E-8 1.13426E-7 1.18523E-7 1.45951E-7 1.62073E-7 1.68451E-7 1.58236E-7 1.52054E-7 1.39513E-7 1.21114E-7 1.35134E-7 1.62261E-7 1.6699E-7 1.85313E-7 2.01267E-7 2.10641E-7 2.17536E-7 1.94734E-7 2.20778E-7 1.98508E-7 2.17096E-7 2.72506E-7 1.99218E-7 1.88109E-7 2.31729E-7 2.1003E-7 2.61479E-7 2.26643E-7 1.62062E-7 1.53051E-7 1.41707E-7 1.19843E-7 1.54952E-7 1.49891E-7 2.14772E-7 1.65436E-7 1.61628E-7 1.78666E-7 1.85767E-7 1.77577E-7 1.75348E-7 1.5597E-7 1.34535E-7 1.2438E-7 1.31206E-7 1.26515E-7 1.19668E-7 -9999 -9999 -9999 -9999 -9999 -9999 -9999 -9999 -9999 -9999 -9999 -9999 -9999 -9999 -9999 -9999 -9999 -9999 -9999 -9999 -9999 -9999 -9999 -9999 -9999 -9999 -9999 -9999 -9999 -9999 -9999 -9999 -9999 -9999 -9999 -9999 -9999 -9999 -9999 -9999 -9999 -9999 -9999 -9999 -9999 -9999 -9999 -9999 -9999 -9999 -9999 -9999 -9999 -9999 -9999 -9999 -9999 -9999 -9999 -9999 -9999 -9999 -9999 -9999 -9999 -9999 -9999 -9999 -9999 -9999 -9999 -9999 -9999 -9999 -9999 -9999 -9999 -9999 -9999 -9999 -9999 -9999 -9999 -9999 -9999 -9999 -9999 -9999 -9999 -9999 -9999 -9999 -9999 -9999 -9999 -9999 -9999 -9999 -9999 -9999 -9999 -9999
-9999 -9999 -9999 -9999 -9999 -9999 -9999 -9999 -9999 -9999 -9999 -9999 -9999 -9999 -9999 -9999 -9999 -9999 -9999 -9999 -9999 -9999 -9999 -9999 -9999 -9999 -9999 -9999 -9999 -9999 -9999 -9999 -9999 -9999 -9999 -9999 -9999 -9999 -9999 -9999 -9999 -9999 -9999 -9999 -9999 -9999 -9999 -9999 -9999 -9999 -9999 -9999 -9999 -9999 -9999 -9999 -9999 -9999 -9999 -9999 -9999 -9999 -9999 -9999 -9999 -9999 -9999 -9999 -9999 -9999 -9999 -9999 -9999 -9999 -9999 -9999 -9999 -9999 -9999 -9999 -9999 -9999 -9999 -9999 -9999 -9999 -9999 -9999 -9999 -9999 -9999 -9999 -9999 -9999 -9999 -9999 -9999 -9999 -9999 -9999 -9999 -9999 1.15122E-5 1.1851E-5 1.15092E-5 9.99076E-6 1.00839E-5 1.03615E-5 9.988E-6 9.19677E-6 9.14036E-6 8.88498E-6 8.47483E-6 8.9111E-6 8.53678E-6 8.22187E-6 8.37252E-6 7.8388E-6 7.23133E-6 7.17447E-6 7.30737E-6 7.3031E-6 7.02556E-6 7.36329E-6 7.33617E-6 6.86747E-6 6.8176E-6 6.20432E-6 6.30302E-6 6.28758E-6 5.92097E-6 5.82113E-6 5.98243E-6 5.73103E-6 6.04352E-6 5.85474E-6 5.67567E-6 5.45834E-6 4.94599E-6 5.50565E-6 5.32325E-6 5.27579E-6 5.26777E-6 5.30264E-6 4.92105E-6 4.68949E-6 4.68711E-6 4.84542E-6 4.63332E-6 4.92709E-6 4.75486E-6 4.56305E-6 4.55319E-6 4.51831E-6 3.85165E-6 3.81787E-6 3.78571E-6 3.73424E-6 3.69321E-6 3.63672E-6 3.68719E-6 3.66007E-6 3.55693E-6 3.31702E-6 3.13722E-6 3.30429E-6 3.20807E-6 3.27415E-6 3.34481E-6 3.47387E-6 3.82472E-6 3.81318E-6 3.93144E-6 3.83549E-6 3.82723E-6 3.84774E-6 3.77034E-6 3.78837E-6 4.14407E-6 4.17996E-6 4.07859E-6 3.97092E-6 4.05623E-6 4.16743E-6 4.08306E-6 4.07942E-6 4.04103E-6 4.26893E-6 4.13961E-6 4.30417E-6 4.25259E-6 4.29327E-6 4.84754E-6 4.87646E-6 4.64719E-6 4.88544E-6 4.7802E-6 4.78546E-6 4.86575E-6 4.7164E-6 5.21406E-6 5.23083E-6 5.17008E-6 5.65943E-6 5.56179E-6 3.31492E-7 3.442E-7 3.28178E-7 3.46463E-7 3.37669E-7 3.73746E-7 3.74473E-7 3.68894E-7 3.60462E-7 3.60263E-7 3.5995E-7 3.71731E-7 3.64782E-7 3.66086E-7 3.64308E-7 3.64858E-7 3.72527E-7 3.85562E-7 3.8571E-7 3.84694E-7 3.73638E-7 3.74121E-7 3.74952E-7 4.02991E-7 3.91883E-7 3.78621E-7 3.79597E-7 3.80645E-7 3.77058E-7 3.84942E-7 3.83496E-7 3.81252E-7 3.69485E-7 3.66381E-7 3.64226E-7 3.58002E-7 3.53462E-7 3.53819E-7 3.52123E-7 3.53643E-7 3.56527E-7 3.56977E-7 3.56681E-7 3.61254E-7 3.53634E-7 3.60007E-7 3.60738E-7 3.41846E-7 3.4625E-7 3.53293E-7 3.47957E-7 3.32477E-7 3.36304E-7 3.35667E-7 3.3631E-7 3.45041E-7 3.271E-7 3.40124E-7 3.43166E-7 3.42037E-7 3.63512E-7 3.34941E-7 3.41883E-7 3.51063E-7 3.67226E-7 3.6695E-7 3.45292E-7 3.47281E-7 3.37596E-7 3.37863E-7 3.34321E-7 3.47512E-7 -9999 -9999 -9999 -9999 -9999 -9999 -9999 -9999 -9999 -9999 -9999 -9999 -9999 -9999 -9999 -9999 -9999 -9999 -9999 -9999 -9999 -9999 -9999 -9999 -9999 -9999 -9999 -9999 -9999 -9999 -9999 -9999 -9999 -9999 -9999 -9999 -9999 -9999 -9999 -9999 1.35038E-6 1.33457E-6 1.38546E-6 1.46088E-6 1.27926E-6 1.15164E-6 1.11398E-6 1.01636E-6 8.81639E-7 1.27371E-5 1.1158E-5 1.03879E-5 9.32499E-6 8.74903E-6 6.49001E-6 5.66925E-6 5.21901E-6 4.80026E-6 4.39978E-6 3.92823E-6 3.9188E-6 3.84023E-6 3.72346E-6 3.56852E-6 3.67929E-6 4.1276E-6 4.37309E-6 3.99269E-6 3.91432E-6 3.81008E-6 3.9886E-6 4.03776E-6 3.96223E-6 3.95703E-6 4.02964E-6 3.89849E-6 4.01347E-6 3.6226E-6 3.24353E-6 3.22164E-6 3.33409E-6 2.75114E-6 2.65147E-6 2.83244E-6 2.91316E-6 2.83272E-6 2.90732E-6 2.71245E-6 3.10266E-6 3.01326E-6 2.7218E-6 2.95744E-6 2.89324E-6 2.65913E-6 2.51971E-6 2.70078E-6 2.88896E-6 2.88634E-6 2.98268E-6 3.06932E-6 2.9773E-6 2.66086E-6 2.18215E-6 2.01606E-6 2.04498E-6 2.02258E-6 1.83269E-6 1.75967E-6 1.7466E-6 1.77318E-6 1.81307E-6 1.6757E-6 1.55651E-6 1.2066E-6 1.32809E-6 1.35358E-6 1.38915E-6 1.44439E-6 1.41968E-6 1.30488E-6 1.32082E-6 1.27586E-6 1.21188E-6 1.11879E-6 1.1476E-6 1.08613E-6 1.0912E-6 9.73719E-7 9.52357E-7 9.11255E-7 9.26669E-7 9.53722E-7 5.43395E-8 5.21E-8 4.53901E-8 4.4352E-8 5.00158E-8 5.66463E-8 5.42784E-8 5.1956E-8 4.31841E-8 4.21556E-8 2.53066E-8 2.86344E-8 2.47941E-8 2.26717E-8 2.27781E-8 2.50758E-8 2.55938E-8 2.63543E-8 2.57908E-8 2.71247E-8 2.59342E-8 2.26964E-8 2.30965E-8 2.06702E-8 1.86276E-8 1.81661E-8 1.88179E-8 1.68976E-8 1.65749E-8 1.74765E-8 1.60035E-8 1.58971E-8 1.59405E-8 1.54425E-8 1.60725E-8 1.37407E-8 1.3636E-8 1.59262E-8 1.6641E-8 1.57623E-8 1.62311E-8 1.54791E-8 1.47492E-8 1.51413E-8 1.61523E-8 1.36836E-8 1.56678E-8 1.67319E-8 1.81124E-8 1.57227E-8 1.3953E-8 1.88304E-8 1.88722E-8 2.06071E-8 2.03057E-8 1.814E-8 1.74145E-8 1.39397E-8 2.19267E-8 1.93215E-8 2.15349E-8 1.99353E-8 2.0479E-8 1.42281E-8 2.04327E-8 2.38695E-8 3.09784E-8 3.14963E-8 3.27484E-8 2.92122E-8 4.20548E-8 4.01051E-8 3.75863E-8 4.70646E-8 5.61114E-8 7.32902E-8 8.06006E-8 8.11149E-8 7.43613E-8 6.65688E-8 7.58632E-8 7.40042E-8 7.954E-8 6.50997E-8 3.96835E-8 4.20677E-8 4.4613E-8 3.49523E-8 4.14148E-8 4.78713E-8 5.98794E-8 6.31622E-8 6.36204E-8 5.36075E-8 5.66092E-8 5.74813E-8 6.17962E-8 5.4132E-8 5.41275E-8 4.83455E-8 5.22571E-8 5.36821E-8 7.15597E-8 7.22852E-8 7.29619E-8 7.78143E-8 7.35159E-8 6.88761E-8 6.9182E-8 6.36427E-8 5.14498E-8 5.03161E-8 4.36472E-8 4.3838E-8 4.51833E-8 5.30463E-8 4.70106E-8 4.48252E-8 3.7704E-8 4.11594E-8 4.29229E-8 4.31358E-8 7.21155E-8 1.12413E-7 1.17094E-7 1.36823E-7 1.33468E-7 1.55589E-7 1.59927E-7 1.75867E-7 1.60985E-7 1.63007E-7 1.7802E-7 2.12696E-7 1.90154E-7 1.96799E-7 1.94115E-7 2.03376E-7 2.08373E-7 2.1663E-7 1.83324E-7 1.7547E-7 1.84701E-7 2.13667E-7 2.38293E-7 2.16461E-7 1.96708E-7 1.83266E-7 2.0534E-7 2.73777E-7 2.06211E-7 2.00866E-7 2.23177E-7 1.98165E-7 1.75883E-7 2.06316E-7 2.18105E-7 1.7419E-7 1.6075E-7 2.06259E-7 2.11189E-7 1.88378E-7 1.85728E-7 1.76884E-7 1.58664E-7 1.47018E-7 1.2608E-7 1.30303E-7 1.31846E-7 -9999 -9999 -9999 -9999 -9999 -9999 -9999 -9999 -9999 -9999 -9999 -9999 -9999 -9999 -9999 -9999 -9999 -9999 -9999 -9999 -9999 -9999 -9999 -9999 -9999 -9999 -9999 -9999 -9999 -9999 -9999 -9999 -9999 -9999 -9999 -9999 -9999 -9999 -9999 -9999 -9999 -9999 -9999 -9999 -9999 -9999 -9999 -9999 -9999 -9999 -9999 -9999 -9999 -9999 -9999 -9999 -9999 -9999 -9999 -9999 -9999 -9999 -9999 -9999 -9999 -9999 -9999 -9999 -9999 -9999 -9999 -9999 -9999 -9999 -9999 -9999 -9999 -9999 -9999 -9999 -9999 -9999 -9999 -9999 -9999 -9999 -9999 -9999 -9999 -9999 -9999 -9999 -9999 -9999 -9999 -9999 -9999 -9999 -9999 -9999 -9999 -9999
-9999 -9999 -9999 -9999 -9999 -9999 -9999 -9999 -9999 -9999 -9999 -9999 -9999 -9999 -9999 -9999 -9999 -9999 -9999 -9999 -9999 -9999 -9999 -9999 -9999 -9999 -9999 -9999 -9999 -9999 -9999 -9999 -9999 -9999 -9999 -9999 -9999 -9999 -9999 -9999 -9999 -9999 -9999 -9999 -9999 -9999 -9999 -9999 -9999 -9999 -9999 -9999 -9999 -9999 -9999 -9999 -9999 -9999 -9999 -9999 -9999 -9999 -9999 -9999 -9999 -9999 -9999 -9999 -9999 -9999 -9999 -9999 -9999 -9999 -9999 -9999 -9999 -9999 -9999 -9999 -9999 -9999 -9999 -9999 -9999 -9999 -9999 -9999 -9999 -9999 -9999 -9999 -9999 -9999 -9999 -9999 -9999 -9999 -9999 -9999 -9999 1.18833E-5 1.13801E-5 1.18217E-5 1.05907E-5 1.00033E-5 9.97282E-6 1.00486E-5 9.38103E-6 9.08542E-6 8.75262E-6 8.9064E-6 8.37198E-6 8.67002E-6 8.84204E-6 7.86129E-6 7.75316E-6 7.38656E-6 7.31088E-6 7.70423E-6 7.46494E-6 7.27085E-6 7.10151E-6 7.0372E-6 6.45155E-6 6.95824E-6 6.83411E-6 6.47298E-6 6.47108E-6 6.35507E-6 6.09311E-6 5.79684E-6 5.96625E-6 5.96089E-6 5.90684E-6 5.89471E-6 5.95368E-6 5.31275E-6 5.09832E-6 5.10966E-6 5.49649E-6 5.49467E-6 5.50184E-6 5.14086E-6 4.9639E-6 4.78938E-6 4.91158E-6 4.69612E-6 4.67967E-6 4.68532E-6 4.69719E-6 4.67792E-6 4.39794E-6 3.93174E-6 3.9266E-6 4.22563E-6 3.98372E-6 4.00276E-6 3.93343E-6 3.85222E-6 3.62296E-6 3.62691E-6 3.54468E-6 3.23002E-6 3.33548E-6 3.2058E-6 3.3293E-6 3.37972E-6 3.42199E-6 3.50911E-6 3.52263E-6 3.94625E-6 3.92012E-6 3.75421E-6 3.79067E-6 3.97398E-6 3.9432E-6 3.95365E-6 4.16297E-6 4.24734E-6 4.27105E-6 4.15515E-6 4.21246E-6 4.23773E-6 4.24257E-6 4.24037E-6 4.1787E-6 4.53226E-6 4.37875E-6 4.44802E-6 4.3181E-6 4.51943E-6 4.65162E-6 5.08386E-6 5.09776E-6 4.9685E-6 4.88673E-6 4.82529E-6 4.85617E-6 4.92153E-6 4.91524E-6 4.9753E-6 5.17404E-6 5.24095E-6 5.61691E-6 5.59489E-6 3.33821E-7 3.49577E-7 3.58064E-7 3.58276E-7 3.5765E-7 3.55615E-7 3.62964E-7 3.67383E-7 3.67819E-7 3.78056E-7 3.64263E-7 3.70637E-7 3.7108E-7 3.6054E-7 3.64527E-7 3.78002E-7 3.86853E-7 3.70499E-7 3.78281E-7 3.87257E-7 3.98736E-7 3.98406E-7 3.8833E-7 3.92264E-7 3.91786E-7 3.89846E-7 3.87869E-7 3.83019E-7 3.85887E-7 3.72591E-7 3.69518E-7 3.66082E-7 3.6402E-7 3.65323E-7 3.65478E-7 3.63445E-7 3.71535E-7 3.51084E-7 3.44711E-7 3.62168E-7 3.67044E-7 3.46856E-7 3.4796E-7 3.53517E-7 3.48808E-7 3.52125E-7 3.60662E-7 3.4577E-7 3.45401E-7 3.48526E-7 3.5184E-7 3.38284E-7 3.4267E-7 3.43611E-7 3.40205E-7 3.30371E-7 3.31463E-7 3.3755E-7 3.56036E-7 3.47421E-7 3.6488E-7 3.56549E-7 3.33024E-7 3.45481E-7 3.55192E-7 3.39053E-7 3.45982E-7 3.44687E-7 3.50166E-7 3.76128E-7 3.41013E-7 3.51447E-7 -9999 -9999 -9999 -9999 -9999 -9999 -9999 -9999 -9999 -9999 -9999 -9999 -9999 -9999 -9999 -9999 -9999 -9999 -9999 -9999 -9999 -9999 -9999 -9999 -9999 -9999 -9999 -9999 -9999 -9999 -9999 1.08833E-6 1.08853E-6 -9999 -9999 -9999 -9999 -9999 1.28089E-6 1.37513E-6 1.40601E-6 1.4262E-6 1.26932E-6 1.27605E-6 1.172E-6 1.08332E-6 1.04209E-6 9.20613E-7 1.30291E-5 1.16865E-5 1.0354E-5 8.5857E-6 7.04202E-6 6.2691E-6 5.31326E-6 5.36061E-6 5.17576E-6 4.93039E-6 4.69669E-6 4.03515E-6 3.86862E-6 3.62776E-6 3.56385E-6 3.95853E-6 4.06563E-6 4.19455E-6 3.9634E-6 4.04055E-6 3.62614E-6 3.72009E-6 3.75672E-6 3.77272E-6 4.27589E-6 3.72483E-6 3.35641E-6 3.90637E-6 3.80665E-6 3.7E-6 3.33194E-6 2.98585E-6 2.74556E-6 2.72412E-6 2.82173E-6 2.93588E-6 2.92855E-6 2.68036E-6 2.37054E-6 2.90071E-6 2.85741E-6 2.71681E-6 2.83009E-6 2.3166E-6 2.4388E-6 2.90831E-6 2.95398E-6 3.0565E-6 2.82423E-6 2.88097E-6 3.01283E-6 2.8657E-6 2.70326E-6 2.26527E-6 1.94787E-6 1.99299E-6 1.73309E-6 1.74896E-6 1.7347E-6 1.60002E-6 1.86763E-6 1.89217E-6 1.83823E-6 1.65312E-6 1.39473E-6 1.34747E-6 1.40895E-6 1.45246E-6 1.38024E-6 1.26026E-6 1.16928E-6 1.13182E-6 1.0824E-6 1.08864E-6 1.11096E-6 1.12652E-6 1.13014E-6 1.09623E-6 9.77856E-7 8.45423E-7 9.60598E-7 9.4089E-7 9.14119E-7 9.62821E-7 9.39079E-7 8.29593E-7 4.67477E-8 4.9107E-8 5.2814E-8 5.12995E-8 4.81699E-8 4.16224E-8 3.13326E-8 2.83702E-8 2.55638E-8 2.6631E-8 2.64553E-8 2.44912E-8 2.23575E-8 2.42239E-8 2.37587E-8 2.40318E-8 2.57856E-8 2.5388E-8 2.27387E-8 2.33827E-8 2.44279E-8 1.8633E-8 1.91212E-8 1.8351E-8 1.69231E-8 1.63988E-8 1.55675E-8 1.3698E-8 1.35128E-8 1.27151E-8 1.54375E-8 1.45192E-8 1.41032E-8 1.45288E-8 1.48866E-8 1.45996E-8 1.46879E-8 1.34737E-8 1.51189E-8 1.56726E-8 1.55578E-8 1.51493E-8 1.55667E-8 1.50633E-8 1.4472E-8 1.68685E-8 1.27533E-8 1.04651E-8 1.51913E-8 1.78606E-8 1.7037E-8 2.03148E-8 1.79693E-8 1.66761E-8 1.44746E-8 2.26247E-8 1.57648E-8 2.22431E-8 2.03241E-8 2.42366E-8 1.50619E-8 1.58365E-8 1.81796E-8 2.75112E-8 2.85104E-8 3.18756E-8 2.97979E-8 2.84569E-8 3.38729E-8 3.64369E-8 4.85275E-8 7.26136E-8 8.09201E-8 8.43378E-8 8.39607E-8 8.24829E-8 6.70011E-8 7.50182E-8 7.69745E-8 7.64823E-8 6.66299E-8 3.77073E-8 4.11913E-8 4.60673E-8 4.17962E-8 4.66906E-8 4.19496E-8 5.56396E-8 6.29968E-8 6.45294E-8 6.16833E-8 5.4569E-8 6.21808E-8 5.70072E-8 5.40459E-8 5.80912E-8 5.02195E-8 4.73454E-8 5.50115E-8 7.35015E-8 7.58704E-8 7.61033E-8 7.56477E-8 7.85524E-8 7.66515E-8 6.61628E-8 5.92969E-8 5.81923E-8 4.59519E-8 4.38143E-8 4.68129E-8 4.72202E-8 5.57457E-8 4.43834E-8 4.40848E-8 4.47973E-8 3.60036E-8 4.24199E-8 5.30395E-8 7.21144E-8 1.00156E-7 1.03225E-7 1.14393E-7 1.33211E-7 1.44395E-7 1.4405E-7 1.90863E-7 1.81115E-7 2.15851E-7 1.97082E-7 2.08383E-7 2.1144E-7 2.22363E-7 2.00395E-7 1.90399E-7 1.73512E-7 1.95408E-7 2.25817E-7 2.25254E-7 2.19142E-7 2.31188E-7 2.45863E-7 2.29301E-7 2.19233E-7 1.93312E-7 1.89821E-7 2.10529E-7 2.19687E-7 1.65708E-7 1.84051E-7 2.25016E-7 2.19604E-7 2.45722E-7 1.94154E-7 2.26116E-7 1.92157E-7 2.01728E-7 2.15896E-7 1.77838E-7 1.72094E-7 1.57852E-7 1.55881E-7 1.4574E-7 1.43603E-7 1.3402E-7 1.41609E-7 -9999 -9999 -9999 -9999 -9999 -9999 -9999 -9999 -9999 -9999 -9999 -9999 -9999 -9999 -9999 -9999 -9999 -9999 -9999 -9999 -9999 -9999 -9999 -9999 -9999 -9999 -9999 -9999 -9999 -9999 -9999 -9999 -9999 -9999 -9999 -9999 -9999 -9999 -9999 -9999 -9999 -9999 -9999 -9999 -9999 -9999 -9999 -9999 -9999 -9999 -9999 -9999 -9999 -9999 -9999 -9999 -9999 -9999 -9999 -9999 -9999 -9999 -9999 -9999 -9999 -9999 -9999 -9999 -9999 -9999 -9999 -9999 -9999 -9999 -9999 -9999 -9999 -9999 -9999 -9999 -9999 -9999 -9999 -9999 -9999 -9999 -9999 -9999 -9999 -9999 -9999 -9999 -9999 -9999 -9999 -9999 -9999 -9999 -9999 -9999 -9999 -9999
-9999 -9999 -9999 -9999 -9999 -9999 -9999 -9999 -9999 -9999 -9999 -9999 -9999 -9999 -9999 -9999 -9999 -9999 -9999 -9999 -9999 -9999 -9999 -9999 -9999 -9999 -9999 -9999 -9999 -9999 -9999 -9999 -9999 -9999 -9999 -9999 -9999 -9999 -9999 -9999 -9999 -9999 -9999 -9999 -9999 -9999 -9999 -9999 -9999 -9999 -9999 -9999 -9999 -9999 -9999 -9999 -9999 -9999 -9999 -9999 -9999 -9999 -9999 -9999 -9999 -9999 -9999 -9999 -9999 -9999 -9999 -9999 -9999 -9999 -9999 -9999 -9999 -9999 -9999 -9999 -9999 -9999 -9999 -9999 -9999 -9999 -9999 -9999 -9999 -9999 -9999 -9999 -9999 -9999 -9999 -9999 -9999 -9999 -9999 -9999 -9999 1.16093E-5 1.19046E-5 1.20165E-5 1.02954E-5 9.8135E-6 1.03021E-5 1.0015E-5 9.15865E-6 8.75901E-6 8.63479E-6 8.618E-6 8.30528E-6 8.70875E-6 8.15978E-6 7.82649E-6 7.70944E-6 7.38851E-6 7.43725E-6 7.43725E-6 7.50763E-6 7.16616E-6 6.6351E-6 7.37319E-6 7.1342E-6 6.99337E-6 6.95754E-6 6.61347E-6 6.47001E-6 6.48807E-6 6.06334E-6 6.01719E-6 5.92565E-6 5.88271E-6 5.90501E-6 5.6855E-6 5.94466E-6 5.35761E-6 5.18968E-6 5.23739E-6 5.18157E-6 5.50058E-6 5.20449E-6 4.85585E-6 4.98422E-6 4.702E-6 4.73304E-6 4.43876E-6 4.22854E-6 4.50885E-6 4.48885E-6 4.12358E-6 4.48849E-6 4.04531E-6 3.78223E-6 3.75395E-6 3.81277E-6 3.8557E-6 3.76782E-6 3.77574E-6 3.79223E-6 3.68019E-6 3.39449E-6 3.32082E-6 3.2303E-6 3.16755E-6 3.23983E-6 3.17887E-6 3.45504E-6 3.51046E-6 3.62762E-6 3.72236E-6 3.60814E-6 3.60447E-6 3.91341E-6 3.92898E-6 4.00981E-6 4.01916E-6 4.08517E-6 3.79577E-6 4.305E-6 4.24721E-6 4.27784E-6 4.08534E-6 4.18871E-6 4.13815E-6 4.27155E-6 4.38465E-6 4.55251E-6 4.75204E-6 4.64911E-6 4.64083E-6 4.726E-6 4.97143E-6 5.21902E-6 5.05901E-6 5.05716E-6 5.05293E-6 5.11061E-6 5.14156E-6 5.10979E-6 5.35355E-6 5.70184E-6 5.61535E-6 5.548E-6 5.4314E-6 3.33323E-7 3.47386E-7 3.49603E-7 3.59848E-7 3.55677E-7 3.57098E-7 3.6842E-7 3.45623E-7 3.45528E-7 3.39773E-7 3.54503E-7 3.86425E-7 3.77357E-7 3.71371E-7 3.6908E-7 3.73001E-7 3.8276E-7 3.55244E-7 3.67223E-7 3.71657E-7 4.13014E-7 3.95973E-7 3.94521E-7 3.89392E-7 4.05212E-7 3.90259E-7 3.91982E-7 3.8438E-7 3.72839E-7 4.02873E-7 3.89493E-7 3.67296E-7 3.64674E-7 3.65377E-7 3.66059E-7 3.61674E-7 3.92235E-7 3.75013E-7 3.5628E-7 3.44E-7 3.50793E-7 3.46387E-7 3.52545E-7 3.51639E-7 3.4088E-7 3.42473E-7 3.51582E-7 3.58758E-7 3.40141E-7 3.35575E-7 3.56332E-7 3.70197E-7 3.57151E-7 3.39389E-7 3.47451E-7 3.44675E-7 3.30846E-7 3.35176E-7 3.40199E-7 3.49801E-7 3.47538E-7 3.49381E-7 3.57766E-7 3.36051E-7 3.172E-7 3.26485E-7 3.30323E-7 3.43713E-7 3.59861E-7 3.67507E-7 3.55072E-7 -9999 -9999 -9999 -9999 -9999 -9999 -9999 -9999 -9999 -9999 -9999 -9999 -9999 -9999 -9999 -9999 -9999 -9999 -9999 -9999 -9999 -9999 -9999 -9999 -9999 -9999 -9999 -9999 -9999 -9999 -9999 -9999 -9999 1.03188E-6 -9999 -9999 -9999 -9999 -9999 -9999 1.31063E-6 1.26259E-6 1.22045E-6 1.26032E-6 1.20675E-6 1.06375E-6 1.1029E-6 9.4996E-7 8.1834E-7 8.21139E-7 1.18022E-5 1.02238E-5 8.79285E-6 7.78239E-6 6.4679E-6 5.93391E-6 5.61362E-6 4.99136E-6 4.88538E-6 4.31029E-6 4.24978E-6 4.10189E-6 3.23465E-6 3.88908E-6 4.24498E-6 4.28563E-6 3.98158E-6 4.07326E-6 4.07395E-6 3.79313E-6 3.8585E-6 3.66276E-6 3.87199E-6 3.82455E-6 3.55203E-6 3.95921E-6 4.01232E-6 3.85326E-6 3.43741E-6 3.06727E-6 2.9003E-6 2.86298E-6 2.86833E-6 2.83499E-6 2.83834E-6 2.92287E-6 2.80079E-6 2.68771E-6 2.46815E-6 2.41151E-6 2.34903E-6 2.13097E-6 2.1582E-6 2.17831E-6 2.35866E-6 2.50142E-6 2.44147E-6 2.40053E-6 2.67415E-6 2.65027E-6 3.10682E-6 2.88436E-6 2.51118E-6 2.18755E-6 2.1378E-6 1.91028E-6 1.83998E-6 1.58669E-6 1.85661E-6 2.18618E-6 2.04909E-6 2.07417E-6 1.98473E-6 1.80223E-6 1.50974E-6 1.46406E-6 1.42659E-6 1.31036E-6 1.22779E-6 1.09472E-6 1.07242E-6 1.10918E-6 1.08818E-6 1.09901E-6 1.03398E-6 1.08819E-6 1.06272E-6 1.07354E-6 1.02152E-6 9.10358E-7 9.33336E-7 8.95961E-7 9.23445E-7 8.15686E-7 7.681E-7 8.13298E-7 7.43936E-7 7.64775E-7 4.84611E-8 4.78124E-8 4.64703E-8 3.33795E-8 2.99417E-8 2.99506E-8 2.53129E-8 2.43848E-8 2.32271E-8 2.09526E-8 2.37202E-8 2.40252E-8 2.14019E-8 2.40807E-8 2.31334E-8 2.20234E-8 2.37455E-8 2.10997E-8 1.77458E-8 1.95177E-8 1.68127E-8 1.45126E-8 1.42628E-8 1.43233E-8 1.1351E-8 1.0455E-8 9.16113E-9 1.19795E-8 1.18889E-8 1.38077E-8 1.4122E-8 1.36101E-8 1.277E-8 1.32957E-8 1.32132E-8 1.53072E-8 1.49047E-8 1.56314E-8 1.43401E-8 1.58014E-8 1.09278E-8 1.38865E-8 1.45891E-8 1.30841E-8 1.19262E-8 1.43706E-8 1.50858E-8 1.54658E-8 1.50796E-8 1.91268E-8 2.16291E-8 1.92305E-8 1.94257E-8 1.82683E-8 1.77226E-8 2.00678E-8 1.41401E-8 1.5931E-8 1.80541E-8 1.90924E-8 2.19484E-8 2.92126E-8 3.38379E-8 3.65713E-8 3.14294E-8 3.55409E-8 3.17977E-8 3.61433E-8 8.59995E-8 7.16226E-8 7.83691E-8 6.22945E-8 7.91683E-8 5.76734E-8 6.22553E-8 6.89585E-8 7.56573E-8 6.59708E-8 4.884E-8 4.45182E-8 4.99905E-8 4.55448E-8 5.13562E-8 4.05648E-8 5.00561E-8 5.39494E-8 5.99378E-8 6.37526E-8 5.93608E-8 6.62877E-8 6.64091E-8 5.84817E-8 5.62343E-8 5.37201E-8 4.40811E-8 5.22109E-8 6.94883E-8 7.58179E-8 7.74381E-8 8.06283E-8 7.95954E-8 8.21559E-8 6.37258E-8 6.21028E-8 5.53353E-8 4.65276E-8 4.73507E-8 5.24674E-8 5.5164E-8 6.0266E-8 4.90554E-8 4.1878E-8 4.71434E-8 4.26926E-8 4.0911E-8 5.82739E-8 8.41415E-8 9.32173E-8 8.92074E-8 1.09244E-7 1.32176E-7 1.5251E-7 1.59162E-7 1.88854E-7 2.16493E-7 2.27352E-7 2.43893E-7 2.36296E-7 2.04691E-7 2.27029E-7 2.38182E-7 2.51799E-7 2.08051E-7 2.451E-7 2.67888E-7 2.67341E-7 2.65105E-7 2.67263E-7 2.53439E-7 2.08397E-7 2.1586E-7 2.16187E-7 2.38289E-7 1.98827E-7 1.72315E-7 1.39855E-7 1.45558E-7 1.47843E-7 1.88333E-7 2.3222E-7 2.25171E-7 2.5328E-7 2.10828E-7 2.07784E-7 2.15448E-7 1.87856E-7 1.78252E-7 1.59179E-7 1.5164E-7 1.57657E-7 1.50552E-7 1.47682E-7 1.53192E-7 -9999 -9999 -9999 -9999 -9999 -9999 -9999 -9999 -9999 -9999 -9999 -9999 -9999 -9999 -9999 -9999 -9999 -9999 -9999 -9999 -9999 -9999 -9999 -9999 -9999 -9999 -9999 -9999 -9999 -9999 -9999 -9999 -9999 -9999 -9999 -9999 -9999 -9999 -9999 -9999 -9999 -9999 -9999 -9999 -9999 -9999 -9999 -9999 -9999 -9999 -9999 -9999 -9999 -9999 -9999 -9999 -9999 -9999 -9999 -9999 -9999 -9999 -9999 -9999 -9999 -9999 -9999 -9999 -9999 -9999 -9999 -9999 -9999 -9999 -9999 -9999 -9999 -9999 -9999 -9999 -9999 -9999 -9999 -9999 -9999 -9999 -9999 -9999 -9999 -9999 -9999 -9999 -9999 -9999 -9999 -9999 -9999 -9999 -9999 -9999 -9999 -9999
-9999 -9999 -9999 -9999 -9999 -9999 -9999 -9999 -9999 -9999 -9999 -9999 -9999 -9999 -9999 -9999 -9999 -9999 -9999 -9999 -9999 -9999 -9999 -9999 -9999 -9999 -9999 -9999 -9999 -9999 -9999 -9999 -9999 -9999 -9999 -9999 -9999 -9999 -9999 -9999 -9999 -9999 -9999 -9999 -9999 -9999 -9999 -9999 -9999 -9999 -9999 -9999 -9999 -9999 -9999 -9999 -9999 -9999 -9999 -9999 -9999 -9999 -9999 -9999 -9999 -9999 -9999 -9999 -9999 -9999 -9999 -9999 -9999 -9999 -9999 -9999 -9999 -9999 -9999 -9999 -9999 -9999 -9999 -9999 -9999 -9999 -9999 -9999 -9999 -9999 -9999 -9999 -9999 -9999 -9999 -9999 -9999 -9999 -9999 -9999 -9999 1.24887E-5 1.21763E-5 1.06759E-5 1.03652E-5 1.04182E-5 1.02996E-5 9.25002E-6 9.22246E-6 8.80022E-6 8.68393E-6 8.59613E-6 8.72271E-6 8.65875E-6 7.87007E-6 7.76171E-6 7.46575E-6 7.7177E-6 7.66813E-6 7.68806E-6 6.94159E-6 6.82674E-6 6.73764E-6 6.53023E-6 6.94339E-6 6.85576E-6 6.51885E-6 6.58217E-6 6.52257E-6 6.32836E-6 6.10393E-6 5.91238E-6 6.04044E-6 5.93314E-6 5.95164E-6 6.1874E-6 5.82919E-6 5.23191E-6 5.65197E-6 5.34766E-6 5.32626E-6 5.10486E-6 5.09442E-6 4.78274E-6 4.34904E-6 4.53372E-6 4.51216E-6 4.40193E-6 4.0765E-6 4.02047E-6 4.20547E-6 4.14934E-6 3.94558E-6 3.79668E-6 3.68738E-6 3.80321E-6 3.82433E-6 3.91087E-6 3.77422E-6 3.80046E-6 3.79328E-6 3.69225E-6 3.41746E-6 3.46061E-6 3.32507E-6 3.27957E-6 3.28678E-6 3.27717E-6 3.42188E-6 3.56178E-6 3.56226E-6 3.59695E-6 3.39931E-6 3.4091E-6 3.53736E-6 3.76927E-6 3.81195E-6 3.90635E-6 4.06462E-6 4.08749E-6 4.16133E-6 4.23931E-6 4.26401E-6 4.41942E-6 4.3975E-6 4.21347E-6 4.30936E-6 4.39063E-6 4.47356E-6 4.60949E-6 4.77742E-6 4.72221E-6 4.79675E-6 5.33201E-6 5.37347E-6 5.22237E-6 5.19823E-6 5.27513E-6 5.06011E-6 5.31946E-6 5.33071E-6 5.40214E-6 5.36659E-6 5.75317E-6 5.68095E-6 5.64567E-6 5.63726E-6 3.35191E-7 3.36329E-7 3.47965E-7 3.79517E-7 3.79806E-7 3.77534E-7 3.72129E-7 3.65766E-7 3.59549E-7 3.57953E-7 3.74735E-7 3.80083E-7 3.84381E-7 3.88778E-7 3.82216E-7 3.63322E-7 3.64941E-7 3.70857E-7 3.82541E-7 3.89993E-7 3.68392E-7 4.02369E-7 4.14911E-7 4.22065E-7 4.23861E-7 3.86142E-7 3.75701E-7 3.77111E-7 3.74483E-7 3.74405E-7 3.73283E-7 3.66081E-7 3.68004E-7 3.66686E-7 3.69324E-7 3.62104E-7 3.84351E-7 3.5467E-7 3.53809E-7 3.58248E-7 3.50994E-7 3.52284E-7 3.38956E-7 3.33974E-7 3.43466E-7 3.46941E-7 3.6072E-7 3.57823E-7 3.44835E-7 3.51633E-7 3.55195E-7 3.37735E-7 3.25587E-7 3.25766E-7 3.33698E-7 3.38249E-7 3.35395E-7 3.39103E-7 3.44665E-7 3.52159E-7 3.59172E-7 3.58344E-7 3.46175E-7 3.50438E-7 3.28368E-7 3.38512E-7 3.41316E-7 3.42749E-7 3.51149E-7 4.06133E-7 -9999 -9999 -9999 -9999 -9999 -9999 -9999 -9999 -9999 -9999 -9999 -9999 -9999 -9999 -9999 -9999 -9999 -9999 -9999 -9999 -9999 -9999 -9999 -9999 -9999 -9999 -9999 -9999 8.62042E-7 -9999 -9999 -9999 -9999 -9999 -9999 -9999 -9999 -9999 -9999 -9999 1.29274E-6 1.25849E-6 1.24933E-6 1.216E-6 1.16927E-6 1.04329E-6 9.59722E-7 9.02805E-7 8.99955E-7 8.34618E-7 1.16996E-5 9.56019E-6 8.80765E-6 7.99092E-6 7.51198E-6 6.0183E-6 5.53418E-6 5.03281E-6 4.98421E-6 4.7237E-6 4.28485E-6 4.11359E-6 3.86826E-6 4.23666E-6 3.59093E-6 3.63939E-6 3.68603E-6 4.05375E-6 3.56465E-6 3.70422E-6 3.71519E-6 3.75756E-6 3.67602E-6 3.88333E-6 3.83275E-6 3.89223E-6 3.88658E-6 3.82723E-6 3.25418E-6 3.16497E-6 3.122E-6 3.20642E-6 3.12294E-6 2.82483E-6 2.81834E-6 2.77635E-6 2.46679E-6 2.07829E-6 2.32572E-6 2.59892E-6 2.43909E-6 2.29717E-6 2.06665E-6 2.01729E-6 2.02457E-6 2.00215E-6 1.85983E-6 2.05916E-6 2.42575E-6 2.52354E-6 2.8878E-6 2.83012E-6 2.71655E-6 2.56547E-6 2.11155E-6 2.21563E-6 2.07675E-6 1.94927E-6 2.21099E-6 2.24272E-6 2.08557E-6 1.92757E-6 1.44576E-6 1.38547E-6 1.39503E-6 1.40966E-6 1.3087E-6 1.20085E-6 1.19366E-6 1.14146E-6 1.1172E-6 9.88781E-7 1.00064E-6 1.13141E-6 1.06706E-6 1.02113E-6 9.63785E-7 8.87464E-7 8.73361E-7 8.78253E-7 8.67521E-7 8.21339E-7 7.92522E-7 7.80665E-7 7.01313E-7 7.4005E-7 7.14533E-7 7.13394E-7 7.07435E-7 7.2006E-7 4.37626E-8 3.31304E-8 2.92182E-8 3.26469E-8 2.94752E-8 2.34044E-8 2.22094E-8 2.22531E-8 2.29191E-8 2.17242E-8 2.0473E-8 2.03546E-8 2.02643E-8 2.26554E-8 2.5012E-8 2.14263E-8 2.05099E-8 1.77643E-8 1.52701E-8 1.3276E-8 1.53652E-8 1.42491E-8 1.22613E-8 1.01133E-8 1.00576E-8 1.13306E-8 1.41355E-8 1.21227E-8 1.07051E-8 1.12203E-8 1.12945E-8 1.21314E-8 1.21715E-8 1.44784E-8 1.41714E-8 1.4969E-8 1.0703E-8 1.28861E-8 8.16972E-9 8.6859E-9 1.16692E-8 1.41738E-8 1.40485E-8 1.40582E-8 1.53793E-8 1.59436E-8 1.51293E-8 1.95002E-8 2.07572E-8 2.00674E-8 1.62708E-8 2.081E-8 1.80357E-8 2.21698E-8 2.16474E-8 1.55243E-8 2.29474E-8 2.42522E-8 2.66022E-8 2.70773E-8 3.62861E-8 3.42857E-8 3.42631E-8 3.18063E-8 2.80876E-8 3.34627E-8 7.7991E-8 6.52526E-8 7.83207E-8 6.21798E-8 7.42589E-8 6.11955E-8 6.09308E-8 6.68164E-8 7.00122E-8 7.3859E-8 6.04625E-8 5.28459E-8 5.24874E-8 4.80279E-8 5.84637E-8 4.71987E-8 4.81543E-8 4.77044E-8 4.72228E-8 6.57622E-8 6.75854E-8 6.83593E-8 7.02419E-8 6.74009E-8 5.69958E-8 5.85511E-8 4.83051E-8 5.1404E-8 7.32677E-8 7.25971E-8 7.98612E-8 8.36155E-8 8.01385E-8 8.39494E-8 7.1671E-8 6.32221E-8 5.55269E-8 5.55306E-8 5.72094E-8 6.39412E-8 6.07419E-8 4.99541E-8 4.27171E-8 4.14216E-8 4.53536E-8 4.83846E-8 5.12525E-8 6.52611E-8 8.787E-8 1.06268E-7 1.01804E-7 9.40064E-8 1.28575E-7 1.37731E-7 1.62341E-7 1.96984E-7 2.12585E-7 2.02479E-7 1.97125E-7 2.40856E-7 2.10062E-7 2.4103E-7 2.33061E-7 2.50072E-7 2.45158E-7 2.52039E-7 2.52586E-7 2.66953E-7 2.65105E-7 2.50993E-7 2.45646E-7 2.37997E-7 2.32974E-7 2.33769E-7 1.98245E-7 1.7229E-7 1.67622E-7 1.5383E-7 1.36965E-7 1.35351E-7 1.99822E-7 1.99338E-7 2.23392E-7 2.05164E-7 2.66989E-7 2.3356E-7 1.83689E-7 1.86288E-7 1.90015E-7 1.93115E-7 1.87098E-7 1.84412E-7 1.89659E-7 1.82056E-7 1.56751E-7 -9999 -9999 -9999 -9999 -9999 -9999 -9999 -9999 -9999 -9999 -9999 -9999 -9999 -9999 -9999 -9999 -9999 -9999 -9999 -9999 -9999 -9999 -9999 -9999 -9999 -9999 -9999 -9999 -9999 -9999 -9999 -9999 -9999 -9999 -9999 -9999 -9999 -9999 -9999 -9999 -9999 -9999 -9999 -9999 -9999 -9999 -9999 -9999 -9999 -9999 -9999 -9999 -9999 -9999 -9999 -9999 -9999 -9999 -9999 -9999 -9999 -9999 -9999 -9999 -9999 -9999 -9999 -9999 -9999 -9999 -9999 -9999 -9999 -9999 -9999 -9999 -9999 -9999 -9999 -9999 -9999 -9999 -9999 -9999 -9999 -9999 -9999 -9999 -9999 -9999 -9999 -9999 -9999 -9999 -9999 -9999 -9999 -9999 -9999 -9999 -9999 -9999
-9999 -9999 -9999 -9999 -9999 -9999 -9999 -9999 -9999 -9999 -9999 -9999 -9999 -9999 -9999 -9999 -9999 -9999 -9999 -9999 -9999 -9999 -9999 -9999 -9999 -9999 -9999 -9999 -9999 -9999 -9999 -9999 -9999 -9999 -9999 -9999 -9999 -9999 -9999 -9999 -9999 -9999 -9999 -9999 -9999 -9999 -9999 -9999 -9999 -9999 -9999 -9999 -9999 -9999 -9999 -9999 -9999 -9999 -9999 -9999 -9999 -9999 -9999 -9999 -9999 -9999 -9999 -9999 -9999 -9999 -9999 -9999 -9999 -9999 -9999 -9999 -9999 -9999 -9999 -9999 -9999 -9999 -9999 -9999 -9999 -9999 -9999 -9999 -9999 -9999 -9999 -9999 -9999 -9999 -9999 -9999 -9999 -9999 -9999 -9999 -9999 1.21526E-5 1.19978E-5 1.07074E-5 1.01067E-5 1.06642E-5 1.0451E-5 1.04567E-5 9.42489E-6 8.80406E-6 9.14321E-6 8.66989E-6 8.27949E-6 7.87186E-6 7.70129E-6 7.59352E-6 7.58821E-6 7.72535E-6 7.58438E-6 7.81203E-6 6.91545E-6 6.83241E-6 7.03616E-6 6.95427E-6 6.85861E-6 6.9293E-6 6.51377E-6 6.5119E-6 6.61888E-6 6.55651E-6 6.16925E-6 6.35797E-6 5.93934E-6 5.91966E-6 6.07218E-6 5.92943E-6 5.20687E-6 5.17849E-6 5.17849E-6 5.12907E-6 5.12368E-6 5.14757E-6 4.91966E-6 4.67779E-6 4.2973E-6 4.35928E-6 4.33432E-6 4.36339E-6 4.33103E-6 3.87491E-6 4.27012E-6 4.08896E-6 3.92688E-6 3.75897E-6 3.59688E-6 3.61284E-6 3.8305E-6 3.89939E-6 3.81971E-6 3.81847E-6 3.60211E-6 3.63764E-6 3.61427E-6 3.51559E-6 3.46275E-6 3.3667E-6 3.29323E-6 3.30734E-6 3.35892E-6 3.53321E-6 3.64414E-6 3.64044E-6 3.59249E-6 3.59892E-6 3.62406E-6 3.63134E-6 3.69862E-6 3.76251E-6 3.92542E-6 4.02351E-6 3.79659E-6 3.8519E-6 4.2859E-6 4.24248E-6 4.27447E-6 4.30811E-6 4.35788E-6 4.3807E-6 4.40096E-6 4.67259E-6 4.75152E-6 4.61223E-6 4.7639E-6 4.94903E-6 5.0316E-6 5.24913E-6 5.53568E-6 5.22862E-6 5.24852E-6 5.31793E-6 5.42728E-6 5.21679E-6 5.46358E-6 5.84533E-6 5.76572E-6 5.92396E-6 5.70408E-6 5.66959E-6 3.43755E-7 3.37091E-7 3.52632E-7 3.55749E-7 3.75509E-7 3.67245E-7 3.69829E-7 3.62335E-7 3.62675E-7 3.52661E-7 3.58113E-7 4.14833E-7 3.89299E-7 3.87542E-7 3.72886E-7 3.73999E-7 3.63654E-7 4.00297E-7 3.95258E-7 3.94501E-7 3.94574E-7 3.96303E-7 4.14445E-7 3.9794E-7 4.05606E-7 4.02186E-7 4.06475E-7 3.82266E-7 3.76599E-7 3.58971E-7 3.59102E-7 3.59762E-7 3.80145E-7 3.56355E-7 3.55553E-7 3.49795E-7 3.53926E-7 3.57184E-7 3.60272E-7 3.62541E-7 3.58148E-7 3.61757E-7 3.67321E-7 3.42475E-7 3.48878E-7 3.50297E-7 3.54464E-7 3.62118E-7 3.65424E-7 3.67506E-7 3.24039E-7 3.23142E-7 3.29267E-7 3.2849E-7 3.31695E-7 3.45713E-7 3.47129E-7 3.47279E-7 3.56614E-7 3.60033E-7 3.35613E-7 3.41871E-7 3.50896E-7 3.36818E-7 3.57799E-7 3.40229E-7 3.37084E-7 3.33128E-7 3.6879E-7 4.35908E-7 -9999 -9999 -9999 -9999 -9999 -9999 -9999 -9999 -9999 -9999 -9999 -9999 -9999 -9999 -9999 -9999 -9999 -9999 -9999 -9999 -9999 -9999 -9999 -9999 -9999 -9999 8.53084E-7 8.27403E-7 8.00785E-7 9.23649E-7 -9999 -9999 -9999 -9999 -9999 -9999 -9999 -9999 -9999 -9999 1.25674E-6 1.24219E-6 1.24378E-6 1.20859E-6 1.02546E-6 1.00596E-6 9.35253E-7 8.88401E-7 7.84487E-7 6.93512E-7 9.80742E-6 8.75839E-6 6.95847E-6 7.80282E-6 6.84374E-6 5.45545E-6 5.37355E-6 4.90383E-6 4.62048E-6 4.23903E-6 4.15708E-6 4.03181E-6 4.55878E-6 4.02704E-6 3.96378E-6 3.55978E-6 4.06405E-6 4.07674E-6 3.7686E-6 3.74757E-6 3.73378E-6 3.67369E-6 3.58594E-6 3.86202E-6 4.01207E-6 3.9345E-6 3.52166E-6 3.44206E-6 3.352E-6 3.20346E-6 3.21457E-6 3.04525E-6 2.93855E-6 2.7024E-6 2.73941E-6 2.59504E-6 2.35911E-6 2.49216E-6 2.69757E-6 2.54231E-6 2.21133E-6 2.24871E-6 2.07543E-6 2.05952E-6 1.70631E-6 1.60904E-6 1.85771E-6 2.24428E-6 2.44656E-6 2.55772E-6 2.34469E-6 2.41452E-6 2.55073E-6 2.34308E-6 2.19437E-6 2.06084E-6 1.7918E-6 2.09643E-6 2.1226E-6 2.04134E-6 1.74773E-6 1.53167E-6 1.49805E-6 1.28428E-6 1.26387E-6 1.19497E-6 1.11762E-6 1.23159E-6 1.14051E-6 1.08561E-6 9.60363E-7 1.13545E-6 1.16433E-6 1.13555E-6 1.00032E-6 9.22105E-7 8.15199E-7 8.02484E-7 7.7009E-7 7.39626E-7 7.93228E-7 6.58443E-7 6.27349E-7 6.33246E-7 6.93685E-7 7.03566E-7 6.889E-7 6.52256E-7 6.4947E-7 6.15443E-7 6.40927E-7 3.30958E-8 3.5829E-8 2.21566E-8 2.20887E-8 2.09165E-8 1.95807E-8 2.08213E-8 2.00785E-8 1.98321E-8 1.887E-8 2.00584E-8 1.65418E-8 2.00409E-8 2.11362E-8 2.23936E-8 1.87006E-8 1.73625E-8 1.51675E-8 1.32034E-8 1.25724E-8 1.28232E-8 1.0726E-8 6.62941E-9 6.55701E-9 1.17995E-8 9.15491E-9 7.25565E-9 7.28112E-9 8.48276E-9 8.84857E-9 9.2874E-9 1.18861E-8 1.31144E-8 1.40841E-8 9.33711E-9 1.05033E-8 8.18784E-9 5.80356E-9 9.57257E-9 1.0977E-8 1.06601E-8 7.85897E-9 1.57093E-8 1.44011E-8 1.50928E-8 1.99787E-8 1.92569E-8 1.87632E-8 1.65893E-8 1.6719E-8 1.6003E-8 1.97655E-8 2.16039E-8 2.09911E-8 2.43477E-8 2.66672E-8 3.01296E-8 3.36175E-8 3.57611E-8 4.20033E-8 3.98619E-8 3.93331E-8 3.04606E-8 2.56968E-8 7.27998E-8 6.37596E-8 7.47037E-8 5.53401E-8 6.00952E-8 6.70287E-8 7.4481E-8 6.78491E-8 6.70048E-8 6.75393E-8 6.55489E-8 5.75844E-8 5.4032E-8 5.21794E-8 5.27538E-8 5.82116E-8 5.18128E-8 4.64243E-8 4.82914E-8 6.34779E-8 6.97498E-8 7.09749E-8 7.10909E-8 6.96373E-8 6.74978E-8 6.38458E-8 6.14878E-8 5.7357E-8 6.85444E-8 7.76954E-8 7.96645E-8 8.69372E-8 8.50587E-8 8.93955E-8 7.86065E-8 6.50708E-8 5.22592E-8 6.16466E-8 5.79845E-8 7.05334E-8 5.81294E-8 5.87402E-8 4.24572E-8 5.3164E-8 5.66908E-8 6.14692E-8 7.498E-8 7.53649E-8 9.64037E-8 1.06095E-7 1.1448E-7 1.09985E-7 1.14904E-7 1.20914E-7 1.47399E-7 2.16287E-7 1.9406E-7 1.5039E-7 1.88004E-7 2.4197E-7 2.42736E-7 2.42428E-7 2.30372E-7 2.19568E-7 2.62628E-7 2.00819E-7 2.0149E-7 2.2955E-7 2.52064E-7 1.9047E-7 2.11377E-7 2.18483E-7 2.19259E-7 2.57116E-7 2.29498E-7 1.78447E-7 1.5301E-7 1.64012E-7 1.87319E-7 1.87769E-7 2.0609E-7 1.99075E-7 1.83449E-7 2.07937E-7 2.2155E-7 2.6107E-7 1.79993E-7 1.97938E-7 2.06326E-7 2.15094E-7 1.85517E-7 1.81404E-7 1.65904E-7 2.0519E-7 2.01487E-7 1.77252E-7 -9999 -9999 -9999 -9999 -9999 -9999 -9999 -9999 -9999 -9999 -9999 -9999 -9999 -9999 -9999 -9999 -9999 -9999 -9999 -9999 -9999 -9999 -9999 -9999 -9999 -9999 -9999 -9999 -9999 -9999 -9999 -9999 -9999 -9999 -9999 -9999 -9999 -9999 -9999 -9999 -9999 -9999 -9999 -9999 -9999 -9999 -9999 -9999 -9999 -9999 -9999 -9999 -9999 -9999 -9999 -9999 -9999 -9999 -9999 -9999 -9999 -9999 -9999 -9999 -9999 -9999 -9999 -9999 -9999 -9999 -9999 -9999 -9999 -9999 -9999 -9999 -9999 -9999 -9999 -9999 -9999 -9999 -9999 -9999 -9999 -9999 -9999 -9999 -9999 -9999 -9999 -9999 -9999 -9999 -9999 -9999 -9999 -9999 -9999 -9999 -9999
-9999 -9999 -9999 -9999 -9999 -9999 -9999 -9999 -9999 -9999 -9999 -9999 -9999 -9999 -9999 -9999 -9999 -9999 -9999 -9999 -9999 -9999 -9999 -9999 -9999 -9999 -9999 -9999 -9999 -9999 -9999 -9999 -9999 -9999 -9999 -9999 -9999 -9999 -9999 -9999 -9999 -9999 -9999 -9999 -9999 -9999 -9999 -9999 -9999 -9999 -9999 -9999 -9999 -9999 -9999 -9999 -9999 -9999 -9999 -9999 -9999 -9999 -9999 -9999 -9999 -9999 -9999 -9999 -9999 -9999 -9999 -9999 -9999 -9999 -9999 -9999 -9999 -9999 -9999 -9999 -9999 -9999 -9999 -9999 -9999 -9999 -9999 -9999 -9999 -9999 -9999 -9999 -9999 -9999 -9999 -9999 -9999 -9999 -9999 -9999 -9999 1.2329E-5 1.11836E-5 1.06176E-5 1.03383E-5 1.08711E-5 1.07092E-5 9.76964E-6 9.39646E-6 8.99934E-6 9.36043E-6 9.21927E-6 8.15127E-6 7.96367E-6 7.65524E-6 7.74453E-6 7.93602E-6 7.68402E-6 6.80966E-6 7.5945E-6 6.80362E-6 7.0511E-6 7.09431E-6 7.12107E-6 6.99091E-6 6.51162E-6 6.57304E-6 6.57323E-6 6.54926E-6 6.69045E-6 6.53195E-6 6.24843E-6 6.07053E-6 6.05921E-6 6.00379E-6 5.3418E-6 5.24344E-6 5.1613E-6 5.14156E-6 5.22568E-6 5.14748E-6 4.95074E-6 4.78922E-6 4.37529E-6 4.49046E-6 4.41832E-6 4.25295E-6 4.18802E-6 4.11704E-6 4.02784E-6 4.19008E-6 3.9258E-6 3.67022E-6 3.70665E-6 3.68412E-6 3.75731E-6 3.66875E-6 3.76261E-6 3.55188E-6 3.56454E-6 3.60876E-6 3.68376E-6 3.57322E-6 3.70618E-6 3.66676E-6 3.45786E-6 3.42113E-6 3.33313E-6 3.49723E-6 3.42662E-6 3.4936E-6 3.54232E-6 3.51674E-6 3.42399E-6 3.38622E-6 3.61278E-6 3.5816E-6 3.6618E-6 3.73998E-6 3.89384E-6 4.02269E-6 4.30133E-6 4.21721E-6 4.02081E-6 4.21854E-6 4.35654E-6 4.27298E-6 4.39699E-6 4.53292E-6 4.8253E-6 4.8367E-6 4.74375E-6 4.862E-6 4.93993E-6 5.02619E-6 5.78909E-6 5.78909E-6 5.21231E-6 5.80406E-6 5.2467E-6 5.53049E-6 5.50273E-6 5.5124E-6 5.3907E-6 5.91106E-6 5.91505E-6 5.99994E-6 5.71118E-6 5.50775E-6 3.41268E-7 3.39407E-7 3.30847E-7 3.58904E-7 3.61583E-7 3.79064E-7 3.78846E-7 3.64952E-7 3.62162E-7 3.62705E-7 3.55552E-7 3.91928E-7 3.90076E-7 3.96652E-7 3.93875E-7 3.90057E-7 3.83235E-7 3.95758E-7 4.08891E-7 4.0907E-7 4.00228E-7 3.98673E-7 3.99895E-7 3.88207E-7 3.9044E-7 3.90154E-7 3.7628E-7 3.78408E-7 3.77813E-7 3.7473E-7 3.81202E-7 3.9113E-7 3.71515E-7 3.73085E-7 3.72178E-7 3.69462E-7 3.5114E-7 3.70158E-7 3.61034E-7 3.53622E-7 3.54077E-7 3.54607E-7 3.56909E-7 3.40574E-7 3.50283E-7 3.52023E-7 3.63955E-7 3.72601E-7 3.71702E-7 3.52757E-7 3.33452E-7 3.35187E-7 3.38591E-7 3.33281E-7 3.42714E-7 3.4448E-7 3.34326E-7 3.3576E-7 3.20783E-7 3.28054E-7 3.45583E-7 3.21141E-7 3.24129E-7 3.73217E-7 3.51067E-7 3.38348E-7 3.45409E-7 3.4991E-7 3.90184E-7 -9999 -9999 -9999 -9999 -9999 -9999 -9999 -9999 -9999 -9999 -9999 -9999 -9999 -9999 -9999 -9999 -9999 -9999 -9999 -9999 -9999 -9999 -9999 -9999 -9999 -9999 8.49683E-7 7.94111E-7 8.01597E-7 -9999 -9999 -9999 9.08483E-7 -9999 -9999 -9999 -9999 -9999 -9999 -9999 -9999 1.26885E-6 1.20262E-6 1.17607E-6 1.05792E-6 9.9894E-7 9.11339E-7 8.31656E-7 8.0366E-7 7.00695E-7 9.90403E-6 9.15079E-6 8.87702E-6 7.18202E-6 6.15734E-6 5.62945E-6 5.08398E-6 4.69219E-6 4.18828E-6 4.59046E-6 4.51221E-6 4.39506E-6 4.84246E-6 4.67613E-6 3.61535E-6 3.70454E-6 3.75942E-6 3.78306E-6 3.8334E-6 3.74991E-6 3.69926E-6 3.76801E-6 4.00082E-6 3.52901E-6 3.57172E-6 3.69048E-6 3.23089E-6 3.41966E-6 3.64691E-6 2.84834E-6 2.98739E-6 2.87556E-6 2.75674E-6 2.7903E-6 2.82773E-6 2.95338E-6 2.60974E-6 2.55011E-6 2.5306E-6 2.47491E-6 2.33978E-6 2.37055E-6 2.26179E-6 1.8623E-6 1.64664E-6 1.59141E-6 1.62065E-6 1.88458E-6 2.02993E-6 2.23943E-6 2.34575E-6 2.15871E-6 1.8232E-6 1.85867E-6 1.90384E-6 1.77399E-6 1.6079E-6 1.65188E-6 1.69265E-6 1.57384E-6 1.5285E-6 1.44515E-6 1.48417E-6 1.42745E-6 1.32901E-6 1.22601E-6 1.26969E-6 1.26983E-6 1.14203E-6 1.14734E-6 1.00161E-6 1.16049E-6 1.01347E-6 9.92552E-7 9.15018E-7 8.74047E-7 8.63648E-7 9.73138E-7 8.91182E-7 8.93731E-7 7.64105E-7 6.10222E-7 5.26687E-7 7.05089E-7 6.87292E-7 7.1846E-7 7.24141E-7 6.05747E-7 4.44268E-7 5.18628E-7 5.68984E-7 5.42665E-7 4.86473E-7 3.49938E-7 2.0972E-8 2.00932E-8 1.95074E-8 1.93982E-8 1.99049E-8 1.98754E-8 1.97025E-8 1.89529E-8 1.71034E-8 1.90983E-8 2.00924E-8 1.95151E-8 1.85951E-8 1.64932E-8 1.41867E-8 1.25895E-8 1.16596E-8 1.026E-8 8.59896E-9 6.89658E-9 6.59695E-9 8.90507E-9 7.32137E-9 4.8279E-9 5.61828E-9 6.04172E-9 7.22374E-9 7.69444E-9 7.81338E-9 1.29714E-8 1.2736E-8 1.00515E-8 9.69808E-9 8.52904E-9 6.02802E-9 8.27809E-9 1.04711E-8 9.29433E-9 5.03727E-9 1.20446E-8 1.48659E-8 1.35438E-8 1.71762E-8 1.46699E-8 1.42115E-8 1.33331E-8 1.43576E-8 1.57542E-8 1.33427E-8 1.74642E-8 2.11537E-8 2.32162E-8 2.31984E-8 2.43783E-8 2.70343E-8 3.39482E-8 3.29081E-8 4.32073E-8 4.62223E-8 3.77742E-8 4.82601E-8 7.93159E-8 7.57665E-8 5.65969E-8 4.85231E-8 5.57928E-8 6.92678E-8 6.95412E-8 6.19981E-8 7.01428E-8 6.96074E-8 6.65734E-8 5.9631E-8 5.52942E-8 4.83425E-8 5.14631E-8 5.87181E-8 5.66842E-8 5.06336E-8 4.98746E-8 6.18429E-8 6.72369E-8 6.46512E-8 7.50372E-8 7.17915E-8 6.96689E-8 6.46241E-8 7.09856E-8 6.10519E-8 6.15293E-8 7.39301E-8 8.31823E-8 8.5853E-8 8.9872E-8 8.91181E-8 8.30818E-8 7.19101E-8 6.3943E-8 5.02852E-8 4.20073E-8 3.91519E-8 5.71973E-8 6.61781E-8 6.50004E-8 7.21096E-8 7.81196E-8 7.64976E-8 7.83649E-8 7.83697E-8 9.80037E-8 9.29864E-8 1.14856E-7 1.22992E-7 1.26084E-7 1.55047E-7 1.54693E-7 1.68662E-7 1.76599E-7 1.45752E-7 1.75126E-7 2.21772E-7 2.55814E-7 1.85898E-7 2.25524E-7 2.138E-7 2.41995E-7 2.01228E-7 1.68817E-7 2.04074E-7 2.22496E-7 1.52511E-7 1.79137E-7 1.95753E-7 1.37258E-7 1.6371E-7 2.88885E-7 2.0329E-7 1.50162E-7 1.84198E-7 1.89219E-7 1.78272E-7 2.11534E-7 2.16625E-7 1.9003E-7 1.97281E-7 2.04056E-7 2.63965E-7 2.15985E-7 2.09817E-7 2.24523E-7 1.94202E-7 1.62954E-7 1.55409E-7 1.46474E-7 1.51636E-7 2.05258E-7 1.5587E-7 -9999 -9999 -9999 -9999 -9999 -9999 -9999 -9999 -9999 -9999 -9999 -9999 -9999 -9999 -9999 -9999 -9999 -9999 -9999 -9999 -9999 -9999 -9999 -9999 -9999 -9999 -9999 -9999 -9999 -9999 -9999 -9999 -9999 -9999 -9999 -9999 -9999 -9999 -9999 -9999 -9999 -9999 -9999 -9999 -9999 -9999 -9999 -9999 -9999 -9999 -9999 -9999 -9999 -9999 -9999 -9999 -9999 -9999 -9999 -9999 -9999 -9999 -9999 -9999 -9999 -9999 -9999 -9999 -9999 -9999 -9999 -9999 -9999 -9999 -9999 -9999 -9999 -9999 -9999 -9999 -9999 -9999 -9999 -9999 -9999 -9999 -9999 -9999 -9999 -9999 -9999 -9999 -9999 -9999 -9999 -9999 -9999 -9999 -9999 -9999 -9999
-9999 -9999 -9999 -9999 -9999 -9999 -9999 -9999 -9999 -9999 -9999 -9999 -9999 -9999 -9999 -9999 -9999 -9999 -9999 -9999 -9999 -9999 -9999 -9999 -9999 -9999 -9999 -9999 -9999 -9999 -9999 -9999 -9999 -9999 -9999 -9999 -9999 -9999 -9999 -9999 -9999 -9999 -9999 -9999 -9999 -9999 -9999 -9999 -9999 -9999 -9999 -9999 -9999 -9999 -9999 -9999 -9999 -9999 -9999 -9999 -9999 -9999 -9999 -9999 -9999 -9999 -9999 -9999 -9999 -9999 -9999 -9999 -9999 -9999 -9999 -9999 -9999 -9999 -9999 -9999 -9999 -9999 -9999 -9999 -9999 -9999 -9999 -9999 -9999 -9999 -9999 -9999 -9999 -9999 -9999 -9999 -9999 -9999 -9999 -9999 1.20944E-5 1.20893E-5 1.08304E-5 1.0627E-5 1.09868E-5 1.0964E-5 9.70508E-6 9.54935E-6 9.50203E-6 9.39569E-6 9.48477E-6 9.39605E-6 8.19621E-6 8.15387E-6 8.16885E-6 7.79914E-6 7.5285E-6 7.51393E-6 6.95534E-6 7.08232E-6 6.46891E-6 6.9348E-6 6.90658E-6 6.76293E-6 6.57696E-6 6.49775E-6 6.51661E-6 6.51439E-6 6.1809E-6 6.49513E-6 5.89064E-6 5.77125E-6 5.7392E-6 5.72021E-6 5.30959E-6 5.53651E-6 5.6181E-6 5.36322E-6 5.08749E-6 5.29339E-6 5.11616E-6 4.57338E-6 4.5228E-6 4.67824E-6 4.49942E-6 4.45709E-6 4.2628E-6 4.27163E-6 4.01368E-6 3.95131E-6 3.77068E-6 3.6154E-6 3.60045E-6 3.7629E-6 3.74475E-6 3.74154E-6 3.80756E-6 3.85486E-6 3.85022E-6 3.70269E-6 3.66539E-6 3.71717E-6 3.71653E-6 3.42705E-6 3.43249E-6 3.56342E-6 3.68711E-6 3.66684E-6 3.47589E-6 3.47715E-6 3.42479E-6 3.48722E-6 3.40591E-6 3.33363E-6 3.36492E-6 3.43313E-6 3.49769E-6 3.63813E-6 3.65681E-6 3.75818E-6 4.27261E-6 4.27862E-6 4.00417E-6 3.92131E-6 4.48667E-6 4.41729E-6 4.46237E-6 4.45613E-6 4.44483E-6 4.86598E-6 4.95594E-6 4.95981E-6 4.80913E-6 4.98219E-6 5.16449E-6 5.74668E-6 4.97905E-6 4.98601E-6 5.8743E-6 5.65455E-6 5.68181E-6 5.61372E-6 5.58929E-6 5.57551E-6 5.61446E-6 5.86949E-6 6.07458E-6 5.91385E-6 5.79643E-6 3.70514E-7 3.66969E-7 3.53614E-7 3.52862E-7 3.6745E-7 3.71451E-7 3.68011E-7 3.74172E-7 3.60219E-7 3.88945E-7 3.82063E-7 3.68565E-7 3.66133E-7 3.87649E-7 3.79427E-7 3.79796E-7 3.83296E-7 3.94867E-7 4.03273E-7 4.07064E-7 3.96234E-7 3.98695E-7 3.89622E-7 3.9664E-7 3.79179E-7 3.8991E-7 3.79138E-7 3.80141E-7 3.87504E-7 3.84373E-7 3.85078E-7 3.86563E-7 3.81449E-7 3.82288E-7 3.71596E-7 3.73071E-7 3.6023E-7 3.57666E-7 3.61933E-7 3.62422E-7 3.62941E-7 3.57655E-7 3.63387E-7 3.63022E-7 3.5337E-7 3.51757E-7 3.50351E-7 3.57134E-7 3.6547E-7 3.68635E-7 3.26295E-7 3.29785E-7 3.29966E-7 3.35682E-7 3.46297E-7 3.50997E-7 3.59615E-7 3.12412E-7 3.16819E-7 3.29497E-7 3.33539E-7 3.42191E-7 3.35853E-7 3.36282E-7 3.97732E-7 3.28636E-7 3.51534E-7 3.56045E-7 -9999 -9999 -9999 -9999 -9999 -9999 -9999 -9999 -9999 -9999 4.58485E-7 -9999 -9999 -9999 -9999 -9999 -9999 -9999 -9999 -9999 -9999 -9999 -9999 -9999 -9999 -9999 -9999 -9999 7.7058E-7 7.95549E-7 -9999 -9999 -9999 -9999 -9999 -9999 -9999 -9999 -9999 -9999 -9999 -9999 1.25097E-6 1.14483E-6 1.0908E-6 1.0577E-6 9.44971E-7 8.75772E-7 8.3319E-7 7.49387E-7 7.10788E-7 6.65176E-7 9.77015E-6 8.86889E-6 7.38892E-6 6.10528E-6 5.44109E-6 5.0802E-6 4.5408E-6 4.52062E-6 4.27181E-6 4.67992E-6 5.25401E-6 4.70207E-6 3.82337E-6 3.66367E-6 3.74734E-6 3.86736E-6 3.73235E-6 3.55557E-6 3.5765E-6 3.68611E-6 3.74818E-6 3.59308E-6 3.64958E-6 3.75192E-6 3.60651E-6 3.31475E-6 3.33662E-6 3.16994E-6 2.8565E-6 3.20546E-6 3.31048E-6 3.02373E-6 2.99984E-6 2.72515E-6 2.59483E-6 2.29328E-6 2.31014E-6 2.51832E-6 2.6281E-6 2.66578E-6 2.43139E-6 2.41411E-6 2.27377E-6 2.07575E-6 1.84327E-6 1.86458E-6 1.73942E-6 2.18705E-6 2.2039E-6 2.19954E-6 1.92077E-6 1.76025E-6 1.68787E-6 1.66753E-6 1.71189E-6 1.65591E-6 1.40847E-6 1.4702E-6 1.48881E-6 1.23947E-6 1.08804E-6 1.09248E-6 1.23522E-6 1.32213E-6 1.3189E-6 1.3095E-6 1.35249E-6 1.23019E-6 1.26935E-6 1.24504E-6 1.07027E-6 1.00793E-6 9.03928E-7 8.48308E-7 9.08118E-7 9.50923E-7 1.00736E-6 9.05588E-7 9.58029E-7 7.52415E-7 6.72044E-7 7.00758E-7 7.99702E-7 8.12019E-7 8.58726E-7 7.89106E-7 7.37288E-7 6.27698E-7 6.55361E-7 5.7193E-7 3.95557E-7 3.60308E-7 3.84661E-7 3.64708E-7 3.38257E-7 2.07958E-8 1.90705E-8 2.0287E-8 1.89357E-8 1.95274E-8 1.98561E-8 1.92833E-8 1.90761E-8 1.83642E-8 1.76911E-8 1.78664E-8 1.49699E-8 1.34361E-8 1.29603E-8 1.05808E-8 1.14441E-8 1.09576E-8 8.60874E-9 8.33057E-9 6.94143E-9 7.58751E-9 4.56884E-9 6.21625E-9 5.86856E-9 5.93496E-9 7.25737E-9 8.54544E-9 1.23325E-8 9.33205E-9 1.03713E-8 9.83947E-9 9.34821E-9 7.26778E-9 6.52033E-9 1.02611E-8 6.43113E-9 6.86462E-9 1.24183E-8 1.30427E-8 1.51189E-8 1.78289E-8 1.39611E-8 1.36278E-8 1.25668E-8 1.40383E-8 1.26348E-8 1.19201E-8 1.46091E-8 1.94403E-8 2.30311E-8 2.49423E-8 2.21735E-8 2.68141E-8 3.3785E-8 3.42345E-8 3.99375E-8 3.55098E-8 4.92687E-8 6.36524E-8 6.1835E-8 7.03515E-8 4.84428E-8 4.67682E-8 6.41554E-8 7.65809E-8 6.55665E-8 6.03298E-8 6.73431E-8 6.75654E-8 6.91354E-8 6.31589E-8 5.81487E-8 4.9088E-8 5.1006E-8 6.20085E-8 5.91494E-8 5.77575E-8 5.79531E-8 6.1701E-8 7.32887E-8 7.29498E-8 6.94574E-8 6.88597E-8 7.08598E-8 6.83145E-8 7.0951E-8 6.77244E-8 6.96715E-8 7.94727E-8 8.68558E-8 8.70979E-8 9.06945E-8 9.20221E-8 9.50082E-8 7.8609E-8 8.53042E-8 6.31739E-8 4.17028E-8 3.93716E-8 6.31725E-8 7.66592E-8 8.39125E-8 5.84903E-8 3.90191E-8 4.70834E-8 6.33892E-8 7.62448E-8 8.36799E-8 8.97982E-8 1.14848E-7 1.11182E-7 1.2999E-7 1.29697E-7 1.59806E-7 1.44153E-7 1.77311E-7 1.69827E-7 1.94308E-7 2.22441E-7 2.57479E-7 1.88566E-7 1.84494E-7 2.02652E-7 2.20755E-7 1.83382E-7 1.80202E-7 1.87188E-7 1.80257E-7 1.38431E-7 1.48059E-7 2.41792E-7 2.80445E-7 2.39331E-7 2.7248E-7 2.28481E-7 2.17902E-7 2.30889E-7 2.0643E-7 2.12493E-7 2.30205E-7 2.71435E-7 2.67656E-7 2.31069E-7 1.86521E-7 2.22556E-7 2.79025E-7 2.65175E-7 1.84135E-7 1.70731E-7 1.90393E-7 2.04671E-7 2.02006E-7 1.8536E-7 1.80081E-7 1.95579E-7 -9999 -9999 -9999 -9999 -9999 -9999 -9999 -9999 -9999 -9999 -9999 -9999 -9999 -9999 -9999 -9999 -9999 -9999 -9999 -9999 -9999 -9999 -9999 -9999 -9999 -9999 -9999 -9999 -9999 -9999 -9999 -9999 -9999 -9999 -9999 -9999 -9999 -9999 -9999 -9999 -9999 -9999 -9999 -9999 -9999 -9999 -9999 -9999 -9999 -9999 -9999 -9999 -9999 -9999 -9999 -9999 -9999 -9999 -9999 -9999 -9999 -9999 -9999 -9999 -9999 -9999 -9999 -9999 -9999 -9999 -9999 -9999 -9999 -9999 -9999 -9999 -9999 -9999 -9999 -9999 -9999 -9999 -9999 -9999 -9999 -9999 -9999 -9999 -9999 -9999 -9999 -9999 -9999 -9999 -9999 -9999 -9999 -9999 -9999 -9999 -9999
-9999 -9999 -9999 -9999 -9999 -9999 -9999 -9999 -9999 -9999 -9999 -9999 -9999 -9999 -9999 -9999 -9999 -9999 -9999 -9999 -9999 -9999 -9999 -9999 -9999 -9999 -9999 -9999 -9999 -9999 -9999 -9999 -9999 -9999 -9999 -9999 -9999 -9999 -9999 -9999 -9999 -9999 -9999 -9999 -9999 -9999 -9999 -9999 -9999 -9999 -9999 -9999 -9999 -9999 -9999 -9999 -9999 -9999 -9999 -9999 -9999 -9999 -9999 -9999 -9999 -9999 -9999 -9999 -9999 -9999 -9999 -9999 -9999 -9999 -9999 -9999 -9999 -9999 -9999 -9999 -9999 -9999 -9999 -9999 -9999 -9999 -9999 -9999 -9999 -9999 -9999 -9999 -9999 -9999 -9999 -9999 -9999 -9999 -9999 -9999 1.26129E-5 1.1312E-5 1.1162E-5 1.08588E-5 1.07761E-5 1.0531E-5 1.10675E-5 9.89013E-6 9.43424E-6 9.5801E-6 9.55058E-6 9.45616E-6 8.34493E-6 8.22848E-6 8.22546E-6 7.97697E-6 7.70463E-6 7.11117E-6 6.71593E-6 6.82079E-6 6.88882E-6 6.67822E-6 6.73905E-6 6.42005E-6 6.42832E-6 6.61839E-6 6.60704E-6 6.1686E-6 6.5552E-6 6.4881E-6 5.68362E-6 5.70325E-6 5.45531E-6 5.4674E-6 5.80746E-6 5.61216E-6 5.35863E-6 5.27284E-6 5.26778E-6 5.14839E-6 4.70361E-6 4.77803E-6 4.75122E-6 4.54518E-6 4.36181E-6 4.29196E-6 4.15608E-6 4.11227E-6 4.09904E-6 3.93426E-6 3.26516E-6 4.03439E-6 3.8377E-6 3.76817E-6 3.74145E-6 3.73502E-6 3.74084E-6 3.86371E-6 3.43028E-6 3.35762E-6 3.30196E-6 3.26561E-6 3.28853E-6 3.36484E-6 3.37057E-6 3.44659E-6 3.7229E-6 3.36013E-6 3.60625E-6 3.30076E-6 3.09934E-6 3.2405E-6 3.39349E-6 3.34158E-6 3.25603E-6 3.23435E-6 3.41102E-6 3.41176E-6 3.51912E-6 3.6934E-6 3.76135E-6 3.69505E-6 3.92679E-6 4.10304E-6 4.23202E-6 4.29066E-6 4.59094E-6 4.67683E-6 4.64286E-6 4.84136E-6 5.04168E-6 4.92411E-6 5.0265E-6 5.114E-6 5.10219E-6 5.09725E-6 5.01553E-6 5.89874E-6 5.84993E-6 5.85531E-6 5.7646E-6 5.76204E-6 5.84252E-6 5.82914E-6 5.62142E-6 5.98562E-6 6.14573E-6 6.22421E-6 6.24005E-6 6.35321E-6 3.81685E-7 3.7475E-7 3.66077E-7 3.51179E-7 3.65863E-7 3.80709E-7 3.68764E-7 3.70888E-7 3.68847E-7 3.88367E-7 3.92554E-7 3.76877E-7 3.6845E-7 3.72158E-7 3.7719E-7 3.92208E-7 3.95609E-7 3.88703E-7 4.2067E-7 4.17828E-7 4.17828E-7 3.80647E-7 3.87142E-7 3.88222E-7 3.88522E-7 3.83287E-7 3.79418E-7 3.80211E-7 3.94394E-7 3.85263E-7 3.84981E-7 3.82017E-7 3.84417E-7 3.90714E-7 3.68092E-7 3.68721E-7 3.64303E-7 3.61485E-7 3.59318E-7 3.65498E-7 3.64053E-7 3.68933E-7 3.70112E-7 3.57343E-7 3.50802E-7 3.5514E-7 3.40507E-7 3.70832E-7 3.73468E-7 3.48824E-7 3.42796E-7 3.40139E-7 3.49509E-7 3.55354E-7 3.54564E-7 3.58881E-7 3.38646E-7 3.19695E-7 3.22162E-7 3.33125E-7 3.50325E-7 3.43131E-7 3.49139E-7 3.66831E-7 3.46036E-7 3.2013E-7 -9999 -9999 -9999 -9999 -9999 4.05989E-7 4.03481E-7 4.05411E-7 3.79782E-7 3.46321E-7 3.45085E-7 3.80151E-7 4.09528E-7 3.86839E-7 -9999 -9999 -9999 -9999 -9999 -9999 -9999 -9999 -9999 -9999 -9999 -9999 -9999 -9999 -9999 7.78877E-7 -9999 -9999 -9999 -9999 -9999 -9999 -9999 -9999 -9999 -9999 -9999 -9999 -9999 -9999 1.15743E-6 1.09054E-6 9.84687E-7 9.19235E-7 8.62247E-7 7.90119E-7 6.90649E-7 6.74739E-7 5.9278E-7 9.18455E-6 8.22318E-6 7.84846E-6 6.2789E-6 5.54188E-6 4.63598E-6 4.64158E-6 4.04588E-6 3.96041E-6 4.98611E-6 4.69267E-6 4.45832E-6 3.7401E-6 3.55047E-6 3.76986E-6 3.79596E-6 3.69903E-6 3.69742E-6 3.79846E-6 3.76948E-6 3.71743E-6 3.75484E-6 3.80457E-6 3.68092E-6 3.67709E-6 3.66198E-6 3.71954E-6 3.31195E-6 3.31525E-6 3.31892E-6 3.16336E-6 3.13021E-6 3.21257E-6 3.06627E-6 2.49005E-6 2.28771E-6 2.25137E-6 2.21008E-6 2.20218E-6 2.21828E-6 2.20882E-6 2.24414E-6 2.00472E-6 2.07478E-6 1.92056E-6 1.75292E-6 2.19842E-6 2.25264E-6 2.26658E-6 2.26261E-6 1.93366E-6 1.91774E-6 1.91401E-6 1.65285E-6 1.68768E-6 1.73032E-6 1.69324E-6 1.62225E-6 1.51898E-6 1.29484E-6 1.08616E-6 9.50663E-7 1.02617E-6 1.27087E-6 1.24559E-6 1.33124E-6 1.3507E-6 1.38831E-6 1.3917E-6 1.26089E-6 1.19218E-6 1.03281E-6 8.68032E-7 9.42492E-7 1.02716E-6 1.04149E-6 1.01925E-6 9.66431E-7 9.83453E-7 7.7137E-7 8.12424E-7 9.51754E-7 9.34836E-7 8.48078E-7 7.61347E-7 7.64058E-7 7.49133E-7 6.34376E-7 5.96299E-7 5.12464E-7 4.84956E-7 4.26751E-7 4.464E-7 3.63521E-7 3.19527E-7 3.44499E-7 2.11159E-8 2.17575E-8 2.08296E-8 1.91083E-8 1.87451E-8 1.73521E-8 2.031E-8 1.78691E-8 1.8738E-8 1.58076E-8 1.55431E-8 1.42893E-8 1.37399E-8 1.47889E-8 1.42022E-8 9.19936E-9 9.10017E-9 5.81075E-9 5.43052E-9 6.8265E-9 5.24529E-9 4.6758E-9 6.20551E-9 6.58964E-9 7.96298E-9 1.02711E-8 9.77418E-9 8.43722E-9 1.0088E-8 8.55193E-9 9.85349E-9 7.04299E-9 5.88895E-9 7.49475E-9 5.37443E-9 8.29019E-9 1.08209E-8 1.39326E-8 1.51432E-8 1.39138E-8 1.04935E-8 1.5392E-8 1.71909E-8 1.70915E-8 1.27097E-8 1.00858E-8 1.49111E-8 1.87191E-8 2.29457E-8 2.54049E-8 1.94713E-8 1.98056E-8 2.22799E-8 2.45651E-8 2.87802E-8 2.8816E-8 4.50675E-8 6.16711E-8 5.13992E-8 6.25399E-8 5.26321E-8 3.81521E-8 6.16893E-8 7.19287E-8 7.56376E-8 6.9334E-8 6.96671E-8 6.772E-8 6.95518E-8 6.98751E-8 6.15399E-8 5.32861E-8 4.73735E-8 5.73321E-8 5.93037E-8 5.86872E-8 5.72216E-8 5.90795E-8 7.36383E-8 7.16516E-8 7.03039E-8 6.98529E-8 6.84104E-8 7.39889E-8 6.90183E-8 7.24464E-8 7.47733E-8 7.07553E-8 7.85031E-8 9.08748E-8 9.65293E-8 9.57442E-8 9.68117E-8 9.13766E-8 8.91729E-8 8.47207E-8 8.04299E-8 7.35376E-8 9.74136E-8 1.05176E-7 7.03442E-8 4.56497E-8 4.16716E-8 7.36076E-8 7.2868E-8 7.32539E-8 8.38005E-8 1.04883E-7 1.10444E-7 1.31134E-7 1.33053E-7 1.46712E-7 1.64164E-7 1.60577E-7 1.82113E-7 1.91873E-7 2.3358E-7 2.2472E-7 2.48002E-7 2.35285E-7 1.65572E-7 1.9658E-7 2.23391E-7 1.90063E-7 2.02357E-7 2.03382E-7 1.62238E-7 1.54451E-7 1.37195E-7 1.40484E-7 2.20496E-7 2.051E-7 2.7104E-7 2.29917E-7 2.58474E-7 1.59049E-7 1.39935E-7 1.56929E-7 1.86442E-7 1.79904E-7 2.24695E-7 2.92756E-7 2.26047E-7 2.26223E-7 2.44106E-7 2.72754E-7 1.82111E-7 1.87861E-7 1.89578E-7 1.9279E-7 2.26899E-7 2.11299E-7 1.96013E-7 2.22023E-7 -9999 -9999 -9999 -9999 -9999 -9999 -9999 -9999 -9999 -9999 -9999 -9999 -9999 -9999 -9999 -9999 -9999 -9999 -9999 -9999 -9999 -9999 -9999 -9999 -9999 -9999 -9999 -9999 -9999 -9999 -9999 -9999 -9999 -9999 -9999 -9999 -9999 -9999 -9999 -9999 -9999 -9999 -9999 -9999 -9999 -9999 -9999 -9999 -9999 -9999 -9999 -9999 -9999 -9999 -9999 -9999 -9999 -9999 -9999 -9999 -9999 -9999 -9999 -9999 -9999 -9999 -9999 -9999 -9999 -9999 -9999 -9999 -9999 -9999 -9999 -9999 -9999 -9999 -9999 -9999 -9999 -9999 -9999 -9999 -9999 -9999 -9999 -9999 -9999 -9999 -9999 -9999 -9999 -9999 -9999 -9999 -9999 -9999 -9999 -9999 -9999
-9999 -9999 -9999 -9999 -9999 -9999 -9999 -9999 -9999 -9999 -9999 -9999 -9999 -9999 -9999 -9999 -9999 -9999 -9999 -9999 -9999 -9999 -9999 -9999 -9999 -9999 -9999 -9999 -9999 -9999 -9999 -9999 -9999 -9999 -9999 -9999 -9999 -9999 -9999 -9999 -9999 -9999 -9999 -9999 -9999 -9999 -9999 -9999 -9999 -9999 -9999 -9999 -9999 -9999 -9999 -9999 -9999 -9999 -9999 -9999 -9999 -9999 -9999 -9999 -9999 -9999 -9999 -9999 -9999 -9999 -9999 -9999 -9999 -9999 -9999 -9999 -9999 -9999 -9999 -9999 -9999 -9999 -9999 -9999 -9999 -9999 -9999 -9999 -9999 -9999 -9999 -9999 -9999 -9999 -9999 -9999 -9999 -9999 -9999 -9999 1.2369E-5 1.23522E-5 1.11992E-5 1.11454E-5 1.05456E-5 1.08247E-5 1.0241E-5 9.81297E-6 9.35317E-6 9.67337E-6 8.77151E-6 8.56813E-6 8.43003E-6 8.39261E-6 7.97917E-6 7.24187E-6 7.22168E-6 7.23219E-6 6.75499E-6 7.00891E-6 6.73854E-6 6.61842E-6 6.64915E-6 6.30372E-6 6.73292E-6 6.84342E-6 6.76053E-6 6.12428E-6 6.54252E-6 6.03379E-6 5.90728E-6 5.79397E-6 5.66788E-6 5.60487E-6 5.58761E-6 5.29454E-6 5.25702E-6 5.14389E-6 4.96046E-6 4.76874E-6 4.80291E-6 4.6104E-6 4.64312E-6 4.40011E-6 4.40537E-6 4.38464E-6 4.22893E-6 4.21792E-6 4.01726E-6 3.78474E-6 3.82543E-6 3.6603E-6 3.50732E-6 3.30697E-6 3.33187E-6 3.33187E-6 3.42363E-6 3.31812E-6 3.19106E-6 3.3447E-6 3.22103E-6 3.22103E-6 3.39149E-6 3.41516E-6 3.36315E-6 3.4131E-6 3.43418E-6 3.44476E-6 3.3936E-6 3.10345E-6 3.13571E-6 3.04741E-6 3.14204E-6 3.17992E-6 3.37399E-6 3.36212E-6 3.28505E-6 3.51853E-6 3.44502E-6 3.53567E-6 3.44803E-6 3.6845E-6 3.73888E-6 4.2004E-6 4.18976E-6 4.2539E-6 4.43719E-6 4.51416E-6 4.55539E-6 4.6048E-6 4.88432E-6 4.67104E-6 4.86959E-6 5.06194E-6 5.03077E-6 5.1408E-6 5.18984E-6 5.1559E-6 5.33928E-6 5.90945E-6 5.87998E-6 5.91062E-6 5.95048E-6 5.87844E-6 6.22733E-6 6.43485E-6 6.10389E-6 6.1176E-6 6.20347E-6 6.24296E-6 5.98915E-6 3.7515E-7 3.74669E-7 3.54774E-7 3.45074E-7 3.67623E-7 3.89476E-7 3.76359E-7 3.84824E-7 3.85814E-7 3.91912E-7 3.7803E-7 3.73089E-7 3.79068E-7 3.82977E-7 3.81053E-7 3.87231E-7 3.88232E-7 4.17455E-7 4.20562E-7 4.12518E-7 4.01524E-7 4.00758E-7 3.95638E-7 4.05151E-7 4.06667E-7 3.85816E-7 3.86976E-7 4.15482E-7 4.15937E-7 4.15212E-7 4.11564E-7 4.07309E-7 4.03784E-7 3.88236E-7 3.73285E-7 3.74884E-7 3.6727E-7 3.55369E-7 3.6697E-7 3.63842E-7 3.73534E-7 3.7281E-7 3.59543E-7 3.58263E-7 3.64101E-7 3.63436E-7 3.75484E-7 3.76393E-7 3.83086E-7 3.64807E-7 3.49825E-7 3.50854E-7 3.56792E-7 3.56883E-7 3.58861E-7 3.53639E-7 3.43099E-7 3.24742E-7 3.27441E-7 3.76098E-7 3.36694E-7 3.45981E-7 3.67627E-7 3.71939E-7 -9999 -9999 -9999 -9999 -9999 3.81254E-7 3.86857E-7 3.82584E-7 3.78628E-7 3.93806E-7 3.93821E-7 3.90846E-7 3.87225E-7 3.89505E-7 4.24601E-7 4.67004E-7 4.70858E-7 -9999 -9999 -9999 -9999 -9999 -9999 -9999 -9999 -9999 -9999 -9999 -9999 -9999 -9999 -9999 -9999 9.05835E-7 -9999 -9999 -9999 -9999 -9999 -9999 -9999 -9999 -9999 -9999 -9999 1.07349E-6 1.04607E-6 1.00418E-6 8.78799E-7 8.60134E-7 8.08298E-7 6.94239E-7 6.43571E-7 5.74334E-7 9.01226E-6 8.30936E-6 7.72124E-6 5.89202E-6 5.66695E-6 5.19922E-6 4.9051E-6 5.06288E-6 4.34257E-6 4.40149E-6 3.90429E-6 3.90739E-6 3.72948E-6 3.49766E-6 3.56459E-6 3.6594E-6 3.74665E-6 3.6688E-6 3.98365E-6 3.72666E-6 3.74836E-6 3.80154E-6 3.69383E-6 3.49934E-6 3.54992E-6 3.4234E-6 3.44335E-6 3.31419E-6 3.24882E-6 2.91512E-6 2.74817E-6 2.68232E-6 2.83654E-6 2.25882E-6 2.16015E-6 2.21149E-6 1.95962E-6 2.07099E-6 2.03411E-6 2.04154E-6 2.11493E-6 1.98765E-6 2.1136E-6 1.90287E-6 1.88558E-6 1.76097E-6 1.96664E-6 2.26753E-6 2.35387E-6 2.08841E-6 1.78109E-6 2.27049E-6 2.06399E-6 1.91695E-6 1.83659E-6 1.74418E-6 1.79698E-6 1.76581E-6 1.62106E-6 1.45287E-6 1.29486E-6 1.08588E-6 1.11915E-6 1.23393E-6 1.34555E-6 1.4355E-6 1.39066E-6 1.42769E-6 1.32386E-6 1.29071E-6 1.24247E-6 1.18997E-6 1.15749E-6 1.14907E-6 1.08708E-6 1.07437E-6 1.00428E-6 9.99408E-7 1.03475E-6 9.65371E-7 1.01053E-6 8.79535E-7 8.74958E-7 7.76197E-7 7.61062E-7 6.9406E-7 6.94834E-7 5.96931E-7 5.47338E-7 4.47529E-7 4.18526E-7 4.68049E-7 3.91096E-7 3.38582E-7 3.32043E-7 3.32903E-7 3.3757E-7 3.34805E-7 2.11155E-8 1.94554E-8 1.80514E-8 1.8024E-8 1.72966E-8 1.83644E-8 1.7856E-8 1.57975E-8 1.41973E-8 9.82614E-9 1.10105E-8 1.31609E-8 1.09526E-8 7.90621E-9 7.47504E-9 5.75745E-9 6.61941E-9 6.8861E-9 7.00429E-9 5.72653E-9 8.20402E-9 7.67298E-9 9.89134E-9 9.95728E-9 8.76431E-9 7.85554E-9 1.02822E-8 7.65729E-9 1.00288E-8 7.44465E-9 5.79527E-9 5.87052E-9 5.42943E-9 6.81953E-9 9.70098E-9 1.47227E-8 1.15175E-8 1.09632E-8 8.12437E-9 1.20574E-8 1.71652E-8 1.31246E-8 1.45989E-8 1.12946E-8 1.18063E-8 1.66532E-8 1.84882E-8 2.47051E-8 2.05961E-8 1.65339E-8 2.50686E-8 1.90645E-8 2.07658E-8 2.92943E-8 4.2557E-8 5.37621E-8 4.24249E-8 5.44984E-8 5.50168E-8 4.11581E-8 5.11592E-8 7.29954E-8 7.54021E-8 6.54635E-8 6.86019E-8 7.08567E-8 6.65769E-8 7.10635E-8 6.22126E-8 5.73413E-8 6.2458E-8 5.63833E-8 5.62923E-8 5.80181E-8 4.87407E-8 6.00043E-8 6.27021E-8 7.28479E-8 6.38226E-8 6.87731E-8 6.87075E-8 7.16353E-8 6.79479E-8 7.21913E-8 7.46169E-8 7.59747E-8 9.18567E-8 8.86854E-8 9.67244E-8 9.90976E-8 9.69542E-8 9.98564E-8 9.99034E-8 9.46481E-8 9.80887E-8 1.07109E-7 1.06859E-7 9.3715E-8 7.78743E-8 5.67537E-8 5.67456E-8 7.18784E-8 6.62511E-8 8.39804E-8 9.91824E-8 1.08857E-7 1.10436E-7 1.15684E-7 1.33811E-7 1.4776E-7 1.64056E-7 1.80735E-7 1.77723E-7 2.08797E-7 1.97702E-7 1.69418E-7 1.79434E-7 2.15108E-7 2.17682E-7 2.0227E-7 2.07111E-7 2.13606E-7 2.25085E-7 2.43568E-7 1.91843E-7 1.90472E-7 1.86578E-7 2.15788E-7 1.87097E-7 2.04079E-7 2.1696E-7 2.08723E-7 2.6017E-7 2.35902E-7 2.26333E-7 1.78192E-7 1.88661E-7 1.3903E-7 1.65584E-7 2.70701E-7 3.35437E-7 2.50637E-7 2.59427E-7 2.78238E-7 2.38946E-7 2.23386E-7 2.05694E-7 2.07974E-7 2.31223E-7 1.99953E-7 2.03178E-7 2.41517E-7 -9999 -9999 -9999 -9999 -9999 -9999 -9999 -9999 -9999 -9999 -9999 -9999 -9999 -9999 -9999 -9999 -9999 -9999 -9999 -9999 -9999 -9999 -9999 -9999 -9999 -9999 -9999 -9999 -9999 -9999 -9999 -9999 -9999 -9999 -9999 -9999 -9999 -9999 -9999 -9999 -9999 -9999 -9999 -9999 -9999 -9999 -9999 -9999 -9999 -9999 -9999 -9999 -9999 -9999 -9999 -9999 -9999 -9999 -9999 -9999 -9999 -9999 -9999 -9999 -9999 -9999 -9999 -9999 -9999 -9999 -9999 -9999 -9999 -9999 -9999 -9999 -9999 -9999 -9999 -9999 -9999 -9999 -9999 -9999 -9999 -9999 -9999 -9999 -9999 -9999 -9999 -9999 -9999 -9999 -9999 -9999 -9999 -9999 -9999 -9999 -9999
-9999 -9999 -9999 -9999 -9999 -9999 -9999 -9999 -9999 -9999 -9999 -9999 -9999 -9999 -9999 -9999 -9999 -9999 -9999 -9999 -9999 -9999 -9999 -9999 -9999 -9999 -9999 -9999 -9999 -9999 -9999 -9999 -9999 -9999 -9999 -9999 -9999 -9999 -9999 -9999 -9999 -9999 -9999 -9999 -9999 -9999 -9999 -9999 -9999 -9999 -9999 -9999 -9999 -9999 -9999 -9999 -9999 -9999 -9999 -9999 -9999 -9999 -9999 -9999 -9999 -9999 -9999 -9999 -9999 -9999 -9999 -9999 -9999 -9999 -9999 -9999 -9999 -9999 -9999 -9999 -9999 -9999 -9999 -9999 -9999 -9999 -9999 -9999 -9999 -9999 -9999 -9999 -9999 -9999 -9999 -9999 -9999 -9999 -9999 -9999 1.22687E-5 1.16048E-5 1.06914E-5 1.08485E-5 1.05631E-5 1.04422E-5 1.08484E-5 9.81297E-6 9.66926E-6 9.62432E-6 9.52962E-6 8.64737E-6 8.25711E-6 8.18962E-6 7.97791E-6 7.84085E-6 7.13199E-6 7.67065E-6 7.34495E-6 7.01178E-6 6.77814E-6 6.65147E-6 6.48275E-6 6.46053E-6 6.70132E-6 6.86264E-6 6.25859E-6 6.05601E-6 6.08519E-6 5.84043E-6 5.77616E-6 5.78369E-6 5.66314E-6 5.50874E-6 5.19519E-6 5.1984E-6 5.19432E-6 4.90869E-6 4.86485E-6 4.82783E-6 4.71183E-6 4.5497E-6 4.6069E-6 4.23702E-6 4.1923E-6 4.18602E-6 4.38237E-6 4.42156E-6 4.34378E-6 3.73104E-6 3.75512E-6 3.79736E-6 3.3504E-6 3.40574E-6 3.44609E-6 3.24625E-6 3.3048E-6 3.34681E-6 3.19535E-6 3.15107E-6 2.78928E-6 2.99398E-6 3.29043E-6 3.29911E-6 3.17972E-6 3.15393E-6 3.40807E-6 3.41537E-6 3.42519E-6 3.17586E-6 3.09971E-6 2.93096E-6 2.96984E-6 3.03149E-6 3.22973E-6 3.05533E-6 3.15089E-6 3.31708E-6 3.12234E-6 3.48334E-6 3.60287E-6 3.719E-6 3.9258E-6 4.01553E-6 3.97392E-6 4.1518E-6 4.18042E-6 4.54284E-6 4.69315E-6 4.74424E-6 4.97903E-6 5.01153E-6 5.20542E-6 5.29404E-6 4.9796E-6 5.10717E-6 5.09972E-6 4.95846E-6 5.36232E-6 5.55334E-6 5.38764E-6 5.90055E-6 6.05093E-6 5.93724E-6 6.11019E-6 6.11481E-6 5.93887E-6 6.1176E-6 6.14864E-6 6.01944E-6 5.94473E-6 6.47432E-6 3.97947E-7 3.86631E-7 3.84479E-7 3.79899E-7 3.84123E-7 3.68311E-7 3.87979E-7 3.88412E-7 3.84348E-7 3.82517E-7 4.02599E-7 3.97071E-7 3.88119E-7 3.93937E-7 3.96149E-7 4.04175E-7 3.98899E-7 3.94815E-7 4.0105E-7 3.96361E-7 3.97547E-7 3.96172E-7 3.99772E-7 4.04784E-7 4.04326E-7 3.99752E-7 3.82587E-7 3.81106E-7 4.11925E-7 4.09409E-7 4.03004E-7 4.09809E-7 4.00896E-7 4.02089E-7 3.86883E-7 3.86972E-7 3.75502E-7 3.65759E-7 3.53404E-7 3.46913E-7 3.56547E-7 3.5204E-7 3.63212E-7 3.72595E-7 3.66854E-7 3.79645E-7 3.87049E-7 3.78886E-7 3.9259E-7 3.47079E-7 3.59019E-7 3.63089E-7 3.58449E-7 3.58106E-7 3.59282E-7 3.24381E-7 3.2498E-7 3.30171E-7 3.87716E-7 3.63333E-7 3.46755E-7 3.70912E-7 3.83585E-7 -9999 -9999 -9999 -9999 3.77002E-7 3.75057E-7 3.74271E-7 3.76065E-7 3.82173E-7 3.9008E-7 3.90917E-7 3.84548E-7 3.99567E-7 4.0633E-7 4.0661E-7 4.52368E-7 4.83508E-7 5.02922E-7 -9999 -9999 -9999 -9999 -9999 -9999 -9999 -9999 -9999 -9999 -9999 -9999 -9999 -9999 7.92395E-7 8.32164E-7 -9999 -9999 -9999 -9999 -9999 -9999 -9999 -9999 -9999 -9999 -9999 1.07333E-6 1.00976E-6 1.02406E-6 8.87219E-7 8.24378E-7 8.02255E-7 6.89101E-7 6.91509E-7 6.07767E-7 9.07196E-6 8.63726E-6 7.35332E-6 6.36916E-6 6.04164E-6 5.65178E-6 4.9802E-6 5.01908E-6 4.5538E-6 4.54563E-6 3.92455E-6 3.82487E-6 3.75133E-6 3.50132E-6 3.56972E-6 3.693E-6 3.88236E-6 3.75056E-6 3.8184E-6 3.86236E-6 3.67052E-6 3.53761E-6 3.66751E-6 3.73838E-6 3.65961E-6 3.39272E-6 3.40228E-6 3.02944E-6 2.95535E-6 2.46934E-6 2.40272E-6 2.69667E-6 2.74317E-6 2.08299E-6 2.04132E-6 2.06914E-6 2.03303E-6 1.88441E-6 2.16788E-6 2.1372E-6 1.91058E-6 1.69528E-6 1.81375E-6 1.71728E-6 1.47846E-6 1.82492E-6 1.92225E-6 2.0321E-6 2.14615E-6 1.96174E-6 1.96613E-6 1.75879E-6 2.02968E-6 2.12591E-6 2.05402E-6 1.74551E-6 1.83412E-6 1.83499E-6 1.79883E-6 1.76186E-6 1.65495E-6 1.68195E-6 1.44927E-6 1.25471E-6 1.39939E-6 1.44551E-6 1.36192E-6 1.44176E-6 1.31567E-6 1.28044E-6 1.24219E-6 1.18846E-6 1.1686E-6 1.19497E-6 1.10515E-6 1.06791E-6 1.03848E-6 8.91311E-7 9.16142E-7 8.8071E-7 8.87678E-7 7.44748E-7 6.6031E-7 6.52365E-7 6.63474E-7 6.54073E-7 6.20455E-7 5.81545E-7 4.88445E-7 3.99095E-7 3.97426E-7 3.87162E-7 3.24399E-7 3.23274E-7 3.4004E-7 3.5649E-7 3.41468E-7 3.41516E-7 3.07981E-7 2.86933E-7 2.77537E-7 1.78109E-8 1.68334E-8 1.71588E-8 1.7493E-8 1.75369E-8 1.48975E-8 1.32613E-8 1.24501E-8 1.2848E-8 1.22067E-8 8.07429E-9 5.89333E-9 8.43026E-9 8.06067E-9 8.25986E-9 7.37163E-9 8.79723E-9 7.77023E-9 7.84308E-9 8.0826E-9 7.35413E-9 7.28019E-9 5.77415E-9 8.29002E-9 6.60167E-9 8.54266E-9 8.5055E-9 7.34004E-9 6.57724E-9 5.21764E-9 6.47275E-9 1.12693E-8 1.37114E-8 1.18486E-8 9.55523E-9 8.19052E-9 1.23173E-8 1.44895E-8 1.53219E-8 1.47588E-8 1.52486E-8 1.38207E-8 1.32958E-8 2.02847E-8 2.34574E-8 2.71404E-8 2.25585E-8 2.57395E-8 1.60468E-8 1.63992E-8 3.07009E-8 3.29094E-8 4.49687E-8 4.4527E-8 5.11023E-8 5.00744E-8 4.62257E-8 5.4856E-8 7.79724E-8 6.80375E-8 6.31697E-8 6.17417E-8 7.02607E-8 6.57607E-8 5.91496E-8 6.25388E-8 5.9036E-8 6.19671E-8 5.78794E-8 5.602E-8 5.86911E-8 5.56205E-8 5.34874E-8 6.35875E-8 6.48129E-8 6.83697E-8 6.78518E-8 6.65072E-8 7.48557E-8 6.80439E-8 6.97319E-8 6.91346E-8 7.60396E-8 8.86902E-8 9.11791E-8 8.56758E-8 1.03227E-7 1.06353E-7 1.05701E-7 1.0663E-7 1.13232E-7 1.04619E-7 1.08931E-7 1.07162E-7 1.01085E-7 7.83015E-8 7.98403E-8 7.22352E-8 6.52401E-8 6.65826E-8 8.54591E-8 1.00628E-7 1.12582E-7 1.11544E-7 1.19344E-7 1.29971E-7 1.47769E-7 1.52456E-7 1.81214E-7 1.7693E-7 1.64261E-7 1.63471E-7 1.83129E-7 1.67521E-7 2.46788E-7 2.51122E-7 2.81501E-7 1.98871E-7 2.14571E-7 2.18486E-7 2.36824E-7 2.35401E-7 2.26973E-7 1.63894E-7 1.80031E-7 2.03136E-7 2.31955E-7 1.61253E-7 1.57607E-7 1.6713E-7 2.11778E-7 2.80226E-7 2.16126E-7 2.67654E-7 1.83257E-7 1.97362E-7 2.73353E-7 3.08379E-7 3.46849E-7 3.41513E-7 3.55257E-7 3.2182E-7 3.29561E-7 2.2368E-7 2.59777E-7 2.58788E-7 2.68288E-7 2.61634E-7 2.65896E-7 2.22041E-7 -9999 -9999 -9999 -9999 -9999 -9999 -9999 -9999 -9999 -9999 -9999 -9999 -9999 -9999 -9999 -9999 -9999 -9999 -9999 -9999 -9999 -9999 -9999 -9999 -9999 -9999 -9999 -9999 -9999 -9999 -9999 -9999 -9999 -9999 -9999 -9999 -9999 -9999 -9999 -9999 -9999 -9999 -9999 -9999 -9999 -9999 -9999 -9999 -9999 -9999 -9999 -9999 -9999 -9999 -9999 -9999 -9999 -9999 -9999 -9999 -9999 -9999 -9999 -9999 -9999 -9999 -9999 -9999 -9999 -9999 -9999 -9999 -9999 -9999 -9999 -9999 -9999 -9999 -9999 -9999 -9999 -9999 -9999 -9999 -9999 -9999 -9999 -9999 -9999 -9999 -9999 -9999 -9999 -9999 -9999 -9999 -9999 -9999 -9999 -9999
-9999 -9999 -9999 -9999 -9999 -9999 -9999 -9999 -9999 -9999 -9999 -9999 -9999 -9999 -9999 -9999 -9999 -9999 -9999 -9999 -9999 -9999 -9999 -9999 -9999 -9999 -9999 -9999 -9999 -9999 -9999 -9999 -9999 -9999 -9999 -9999 -9999 -9999 -9999 -9999 -9999 -9999 -9999 -9999 -9999 -9999 -9999 -9999 -9999 -9999 -9999 -9999 -9999 -9999 -9999 -9999 -9999 -9999 -9999 -9999 -9999 -9999 -9999 -9999 -9999 -9999 -9999 -9999 -9999 -9999 -9999 -9999 -9999 -9999 -9999 -9999 -9999 -9999 -9999 -9999 -9999 -9999 -9999 -9999 -9999 -9999 -9999 -9999 -9999 -9999 -9999 -9999 -9999 -9999 -9999 -9999 -9999 -9999 -9999 -9999 1.24963E-5 1.08146E-5 1.06281E-5 1.05629E-5 1.04573E-5 9.75993E-6 9.5951E-6 9.50655E-6 9.51427E-6 9.27659E-6 9.25593E-6 8.94268E-6 8.2546E-6 8.58413E-6 8.15297E-6 7.97452E-6 7.24835E-6 7.22827E-6 7.23065E-6 6.72693E-6 6.85139E-6 6.77731E-6 6.49702E-6 6.84251E-6 6.39756E-6 6.07482E-6 6.08987E-6 5.94812E-6 5.94601E-6 5.7519E-6 5.78946E-6 5.41443E-6 5.78276E-6 5.59913E-6 4.94334E-6 5.14193E-6 4.93271E-6 4.93962E-6 4.84572E-6 4.89488E-6 4.6057E-6 4.43999E-6 4.23933E-6 4.45327E-6 4.37022E-6 3.84708E-6 3.88403E-6 3.87426E-6 3.69193E-6 3.83773E-6 3.44609E-6 3.50878E-6 3.3944E-6 3.30885E-6 3.00476E-6 3.25769E-6 3.25963E-6 3.224E-6 3.13695E-6 3.07269E-6 2.77411E-6 2.7475E-6 3.13809E-6 3.05222E-6 2.77151E-6 3.27368E-6 3.28905E-6 3.30934E-6 3.25229E-6 3.14731E-6 3.21061E-6 2.90502E-6 2.89128E-6 2.90121E-6 3.00059E-6 3.01055E-6 3.21025E-6 2.97659E-6 2.94238E-6 3.19402E-6 3.32903E-6 3.63762E-6 3.655E-6 3.91781E-6 3.94739E-6 3.931E-6 3.97125E-6 4.23928E-6 4.75413E-6 4.28341E-6 4.48254E-6 4.8178E-6 4.69526E-6 5.07627E-6 5.17383E-6 5.26372E-6 4.90858E-6 4.90616E-6 5.04691E-6 5.09927E-6 5.46395E-6 5.68695E-6 5.84048E-6 5.88004E-6 5.6077E-6 5.86795E-6 5.93304E-6 5.73779E-6 5.97611E-6 5.9685E-6 6.00605E-6 6.02179E-6 6.60504E-6 3.9271E-7 3.91522E-7 3.78745E-7 3.84525E-7 3.80657E-7 3.90647E-7 3.86596E-7 4.02309E-7 4.01924E-7 3.96911E-7 3.94255E-7 3.90789E-7 3.88762E-7 3.95008E-7 3.85647E-7 3.85222E-7 3.71844E-7 3.78128E-7 3.84607E-7 3.87742E-7 3.89053E-7 3.90726E-7 3.95714E-7 3.96607E-7 3.89484E-7 3.98803E-7 3.98564E-7 3.98877E-7 3.59593E-7 3.67832E-7 3.9561E-7 3.65134E-7 4.08641E-7 4.09662E-7 3.74865E-7 3.7674E-7 3.87978E-7 3.76612E-7 3.56396E-7 3.68774E-7 3.72983E-7 3.74117E-7 3.70573E-7 3.80597E-7 3.56583E-7 3.67649E-7 3.51577E-7 3.55701E-7 3.61344E-7 3.43276E-7 3.4551E-7 3.38937E-7 3.44536E-7 3.31615E-7 3.33763E-7 3.22256E-7 3.25313E-7 3.35358E-7 4.00866E-7 3.78057E-7 3.41933E-7 3.77038E-7 -9999 -9999 -9999 3.36271E-7 3.70231E-7 3.79778E-7 3.74203E-7 3.76675E-7 3.73235E-7 3.77576E-7 3.96749E-7 3.90495E-7 3.94398E-7 4.07075E-7 4.20084E-7 4.32523E-7 4.46751E-7 4.79916E-7 4.92456E-7 -9999 -9999 -9999 -9999 -9999 -9999 -9999 -9999 -9999 -9999 -9999 -9999 8.22139E-7 7.91879E-7 8.22743E-7 -9999 -9999 -9999 -9999 -9999 -9999 -9999 -9999 -9999 -9999 -9999 1.06048E-6 1.00443E-6 9.65163E-7 8.65955E-7 8.08349E-7 7.27422E-7 6.85168E-7 6.781E-7 5.82572E-7 5.82753E-7 8.68186E-6 7.72149E-6 6.87268E-6 6.02602E-6 5.55612E-6 5.08789E-6 4.96674E-6 4.26693E-6 4.62578E-6 3.89772E-6 3.87405E-6 3.73831E-6 3.65728E-6 3.61946E-6 3.69629E-6 3.60326E-6 3.55999E-6 3.91126E-6 3.77213E-6 3.41307E-6 3.20583E-6 3.63759E-6 3.48301E-6 3.31716E-6 3.05529E-6 2.69126E-6 2.49159E-6 2.55794E-6 2.48817E-6 2.69756E-6 2.61405E-6 2.76891E-6 2.17742E-6 2.30726E-6 2.2702E-6 1.9408E-6 2.16694E-6 2.38619E-6 2.01406E-6 2.07176E-6 1.78786E-6 1.73174E-6 1.54502E-6 1.55365E-6 1.77033E-6 1.78809E-6 1.97598E-6 1.99796E-6 1.82401E-6 1.83164E-6 1.76779E-6 1.83081E-6 2.09466E-6 2.22015E-6 2.18198E-6 1.78928E-6 1.71255E-6 1.7887E-6 1.74427E-6 1.90461E-6 1.88817E-6 1.7388E-6 1.53083E-6 1.26218E-6 1.30407E-6 1.28844E-6 1.27945E-6 1.22206E-6 9.62697E-7 1.01173E-6 9.72897E-7 9.76477E-7 9.87625E-7 9.15375E-7 9.73553E-7 9.39899E-7 8.31116E-7 8.42287E-7 7.98053E-7 9.12126E-7 7.37232E-7 6.65149E-7 6.07501E-7 5.22345E-7 5.64683E-7 5.63939E-7 5.37055E-7 4.35999E-7 3.77981E-7 4.07195E-7 3.58026E-7 3.20829E-7 2.90598E-7 3.37705E-7 3.55861E-7 3.47978E-7 3.04517E-7 2.91259E-7 2.91679E-7 2.80442E-7 2.74823E-7 2.86167E-7 2.92208E-7 2.8859E-7 1.60219E-8 1.60833E-8 1.25807E-8 1.60429E-8 1.3823E-8 1.32944E-8 8.57826E-9 7.47333E-9 1.04905E-8 1.10095E-8 7.90284E-9 8.60065E-9 7.9892E-9 8.91309E-9 1.01551E-8 8.75158E-9 7.61373E-9 5.46516E-9 5.3466E-9 8.26007E-9 8.44032E-9 9.70662E-9 8.03548E-9 8.00561E-9 7.69745E-9 6.73556E-9 8.25118E-9 1.18041E-8 1.367E-8 1.07791E-8 1.00626E-8 7.8403E-9 1.02566E-8 1.45426E-8 1.29086E-8 1.51528E-8 1.71737E-8 1.58315E-8 1.26678E-8 1.75945E-8 1.84714E-8 2.25104E-8 3.47785E-8 3.26662E-8 2.08429E-8 2.47862E-8 3.7325E-8 3.37305E-8 3.5267E-8 4.3443E-8 4.81929E-8 4.41895E-8 4.55181E-8 5.74556E-8 7.12193E-8 6.88486E-8 6.54409E-8 6.39613E-8 6.76913E-8 6.191E-8 6.03468E-8 6.2195E-8 6.37085E-8 6.18601E-8 5.93529E-8 5.84777E-8 5.87508E-8 6.00415E-8 5.52611E-8 6.6482E-8 6.76061E-8 6.62585E-8 6.28335E-8 5.77834E-8 7.17035E-8 7.05064E-8 7.2131E-8 7.02902E-8 7.77741E-8 8.72781E-8 8.14463E-8 8.54464E-8 8.88321E-8 1.09321E-7 1.15055E-7 1.09706E-7 1.09415E-7 1.09464E-7 1.15679E-7 1.19553E-7 1.19101E-7 8.94689E-8 1.12572E-7 1.04492E-7 8.04802E-8 8.2304E-8 1.02596E-7 1.00829E-7 1.07363E-7 1.21445E-7 1.23891E-7 1.28843E-7 1.29841E-7 1.43346E-7 1.59494E-7 1.17092E-7 1.44093E-7 1.32312E-7 1.48791E-7 1.7753E-7 1.86418E-7 2.46857E-7 2.88431E-7 2.97009E-7 2.3577E-7 2.00369E-7 2.2799E-7 2.56335E-7 2.67951E-7 1.88889E-7 2.02588E-7 1.65962E-7 1.6119E-7 1.96616E-7 1.85052E-7 1.39816E-7 1.11003E-7 1.84562E-7 2.55982E-7 3.09079E-7 2.71215E-7 2.83597E-7 2.37326E-7 1.6577E-7 2.23716E-7 2.15077E-7 2.44033E-7 2.62613E-7 2.79213E-7 3.49629E-7 3.43679E-7 3.23449E-7 3.5301E-7 2.5134E-7 1.79351E-7 1.83754E-7 -9999 -9999 -9999 -9999 -9999 -9999 -9999 -9999 -9999 -9999 -9999 -9999 -9999 -9999 -9999 -9999 -9999 -9999 -9999 -9999 -9999 -9999 -9999 -9999 -9999 -9999 -9999 -9999 -9999 -9999 -9999 -9999 -9999 -9999 -9999 -9999 -9999 -9999 -9999 -9999 -9999 -9999 -9999 -9999 -9999 -9999 -9999 -9999 -9999 -9999 -9999 -9999 -9999 -9999 -9999 -9999 -9999 -9999 -9999 -9999 -9999 -9999 -9999 -9999 -9999 -9999 -9999 -9999 -9999 -9999 -9999 -9999 -9999 -9999 -9999 -9999 -9999 -9999 -9999 -9999 -9999 -9999 -9999 -9999 -9999 -9999 -9999 -9999 -9999 -9999 -9999 -9999 -9999 -9999 -9999 -9999 -9999 -9999 -9999 -9999
-9999 -9999 -9999 -9999 -9999 -9999 -9999 -9999 -9999 -9999 -9999 -9999 -9999 -9999 -9999 -9999 -9999 -9999 -9999 -9999 -9999 -9999 -9999 -9999 -9999 -9999 -9999 -9999 -9999 -9999 -9999 -9999 -9999 -9999 -9999 -9999 -9999 -9999 -9999 -9999 -9999 -9999 -9999 -9999 -9999 -9999 -9999 -9999 -9999 -9999 -9999 -9999 -9999 -9999 -9999 -9999 -9999 -9999 -9999 -9999 -9999 -9999 -9999 -9999 -9999 -9999 -9999 -9999 -9999 -9999 -9999 -9999 -9999 -9999 -9999 -9999 -9999 -9999 -9999 -9999 -9999 -9999 -9999 -9999 -9999 -9999 -9999 -9999 -9999 -9999 -9999 -9999 -9999 -9999 -9999 -9999 -9999 -9999 -9999 1.2267E-5 1.12945E-5 1.0955E-5 1.08469E-5 1.11319E-5 9.9287E-6 1.01821E-5 9.83919E-6 9.38683E-6 9.71822E-6 9.43139E-6 9.8532E-6 8.61289E-6 8.891E-6 8.93029E-6 8.53825E-6 8.41362E-6 7.36512E-6 7.27399E-6 7.11541E-6 6.72854E-6 6.79163E-6 6.65945E-6 6.79045E-6 6.287E-6 6.60522E-6 6.09731E-6 6.01911E-6 5.86531E-6 6.15453E-6 6.29826E-6 6.25175E-6 5.83739E-6 5.83416E-6 5.75701E-6 5.32124E-6 4.97412E-6 5.04696E-6 4.98728E-6 4.7518E-6 4.61137E-6 4.6033E-6 4.68268E-6 4.42259E-6 3.98048E-6 3.79837E-6 3.9714E-6 3.67372E-6 3.75531E-6 3.80701E-6 3.64178E-6 3.68877E-6 3.3813E-6 3.3802E-6 3.23719E-6 2.9734E-6 2.82318E-6 2.78015E-6 3.15888E-6 2.78084E-6 2.85577E-6 2.85667E-6 2.85309E-6 2.83512E-6 2.93452E-6 2.93884E-6 3.21951E-6 3.38752E-6 3.31934E-6 3.23984E-6 3.22885E-6 3.00184E-6 3.08924E-6 2.94827E-6 3.02938E-6 2.98777E-6 2.96374E-6 2.95617E-6 2.95781E-6 3.07247E-6 3.12472E-6 3.03035E-6 3.24542E-6 3.26481E-6 3.35304E-6 3.99317E-6 4.16801E-6 3.98486E-6 4.3073E-6 4.15036E-6 4.29663E-6 4.20363E-6 4.26606E-6 5.03383E-6 5.01865E-6 5.12821E-6 5.07973E-6 4.94938E-6 5.03526E-6 5.17916E-6 5.12215E-6 5.54687E-6 5.3947E-6 5.41676E-6 5.66572E-6 6.162E-6 5.51828E-6 5.97238E-6 5.91341E-6 6.35199E-6 6.30488E-6 6.29326E-6 5.97299E-6 6.05602E-6 3.96051E-7 3.9991E-7 3.73683E-7 3.92413E-7 3.82609E-7 3.70308E-7 3.81816E-7 4.0107E-7 3.92526E-7 3.9968E-7 3.86681E-7 3.81064E-7 3.89232E-7 3.87232E-7 3.73396E-7 3.73012E-7 3.68714E-7 3.69527E-7 3.67083E-7 3.88296E-7 3.82711E-7 3.82291E-7 3.89248E-7 3.86365E-7 4.06509E-7 3.75259E-7 3.83371E-7 3.80464E-7 3.72327E-7 3.75995E-7 3.60873E-7 3.62373E-7 3.72499E-7 4.14165E-7 3.77982E-7 3.792E-7 3.83396E-7 3.75275E-7 3.60502E-7 3.67432E-7 3.72976E-7 3.79591E-7 3.70189E-7 3.73023E-7 3.69866E-7 3.67461E-7 3.75466E-7 3.57389E-7 3.595E-7 3.61016E-7 3.48355E-7 3.52804E-7 3.53518E-7 3.31509E-7 3.3359E-7 3.74874E-7 3.28318E-7 3.36253E-7 3.87998E-7 3.96106E-7 3.16986E-7 3.64585E-7 -9999 -9999 -9999 3.51949E-7 3.27158E-7 3.33494E-7 3.44461E-7 3.42003E-7 3.3134E-7 3.32089E-7 3.63913E-7 3.94915E-7 4.10122E-7 4.08234E-7 4.1467E-7 4.1438E-7 4.25203E-7 4.61077E-7 4.95069E-7 4.80372E-7 -9999 -9999 -9999 -9999 -9999 -9999 -9999 -9999 -9999 -9999 -9999 -9999 8.16797E-7 -9999 -9999 -9999 -9999 -9999 -9999 -9999 -9999 -9999 -9999 -9999 1.06392E-6 1.04696E-6 1.00757E-6 9.24977E-7 8.46971E-7 7.9E-7 7.22624E-7 7.40989E-7 6.52862E-7 6.06063E-7 5.73488E-7 8.3935E-6 7.84895E-6 6.89342E-6 5.69516E-6 5.56217E-6 4.77364E-6 4.64876E-6 4.27624E-6 4.33922E-6 4.20943E-6 3.68669E-6 3.87726E-6 3.83029E-6 3.41833E-6 3.30258E-6 3.43437E-6 3.67762E-6 3.88384E-6 3.65436E-6 3.46038E-6 3.49274E-6 3.44522E-6 3.41026E-6 3.35009E-6 3.33144E-6 3.31624E-6 2.9681E-6 3.0813E-6 2.97779E-6 3.10609E-6 3.33947E-6 3.23712E-6 2.7976E-6 2.16873E-6 2.129E-6 1.77659E-6 2.34496E-6 2.41806E-6 2.13311E-6 1.78907E-6 1.89667E-6 1.61956E-6 1.61014E-6 1.7192E-6 1.765E-6 1.77412E-6 1.8753E-6 2.02807E-6 1.92861E-6 1.79622E-6 1.85919E-6 1.90967E-6 1.95425E-6 2.03719E-6 1.86264E-6 1.81244E-6 1.68969E-6 1.72127E-6 1.89994E-6 1.76958E-6 1.79163E-6 1.84236E-6 1.84349E-6 1.71359E-6 1.5996E-6 1.4752E-6 1.18713E-6 9.48428E-7 9.12976E-7 1.03912E-6 9.73412E-7 9.70901E-7 9.59678E-7 9.53099E-7 9.56391E-7 8.51812E-7 7.69438E-7 7.09867E-7 6.99534E-7 7.23351E-7 6.54952E-7 6.14237E-7 5.88856E-7 5.47243E-7 5.57226E-7 5.12838E-7 4.89024E-7 3.34525E-7 3.69942E-7 3.99821E-7 3.71888E-7 3.74372E-7 3.8354E-7 2.75508E-7 3.13111E-7 3.01927E-7 2.90673E-7 2.79356E-7 2.84594E-7 2.79372E-7 2.93585E-7 2.90147E-7 2.96347E-7 3.16433E-7 2.7353E-7 2.80814E-7 2.50992E-7 1.43546E-8 1.33236E-8 1.28913E-8 9.87495E-9 9.62267E-9 1.34536E-8 1.16054E-8 7.671E-9 8.01895E-9 8.60224E-9 8.68376E-9 1.02606E-8 7.89751E-9 7.12176E-9 6.71998E-9 6.70079E-9 8.87889E-9 9.77564E-9 8.97808E-9 8.85093E-9 9.23852E-9 8.57617E-9 7.83699E-9 7.76404E-9 1.25637E-8 1.26529E-8 1.26982E-8 1.06571E-8 1.16502E-8 9.19075E-9 1.18823E-8 1.2148E-8 1.39117E-8 1.74534E-8 1.73912E-8 1.7263E-8 1.54593E-8 1.65471E-8 1.81266E-8 3.12775E-8 4.02029E-8 3.81047E-8 3.87305E-8 3.91801E-8 4.15152E-8 3.77205E-8 4.86229E-8 3.9278E-8 4.4566E-8 4.7385E-8 5.24329E-8 7.13688E-8 6.65789E-8 6.42189E-8 6.53595E-8 6.64409E-8 6.45535E-8 6.43099E-8 6.25993E-8 6.04576E-8 6.03207E-8 6.10122E-8 5.66083E-8 5.67577E-8 5.75871E-8 5.9622E-8 6.74273E-8 6.4989E-8 5.91275E-8 5.08583E-8 5.63445E-8 6.69813E-8 6.35472E-8 7.02172E-8 7.54078E-8 7.82004E-8 8.57346E-8 8.8212E-8 8.62243E-8 8.7732E-8 1.06196E-7 9.60534E-8 1.17111E-7 1.11085E-7 1.13503E-7 1.34385E-7 1.35027E-7 1.40999E-7 1.10335E-7 1.24291E-7 1.22118E-7 1.05011E-7 1.01467E-7 1.14435E-7 1.15233E-7 1.15235E-7 1.1779E-7 1.21739E-7 1.26497E-7 1.43555E-7 1.52793E-7 1.56226E-7 1.27857E-7 1.4295E-7 1.61873E-7 1.10112E-7 1.75733E-7 2.28821E-7 2.36952E-7 2.81644E-7 2.47794E-7 3.21955E-7 2.21103E-7 1.87393E-7 2.32758E-7 2.77168E-7 2.36728E-7 2.08731E-7 1.69647E-7 1.46322E-7 1.71797E-7 1.71176E-7 1.89467E-7 1.74842E-7 1.92136E-7 1.89693E-7 2.15636E-7 1.42341E-7 1.7484E-7 1.8137E-7 1.21245E-7 1.68625E-7 1.92782E-7 1.76895E-7 1.98502E-7 1.84639E-7 1.98161E-7 2.27026E-7 2.93517E-7 2.99345E-7 3.24138E-7 2.59601E-7 2.26659E-7 -9999 -9999 -9999 -9999 -9999 -9999 -9999 -9999 -9999 -9999 -9999 -9999 -9999 -9999 -9999 -9999 -9999 -9999 -9999 -9999 -9999 -9999 -9999 -9999 -9999 -9999 -9999 -9999 -9999 -9999 -9999 -9999 -9999 -9999 -9999 -9999 -9999 -9999 -9999 -9999 -9999 -9999 -9999 -9999 -9999 -9999 -9999 -9999 -9999 -9999 -9999 -9999 -9999 -9999 -9999 -9999 -9999 -9999 -9999 -9999 -9999 -9999 -9999 -9999 -9999 -9999 -9999 -9999 -9999 -9999 -9999 -9999 -9999 -9999 -9999 -9999 -9999 -9999 -9999 -9999 -9999 -9999 -9999 -9999 -9999 -9999 -9999 -9999 -9999 -9999 -9999 -9999 -9999 -9999 -9999 -9999 -9999 -9999 -9999 -9999
-9999 -9999 -9999 -9999 -9999 -9999 -9999 -9999 -9999 -9999 -9999 -9999 -9999 -9999 -9999 -9999 -9999 -9999 -9999 -9999 -9999 -9999 -9999 -9999 -9999 -9999 -9999 -9999 -9999 -9999 -9999 -9999 -9999 -9999 -9999 -9999 -9999 -9999 -9999 -9999 -9999 -9999 -9999 -9999 -9999 -9999 -9999 -9999 -9999 -9999 -9999 -9999 -9999 -9999 -9999 -9999 -9999 -9999 -9999 -9999 -9999 -9999 -9999 -9999 -9999 -9999 -9999 -9999 -9999 -9999 -9999 -9999 -9999 -9999 -9999 -9999 -9999 -9999 -9999 -9999 -9999 -9999 -9999 -9999 -9999 -9999 -9999 -9999 -9999 -9999 -9999 -9999 -9999 -9999 -9999 -9999 -9999 -9999 -9999 1.15725E-5 1.11587E-5 1.08496E-5 1.13025E-5 1.10821E-5 9.99101E-6 9.50528E-6 9.90952E-6 9.70365E-6 9.68734E-6 9.79624E-6 9.56989E-6 8.87738E-6 8.6749E-6 8.5555E-6 8.56861E-6 8.26612E-6 7.35096E-6 7.73446E-6 7.25933E-6 6.85291E-6 6.63059E-6 7.06132E-6 6.39258E-6 6.43951E-6 6.1074E-6 6.14115E-6 6.12337E-6 6.27255E-6 6.16386E-6 5.60177E-6 5.7663E-6 6.05998E-6 6.00742E-6 5.5549E-6 5.36276E-6 5.13182E-6 4.97279E-6 4.70359E-6 4.66895E-6 4.56342E-6 4.64635E-6 4.64178E-6 4.29744E-6 3.91792E-6 4.05788E-6 3.90403E-6 3.69107E-6 3.72763E-6 3.59193E-6 3.65336E-6 3.36539E-6 3.3356E-6 3.24892E-6 3.26843E-6 3.26228E-6 3.02593E-6 2.88927E-6 3.15559E-6 2.99025E-6 2.98518E-6 2.99028E-6 2.78729E-6 2.85135E-6 2.83881E-6 2.90371E-6 2.93583E-6 2.89663E-6 3.15902E-6 3.08943E-6 2.83533E-6 2.83443E-6 2.96895E-6 3.06177E-6 3.04037E-6 2.98373E-6 3.12333E-6 3.03663E-6 3.10732E-6 3.05636E-6 3.28837E-6 3.16588E-6 3.12553E-6 3.18133E-6 3.36277E-6 3.68339E-6 4.1179E-6 4.22487E-6 4.30193E-6 4.24149E-6 4.29056E-6 4.67157E-6 4.44849E-6 4.83962E-6 5.02508E-6 5.18907E-6 5.23366E-6 5.24781E-6 5.25183E-6 5.45706E-6 5.25919E-6 5.2573E-6 5.36657E-6 5.32715E-6 5.36574E-6 6.07291E-6 5.66018E-6 5.89939E-6 5.87662E-6 6.15818E-6 6.29265E-6 6.34541E-6 6.08648E-6 6.3272E-6 6.4263E-6 3.81533E-7 3.81018E-7 3.83673E-7 3.74233E-7 3.90275E-7 3.86203E-7 3.84068E-7 3.75527E-7 3.85789E-7 3.9311E-7 3.94852E-7 3.89869E-7 3.71487E-7 3.64868E-7 3.91545E-7 3.84233E-7 3.78645E-7 3.79359E-7 3.84383E-7 3.92898E-7 3.99633E-7 3.95196E-7 3.93033E-7 4.00416E-7 3.8569E-7 3.74468E-7 3.95475E-7 3.96884E-7 3.87316E-7 3.8328E-7 3.73179E-7 3.76608E-7 3.74521E-7 4.04323E-7 3.70553E-7 3.68167E-7 3.61771E-7 3.87017E-7 3.59183E-7 3.55601E-7 3.74177E-7 3.77191E-7 3.78998E-7 3.81115E-7 3.64844E-7 3.79538E-7 3.6023E-7 3.66869E-7 3.57937E-7 3.71178E-7 3.57295E-7 3.75563E-7 3.31652E-7 3.3881E-7 4.0593E-7 3.90107E-7 3.1808E-7 3.61755E-7 3.72028E-7 3.88868E-7 3.42059E-7 3.64913E-7 -9999 -9999 -9999 3.41468E-7 3.2403E-7 3.40176E-7 3.41131E-7 3.36512E-7 3.34581E-7 3.60358E-7 3.60982E-7 3.59363E-7 3.92956E-7 4.11432E-7 4.12519E-7 4.16635E-7 4.55816E-7 4.37164E-7 4.47248E-7 -9999 -9999 -9999 -9999 -9999 -9999 -9999 -9999 -9999 -9999 -9999 -9999 -9999 -9999 -9999 -9999 -9999 -9999 -9999 -9999 -9999 -9999 -9999 -9999 1.0017E-6 9.91409E-7 9.82964E-7 8.7898E-7 8.61934E-7 7.77013E-7 7.38964E-7 7.26959E-7 7.50406E-7 6.10881E-7 5.54375E-7 7.70273E-6 7.56568E-6 6.92468E-6 6.48574E-6 5.8695E-6 4.92594E-6 4.60924E-6 4.60762E-6 4.52327E-6 4.28655E-6 3.77556E-6 3.74713E-6 3.70607E-6 3.56429E-6 3.16489E-6 3.60733E-6 3.46525E-6 3.87406E-6 3.9485E-6 3.55401E-6 3.60618E-6 3.45271E-6 3.01523E-6 3.29898E-6 3.68859E-6 3.68069E-6 3.79337E-6 3.57265E-6 3.47604E-6 3.46733E-6 3.4276E-6 2.78668E-6 2.32623E-6 2.58188E-6 2.59749E-6 2.09419E-6 2.51527E-6 2.18295E-6 2.18228E-6 2.04718E-6 1.88774E-6 1.79277E-6 1.59877E-6 1.58896E-6 1.8048E-6 1.71892E-6 1.86102E-6 2.04355E-6 2.03642E-6 1.9931E-6 1.83833E-6 1.82007E-6 1.80658E-6 1.78479E-6 1.82501E-6 1.68373E-6 1.64708E-6 1.39764E-6 1.5673E-6 1.80109E-6 1.72369E-6 1.5564E-6 1.58327E-6 1.65173E-6 1.43779E-6 1.34777E-6 1.15144E-6 1.02571E-6 9.99762E-7 1.01502E-6 1.05899E-6 1.1678E-6 9.98592E-7 1.03032E-6 1.01886E-6 9.98198E-7 9.24229E-7 7.44213E-7 9.19218E-7 6.51968E-7 7.60303E-7 5.69344E-7 5.38985E-7 5.39979E-7 5.65208E-7 5.46568E-7 5.12689E-7 4.03743E-7 3.38572E-7 3.7656E-7 3.23487E-7 3.07248E-7 4.19201E-7 3.31081E-7 3.23937E-7 3.16896E-7 2.96227E-7 2.64822E-7 2.88717E-7 2.99515E-7 2.64054E-7 2.96794E-7 2.81606E-7 2.75155E-7 2.82071E-7 2.63251E-7 2.40578E-7 2.13832E-7 2.03621E-7 1.08388E-8 9.06929E-9 1.16185E-8 1.43903E-8 1.06554E-8 8.30157E-9 7.32143E-9 7.7474E-9 8.35764E-9 8.29819E-9 6.8776E-9 7.79173E-9 8.28011E-9 8.20411E-9 9.54093E-9 7.60482E-9 6.83989E-9 9.12621E-9 8.48237E-9 8.47192E-9 6.9364E-9 8.33918E-9 1.19517E-8 1.27794E-8 1.13421E-8 1.22898E-8 1.24402E-8 1.1139E-8 1.06639E-8 1.0664E-8 1.39256E-8 1.54529E-8 1.41184E-8 1.51665E-8 1.45743E-8 1.29834E-8 1.76306E-8 2.30271E-8 3.00784E-8 4.92475E-8 3.95579E-8 3.89912E-8 4.01882E-8 4.3001E-8 3.94231E-8 4.54153E-8 5.1198E-8 5.01664E-8 5.68773E-8 6.78735E-8 7.04554E-8 6.69625E-8 6.75767E-8 6.39289E-8 6.61676E-8 6.50219E-8 6.30822E-8 5.99251E-8 6.211E-8 6.00058E-8 5.26605E-8 5.74305E-8 5.92302E-8 6.56479E-8 5.75143E-8 6.13528E-8 5.51828E-8 5.39445E-8 5.54977E-8 4.92606E-8 5.11841E-8 5.64214E-8 6.99256E-8 7.13415E-8 8.47571E-8 8.86637E-8 8.98977E-8 9.68776E-8 9.35138E-8 1.02072E-7 1.03827E-7 1.16728E-7 1.1894E-7 1.32525E-7 1.37626E-7 1.52431E-7 1.36641E-7 1.21202E-7 1.27605E-7 1.22778E-7 1.305E-7 1.12937E-7 1.1407E-7 1.18649E-7 1.2382E-7 1.36979E-7 1.42815E-7 1.44099E-7 1.35281E-7 1.59127E-7 1.25091E-7 1.50567E-7 1.61489E-7 1.59397E-7 1.44211E-7 1.67007E-7 2.0426E-7 2.96929E-7 3.23544E-7 4.38449E-7 2.88516E-7 2.06699E-7 2.37796E-7 2.79315E-7 2.60244E-7 2.59539E-7 1.56102E-7 1.79264E-7 1.3766E-7 1.24781E-7 1.22136E-7 1.77474E-7 1.64977E-7 1.6816E-7 1.954E-7 1.4699E-7 1.33123E-7 1.31877E-7 1.5243E-7 1.56682E-7 1.73489E-7 1.88655E-7 1.75916E-7 2.23424E-7 2.08586E-7 2.14655E-7 2.2807E-7 2.01758E-7 3.18699E-7 2.3446E-7 2.31994E-7 -9999 -9999 -9999 -9999 -9999 -9999 -9999 -9999 -9999 -9999 -9999 -9999 -9999 -9999 -9999 -9999 -9999 -9999 -9999 -9999 -9999 -9999 -9999 -9999 -9999 -9999 -9999 -9999 -9999 -9999 -9999 -9999 -9999 -9999 -9999 -9999 -9999 -9999 -9999 -9999 -9999 -9999 -9999 -9999 -9999 -9999 -9999 -9999 -9999 -9999 -9999 -9999 -9999 -9999 -9999 -9999 -9999 -9999 -9999 -9999 -9999 -9999 -9999 -9999 -9999 -9999 -9999 -9999 -9999 -9999 -9999 -9999 -9999 -9999 -9999 -9999 -9999 -9999 -9999 -9999 -9999 -9999 -9999 -9999 -9999 -9999 -9999 -9999 -9999 -9999 -9999 -9999 -9999 -9999 -9999 -9999 -9999 -9999 -9999 -9999
-9999 -9999 -9999 -9999 -9999 -9999 -9999 -9999 -9999 -9999 -9999 -9999 -9999 -9999 -9999 -9999 -9999 -9999 -9999 -9999 -9999 -9999 -9999 -9999 -9999 -9999 -9999 -9999 -9999 -9999 -9999 -9999 -9999 -9999 -9999 -9999 -9999 -9999 -9999 -9999 -9999 -9999 -9999 -9999 -9999 -9999 -9999 -9999 -9999 -9999 -9999 -9999 -9999 -9999 -9999 -9999 -9999 -9999 -9999 -9999 -9999 -9999 -9999 -9999 -9999 -9999 -9999 -9999 -9999 -9999 -9999 -9999 -9999 -9999 -9999 -9999 -9999 -9999 -9999 -9999 -9999 -9999 -9999 -9999 -9999 -9999 -9999 -9999 -9999 -9999 -9999 -9999 -9999 -9999 -9999 -9999 -9999 -9999 -9999 1.13123E-5 1.10126E-5 1.0946E-5 1.14038E-5 1.00208E-5 9.52252E-6 9.56614E-6 1.00925E-5 1.00476E-5 9.83184E-6 9.03764E-6 9.07232E-6 8.73636E-6 8.60949E-6 8.44156E-6 8.155E-6 8.03062E-6 7.3164E-6 7.8515E-6 7.22174E-6 6.72529E-6 6.50333E-6 6.54844E-6 6.53158E-6 6.60877E-6 6.24476E-6 6.26496E-6 6.14087E-6 6.08004E-6 6.22153E-6 5.60406E-6 6.18803E-6 5.85378E-6 5.58554E-6 5.51747E-6 5.34974E-6 5.14873E-6 5.10279E-6 4.73208E-6 4.98801E-6 4.83722E-6 4.83167E-6 4.5055E-6 4.17494E-6 4.07972E-6 3.98108E-6 3.82845E-6 3.73135E-6 3.63791E-6 3.45608E-6 3.22564E-6 3.13148E-6 3.16536E-6 3.14106E-6 3.40928E-6 3.11015E-6 3.26092E-6 3.08508E-6 3.09742E-6 3.01685E-6 2.95617E-6 3.05078E-6 3.08489E-6 2.91768E-6 2.83767E-6 2.91932E-6 3.09022E-6 2.95996E-6 2.97147E-6 2.95895E-6 2.84705E-6 3.0228E-6 3.08422E-6 3.02578E-6 3.05821E-6 3.0661E-6 3.1241E-6 3.17104E-6 3.18903E-6 3.26284E-6 3.3819E-6 3.34666E-6 3.38475E-6 3.46975E-6 3.39948E-6 3.71246E-6 4.18653E-6 4.2621E-6 4.10035E-6 4.04683E-6 4.10201E-6 4.29569E-6 4.80434E-6 4.70374E-6 4.73749E-6 4.71529E-6 5.36624E-6 5.41879E-6 5.51214E-6 5.63865E-6 5.69281E-6 5.46495E-6 5.42511E-6 5.55031E-6 5.76583E-6 5.99129E-6 6.18012E-6 5.98825E-6 5.8908E-6 5.94125E-6 6.30812E-6 6.25593E-6 6.10692E-6 6.134E-6 6.16766E-6 4.06984E-7 3.98948E-7 3.84951E-7 3.82872E-7 3.88598E-7 3.93005E-7 3.75946E-7 3.74781E-7 3.7243E-7 3.72958E-7 3.86038E-7 3.79152E-7 3.72699E-7 3.71093E-7 3.73779E-7 3.66747E-7 3.62443E-7 3.47254E-7 3.80933E-7 3.91077E-7 3.9602E-7 3.96086E-7 3.84459E-7 3.84459E-7 3.72869E-7 3.75077E-7 3.53779E-7 3.61206E-7 3.59267E-7 4.0091E-7 4.11546E-7 3.78153E-7 3.6887E-7 3.94591E-7 3.92438E-7 3.68189E-7 3.72381E-7 3.72878E-7 3.82904E-7 3.68215E-7 3.728E-7 3.80355E-7 3.83968E-7 3.83642E-7 3.95193E-7 3.7988E-7 3.73419E-7 3.5977E-7 3.76457E-7 3.73063E-7 3.52597E-7 3.82011E-7 3.70808E-7 3.37311E-7 3.77261E-7 4.08641E-7 3.32555E-7 3.30731E-7 3.65308E-7 3.62855E-7 3.45529E-7 3.54198E-7 3.55247E-7 -9999 -9999 -9999 -9999 3.31993E-7 3.33803E-7 3.3715E-7 3.55311E-7 3.50743E-7 3.50302E-7 3.80164E-7 3.79924E-7 3.88405E-7 4.0532E-7 4.11621E-7 4.44262E-7 4.84925E-7 4.91697E-7 4.88355E-7 -9999 -9999 -9999 -9999 -9999 -9999 -9999 -9999 -9999 -9999 -9999 -9999 -9999 -9999 -9999 -9999 -9999 -9999 -9999 -9999 -9999 -9999 -9999 -9999 1.03394E-6 1.05489E-6 9.44741E-7 8.82807E-7 8.0173E-7 8.24345E-7 7.4382E-7 6.934E-7 6.25868E-7 5.52758E-7 8.31002E-6 8.00685E-6 7.18568E-6 7.07605E-6 5.83679E-6 5.35915E-6 4.6964E-6 4.71026E-6 4.71873E-6 4.59051E-6 3.69915E-6 3.82467E-6 3.69491E-6 3.47404E-6 3.58548E-6 3.43947E-6 3.60432E-6 3.7151E-6 3.92822E-6 3.60319E-6 3.70773E-6 3.7467E-6 3.62833E-6 3.7923E-6 3.44282E-6 3.32175E-6 3.42559E-6 3.35547E-6 3.15221E-6 3.41586E-6 2.9935E-6 2.57331E-6 2.56685E-6 2.66097E-6 2.5037E-6 2.0635E-6 2.44074E-6 2.15087E-6 2.03126E-6 2.11583E-6 1.63995E-6 1.50081E-6 1.57636E-6 1.69354E-6 1.70799E-6 1.59005E-6 1.74003E-6 1.82248E-6 1.99718E-6 1.90554E-6 1.72163E-6 1.59217E-6 1.79492E-6 1.47627E-6 1.65489E-6 1.59127E-6 1.4203E-6 1.40743E-6 1.48309E-6 1.70901E-6 1.73875E-6 1.65018E-6 1.46491E-6 1.52639E-6 1.31373E-6 1.30271E-6 1.11822E-6 1.146E-6 1.11412E-6 1.07068E-6 1.06184E-6 1.06594E-6 8.62974E-7 8.96957E-7 9.47969E-7 1.00775E-6 9.22881E-7 8.69347E-7 9.00733E-7 7.46642E-7 7.21596E-7 5.92307E-7 4.54981E-7 5.10912E-7 5.2897E-7 4.87565E-7 5.35285E-7 5.00818E-7 3.5039E-7 3.5848E-7 3.03178E-7 2.69427E-7 4.13946E-7 3.88959E-7 3.24829E-7 2.92756E-7 2.79667E-7 2.51032E-7 2.91691E-7 3.06805E-7 2.79868E-7 2.79364E-7 2.80518E-7 2.80898E-7 2.82593E-7 2.61756E-7 2.33406E-7 2.45932E-7 2.04789E-7 1.53005E-7 9.53965E-9 1.09872E-8 9.86444E-9 6.84965E-9 6.2048E-9 8.61914E-9 8.5354E-9 7.89581E-9 6.82884E-9 5.25938E-9 7.05808E-9 7.92048E-9 8.838E-9 9.16806E-9 7.23233E-9 7.53056E-9 8.91677E-9 8.66356E-9 7.89549E-9 7.62376E-9 8.13851E-9 1.00606E-8 1.06145E-8 1.16385E-8 1.09063E-8 1.08142E-8 1.14401E-8 1.00257E-8 1.05121E-8 1.30306E-8 1.48432E-8 1.37686E-8 1.48314E-8 1.46339E-8 1.33023E-8 1.21338E-8 1.87147E-8 1.93703E-8 3.74218E-8 3.40307E-8 2.81099E-8 2.83083E-8 3.81237E-8 4.07797E-8 4.75938E-8 5.39945E-8 6.03531E-8 6.79194E-8 6.72867E-8 7.22244E-8 6.71204E-8 6.55776E-8 6.28211E-8 6.84986E-8 6.38094E-8 6.07224E-8 5.94726E-8 6.2648E-8 6.07735E-8 5.68012E-8 5.7691E-8 5.63383E-8 5.15611E-8 5.37745E-8 5.67185E-8 5.30583E-8 5.59539E-8 5.31285E-8 4.88939E-8 4.91499E-8 4.98936E-8 5.85807E-8 7.31987E-8 5.65204E-8 7.9912E-8 8.86004E-8 9.52237E-8 7.80938E-8 5.9992E-8 7.64989E-8 1.0523E-7 1.28709E-7 1.38623E-7 1.39017E-7 1.34533E-7 1.43347E-7 1.7348E-7 1.79303E-7 1.53468E-7 1.30791E-7 1.07774E-7 1.18824E-7 1.28738E-7 1.36897E-7 1.4884E-7 1.53043E-7 1.29517E-7 1.32983E-7 1.69386E-7 1.59377E-7 1.61434E-7 1.73099E-7 1.90012E-7 1.64077E-7 1.55515E-7 1.87843E-7 2.23715E-7 3.02971E-7 3.08456E-7 5.1977E-7 2.3398E-7 2.29864E-7 2.12521E-7 2.16115E-7 2.69832E-7 2.22726E-7 2.15424E-7 1.71153E-7 1.34332E-7 1.3109E-7 1.30929E-7 1.26439E-7 1.3344E-7 1.36832E-7 1.55169E-7 1.42376E-7 1.26513E-7 1.45322E-7 2.16804E-7 1.79839E-7 2.1038E-7 2.89008E-7 2.92914E-7 3.15078E-7 2.82685E-7 2.70636E-7 2.43055E-7 2.3902E-7 3.4212E-7 2.43324E-7 -9999 -9999 -9999 -9999 -9999 -9999 -9999 -9999 -9999 -9999 -9999 -9999 -9999 -9999 -9999 -9999 -9999 -9999 -9999 -9999 -9999 -9999 -9999 -9999 -9999 -9999 -9999 -9999 -9999 -9999 -9999 -9999 -9999 -9999 -9999 -9999 -9999 -9999 -9999 -9999 -9999 -9999 -9999 -9999 -9999 -9999 -9999 -9999 -9999 -9999 -9999 -9999 -9999 -9999 -9999 -9999 -9999 -9999 -9999 -9999 -9999 -9999 -9999 -9999 -9999 -9999 -9999 -9999 -9999 -9999 -9999 -9999 -9999 -9999 -9999 -9999 -9999 -9999 -9999 -9999 -9999 -9999 -9999 -9999 -9999 -9999 -9999 -9999 -9999 -9999 -9999 -9999 -9999 -9999 -9999 -9999 -9999 -9999 -9999 -9999
-9999 -9999 -9999 -9999 -9999 -9999 -9999 -9999 -9999 -9999 -9999 -9999 -9999 -9999 -9999 -9999 -9999 -9999 -9999 -9999 -9999 -9999 -9999 -9999 -9999 -9999 -9999 -9999 -9999 -9999 -9999 -9999 -9999 -9999 -9999 -9999 -9999 -9999 -9999 -9999 -9999 -9999 -9999 -9999 -9999 -9999 -9999 -9999 -9999 -9999 -9999 -9999 -9999 -9999 -9999 -9999 -9999 -9999 -9999 -9999 -9999 -9999 -9999 -9999 -9999 -9999 -9999 -9999 -9999 -9999 -9999 -9999 -9999 -9999 -9999 -9999 -9999 -9999 -9999 -9999 -9999 -9999 -9999 -9999 -9999 -9999 -9999 -9999 -9999 -9999 -9999 -9999 -9999 -9999 -9999 -9999 -9999 -9999 -9999 1.10449E-5 1.11109E-5 1.14385E-5 1.01584E-5 9.72556E-6 9.58455E-6 1.01974E-5 1.00432E-5 1.00666E-5 8.64827E-6 8.5638E-6 8.85741E-6 8.6203E-6 8.84595E-6 8.68807E-6 8.24738E-6 8.0326E-6 7.62855E-6 7.50417E-6 7.31408E-6 6.70409E-6 6.82711E-6 7.14393E-6 6.60651E-6 6.60127E-6 6.59737E-6 6.26092E-6 6.50018E-6 6.28505E-6 6.31212E-6 6.05025E-6 5.96802E-6 5.65582E-6 5.7587E-6 5.48088E-6 5.40562E-6 5.18921E-6 5.1383E-6 5.16098E-6 5.01762E-6 4.78813E-6 4.62808E-6 4.31968E-6 4.16936E-6 4.1242E-6 4.04089E-6 3.81778E-6 3.74995E-6 3.65227E-6 3.26528E-6 3.63869E-6 3.29413E-6 3.29755E-6 3.22396E-6 3.4953E-6 3.26787E-6 3.23588E-6 3.13947E-6 3.10747E-6 3.08436E-6 2.85116E-6 2.89402E-6 3.03825E-6 3.09256E-6 3.10142E-6 3.05925E-6 2.95409E-6 2.93994E-6 2.81475E-6 3.10562E-6 2.78674E-6 2.78889E-6 2.79005E-6 2.98868E-6 3.04952E-6 3.0884E-6 3.23482E-6 3.3376E-6 3.289E-6 3.32569E-6 3.53858E-6 3.55527E-6 3.56306E-6 3.48802E-6 3.60013E-6 3.5659E-6 4.12199E-6 4.24016E-6 4.19478E-6 4.17645E-6 4.35922E-6 4.41244E-6 4.80024E-6 4.62036E-6 4.83198E-6 4.73794E-6 5.88699E-6 5.65358E-6 5.6495E-6 5.5697E-6 5.89929E-6 5.55069E-6 5.73275E-6 5.71821E-6 5.73991E-6 5.8233E-6 5.89705E-6 6.35438E-6 6.38054E-6 5.94284E-6 5.8496E-6 6.26184E-6 6.171E-6 5.94985E-6 5.86539E-6 6.30963E-6 3.97325E-7 3.88432E-7 3.89456E-7 3.86138E-7 3.76203E-7 3.807E-7 3.66405E-7 3.73217E-7 3.97394E-7 3.72862E-7 3.83273E-7 3.80989E-7 3.70653E-7 3.72009E-7 3.59927E-7 3.59347E-7 3.60682E-7 3.65289E-7 3.4929E-7 3.76135E-7 3.77957E-7 3.91087E-7 3.87723E-7 3.68378E-7 3.59443E-7 3.59025E-7 3.56174E-7 3.67227E-7 3.70845E-7 3.6613E-7 4.02687E-7 4.08551E-7 3.88122E-7 3.97486E-7 3.96161E-7 3.98077E-7 3.8252E-7 3.8505E-7 3.65425E-7 3.76278E-7 3.72183E-7 3.81979E-7 3.86984E-7 3.85185E-7 3.91385E-7 3.80672E-7 3.59231E-7 3.61333E-7 3.68182E-7 3.70613E-7 3.96015E-7 4.05008E-7 3.77062E-7 3.39298E-7 3.96556E-7 4.0636E-7 3.35804E-7 3.63216E-7 3.786E-7 3.63494E-7 3.53599E-7 3.50622E-7 3.50989E-7 -9999 -9999 -9999 -9999 3.4837E-7 3.50772E-7 3.50076E-7 3.47033E-7 3.489E-7 3.52346E-7 3.5455E-7 3.80166E-7 3.84808E-7 4.20651E-7 4.41022E-7 4.73229E-7 4.97139E-7 5.03639E-7 -9999 -9999 -9999 -9999 -9999 -9999 -9999 -9999 -9999 -9999 -9999 -9999 -9999 -9999 -9999 -9999 -9999 -9999 -9999 -9999 -9999 -9999 -9999 1.01184E-6 1.0019E-6 1.0003E-6 9.37156E-7 9.05792E-7 8.62374E-7 8.09524E-7 7.25124E-7 6.70022E-7 6.3687E-7 6.12606E-7 8.93971E-6 8.99414E-6 7.24791E-6 6.58337E-6 5.76216E-6 5.64485E-6 5.19162E-6 5.00945E-6 4.82426E-6 4.47579E-6 3.69316E-6 4.47697E-6 3.88111E-6 3.36617E-6 3.4076E-6 3.42089E-6 3.8508E-6 3.74123E-6 3.7001E-6 3.84986E-6 3.43344E-6 3.49595E-6 3.57241E-6 3.46094E-6 3.64551E-6 3.44467E-6 3.00755E-6 3.11353E-6 3.33133E-6 3.4136E-6 3.37159E-6 3.01347E-6 2.50826E-6 2.59875E-6 2.45033E-6 2.48654E-6 2.6096E-6 2.37631E-6 2.03677E-6 1.94991E-6 1.75308E-6 1.89845E-6 1.94266E-6 1.7912E-6 1.75787E-6 1.62936E-6 1.91879E-6 1.69869E-6 1.85423E-6 1.89528E-6 1.59681E-6 1.35666E-6 1.55136E-6 1.47999E-6 1.47776E-6 1.33956E-6 1.35896E-6 1.23147E-6 1.53161E-6 1.57212E-6 1.42511E-6 1.51104E-6 1.68167E-6 1.50292E-6 1.19862E-6 1.18702E-6 1.02503E-6 9.77852E-7 1.1511E-6 1.14352E-6 8.85477E-7 8.72363E-7 7.23442E-7 8.66824E-7 8.77972E-7 9.13356E-7 9.2866E-7 8.71139E-7 7.47045E-7 7.99836E-7 6.80909E-7 6.63314E-7 5.48432E-7 5.36301E-7 4.8348E-7 4.96478E-7 4.70453E-7 4.69289E-7 3.77992E-7 3.81103E-7 3.71246E-7 4.4085E-7 3.42565E-7 4.21589E-7 2.97069E-7 2.7089E-7 2.84649E-7 2.4127E-7 2.61896E-7 3.05551E-7 2.86873E-7 2.79805E-7 2.81589E-7 2.81477E-7 2.79503E-7 2.57514E-7 2.53238E-7 2.19544E-7 2.10719E-7 1.55418E-7 1.80184E-7 1.30985E-8 1.21448E-8 9.77252E-9 8.29467E-9 1.2323E-8 1.21557E-8 1.05357E-8 8.27326E-9 7.14549E-9 6.0174E-9 7.71719E-9 8.1996E-9 7.93268E-9 7.88829E-9 9.24323E-9 9.33233E-9 9.15733E-9 8.28872E-9 8.13791E-9 7.40874E-9 1.03047E-8 9.79344E-9 1.14861E-8 1.1085E-8 9.19839E-9 1.01179E-8 9.26194E-9 9.79649E-9 1.19298E-8 1.29647E-8 1.33479E-8 1.29619E-8 1.29005E-8 1.3146E-8 1.1262E-8 1.315E-8 1.14252E-8 2.21126E-8 3.34658E-8 2.82844E-8 3.41174E-8 3.50917E-8 4.61233E-8 3.67134E-8 5.72779E-8 5.83263E-8 6.01825E-8 6.86782E-8 7.02738E-8 6.13064E-8 5.55416E-8 5.64272E-8 5.59009E-8 6.27359E-8 6.1443E-8 6.06744E-8 5.69398E-8 6.07391E-8 6.06078E-8 5.89297E-8 5.22213E-8 4.14584E-8 3.82961E-8 4.74372E-8 5.06013E-8 4.65238E-8 4.59932E-8 4.93501E-8 4.93778E-8 5.05745E-8 5.3493E-8 4.22942E-8 4.24162E-8 5.73032E-8 7.4332E-8 5.97923E-8 5.78278E-8 4.00337E-8 6.83823E-8 1.15258E-7 1.12918E-7 1.37092E-7 1.28442E-7 1.31845E-7 1.18877E-7 1.692E-7 1.90037E-7 1.64761E-7 1.37745E-7 1.20029E-7 1.25598E-7 1.2305E-7 1.40591E-7 1.5729E-7 1.64137E-7 1.6859E-7 1.73898E-7 1.80516E-7 1.69469E-7 1.69642E-7 1.52491E-7 1.66823E-7 1.93196E-7 1.83435E-7 2.18677E-7 2.4253E-7 2.35299E-7 3.41229E-7 4.50028E-7 3.21954E-7 2.66996E-7 2.27639E-7 1.90644E-7 2.15147E-7 2.59115E-7 2.52232E-7 1.80304E-7 1.33101E-7 1.19066E-7 1.2889E-7 1.14347E-7 1.20135E-7 1.34541E-7 1.38918E-7 1.50469E-7 1.48587E-7 1.32492E-7 1.2103E-7 1.59898E-7 1.64928E-7 1.87964E-7 2.03231E-7 2.69037E-7 2.66123E-7 3.01327E-7 3.29193E-7 2.86439E-7 3.78865E-7 3.07729E-7 2.64751E-7 -9999 -9999 -9999 -9999 -9999 -9999 -9999 -9999 -9999 -9999 -9999 -9999 -9999 -9999 -9999 -9999 -9999 -9999 -9999 -9999 -9999 -9999 -9999 -9999 -9999 -9999 -9999 -9999 -9999 -9999 -9999 -9999 -9999 -9999 -9999 -9999 -9999 -9999 -9999 -9999 -9999 -9999 -9999 -9999 -9999 -9999 -9999 -9999 -9999 -9999 -9999 -9999 -9999 -9999 -9999 -9999 -9999 -9999 -9999 -9999 -9999 -9999 -9999 -9999 -9999 -9999 -9999 -9999 -9999 -9999 -9999 -9999 -9999 -9999 -9999 -9999 -9999 -9999 -9999 -9999 -9999 -9999 -9999 -9999 -9999 -9999 -9999 -9999 -9999 -9999 -9999 -9999 -9999 -9999 -9999 -9999 -9999 -9999 -9999
[truncated: 2,973,603 more chars]
