# Supplementary material for: Aureoboletus projectellus (Fungi, Boletales) – Occurrence data, environmental layers and habitat suitability models for North America and Europe
Source: Data Brief. 2019 Feb 23;23:103779. doi: 10.1016/j.dib.2019.103779 (PMC6660558; doi:10.1016/j.dib.2019.103779)
Supplement: Multimedia component 10 [file mmc10.zip › PCA1.asc]

ncols         680
nrows         579
xllcorner     8301595.1591273
yllcorner     8611709.0351293
cellsize      5000
NODATA_value  -9999
-9999 -9999 -9999 -9999 -9999 -9999 -9999 -9999 -9999 -9999 -9999 -9999 -9999 -9999 -9999 -9999 -9999 -9999 -9999 -9999 -9999 -9999 -9999 -9999 -9999 -9999 -9999 -9999 -9999 -9999 -9999 -9999 -9999 -9999 -9999 -9999 -9999 -9999 -9999 -9999 -9999 -9999 -9999 -9999 -9999 -9999 -9999 -9999 -9999 -9999 -9999 -9999 -9999 -9999 -9999 -9999 -9999 -9999 -9999 -9999 -9999 -9999 -9999 -9999 -9999 -9999 -9999 -9999 -9999 -9999 -9999 -9999 -9999 -9999 -9999 -9999 -9999 -9999 -9999 -9999 -9999 -9999 -9999 -9999 -9999 -9999 -9999 -9999 -9999 -9999 -9999 -9999 -9999 -9999 -9999 -9999 -9999 -9999 -9999 -9999 -9999 -9999 -9999 -9999 -9999 -9999 -9999 -9999 -9999 -9999 -9999 -9999 -9999 5.148851 5.148896 -9999 -9999 -9999 -9999 -9999 -9999 -9999 -9999 -9999 -9999 -9999 -9999 -9999 -9999 -9999 -9999 -9999 -9999 -9999 -9999 -9999 -9999 -9999 -9999 -9999 -9999 -9999 -9999 -9999 -9999 -9999 -9999 -9999 -9999 -9999 -9999 -9999 -9999 -9999 -9999 -9999 -9999 -9999 -9999 -9999 -9999 -9999 -9999 -9999 -9999 -9999 -9999 -9999 -9999 -9999 -9999 -9999 -9999 -9999 -9999 -9999 -9999 -9999 -9999 -9999 -9999 -9999 -9999 -9999 -9999 -9999 -9999 -9999 -9999 -9999 -9999 -9999 -9999 -9999 -9999 -9999 -9999 -9999 -9999 -9999 -9999 -9999 -9999 -9999 -9999 -9999 -9999 -9999 -9999 -9999 -9999 -9999 -9999 -9999 -9999 -9999 -9999 -9999 -9999 -9999 -9999 -9999 -9999 -9999 -9999 -9999 -9999 -9999 -9999 -9999 -9999 -9999 -9999 -9999 -9999 -9999 -9999 -9999 -9999 -9999 -9999 -9999 -9999 -9999 -9999 -9999 -9999 -9999 -9999 -9999 -9999 -9999 -9999 -9999 -9999 -9999 -9999 -9999 -9999 -9999 -9999 -9999 -9999 -9999 -9999 -9999 -9999 -9999 -9999 -9999 -9999 -9999 -9999 -9999 -9999 -9999 -9999 -9999 -9999 -9999 -9999 -9999 -9999 -9999 -9999 -9999 -9999 -9999 -9999 -9999 -9999 -9999 -9999 -9999 -9999 -9999 -9999 -9999 -9999 -9999 -9999 -9999 -9999 -9999 -9999 -9999 -9999 -9999 -9999 -9999 -9999 -9999 -9999 -9999 -9999 -9999 -9999 -9999 -9999 -9999 -9999 -9999 -9999 -9999 -9999 -9999 -9999 -9999 -9999 -9999 -9999 -9999 -9999 -9999 -9999 -9999 -9999 -9999 -9999 -9999 -9999 -9999 -9999 -9999 -9999 -9999 -9999 -9999 -9999 -9999 -9999 -9999 -9999 -9999 -9999 -9999 -9999 -9999 -9999 -9999 -9999 -9999 -9999 -9999 -9999 -9999 -9999 -9999 -9999 -9999 -9999 -9999 -9999 -9999 -9999 -9999 -9999 -9999 -9999 -9999 -9999 -9999 -9999 -9999 -9999 -9999 -9999 -9999 -9999 -9999 -9999 -9999 -9999 -9999 -9999 -9999 -9999 -9999 -9999 -9999 -9999 -9999 -9999 -9999 -9999 -9999 -9999 -9999 -9999 -9999 -9999 -9999 -9999 -9999 -9999 -9999 -9999 -9999 -9999 -9999 -9999 -9999 -9999 -9999 -9999 -9999 -9999 -9999 -9999 -9999 -9999 -9999 -9999 -9999 -9999 -9999 -9999 -9999 -9999 -9999 -9999 -9999 -9999 -9999 -9999 -9999 -9999 -9999 -9999 -9999 -9999 -9999 -9999 -9999 -9999 -9999 -9999 -9999 -9999 -9999 -9999 -9999 -9999 -9999 -9999 -9999 -9999 -9999 -9999 -9999 -9999 -9999 -9999 -9999 -9999 -9999 -9999 -9999 -9999 -9999 -9999 -9999 -9999 -9999 -9999 -9999 -9999 -9999 -9999 -9999 -9999 -9999 -9999 -9999 -9999 -9999 -9999 -9999 -9999 -9999 -9999 -9999 -9999 -9999 -9999 -9999 -9999 -9999 -9999 -9999 -9999 -9999 -9999 -9999 -9999 -9999 -9999 -9999 -9999 -9999 -9999 -9999 -9999 -9999 -9999 -9999 -9999 -9999 -9999 -9999 -9999 -9999 -9999 -9999 -9999 -9999 -9999 -9999 -9999 -9999 -9999 -9999 -9999 -9999 -9999 -9999 -9999 -9999 -9999 -9999 -9999 -9999 -9999 -9999 -9999 -9999 -9999 -9999 -9999 -9999 -9999 -9999 -9999 -9999 0.7562761 0.7946152 0.7998337 -9999 -9999 -9999 -9999 -9999 -9999 -9999 -9999 -9999 -9999 -9999 -9999 -9999 -9999 -9999 -9999 -9999 -9999 -9999 -9999 -9999 -9999 -9999 -9999 -9999 -9999 -9999 -9999 -9999 -9999 -9999 -9999 -9999 -9999 -9999 -9999 -9999 -9999 -9999 -9999 -9999 -9999 -9999 -9999 -9999 -9999 -9999 -9999 -9999 -9999 -9999 -9999 -9999 -9999 -9999 -9999 -9999 -9999 -9999 -9999 -9999 -9999 -9999 -9999 -9999 -9999 -9999 -9999 -9999 -9999 -9999 -9999 -9999 -9999 -9999 -9999 -9999 -9999 -9999 -9999 -9999 -9999 -9999 -9999 -9999 -9999 -9999 -9999 -9999 -9999 -9999 -9999 -9999 -9999 -9999 -9999 -9999 -9999 -9999 -9999 -9999 -9999 -9999 -9999 -9999 -9999 -9999 -9999 -9999 -9999 -9999 -9999 -9999 
-9999 -9999 -9999 -9999 -9999 -9999 -9999 -9999 -9999 -9999 -9999 -9999 -9999 -9999 -9999 -9999 -9999 -9999 -9999 -9999 -9999 -9999 -9999 -9999 -9999 -9999 -9999 -9999 -9999 -9999 -9999 -9999 -9999 -9999 -9999 -9999 -9999 -9999 -9999 -9999 -9999 -9999 -9999 -9999 -9999 -9999 -9999 -9999 -9999 -9999 -9999 -9999 -9999 -9999 -9999 -9999 -9999 -9999 -9999 -9999 -9999 -9999 -9999 -9999 -9999 -9999 -9999 -9999 -9999 -9999 -9999 -9999 -9999 -9999 -9999 -9999 -9999 -9999 -9999 -9999 -9999 -9999 -9999 -9999 -9999 -9999 -9999 -9999 -9999 -9999 -9999 -9999 -9999 -9999 -9999 -9999 -9999 -9999 -9999 -9999 -9999 -9999 -9999 -9999 -9999 -9999 -9999 -9999 -9999 -9999 -9999 -9999 -9999 5.138347 5.134001 5.131784 5.149954 5.147695 5.146295 5.131907 -9999 -9999 -9999 -9999 -9999 -9999 -9999 -9999 -9999 -9999 -9999 -9999 -9999 -9999 -9999 -9999 -9999 -9999 -9999 -9999 -9999 -9999 -9999 -9999 -9999 -9999 -9999 -9999 -9999 -9999 -9999 -9999 -9999 -9999 -9999 -9999 -9999 -9999 -9999 -9999 -9999 -9999 -9999 -9999 -9999 -9999 -9999 -9999 -9999 -9999 -9999 -9999 -9999 -9999 -9999 -9999 -9999 -9999 -9999 -9999 -9999 -9999 -9999 -9999 -9999 -9999 -9999 -9999 -9999 -9999 -9999 -9999 -9999 -9999 -9999 -9999 -9999 -9999 -9999 -9999 -9999 -9999 -9999 -9999 -9999 -9999 -9999 -9999 -9999 -9999 -9999 -9999 -9999 -9999 -9999 -9999 -9999 -9999 -9999 -9999 -9999 -9999 -9999 -9999 -9999 -9999 -9999 -9999 -9999 -9999 -9999 -9999 -9999 -9999 -9999 -9999 -9999 -9999 -9999 -9999 -9999 -9999 -9999 -9999 -9999 -9999 -9999 -9999 -9999 -9999 -9999 -9999 -9999 -9999 -9999 -9999 -9999 -9999 -9999 -9999 -9999 -9999 -9999 -9999 -9999 -9999 -9999 -9999 -9999 -9999 -9999 -9999 -9999 -9999 -9999 -9999 -9999 -9999 -9999 -9999 -9999 -9999 -9999 -9999 -9999 -9999 -9999 -9999 -9999 -9999 -9999 -9999 -9999 -9999 -9999 -9999 -9999 -9999 -9999 -9999 -9999 -9999 -9999 -9999 -9999 -9999 -9999 -9999 -9999 -9999 -9999 -9999 -9999 -9999 -9999 -9999 -9999 -9999 -9999 -9999 -9999 -9999 -9999 -9999 -9999 -9999 -9999 -9999 -9999 -9999 -9999 -9999 -9999 -9999 -9999 -9999 -9999 -9999 -9999 -9999 -9999 -9999 -9999 -9999 -9999 -9999 -9999 -9999 -9999 -9999 -9999 -9999 -9999 -9999 -9999 -9999 -9999 -9999 -9999 -9999 -9999 -9999 -9999 -9999 -9999 -9999 -9999 -9999 -9999 -9999 -9999 -9999 -9999 -9999 -9999 -9999 -9999 -9999 -9999 -9999 -9999 -9999 -9999 -9999 -9999 -9999 -9999 -9999 -9999 -9999 -9999 -9999 -9999 -9999 -9999 -9999 -9999 -9999 -9999 -9999 -9999 -9999 -9999 -9999 -9999 -9999 -9999 -9999 -9999 -9999 -9999 -9999 -9999 -9999 -9999 -9999 -9999 -9999 -9999 -9999 -9999 -9999 -9999 -9999 -9999 -9999 -9999 -9999 -9999 -9999 -9999 -9999 -9999 -9999 -9999 -9999 -9999 -9999 -9999 -9999 -9999 -9999 -9999 -9999 -9999 -9999 -9999 -9999 -9999 -9999 -9999 -9999 -9999 -9999 -9999 -9999 -9999 -9999 -9999 -9999 -9999 -9999 -9999 -9999 -9999 -9999 -9999 -9999 -9999 -9999 -9999 -9999 -9999 -9999 -9999 -9999 -9999 -9999 -9999 -9999 -9999 -9999 -9999 -9999 -9999 -9999 -9999 -9999 -9999 -9999 -9999 -9999 -9999 -9999 -9999 -9999 -9999 -9999 -9999 -9999 -9999 -9999 -9999 -9999 -9999 -9999 -9999 -9999 -9999 -9999 -9999 -9999 -9999 -9999 -9999 -9999 -9999 -9999 -9999 -9999 -9999 -9999 -9999 -9999 -9999 -9999 -9999 -9999 -9999 -9999 -9999 -9999 -9999 -9999 -9999 -9999 -9999 -9999 -9999 -9999 -9999 -9999 -9999 -9999 -9999 -9999 -9999 -9999 -9999 -9999 -9999 -9999 -9999 -9999 -9999 -9999 -9999 -9999 -9999 0.9360905 0.8515215 0.8260943 0.8429729 0.8142749 0.7371975 0.7680666 0.7460977 -9999 -9999 -9999 -9999 -9999 -9999 -9999 -9999 -9999 -9999 -9999 -9999 -9999 -9999 -9999 -9999 -9999 -9999 -9999 -9999 -9999 -9999 -9999 -9999 -9999 -9999 -9999 -9999 -9999 -9999 -9999 -9999 -9999 -9999 -9999 -9999 -9999 -9999 -9999 -9999 -9999 -9999 -9999 -9999 -9999 -9999 -9999 -9999 -9999 -9999 -9999 -9999 -9999 -9999 -9999 -9999 -9999 -9999 -9999 -9999 -9999 -9999 -9999 -9999 -9999 -9999 -9999 -9999 -9999 -9999 -9999 -9999 -9999 -9999 -9999 -9999 -9999 -9999 -9999 -9999 -9999 -9999 -9999 -9999 -9999 -9999 -9999 -9999 -9999 -9999 -9999 -9999 -9999 -9999 -9999 -9999 -9999 -9999 -9999 -9999 -9999 -9999 -9999 -9999 -9999 -9999 -9999 -9999 -9999 -9999 -9999 -9999 -9999 
-9999 -9999 -9999 -9999 -9999 -9999 -9999 -9999 -9999 -9999 -9999 -9999 -9999 -9999 -9999 -9999 -9999 -9999 -9999 -9999 -9999 -9999 -9999 -9999 -9999 -9999 -9999 -9999 -9999 -9999 -9999 -9999 -9999 -9999 -9999 -9999 -9999 -9999 -9999 -9999 -9999 -9999 -9999 -9999 -9999 -9999 -9999 -9999 -9999 -9999 -9999 -9999 -9999 -9999 -9999 -9999 -9999 -9999 -9999 -9999 -9999 -9999 -9999 -9999 -9999 -9999 -9999 -9999 -9999 -9999 -9999 -9999 -9999 -9999 -9999 -9999 -9999 -9999 -9999 -9999 -9999 -9999 -9999 -9999 -9999 -9999 -9999 -9999 -9999 -9999 -9999 -9999 -9999 -9999 -9999 -9999 -9999 -9999 -9999 -9999 -9999 -9999 -9999 -9999 -9999 -9999 -9999 -9999 -9999 -9999 -9999 -9999 5.128793 5.126319 5.125432 5.113622 5.129896 5.129891 5.132486 5.126611 5.13199 5.145666 5.146024 5.151207 5.138921 -9999 -9999 -9999 -9999 -9999 -9999 -9999 -9999 -9999 -9999 -9999 -9999 -9999 -9999 -9999 -9999 -9999 -9999 -9999 -9999 -9999 -9999 -9999 -9999 -9999 -9999 -9999 -9999 -9999 -9999 -9999 -9999 -9999 -9999 -9999 -9999 -9999 -9999 -9999 -9999 -9999 -9999 -9999 -9999 -9999 -9999 -9999 -9999 -9999 -9999 -9999 -9999 -9999 -9999 -9999 -9999 -9999 -9999 -9999 -9999 -9999 -9999 -9999 -9999 -9999 -9999 -9999 -9999 -9999 -9999 -9999 -9999 -9999 -9999 -9999 -9999 -9999 -9999 -9999 -9999 -9999 -9999 -9999 -9999 -9999 -9999 -9999 -9999 -9999 -9999 -9999 -9999 -9999 -9999 -9999 -9999 -9999 -9999 -9999 -9999 -9999 -9999 -9999 -9999 -9999 -9999 -9999 -9999 -9999 -9999 -9999 -9999 -9999 -9999 -9999 -9999 -9999 -9999 -9999 -9999 -9999 -9999 -9999 -9999 -9999 -9999 -9999 -9999 -9999 -9999 -9999 -9999 -9999 -9999 -9999 -9999 -9999 -9999 -9999 -9999 -9999 -9999 -9999 -9999 -9999 -9999 -9999 -9999 -9999 -9999 -9999 -9999 -9999 -9999 -9999 -9999 -9999 -9999 -9999 -9999 -9999 -9999 -9999 -9999 -9999 -9999 -9999 -9999 -9999 -9999 -9999 -9999 -9999 -9999 -9999 -9999 -9999 -9999 -9999 -9999 -9999 -9999 -9999 -9999 -9999 -9999 -9999 -9999 -9999 -9999 -9999 -9999 -9999 -9999 -9999 -9999 -9999 -9999 -9999 -9999 -9999 -9999 -9999 -9999 -9999 -9999 -9999 -9999 -9999 -9999 -9999 -9999 -9999 -9999 -9999 -9999 -9999 -9999 -9999 -9999 -9999 -9999 -9999 -9999 -9999 -9999 -9999 -9999 -9999 -9999 -9999 -9999 -9999 -9999 -9999 -9999 -9999 -9999 -9999 -9999 -9999 -9999 -9999 -9999 -9999 -9999 -9999 -9999 -9999 -9999 -9999 -9999 -9999 -9999 -9999 -9999 -9999 -9999 -9999 -9999 -9999 -9999 -9999 -9999 -9999 -9999 -9999 -9999 -9999 -9999 -9999 -9999 -9999 -9999 -9999 -9999 -9999 -9999 -9999 -9999 -9999 -9999 -9999 -9999 -9999 -9999 -9999 -9999 -9999 -9999 -9999 -9999 -9999 -9999 -9999 -9999 -9999 -9999 -9999 -9999 -9999 -9999 -9999 -9999 -9999 -9999 -9999 -9999 -9999 -9999 -9999 -9999 -9999 -9999 -9999 -9999 -9999 -9999 -9999 -9999 -9999 -9999 -9999 -9999 -9999 -9999 -9999 -9999 -9999 -9999 -9999 -9999 -9999 -9999 -9999 -9999 -9999 -9999 -9999 -9999 -9999 -9999 -9999 -9999 -9999 -9999 -9999 -9999 -9999 -9999 -9999 -9999 -9999 -9999 -9999 -9999 -9999 -9999 -9999 -9999 -9999 -9999 -9999 -9999 -9999 -9999 -9999 -9999 -9999 -9999 -9999 -9999 -9999 -9999 -9999 -9999 -9999 -9999 -9999 -9999 -9999 -9999 -9999 -9999 -9999 -9999 -9999 -9999 -9999 -9999 -9999 -9999 -9999 -9999 -9999 -9999 -9999 -9999 -9999 -9999 -9999 -9999 -9999 -9999 -9999 -9999 -9999 -9999 -9999 -9999 -9999 -9999 -9999 -9999 -9999 -9999 -9999 -9999 -9999 -9999 -9999 -9999 -9999 -9999 -9999 -9999 -9999 -9999 -9999 0.9229647 0.9785441 0.9268306 0.9500244 0.9121652 0.9092425 0.8809643 0.8702377 0.7941967 0.7883352 0.6988552 0.7284749 0.6931957 -9999 -9999 -9999 -9999 -9999 -9999 -9999 -9999 -9999 -9999 -9999 -9999 -9999 -9999 -9999 -9999 -9999 -9999 -9999 -9999 -9999 -9999 -9999 -9999 -9999 -9999 -9999 -9999 -9999 -9999 -9999 -9999 -9999 -9999 -9999 -9999 -9999 -9999 -9999 -9999 -9999 -9999 -9999 -9999 -9999 -9999 -9999 -9999 -9999 -9999 -9999 -9999 -9999 -9999 -9999 -9999 -9999 -9999 -9999 -9999 -9999 -9999 -9999 -9999 -9999 -9999 -9999 -9999 -9999 -9999 -9999 -9999 -9999 -9999 -9999 -9999 -9999 -9999 -9999 -9999 -9999 -9999 -9999 -9999 -9999 -9999 -9999 -9999 -9999 -9999 -9999 -9999 -9999 -9999 -9999 -9999 -9999 -9999 -9999 -9999 -9999 -9999 -9999 -9999 -9999 -9999 -9999 -9999 -9999 -9999 -9999 -9999 -9999 
-9999 -9999 -9999 -9999 -9999 -9999 -9999 -9999 -9999 -9999 -9999 -9999 -9999 -9999 -9999 -9999 -9999 -9999 -9999 -9999 -9999 -9999 -9999 -9999 -9999 -9999 -9999 -9999 -9999 -9999 -9999 -9999 -9999 -9999 -9999 -9999 -9999 -9999 -9999 -9999 -9999 -9999 -9999 -9999 -9999 -9999 -9999 -9999 -9999 -9999 -9999 -9999 -9999 -9999 -9999 -9999 -9999 -9999 -9999 -9999 -9999 -9999 -9999 -9999 -9999 -9999 -9999 -9999 -9999 -9999 -9999 -9999 -9999 -9999 -9999 -9999 -9999 -9999 -9999 -9999 -9999 -9999 -9999 -9999 -9999 -9999 -9999 -9999 -9999 -9999 -9999 -9999 -9999 -9999 -9999 -9999 -9999 -9999 -9999 -9999 -9999 -9999 -9999 -9999 -9999 -9999 -9999 -9999 -9999 -9999 -9999 -9999 5.123029 5.117163 5.11601 5.117656 5.12405 5.111859 5.12405 5.113213 5.126925 5.126295 5.125728 5.124918 5.115355 5.126347 5.141596 5.131575 5.137687 5.155094 -9999 -9999 -9999 -9999 -9999 -9999 -9999 -9999 -9999 -9999 -9999 -9999 -9999 -9999 -9999 -9999 -9999 -9999 -9999 -9999 -9999 -9999 -9999 -9999 -9999 -9999 -9999 -9999 -9999 -9999 -9999 -9999 -9999 -9999 -9999 -9999 -9999 -9999 -9999 -9999 -9999 -9999 -9999 -9999 -9999 -9999 -9999 -9999 -9999 -9999 -9999 -9999 -9999 -9999 -9999 -9999 -9999 -9999 -9999 -9999 -9999 -9999 -9999 -9999 -9999 -9999 -9999 -9999 -9999 -9999 -9999 -9999 -9999 -9999 -9999 -9999 -9999 -9999 -9999 -9999 -9999 -9999 -9999 -9999 -9999 -9999 -9999 -9999 -9999 -9999 -9999 -9999 -9999 -9999 -9999 -9999 -9999 -9999 -9999 -9999 -9999 -9999 -9999 -9999 -9999 -9999 -9999 -9999 -9999 -9999 -9999 -9999 -9999 -9999 -9999 -9999 -9999 -9999 -9999 -9999 -9999 -9999 -9999 -9999 -9999 -9999 -9999 -9999 -9999 -9999 -9999 -9999 -9999 -9999 -9999 -9999 -9999 -9999 -9999 -9999 -9999 -9999 -9999 -9999 -9999 -9999 -9999 -9999 -9999 -9999 -9999 -9999 -9999 -9999 -9999 -9999 -9999 -9999 -9999 -9999 -9999 -9999 -9999 -9999 -9999 -9999 -9999 -9999 -9999 -9999 -9999 -9999 -9999 -9999 -9999 -9999 -9999 -9999 -9999 -9999 -9999 -9999 -9999 -9999 -9999 -9999 -9999 -9999 -9999 -9999 -9999 -9999 -9999 -9999 -9999 -9999 -9999 -9999 -9999 -9999 -9999 -9999 -9999 -9999 -9999 -9999 -9999 -9999 -9999 -9999 -9999 -9999 -9999 -9999 -9999 -9999 -9999 -9999 -9999 -9999 -9999 -9999 -9999 -9999 -9999 -9999 -9999 -9999 -9999 -9999 -9999 -9999 -9999 -9999 -9999 -9999 -9999 -9999 -9999 -9999 -9999 -9999 -9999 -9999 -9999 -9999 -9999 -9999 -9999 -9999 -9999 -9999 -9999 -9999 -9999 -9999 -9999 -9999 -9999 -9999 -9999 -9999 -9999 -9999 -9999 -9999 -9999 -9999 -9999 -9999 -9999 -9999 -9999 -9999 -9999 -9999 -9999 -9999 -9999 -9999 -9999 -9999 -9999 -9999 -9999 -9999 -9999 -9999 -9999 -9999 -9999 -9999 -9999 -9999 -9999 -9999 -9999 -9999 -9999 -9999 -9999 -9999 -9999 -9999 -9999 -9999 -9999 -9999 -9999 -9999 -9999 -9999 -9999 -9999 -9999 -9999 -9999 -9999 -9999 -9999 -9999 -9999 -9999 -9999 -9999 -9999 -9999 -9999 -9999 -9999 -9999 -9999 -9999 -9999 -9999 -9999 -9999 -9999 -9999 -9999 -9999 -9999 -9999 -9999 -9999 -9999 -9999 -9999 -9999 -9999 -9999 -9999 -9999 -9999 -9999 -9999 -9999 -9999 -9999 -9999 -9999 -9999 -9999 -9999 -9999 -9999 -9999 -9999 -9999 -9999 -9999 -9999 -9999 -9999 -9999 -9999 -9999 -9999 -9999 -9999 -9999 -9999 -9999 -9999 -9999 -9999 -9999 -9999 -9999 -9999 -9999 -9999 -9999 -9999 -9999 -9999 -9999 -9999 -9999 -9999 -9999 -9999 -9999 -9999 -9999 -9999 -9999 -9999 -9999 -9999 -9999 -9999 -9999 -9999 -9999 -9999 -9999 -9999 -9999 1.320293 1.153719 1.078271 1.071142 1.036474 0.9301615 0.9335063 0.9307331 0.9577699 0.9290259 0.8986157 0.8851828 0.8675147 0.7536398 0.7212487 0.7038774 0.7337019 0.7424501 -9999 -9999 -9999 -9999 -9999 -9999 -9999 -9999 -9999 -9999 -9999 -9999 -9999 -9999 -9999 -9999 -9999 -9999 -9999 -9999 -9999 -9999 -9999 -9999 -9999 -9999 -9999 -9999 -9999 -9999 -9999 -9999 -9999 -9999 -9999 -9999 -9999 -9999 -9999 -9999 -9999 -9999 -9999 -9999 -9999 -9999 -9999 -9999 -9999 -9999 -9999 -9999 -9999 -9999 -9999 -9999 -9999 -9999 -9999 -9999 -9999 -9999 -9999 -9999 -9999 -9999 -9999 -9999 -9999 -9999 -9999 -9999 -9999 -9999 -9999 -9999 -9999 -9999 -9999 -9999 -9999 -9999 -9999 -9999 -9999 -9999 -9999 -9999 -9999 -9999 -9999 -9999 -9999 -9999 -9999 -9999 -9999 -9999 -9999 -9999 -9999 -9999 -9999 -9999 -9999 -9999 -9999 -9999 -9999 -9999 -9999 -9999 -9999 
-9999 -9999 -9999 -9999 -9999 -9999 -9999 -9999 -9999 -9999 -9999 -9999 -9999 -9999 -9999 -9999 -9999 -9999 -9999 -9999 -9999 -9999 -9999 -9999 -9999 -9999 -9999 -9999 -9999 -9999 -9999 -9999 -9999 -9999 -9999 -9999 -9999 -9999 -9999 -9999 -9999 -9999 -9999 -9999 -9999 -9999 -9999 -9999 -9999 -9999 -9999 -9999 -9999 -9999 -9999 -9999 -9999 -9999 -9999 -9999 -9999 -9999 -9999 -9999 -9999 -9999 -9999 -9999 -9999 -9999 -9999 -9999 -9999 -9999 -9999 -9999 -9999 -9999 -9999 -9999 -9999 -9999 -9999 -9999 -9999 -9999 -9999 -9999 -9999 -9999 -9999 -9999 -9999 -9999 -9999 -9999 -9999 -9999 -9999 -9999 -9999 -9999 -9999 -9999 -9999 -9999 -9999 -9999 -9999 -9999 -9999 -9999 5.099708 5.100026 5.088983 5.085248 5.095132 5.095378 5.106225 5.098135 5.086393 5.112298 5.112865 5.112668 5.109862 5.117939 5.128644 5.132457 5.136781 5.108028 5.114279 5.099812 5.106447 5.105139 5.112369 5.113817 -9999 -9999 -9999 -9999 -9999 -9999 -9999 -9999 -9999 -9999 -9999 -9999 -9999 -9999 -9999 -9999 -9999 -9999 -9999 -9999 -9999 -9999 -9999 -9999 -9999 -9999 -9999 -9999 -9999 -9999 -9999 -9999 -9999 -9999 -9999 -9999 -9999 -9999 -9999 -9999 -9999 -9999 -9999 -9999 -9999 -9999 -9999 -9999 -9999 -9999 -9999 -9999 -9999 -9999 -9999 -9999 -9999 -9999 -9999 -9999 -9999 -9999 -9999 -9999 -9999 -9999 -9999 -9999 -9999 -9999 -9999 -9999 -9999 -9999 -9999 -9999 -9999 -9999 -9999 -9999 -9999 -9999 -9999 -9999 -9999 -9999 -9999 -9999 -9999 -9999 -9999 -9999 -9999 -9999 -9999 -9999 -9999 -9999 -9999 -9999 -9999 -9999 -9999 -9999 -9999 -9999 -9999 -9999 -9999 -9999 -9999 -9999 -9999 -9999 -9999 -9999 -9999 -9999 -9999 -9999 -9999 -9999 -9999 -9999 -9999 -9999 -9999 -9999 -9999 -9999 -9999 -9999 -9999 -9999 -9999 -9999 -9999 -9999 -9999 -9999 -9999 -9999 -9999 -9999 -9999 -9999 -9999 -9999 -9999 -9999 -9999 -9999 -9999 -9999 -9999 -9999 -9999 -9999 -9999 -9999 -9999 -9999 -9999 -9999 -9999 -9999 -9999 -9999 -9999 -9999 -9999 -9999 -9999 -9999 -9999 -9999 -9999 -9999 -9999 -9999 -9999 -9999 -9999 -9999 -9999 -9999 -9999 -9999 -9999 -9999 -9999 -9999 -9999 -9999 -9999 -9999 -9999 -9999 -9999 -9999 -9999 -9999 -9999 -9999 -9999 -9999 -9999 -9999 -9999 -9999 -9999 -9999 -9999 -9999 -9999 -9999 -9999 -9999 -9999 -9999 -9999 -9999 -9999 -9999 -9999 -9999 -9999 -9999 -9999 -9999 -9999 -9999 -9999 -9999 -9999 -9999 -9999 -9999 -9999 -9999 -9999 -9999 -9999 -9999 -9999 -9999 -9999 -9999 -9999 -9999 -9999 -9999 -9999 -9999 -9999 -9999 -9999 -9999 -9999 -9999 -9999 -9999 -9999 -9999 -9999 -9999 -9999 -9999 -9999 -9999 -9999 -9999 -9999 -9999 -9999 -9999 -9999 -9999 -9999 -9999 -9999 -9999 -9999 -9999 -9999 -9999 -9999 -9999 -9999 -9999 -9999 -9999 -9999 -9999 -9999 -9999 -9999 -9999 -9999 -9999 -9999 -9999 -9999 -9999 -9999 -9999 -9999 -9999 -9999 -9999 -9999 -9999 -9999 -9999 -9999 -9999 -9999 -9999 -9999 -9999 -9999 -9999 -9999 -9999 -9999 -9999 -9999 -9999 -9999 -9999 -9999 -9999 -9999 -9999 -9999 -9999 -9999 -9999 -9999 -9999 -9999 -9999 -9999 -9999 -9999 -9999 -9999 -9999 -9999 -9999 -9999 -9999 -9999 -9999 -9999 -9999 -9999 -9999 -9999 -9999 -9999 -9999 -9999 -9999 -9999 -9999 -9999 -9999 -9999 -9999 -9999 -9999 -9999 -9999 -9999 -9999 -9999 -9999 -9999 -9999 -9999 -9999 -9999 -9999 -9999 -9999 -9999 -9999 -9999 -9999 -9999 -9999 -9999 -9999 -9999 -9999 -9999 -9999 -9999 -9999 -9999 -9999 -9999 -9999 -9999 -9999 -9999 -9999 1.300982 1.295934 1.116782 1.183889 1.19557 1.168805 1.09952 1.003086 1.003896 0.96611 0.9446428 0.9554936 0.955323 0.9376702 0.9113276 0.8880714 0.8809381 0.8253562 0.7406221 0.7253927 0.7258218 0.7677273 0.6911362 -9999 -9999 -9999 -9999 -9999 -9999 -9999 -9999 -9999 -9999 -9999 -9999 -9999 -9999 -9999 -9999 -9999 -9999 -9999 -9999 -9999 -9999 -9999 -9999 -9999 -9999 -9999 -9999 -9999 -9999 -9999 -9999 -9999 -9999 -9999 -9999 -9999 -9999 -9999 -9999 -9999 -9999 -9999 -9999 -9999 -9999 -9999 -9999 -9999 -9999 -9999 -9999 -9999 -9999 -9999 -9999 -9999 -9999 -9999 -9999 -9999 -9999 -9999 -9999 -9999 -9999 -9999 -9999 -9999 -9999 -9999 -9999 -9999 -9999 -9999 -9999 -9999 -9999 -9999 -9999 -9999 -9999 -9999 -9999 -9999 -9999 -9999 -9999 -9999 -9999 -9999 -9999 -9999 -9999 -9999 -9999 -9999 -9999 -9999 -9999 -9999 -9999 -9999 -9999 -9999 -9999 -9999 -9999 -9999 -9999 -9999 -9999 -9999 
-9999 -9999 -9999 -9999 -9999 -9999 -9999 -9999 -9999 -9999 -9999 -9999 -9999 -9999 -9999 -9999 -9999 -9999 -9999 -9999 -9999 -9999 -9999 -9999 -9999 -9999 -9999 -9999 -9999 -9999 -9999 -9999 -9999 -9999 -9999 -9999 -9999 -9999 -9999 -9999 -9999 -9999 -9999 -9999 -9999 -9999 -9999 -9999 -9999 -9999 -9999 -9999 -9999 -9999 -9999 -9999 -9999 -9999 -9999 -9999 -9999 -9999 -9999 -9999 -9999 -9999 -9999 -9999 -9999 -9999 -9999 -9999 -9999 -9999 -9999 -9999 -9999 -9999 -9999 -9999 -9999 -9999 -9999 -9999 -9999 -9999 -9999 -9999 -9999 -9999 -9999 -9999 -9999 -9999 -9999 -9999 -9999 -9999 -9999 -9999 -9999 -9999 -9999 -9999 -9999 -9999 -9999 -9999 -9999 -9999 -9999 -9999 5.086395 5.072144 5.076068 5.077994 5.0762 5.087704 5.081408 5.082491 5.084279 5.078901 5.094721 5.092455 5.095805 5.104035 5.10633 5.113889 5.087692 5.080554 5.088773 5.100542 5.106601 5.107054 5.108039 5.098251 5.106983 5.102305 5.104805 5.105592 5.106595 -9999 -9999 -9999 -9999 -9999 -9999 -9999 -9999 -9999 -9999 -9999 -9999 -9999 -9999 -9999 -9999 -9999 -9999 -9999 -9999 -9999 -9999 -9999 -9999 -9999 -9999 -9999 -9999 -9999 -9999 -9999 -9999 -9999 -9999 -9999 -9999 -9999 -9999 -9999 -9999 -9999 -9999 -9999 -9999 -9999 -9999 -9999 -9999 -9999 -9999 -9999 -9999 -9999 -9999 -9999 -9999 -9999 -9999 -9999 -9999 -9999 -9999 -9999 -9999 -9999 -9999 -9999 -9999 -9999 -9999 -9999 -9999 -9999 -9999 -9999 -9999 -9999 -9999 -9999 -9999 -9999 -9999 -9999 -9999 -9999 -9999 -9999 -9999 -9999 -9999 -9999 -9999 -9999 -9999 -9999 -9999 -9999 -9999 -9999 -9999 -9999 -9999 -9999 -9999 -9999 -9999 -9999 -9999 -9999 -9999 -9999 -9999 -9999 -9999 -9999 -9999 -9999 -9999 -9999 -9999 -9999 -9999 -9999 -9999 -9999 -9999 -9999 -9999 -9999 -9999 -9999 -9999 -9999 -9999 -9999 -9999 -9999 -9999 -9999 -9999 -9999 -9999 -9999 -9999 -9999 -9999 -9999 -9999 -9999 -9999 -9999 -9999 -9999 -9999 -9999 -9999 -9999 -9999 -9999 -9999 -9999 -9999 -9999 -9999 -9999 -9999 -9999 -9999 -9999 -9999 -9999 -9999 -9999 -9999 -9999 -9999 -9999 -9999 -9999 -9999 -9999 -9999 -9999 -9999 -9999 -9999 -9999 -9999 -9999 -9999 -9999 -9999 -9999 -9999 -9999 -9999 -9999 -9999 -9999 -9999 -9999 -9999 -9999 -9999 -9999 -9999 -9999 -9999 -9999 -9999 -9999 -9999 -9999 -9999 -9999 -9999 -9999 -9999 -9999 -9999 -9999 -9999 -9999 -9999 -9999 -9999 -9999 -9999 -9999 -9999 -9999 -9999 -9999 -9999 -9999 -9999 -9999 -9999 -9999 -9999 -9999 -9999 -9999 -9999 -9999 -9999 -9999 -9999 -9999 -9999 -9999 -9999 -9999 -9999 -9999 -9999 -9999 -9999 -9999 -9999 -9999 -9999 -9999 -9999 -9999 -9999 -9999 -9999 -9999 -9999 -9999 -9999 -9999 -9999 -9999 -9999 -9999 -9999 -9999 -9999 -9999 -9999 -9999 -9999 -9999 -9999 -9999 -9999 -9999 -9999 -9999 -9999 -9999 -9999 -9999 -9999 -9999 -9999 -9999 -9999 -9999 -9999 -9999 -9999 -9999 -9999 -9999 -9999 -9999 -9999 -9999 -9999 -9999 -9999 -9999 -9999 -9999 -9999 -9999 -9999 -9999 -9999 -9999 -9999 -9999 -9999 -9999 -9999 -9999 -9999 -9999 -9999 -9999 -9999 -9999 -9999 -9999 -9999 -9999 -9999 -9999 -9999 -9999 -9999 -9999 -9999 -9999 -9999 -9999 -9999 -9999 -9999 -9999 -9999 -9999 -9999 -9999 -9999 -9999 -9999 -9999 -9999 -9999 -9999 -9999 -9999 -9999 -9999 -9999 -9999 -9999 -9999 -9999 -9999 -9999 -9999 -9999 -9999 -9999 -9999 -9999 -9999 -9999 -9999 -9999 -9999 -9999 -9999 -9999 -9999 -9999 -9999 -9999 -9999 -9999 -9999 -9999 1.644456 1.628958 1.450101 1.457304 1.429211 1.366523 1.32774 1.297956 1.237213 1.252942 1.280229 1.19276 1.034299 1.077802 0.9717843 0.9251441 0.9353997 0.8752821 0.9144241 0.9677087 0.9231878 0.8639656 0.8650181 0.8255356 0.7122369 0.6948687 0.6899037 0.7013841 0.7171054 0.7490126 -9999 -9999 -9999 -9999 -9999 -9999 -9999 -9999 -9999 -9999 -9999 -9999 -9999 -9999 -9999 -9999 -9999 -9999 -9999 -9999 -9999 -9999 -9999 -9999 -9999 -9999 -9999 -9999 -9999 -9999 -9999 -9999 -9999 -9999 -9999 -9999 -9999 -9999 -9999 -9999 -9999 -9999 -9999 -9999 -9999 -9999 -9999 -9999 -9999 -9999 -9999 -9999 -9999 -9999 -9999 -9999 -9999 -9999 -9999 -9999 -9999 -9999 -9999 -9999 -9999 -9999 -9999 -9999 -9999 -9999 -9999 -9999 -9999 -9999 -9999 -9999 -9999 -9999 -9999 -9999 -9999 -9999 -9999 -9999 -9999 -9999 -9999 -9999 -9999 -9999 -9999 -9999 -9999 -9999 -9999 -9999 -9999 -9999 -9999 -9999 -9999 -9999 -9999 -9999 -9999 -9999 -9999 -9999 -9999 -9999 -9999 -9999 
-9999 -9999 -9999 -9999 -9999 -9999 -9999 -9999 -9999 -9999 -9999 -9999 -9999 -9999 -9999 -9999 -9999 -9999 -9999 -9999 -9999 -9999 -9999 -9999 -9999 -9999 -9999 -9999 -9999 -9999 -9999 -9999 -9999 -9999 -9999 -9999 -9999 -9999 -9999 -9999 -9999 -9999 -9999 -9999 -9999 -9999 -9999 -9999 -9999 -9999 -9999 -9999 -9999 -9999 -9999 -9999 -9999 -9999 -9999 -9999 -9999 -9999 -9999 -9999 -9999 -9999 -9999 -9999 -9999 -9999 -9999 -9999 -9999 -9999 -9999 -9999 -9999 -9999 -9999 -9999 -9999 -9999 -9999 -9999 -9999 -9999 -9999 -9999 -9999 -9999 -9999 -9999 -9999 -9999 -9999 -9999 -9999 -9999 -9999 -9999 -9999 -9999 -9999 -9999 -9999 -9999 -9999 -9999 -9999 -9999 -9999 -9999 5.064876 5.056327 5.0607 5.060915 5.064857 5.06441 5.073403 5.070826 5.07299 5.07222 5.077853 5.087059 5.08278 5.088226 5.092055 5.112957 5.062207 5.063909 5.074106 5.067979 5.086336 5.097972 5.081969 5.086354 5.083354 5.081221 5.079945 5.087742 5.088648 5.098006 5.104883 5.10397 5.119183 5.160084 5.163297 -9999 -9999 -9999 -9999 -9999 -9999 -9999 -9999 -9999 -9999 -9999 -9999 -9999 -9999 -9999 -9999 -9999 -9999 -9999 -9999 -9999 -9999 -9999 -9999 -9999 -9999 -9999 -9999 -9999 -9999 -9999 -9999 -9999 -9999 -9999 -9999 -9999 -9999 -9999 -9999 -9999 -9999 -9999 -9999 -9999 -9999 -9999 -9999 -9999 -9999 -9999 -9999 -9999 -9999 -9999 -9999 -9999 -9999 -9999 -9999 -9999 -9999 -9999 -9999 -9999 -9999 -9999 -9999 -9999 -9999 -9999 -9999 -9999 -9999 -9999 -9999 -9999 -9999 -9999 -9999 -9999 -9999 -9999 -9999 -9999 -9999 -9999 -9999 -9999 -9999 -9999 -9999 -9999 -9999 -9999 -9999 -9999 -9999 -9999 -9999 -9999 -9999 -9999 -9999 -9999 -9999 -9999 -9999 -9999 -9999 -9999 -9999 -9999 -9999 -9999 -9999 -9999 -9999 -9999 -9999 -9999 -9999 -9999 -9999 -9999 -9999 -9999 -9999 -9999 -9999 -9999 -9999 -9999 -9999 -9999 -9999 -9999 -9999 -9999 -9999 -9999 -9999 -9999 -9999 -9999 -9999 -9999 -9999 -9999 -9999 -9999 -9999 -9999 -9999 -9999 -9999 -9999 -9999 -9999 -9999 -9999 -9999 -9999 -9999 -9999 -9999 -9999 -9999 -9999 -9999 -9999 -9999 -9999 -9999 -9999 -9999 -9999 -9999 -9999 -9999 -9999 -9999 -9999 -9999 -9999 -9999 -9999 -9999 -9999 -9999 -9999 -9999 -9999 -9999 -9999 -9999 -9999 -9999 -9999 -9999 -9999 -9999 -9999 -9999 -9999 -9999 -9999 -9999 -9999 -9999 -9999 -9999 -9999 -9999 -9999 -9999 -9999 -9999 -9999 -9999 -9999 -9999 -9999 -9999 -9999 -9999 -9999 -9999 -9999 -9999 -9999 -9999 -9999 -9999 -9999 -9999 -9999 -9999 -9999 -9999 -9999 -9999 -9999 -9999 -9999 -9999 -9999 -9999 -9999 -9999 -9999 -9999 -9999 -9999 -9999 -9999 -9999 -9999 -9999 -9999 -9999 -9999 -9999 -9999 -9999 -9999 -9999 -9999 -9999 -9999 -9999 -9999 -9999 -9999 -9999 -9999 -9999 -9999 -9999 -9999 -9999 -9999 -9999 -9999 -9999 -9999 -9999 -9999 -9999 -9999 -9999 -9999 -9999 -9999 -9999 -9999 -9999 -9999 -9999 -9999 -9999 -9999 -9999 -9999 -9999 -9999 -9999 -9999 -9999 -9999 -9999 -9999 -9999 -9999 -9999 -9999 -9999 -9999 -9999 -9999 -9999 -9999 -9999 -9999 -9999 -9999 -9999 -9999 -9999 -9999 -9999 -9999 -9999 -9999 -9999 -9999 -9999 -9999 -9999 -9999 -9999 -9999 -9999 -9999 -9999 -9999 -9999 -9999 -9999 -9999 -9999 -9999 -9999 -9999 -9999 -9999 -9999 -9999 -9999 -9999 -9999 -9999 -9999 -9999 -9999 -9999 -9999 -9999 -9999 -9999 -9999 -9999 -9999 -9999 -9999 -9999 -9999 -9999 -9999 -9999 -9999 -9999 -9999 -9999 -9999 -9999 1.830836 1.789743 1.711388 1.618854 1.5629 1.572162 1.595819 1.475937 1.458845 1.440474 1.369223 1.342037 1.244319 1.216656 1.195054 1.261407 1.205445 1.188401 1.118894 0.9917994 1.009365 0.871667 0.9536983 0.9453347 1.025259 0.9795693 0.8308709 0.8624875 0.8557769 0.7515317 0.8677005 0.8094653 0.7341348 0.672946 0.6332276 -9999 -9999 -9999 -9999 -9999 -9999 -9999 -9999 -9999 -9999 -9999 -9999 -9999 -9999 -9999 -9999 -9999 -9999 -9999 -9999 -9999 -9999 -9999 -9999 -9999 -9999 -9999 -9999 -9999 -9999 -9999 -9999 -9999 -9999 -9999 -9999 -9999 -9999 -9999 -9999 -9999 -9999 -9999 -9999 -9999 -9999 -9999 -9999 -9999 -9999 -9999 -9999 -9999 -9999 -9999 -9999 -9999 -9999 -9999 -9999 -9999 -9999 -9999 -9999 -9999 -9999 -9999 -9999 -9999 -9999 -9999 -9999 -9999 -9999 -9999 -9999 -9999 -9999 -9999 -9999 -9999 -9999 -9999 -9999 -9999 -9999 -9999 -9999 -9999 -9999 -9999 -9999 -9999 -9999 -9999 -9999 -9999 -9999 -9999 -9999 -9999 -9999 -9999 -9999 -9999 -9999 -9999 -9999 -9999 -9999 -9999 -9999 
-9999 -9999 -9999 -9999 -9999 -9999 -9999 -9999 -9999 -9999 -9999 -9999 -9999 -9999 -9999 -9999 -9999 -9999 -9999 -9999 -9999 -9999 -9999 -9999 -9999 -9999 -9999 -9999 -9999 -9999 -9999 -9999 -9999 -9999 -9999 -9999 -9999 -9999 -9999 -9999 -9999 -9999 -9999 -9999 -9999 -9999 -9999 -9999 -9999 -9999 -9999 -9999 -9999 -9999 -9999 -9999 -9999 -9999 -9999 -9999 -9999 -9999 -9999 -9999 -9999 -9999 -9999 -9999 -9999 -9999 -9999 -9999 -9999 -9999 -9999 -9999 -9999 -9999 -9999 -9999 -9999 -9999 -9999 -9999 -9999 -9999 -9999 -9999 -9999 -9999 -9999 -9999 -9999 -9999 -9999 -9999 -9999 -9999 -9999 -9999 -9999 -9999 -9999 -9999 -9999 -9999 -9999 -9999 -9999 -9999 -9999 5.060226 5.04286 5.048344 5.046002 5.050633 5.037589 5.036762 5.059914 5.058865 5.055614 5.052706 5.067979 5.065958 5.06731 5.070363 5.05262 5.087498 5.043468 5.044508 5.056329 5.052549 5.047629 5.050828 5.045163 5.063335 5.056818 5.071105 5.07345 5.076597 5.074103 5.074329 5.091067 5.090935 5.087288 5.147343 5.151093 5.168396 5.168644 5.182308 5.169597 5.181527 5.179265 -9999 -9999 -9999 -9999 -9999 -9999 -9999 -9999 -9999 -9999 -9999 -9999 -9999 -9999 -9999 -9999 -9999 -9999 -9999 -9999 -9999 -9999 -9999 -9999 -9999 -9999 -9999 -9999 -9999 -9999 -9999 -9999 -9999 -9999 -9999 -9999 -9999 -9999 -9999 -9999 -9999 -9999 -9999 -9999 -9999 -9999 -9999 -9999 -9999 -9999 -9999 -9999 -9999 -9999 -9999 -9999 -9999 -9999 -9999 -9999 -9999 -9999 -9999 -9999 -9999 -9999 -9999 -9999 -9999 -9999 -9999 -9999 -9999 -9999 -9999 -9999 -9999 -9999 -9999 -9999 -9999 -9999 -9999 -9999 -9999 -9999 -9999 -9999 -9999 -9999 -9999 -9999 -9999 -9999 -9999 -9999 -9999 -9999 -9999 -9999 -9999 -9999 -9999 -9999 -9999 -9999 -9999 -9999 -9999 -9999 -9999 -9999 -9999 -9999 -9999 -9999 -9999 -9999 -9999 -9999 -9999 -9999 -9999 -9999 -9999 -9999 -9999 -9999 -9999 -9999 -9999 -9999 -9999 -9999 -9999 -9999 -9999 -9999 -9999 -9999 -9999 -9999 -9999 -9999 -9999 -9999 -9999 -9999 -9999 -9999 -9999 -9999 -9999 -9999 -9999 -9999 -9999 -9999 -9999 -9999 -9999 -9999 -9999 -9999 -9999 -9999 -9999 -9999 -9999 -9999 -9999 -9999 -9999 -9999 -9999 -9999 -9999 -9999 -9999 -9999 -9999 -9999 -9999 -9999 -9999 -9999 -9999 -9999 -9999 -9999 -9999 -9999 -9999 -9999 -9999 -9999 -9999 -9999 -9999 -9999 -9999 -9999 -9999 -9999 -9999 -9999 -9999 -9999 -9999 -9999 -9999 -9999 -9999 -9999 -9999 -9999 -9999 -9999 -9999 -9999 -9999 -9999 -9999 -9999 -9999 -9999 -9999 -9999 -9999 -9999 -9999 -9999 -9999 -9999 -9999 -9999 -9999 -9999 -9999 -9999 -9999 -9999 -9999 -9999 -9999 -9999 -9999 -9999 -9999 -9999 -9999 -9999 -9999 -9999 -9999 -9999 -9999 -9999 -9999 -9999 -9999 -9999 -9999 -9999 -9999 -9999 -9999 -9999 -9999 -9999 -9999 -9999 -9999 -9999 -9999 -9999 -9999 -9999 -9999 -9999 -9999 -9999 -9999 -9999 -9999 -9999 -9999 -9999 -9999 -9999 -9999 -9999 -9999 -9999 -9999 -9999 -9999 -9999 -9999 -9999 -9999 -9999 -9999 -9999 -9999 -9999 -9999 -9999 -9999 -9999 -9999 -9999 -9999 -9999 -9999 -9999 -9999 -9999 -9999 -9999 -9999 -9999 -9999 -9999 -9999 -9999 -9999 -9999 -9999 -9999 -9999 -9999 -9999 -9999 -9999 -9999 -9999 -9999 -9999 -9999 -9999 -9999 -9999 -9999 -9999 -9999 -9999 -9999 -9999 -9999 -9999 -9999 -9999 -9999 -9999 -9999 -9999 -9999 -9999 -9999 -9999 -9999 -9999 -9999 -9999 -9999 -9999 -9999 -9999 -9999 -9999 -9999 -9999 -9999 2.269269 2.345382 2.348319 2.070027 2.003449 1.939876 1.866504 1.772551 1.697054 1.640924 1.564996 1.537485 1.594593 1.472716 1.402584 1.387923 1.291999 1.289983 1.194412 1.205664 1.193292 1.166667 1.218868 1.217077 1.097527 1.086804 1.013303 1.006718 0.9969051 0.9986469 1.007999 0.9705741 0.9458781 0.9537275 0.9434078 0.8961403 0.8983255 0.8060407 0.6554525 0.5972417 0.5510514 -9999 -9999 -9999 -9999 -9999 -9999 -9999 -9999 -9999 -9999 -9999 -9999 -9999 -9999 -9999 -9999 -9999 -9999 -9999 -9999 -9999 -9999 -9999 -9999 -9999 -9999 -9999 -9999 -9999 -9999 -9999 -9999 -9999 -9999 -9999 -9999 -9999 -9999 -9999 -9999 -9999 -9999 -9999 -9999 -9999 -9999 -9999 -9999 -9999 -9999 -9999 -9999 -9999 -9999 -9999 -9999 -9999 -9999 -9999 -9999 -9999 -9999 -9999 -9999 -9999 -9999 -9999 -9999 -9999 -9999 -9999 -9999 -9999 -9999 -9999 -9999 -9999 -9999 -9999 -9999 -9999 -9999 -9999 -9999 -9999 -9999 -9999 -9999 -9999 -9999 -9999 -9999 -9999 -9999 -9999 -9999 -9999 -9999 -9999 -9999 -9999 -9999 -9999 -9999 -9999 -9999 -9999 -9999 -9999 -9999 -9999 -9999 
-9999 -9999 -9999 -9999 -9999 -9999 -9999 -9999 -9999 -9999 -9999 -9999 -9999 -9999 -9999 -9999 -9999 -9999 -9999 -9999 -9999 -9999 -9999 -9999 -9999 -9999 -9999 -9999 -9999 -9999 -9999 -9999 -9999 -9999 -9999 -9999 -9999 -9999 -9999 -9999 -9999 -9999 -9999 -9999 -9999 -9999 -9999 -9999 -9999 -9999 -9999 -9999 -9999 -9999 -9999 -9999 -9999 -9999 -9999 -9999 -9999 -9999 -9999 -9999 -9999 -9999 -9999 -9999 -9999 -9999 -9999 -9999 -9999 -9999 -9999 -9999 -9999 -9999 -9999 -9999 -9999 -9999 -9999 -9999 -9999 -9999 -9999 -9999 -9999 -9999 -9999 -9999 -9999 -9999 -9999 -9999 -9999 -9999 -9999 -9999 -9999 -9999 -9999 -9999 -9999 -9999 -9999 -9999 -9999 -9999 -9999 5.025985 5.033422 5.031522 5.038028 5.032905 5.023222 5.036258 5.048243 5.04891 5.029863 5.032192 5.035256 5.046559 5.032744 5.035573 5.061724 5.022316 5.027894 5.028019 5.043489 5.035347 5.03845 5.035163 5.044393 5.034111 5.049559 5.040947 5.031122 5.033837 5.037961 5.044467 5.045394 5.073331 5.085433 5.119437 5.117037 5.123149 5.130489 5.13412 5.137834 5.145059 5.179085 5.175456 5.172126 5.169034 5.170054 5.170054 5.165917 -9999 -9999 -9999 -9999 -9999 -9999 -9999 -9999 -9999 -9999 -9999 -9999 -9999 -9999 -9999 -9999 -9999 -9999 -9999 -9999 -9999 -9999 -9999 -9999 -9999 -9999 -9999 -9999 -9999 -9999 -9999 -9999 -9999 -9999 -9999 -9999 -9999 -9999 -9999 -9999 -9999 -9999 -9999 -9999 -9999 -9999 -9999 -9999 -9999 -9999 -9999 -9999 -9999 -9999 -9999 -9999 -9999 -9999 -9999 -9999 -9999 -9999 -9999 -9999 -9999 -9999 -9999 -9999 -9999 -9999 -9999 -9999 -9999 -9999 -9999 -9999 -9999 -9999 -9999 -9999 -9999 -9999 -9999 -9999 -9999 -9999 -9999 -9999 -9999 -9999 -9999 -9999 -9999 -9999 -9999 -9999 -9999 -9999 -9999 -9999 -9999 -9999 -9999 -9999 -9999 -9999 -9999 -9999 -9999 -9999 -9999 -9999 -9999 -9999 -9999 -9999 -9999 -9999 -9999 -9999 -9999 -9999 -9999 -9999 -9999 -9999 -9999 -9999 -9999 -9999 -9999 -9999 -9999 -9999 -9999 -9999 -9999 -9999 -9999 -9999 -9999 -9999 -9999 -9999 -9999 -9999 -9999 -9999 -9999 -9999 -9999 -9999 -9999 -9999 -9999 -9999 -9999 -9999 -9999 -9999 -9999 -9999 -9999 -9999 -9999 -9999 -9999 -9999 -9999 -9999 -9999 -9999 -9999 -9999 -9999 -9999 -9999 -9999 -9999 -9999 -9999 -9999 -9999 -9999 -9999 -9999 -9999 -9999 -9999 -9999 -9999 -9999 -9999 -9999 -9999 -9999 -9999 -9999 -9999 -9999 -9999 -9999 -9999 -9999 -9999 -9999 -9999 -9999 -9999 -9999 -9999 -9999 -9999 -9999 -9999 -9999 -9999 -9999 -9999 -9999 -9999 -9999 -9999 -9999 -9999 -9999 -9999 -9999 -9999 -9999 -9999 -9999 -9999 -9999 -9999 -9999 -9999 -9999 -9999 -9999 -9999 -9999 -9999 -9999 -9999 -9999 -9999 -9999 -9999 -9999 -9999 -9999 -9999 -9999 -9999 -9999 -9999 -9999 -9999 -9999 -9999 -9999 -9999 -9999 -9999 -9999 -9999 -9999 -9999 -9999 -9999 -9999 -9999 -9999 -9999 -9999 -9999 -9999 -9999 -9999 -9999 -9999 -9999 -9999 -9999 -9999 -9999 -9999 -9999 -9999 -9999 -9999 -9999 -9999 -9999 -9999 -9999 -9999 -9999 -9999 -9999 -9999 -9999 -9999 -9999 -9999 -9999 -9999 -9999 -9999 -9999 -9999 -9999 -9999 -9999 -9999 -9999 -9999 -9999 -9999 -9999 -9999 -9999 -9999 -9999 -9999 -9999 -9999 -9999 -9999 -9999 -9999 -9999 -9999 -9999 -9999 -9999 -9999 -9999 -9999 -9999 -9999 -9999 -9999 -9999 -9999 -9999 -9999 -9999 -9999 -9999 -9999 -9999 -9999 -9999 -9999 -9999 -9999 -9999 -9999 -9999 -9999 2.803142 2.766149 2.732704 2.670337 2.587717 2.562916 2.45694 2.421208 2.351862 2.101506 1.986118 1.918266 1.86496 1.761516 1.718338 1.639851 1.573703 1.497993 1.54375 1.457046 1.442361 1.37225 1.323716 1.225927 1.169612 1.198604 1.177505 1.128316 1.19192 1.192383 1.124531 1.062362 1.005739 0.9938771 1.017445 1.000621 0.9683815 0.889691 0.9306859 0.9495761 0.9739958 0.9529117 0.8628603 0.723269 0.6146306 0.604797 0.5192137 -9999 -9999 -9999 -9999 -9999 -9999 -9999 -9999 -9999 -9999 -9999 -9999 -9999 -9999 -9999 -9999 -9999 -9999 -9999 -9999 -9999 -9999 -9999 -9999 -9999 -9999 -9999 -9999 -9999 -9999 -9999 -9999 -9999 -9999 -9999 -9999 -9999 -9999 -9999 -9999 -9999 -9999 -9999 -9999 -9999 -9999 -9999 -9999 -9999 -9999 -9999 -9999 -9999 -9999 -9999 -9999 -9999 -9999 -9999 -9999 -9999 -9999 -9999 -9999 -9999 -9999 -9999 -9999 -9999 -9999 -9999 -9999 -9999 -9999 -9999 -9999 -9999 -9999 -9999 -9999 -9999 -9999 -9999 -9999 -9999 -9999 -9999 -9999 -9999 -9999 -9999 -9999 -9999 -9999 -9999 -9999 -9999 -9999 -9999 -9999 -9999 -9999 -9999 -9999 -9999 -9999 -9999 -9999 -9999 -9999 -9999 -9999 
-9999 -9999 -9999 -9999 -9999 -9999 -9999 -9999 -9999 -9999 -9999 -9999 -9999 -9999 -9999 -9999 -9999 -9999 -9999 -9999 -9999 -9999 -9999 -9999 -9999 -9999 -9999 -9999 -9999 -9999 -9999 -9999 -9999 -9999 -9999 -9999 -9999 -9999 -9999 -9999 -9999 -9999 -9999 -9999 -9999 -9999 -9999 -9999 -9999 -9999 -9999 -9999 -9999 -9999 -9999 -9999 -9999 -9999 -9999 -9999 -9999 -9999 -9999 -9999 -9999 -9999 -9999 -9999 -9999 -9999 -9999 -9999 -9999 -9999 -9999 -9999 -9999 -9999 -9999 -9999 -9999 -9999 -9999 -9999 -9999 -9999 -9999 -9999 -9999 -9999 -9999 -9999 -9999 -9999 -9999 -9999 -9999 -9999 -9999 -9999 -9999 -9999 -9999 -9999 -9999 -9999 -9999 -9999 -9999 -9999 -9999 5.008026 4.999937 5.015362 5.016424 5.016965 5.019325 5.01518 5.019212 5.026391 5.011322 5.011012 5.011292 5.028376 5.027696 5.044562 5.034868 5.002842 5.017658 5.021943 5.018462 5.01668 5.015797 5.027141 5.023589 5.01901 5.020774 5.008872 5.015766 5.021577 5.030368 5.028253 5.035079 5.061516 5.093956 5.107014 5.111144 5.10084 5.112373 5.114404 5.119253 5.131022 5.140855 5.127609 5.12721 5.146304 5.148867 5.153954 5.158885 5.179014 5.176859 5.183904 5.184124 5.155228 5.16299 -9999 -9999 -9999 -9999 -9999 -9999 -9999 -9999 -9999 -9999 -9999 -9999 -9999 -9999 -9999 -9999 -9999 -9999 -9999 -9999 -9999 -9999 -9999 -9999 -9999 -9999 -9999 -9999 -9999 -9999 -9999 -9999 -9999 -9999 -9999 -9999 -9999 -9999 -9999 -9999 -9999 -9999 -9999 -9999 -9999 -9999 -9999 -9999 -9999 -9999 -9999 -9999 -9999 -9999 -9999 -9999 -9999 -9999 -9999 -9999 -9999 -9999 -9999 -9999 -9999 -9999 -9999 -9999 -9999 -9999 -9999 -9999 -9999 -9999 -9999 -9999 -9999 -9999 -9999 -9999 -9999 -9999 -9999 -9999 -9999 -9999 -9999 -9999 -9999 -9999 -9999 -9999 -9999 -9999 -9999 -9999 -9999 -9999 -9999 -9999 -9999 -9999 -9999 -9999 -9999 -9999 -9999 -9999 -9999 -9999 -9999 -9999 -9999 -9999 -9999 -9999 -9999 -9999 -9999 -9999 -9999 -9999 -9999 -9999 -9999 -9999 -9999 -9999 -9999 -9999 -9999 -9999 -9999 -9999 -9999 -9999 -9999 -9999 -9999 -9999 -9999 -9999 -9999 -9999 -9999 -9999 -9999 -9999 -9999 -9999 -9999 -9999 -9999 -9999 -9999 -9999 -9999 -9999 -9999 -9999 -9999 -9999 -9999 -9999 -9999 -9999 -9999 -9999 -9999 -9999 -9999 -9999 -9999 -9999 -9999 -9999 -9999 -9999 -9999 -9999 -9999 -9999 -9999 -9999 -9999 -9999 -9999 -9999 -9999 -9999 -9999 -9999 -9999 -9999 -9999 -9999 -9999 -9999 -9999 -9999 -9999 -9999 -9999 -9999 -9999 -9999 -9999 -9999 -9999 -9999 -9999 -9999 -9999 -9999 -9999 -9999 -9999 -9999 -9999 -9999 -9999 -9999 -9999 -9999 -9999 -9999 -9999 -9999 -9999 -9999 -9999 -9999 -9999 -9999 -9999 -9999 -9999 -9999 -9999 -9999 -9999 -9999 -9999 -9999 -9999 -9999 -9999 -9999 -9999 -9999 -9999 -9999 -9999 -9999 -9999 -9999 -9999 -9999 -9999 -9999 -9999 -9999 -9999 -9999 -9999 -9999 -9999 -9999 -9999 -9999 -9999 -9999 -9999 -9999 -9999 -9999 -9999 -9999 -9999 -9999 -9999 -9999 -9999 -9999 -9999 -9999 -9999 -9999 -9999 -9999 -9999 -9999 -9999 -9999 -9999 -9999 -9999 -9999 -9999 -9999 -9999 -9999 -9999 -9999 -9999 -9999 -9999 -9999 -9999 -9999 -9999 -9999 -9999 -9999 -9999 -9999 -9999 -9999 -9999 -9999 -9999 -9999 -9999 -9999 -9999 -9999 -9999 -9999 -9999 -9999 -9999 -9999 -9999 -9999 -9999 -9999 -9999 -9999 -9999 -9999 -9999 -9999 -9999 -9999 -9999 -9999 -9999 -9999 -9999 -9999 2.981594 2.964028 2.896986 2.909101 2.877993 2.8306 2.786609 2.747246 2.697608 2.617403 2.562125 2.508178 2.48816 2.459252 2.11201 2.155396 1.985744 1.937411 1.870272 1.788714 1.726869 1.631917 1.576809 1.531219 1.535256 1.499593 1.41297 1.395942 1.251049 1.217603 1.169219 1.200438 1.179508 1.138032 1.157473 1.146852 1.095515 0.9979075 1.012948 0.9434561 0.9732061 0.9953883 0.9010963 0.8719806 0.9418821 0.9356875 0.9443994 0.8646231 0.7832775 0.6901311 0.6050726 0.5836058 0.4835075 -9999 -9999 -9999 -9999 -9999 -9999 -9999 -9999 -9999 -9999 -9999 -9999 -9999 -9999 -9999 -9999 -9999 -9999 -9999 -9999 -9999 -9999 -9999 -9999 -9999 -9999 -9999 -9999 -9999 -9999 -9999 -9999 -9999 -9999 -9999 -9999 -9999 -9999 -9999 -9999 -9999 -9999 -9999 -9999 -9999 -9999 -9999 -9999 -9999 -9999 -9999 -9999 -9999 -9999 -9999 -9999 -9999 -9999 -9999 -9999 -9999 -9999 -9999 -9999 -9999 -9999 -9999 -9999 -9999 -9999 -9999 -9999 -9999 -9999 -9999 -9999 -9999 -9999 -9999 -9999 -9999 -9999 -9999 -9999 -9999 -9999 -9999 -9999 -9999 -9999 -9999 -9999 -9999 -9999 -9999 -9999 -9999 -9999 -9999 -9999 -9999 -9999 -9999 -9999 -9999 -9999 -9999 -9999 -9999 -9999 -9999 -9999 
-9999 -9999 -9999 -9999 -9999 -9999 -9999 -9999 -9999 -9999 -9999 -9999 -9999 -9999 -9999 -9999 -9999 -9999 -9999 -9999 -9999 -9999 -9999 -9999 -9999 -9999 -9999 -9999 -9999 -9999 -9999 -9999 -9999 -9999 -9999 -9999 -9999 -9999 -9999 -9999 -9999 -9999 -9999 -9999 -9999 -9999 -9999 -9999 -9999 -9999 -9999 -9999 -9999 -9999 -9999 -9999 -9999 -9999 -9999 -9999 -9999 -9999 -9999 -9999 -9999 -9999 -9999 -9999 -9999 -9999 -9999 -9999 -9999 -9999 -9999 -9999 -9999 -9999 -9999 -9999 -9999 -9999 -9999 -9999 -9999 -9999 -9999 -9999 -9999 -9999 -9999 -9999 -9999 -9999 -9999 -9999 -9999 -9999 -9999 -9999 -9999 -9999 -9999 -9999 -9999 -9999 -9999 -9999 -9999 -9999 -9999 4.994135 5.009333 5.007313 4.998864 5.000287 4.99352 4.999609 4.995162 5.010484 4.991849 4.998197 4.994555 5.016177 5.006334 4.995794 4.992905 4.988865 4.999551 5.017586 5.004129 4.999261 5.002162 5.008363 5.01947 5.005602 4.999954 5.008799 5.010112 5.010758 5.031762 5.026474 5.031866 5.039555 5.032043 5.088533 5.089793 5.099358 5.101851 5.111935 5.114311 5.105771 5.095578 5.113318 5.119701 5.131158 5.126965 5.120282 5.121415 5.127333 5.142411 5.155414 5.166452 5.152363 5.154171 5.169666 5.181651 5.179314 5.180546 5.179413 5.179472 -9999 -9999 -9999 -9999 -9999 -9999 -9999 -9999 -9999 -9999 -9999 -9999 -9999 -9999 -9999 -9999 -9999 -9999 -9999 -9999 -9999 -9999 -9999 -9999 -9999 -9999 -9999 -9999 -9999 -9999 -9999 -9999 -9999 -9999 -9999 -9999 -9999 -9999 -9999 -9999 -9999 -9999 -9999 -9999 -9999 -9999 -9999 -9999 -9999 -9999 -9999 -9999 -9999 -9999 -9999 -9999 -9999 -9999 -9999 -9999 -9999 -9999 -9999 -9999 -9999 -9999 -9999 -9999 -9999 -9999 -9999 -9999 -9999 -9999 -9999 -9999 -9999 -9999 -9999 -9999 -9999 -9999 -9999 -9999 -9999 -9999 -9999 -9999 -9999 -9999 -9999 -9999 -9999 -9999 -9999 -9999 -9999 -9999 -9999 -9999 -9999 -9999 -9999 -9999 -9999 -9999 -9999 -9999 -9999 -9999 -9999 -9999 -9999 -9999 -9999 -9999 -9999 -9999 -9999 -9999 -9999 -9999 -9999 -9999 -9999 -9999 -9999 -9999 -9999 -9999 -9999 -9999 -9999 -9999 -9999 -9999 -9999 -9999 -9999 -9999 -9999 -9999 -9999 -9999 -9999 -9999 -9999 -9999 -9999 -9999 -9999 -9999 -9999 -9999 -9999 -9999 -9999 -9999 -9999 -9999 -9999 -9999 -9999 -9999 -9999 -9999 -9999 -9999 -9999 -9999 -9999 -9999 -9999 -9999 -9999 -9999 -9999 -9999 -9999 -9999 -9999 -9999 -9999 -9999 -9999 -9999 -9999 -9999 -9999 -9999 -9999 -9999 -9999 -9999 -9999 -9999 -9999 -9999 -9999 -9999 -9999 -9999 -9999 -9999 -9999 -9999 -9999 -9999 -9999 -9999 -9999 -9999 -9999 -9999 -9999 -9999 -9999 -9999 -9999 -9999 -9999 -9999 -9999 -9999 -9999 -9999 -9999 -9999 -9999 -9999 -9999 -9999 -9999 -9999 -9999 -9999 -9999 -9999 -9999 -9999 -9999 -9999 -9999 -9999 -9999 -9999 -9999 -9999 -9999 -9999 -9999 -9999 -9999 -9999 -9999 -9999 -9999 -9999 -9999 -9999 -9999 -9999 -9999 -9999 -9999 -9999 -9999 -9999 -9999 -9999 -9999 -9999 -9999 -9999 -9999 -9999 -9999 -9999 -9999 -9999 -9999 -9999 -9999 -9999 -9999 -9999 -9999 -9999 -9999 -9999 -9999 -9999 -9999 -9999 -9999 -9999 -9999 -9999 -9999 -9999 -9999 -9999 -9999 -9999 -9999 -9999 -9999 -9999 -9999 -9999 -9999 -9999 -9999 -9999 -9999 -9999 -9999 -9999 -9999 -9999 -9999 -9999 -9999 -9999 -9999 -9999 -9999 -9999 -9999 -9999 -9999 -9999 -9999 -9999 -9999 -9999 -9999 3.097271 3.07774 3.071061 3.073842 3.072669 3.009727 3.016703 2.983492 2.951191 2.874344 2.856743 2.839635 2.798982 2.758457 2.706137 2.686492 2.612232 2.549558 2.452414 2.43938 2.362122 2.171691 2.049742 1.983679 1.941426 1.857873 1.747732 1.765407 1.669628 1.569492 1.545554 1.51986 1.514981 1.431607 1.370739 1.2711 1.237345 1.174275 1.155508 1.171674 1.134747 1.144561 1.097845 1.082741 1.018456 0.9969257 0.9777269 0.9540377 0.9648504 0.833003 0.9167082 0.9241973 0.9308378 0.8681024 0.7496221 0.7246055 0.6494069 0.5996426 0.5976567 0.6411732 0.5720558 -9999 -9999 -9999 -9999 -9999 -9999 -9999 -9999 -9999 -9999 -9999 -9999 -9999 -9999 -9999 -9999 -9999 -9999 -9999 -9999 -9999 -9999 -9999 -9999 -9999 -9999 -9999 -9999 -9999 -9999 -9999 -9999 -9999 -9999 -9999 -9999 -9999 -9999 -9999 -9999 -9999 -9999 -9999 -9999 -9999 -9999 -9999 -9999 -9999 -9999 -9999 -9999 -9999 -9999 -9999 -9999 -9999 -9999 -9999 -9999 -9999 -9999 -9999 -9999 -9999 -9999 -9999 -9999 -9999 -9999 -9999 -9999 -9999 -9999 -9999 -9999 -9999 -9999 -9999 -9999 -9999 -9999 -9999 -9999 -9999 -9999 -9999 -9999 -9999 -9999 -9999 -9999 -9999 -9999 -9999 -9999 -9999 -9999 -9999 -9999 -9999 -9999 -9999 -9999 -9999 -9999 -9999 -9999 -9999 -9999 -9999 
-9999 -9999 -9999 -9999 -9999 -9999 -9999 -9999 -9999 -9999 -9999 -9999 -9999 -9999 -9999 -9999 -9999 -9999 -9999 -9999 -9999 -9999 -9999 -9999 -9999 -9999 -9999 -9999 -9999 -9999 -9999 -9999 -9999 -9999 -9999 -9999 -9999 -9999 -9999 -9999 -9999 -9999 -9999 -9999 -9999 -9999 -9999 -9999 -9999 -9999 -9999 -9999 -9999 -9999 -9999 -9999 -9999 -9999 -9999 -9999 -9999 -9999 -9999 -9999 -9999 -9999 -9999 -9999 -9999 -9999 -9999 -9999 -9999 -9999 -9999 -9999 -9999 -9999 -9999 -9999 -9999 -9999 -9999 -9999 -9999 -9999 -9999 -9999 -9999 -9999 -9999 -9999 -9999 -9999 -9999 -9999 -9999 -9999 -9999 -9999 -9999 -9999 -9999 -9999 -9999 -9999 -9999 -9999 -9999 -9999 -9999 4.978449 4.985284 4.980611 4.983528 4.990696 4.986327 4.997571 4.979893 4.990705 4.989573 4.981799 4.994349 4.993464 4.975791 4.983838 4.980054 4.964217 4.965155 4.974987 4.989786 4.989975 4.996303 4.997901 4.998176 4.997692 4.991732 4.991958 5.000418 5.02342 5.01818 5.021107 5.01415 5.013642 5.017492 5.033036 5.082229 5.079402 5.086654 5.099285 5.098718 5.099817 5.104429 5.100329 5.111983 5.127295 5.130764 5.126823 5.123238 5.132459 5.141628 5.126709 5.130311 5.150844 5.15661 5.157177 5.16935 5.167318 5.166751 5.166762 5.165291 5.171562 5.177073 5.197781 5.198121 5.197895 5.201019 5.201699 -9999 -9999 -9999 -9999 -9999 -9999 -9999 -9999 -9999 -9999 -9999 -9999 -9999 -9999 -9999 -9999 -9999 -9999 -9999 -9999 -9999 -9999 -9999 -9999 -9999 -9999 -9999 -9999 -9999 -9999 -9999 -9999 -9999 -9999 -9999 -9999 -9999 -9999 -9999 -9999 -9999 -9999 -9999 -9999 -9999 -9999 -9999 -9999 -9999 -9999 -9999 -9999 -9999 -9999 -9999 -9999 -9999 -9999 -9999 -9999 -9999 -9999 -9999 -9999 -9999 -9999 -9999 -9999 -9999 -9999 -9999 -9999 -9999 -9999 -9999 -9999 -9999 -9999 -9999 -9999 -9999 -9999 -9999 -9999 -9999 -9999 -9999 -9999 -9999 -9999 -9999 -9999 -9999 -9999 -9999 -9999 -9999 -9999 -9999 -9999 -9999 -9999 -9999 -9999 -9999 -9999 -9999 -9999 -9999 -9999 -9999 -9999 -9999 -9999 -9999 -9999 -9999 -9999 -9999 -9999 -9999 -9999 -9999 -9999 -9999 -9999 -9999 -9999 -9999 -9999 -9999 -9999 -9999 -9999 -9999 -9999 -9999 -9999 -9999 -9999 -9999 -9999 -9999 -9999 -9999 -9999 -9999 -9999 -9999 -9999 -9999 -9999 -9999 -9999 -9999 -9999 -9999 -9999 -9999 -9999 -9999 -9999 -9999 -9999 -9999 -9999 -9999 -9999 -9999 -9999 -9999 -9999 -9999 -9999 -9999 -9999 -9999 -9999 -9999 -9999 -9999 -9999 -9999 -9999 -9999 -9999 -9999 -9999 -9999 -9999 -9999 -9999 -9999 -9999 -9999 -9999 -9999 -9999 -9999 -9999 -9999 -9999 -9999 -9999 -9999 -9999 -9999 -9999 -9999 -9999 -9999 -9999 -9999 -9999 -9999 -9999 -9999 -9999 -9999 -9999 -9999 -9999 -9999 -9999 -9999 -9999 -9999 -9999 -9999 -9999 -9999 -9999 -9999 -9999 -9999 -9999 -9999 -9999 -9999 -9999 -9999 -9999 -9999 -9999 -9999 -9999 -9999 -9999 -9999 -9999 -9999 -9999 -9999 -9999 -9999 -9999 -9999 -9999 -9999 -9999 -9999 -9999 -9999 -9999 -9999 -9999 -9999 -9999 -9999 -9999 -9999 -9999 -9999 -9999 -9999 -9999 -9999 -9999 -9999 -9999 -9999 -9999 -9999 -9999 -9999 -9999 -9999 -9999 -9999 -9999 -9999 -9999 -9999 -9999 -9999 -9999 -9999 -9999 -9999 -9999 -9999 -9999 -9999 -9999 -9999 -9999 -9999 -9999 -9999 -9999 -9999 -9999 -9999 -9999 -9999 -9999 -9999 -9999 -9999 -9999 -9999 -9999 -9999 3.246064 3.246074 3.229378 3.208874 3.172447 3.158755 3.127944 3.080025 3.093803 3.12776 3.052319 2.994743 3.001237 2.938444 2.953611 2.93588 2.86411 2.852733 2.822767 2.778734 2.714481 2.700505 2.623174 2.606183 2.540189 2.449893 2.411965 2.373199 2.373427 2.039344 1.993819 1.946925 1.861866 1.832154 1.750127 1.707664 1.614652 1.505487 1.485713 1.456579 1.42292 1.333092 1.290917 1.252414 1.156558 1.15022 1.172824 1.149077 1.145679 1.122895 1.094206 1.074657 1.062384 0.9795343 0.9423226 0.92456 0.918928 0.9500878 0.8956858 0.8649666 0.7922667 0.6883354 0.6947107 0.6473094 0.6490687 0.6082633 0.5392926 0.5595237 -9999 -9999 -9999 -9999 -9999 -9999 -9999 -9999 -9999 -9999 -9999 -9999 -9999 -9999 -9999 -9999 -9999 -9999 -9999 -9999 -9999 -9999 -9999 -9999 -9999 -9999 -9999 -9999 -9999 -9999 -9999 -9999 -9999 -9999 -9999 -9999 -9999 -9999 -9999 -9999 -9999 -9999 -9999 -9999 -9999 -9999 -9999 -9999 -9999 -9999 -9999 -9999 -9999 -9999 -9999 -9999 -9999 -9999 -9999 -9999 -9999 -9999 -9999 -9999 -9999 -9999 -9999 -9999 -9999 -9999 -9999 -9999 -9999 -9999 -9999 -9999 -9999 -9999 -9999 -9999 -9999 -9999 -9999 -9999 -9999 -9999 -9999 -9999 -9999 -9999 -9999 -9999 -9999 -9999 -9999 -9999 -9999 -9999 -9999 -9999 -9999 -9999 -9999 -9999 -9999 -9999 -9999 -9999 -9999 -9999 -9999 
-9999 -9999 -9999 -9999 -9999 -9999 -9999 -9999 -9999 -9999 -9999 -9999 -9999 -9999 -9999 -9999 -9999 -9999 -9999 -9999 -9999 -9999 -9999 -9999 -9999 -9999 -9999 -9999 -9999 -9999 -9999 -9999 -9999 -9999 -9999 -9999 -9999 -9999 -9999 -9999 -9999 -9999 -9999 -9999 -9999 -9999 -9999 -9999 -9999 -9999 -9999 -9999 -9999 -9999 -9999 -9999 -9999 -9999 -9999 -9999 -9999 -9999 -9999 -9999 -9999 -9999 -9999 -9999 -9999 -9999 -9999 -9999 -9999 -9999 -9999 -9999 -9999 -9999 -9999 -9999 -9999 -9999 -9999 -9999 -9999 -9999 -9999 -9999 -9999 -9999 -9999 -9999 -9999 -9999 -9999 -9999 -9999 -9999 -9999 -9999 -9999 -9999 -9999 -9999 -9999 -9999 -9999 -9999 -9999 -9999 4.98895 4.981857 4.979123 4.965912 4.958605 4.970788 4.971843 4.958252 4.971784 4.959548 4.971573 4.975803 4.978132 4.951008 4.941958 4.96435 4.946754 4.954644 4.953865 4.963928 4.962008 4.965269 4.968323 4.980693 4.972381 4.985398 4.995055 5.012149 4.993722 5.009697 4.990917 4.991144 4.992705 4.999752 5.015782 5.073431 5.013665 5.073528 5.053699 5.0818 5.087519 5.095337 5.078445 5.085246 5.084398 5.089702 5.095111 5.111845 5.105112 5.092567 5.093432 5.117637 5.119569 5.113793 5.112163 5.116351 5.160794 5.150523 5.157727 5.164175 5.162389 5.164611 5.170655 5.170079 5.18831 5.184915 5.189078 5.188851 5.187718 5.180739 5.179764 5.199538 5.196179 5.189791 5.210373 -9999 -9999 -9999 -9999 -9999 -9999 -9999 -9999 -9999 -9999 -9999 -9999 -9999 -9999 -9999 -9999 -9999 -9999 -9999 -9999 -9999 -9999 -9999 -9999 -9999 -9999 -9999 -9999 -9999 -9999 -9999 -9999 -9999 -9999 -9999 -9999 -9999 -9999 -9999 -9999 -9999 -9999 -9999 -9999 -9999 -9999 -9999 -9999 -9999 -9999 -9999 -9999 -9999 -9999 -9999 -9999 -9999 -9999 -9999 -9999 -9999 -9999 -9999 -9999 -9999 -9999 -9999 -9999 -9999 -9999 -9999 -9999 -9999 -9999 -9999 -9999 -9999 -9999 -9999 -9999 -9999 -9999 -9999 -9999 -9999 -9999 -9999 -9999 -9999 -9999 -9999 -9999 -9999 -9999 -9999 -9999 -9999 -9999 -9999 -9999 -9999 -9999 -9999 -9999 -9999 -9999 -9999 -9999 -9999 -9999 -9999 -9999 -9999 -9999 -9999 -9999 -9999 -9999 -9999 -9999 -9999 -9999 -9999 -9999 -9999 -9999 -9999 -9999 -9999 -9999 -9999 -9999 -9999 -9999 -9999 -9999 -9999 -9999 -9999 -9999 -9999 -9999 -9999 -9999 -9999 -9999 -9999 -9999 -9999 -9999 -9999 -9999 -9999 -9999 -9999 -9999 -9999 -9999 -9999 -9999 -9999 -9999 -9999 -9999 -9999 -9999 -9999 -9999 -9999 -9999 -9999 -9999 -9999 -9999 -9999 -9999 -9999 -9999 -9999 -9999 -9999 -9999 -9999 -9999 -9999 -9999 -9999 -9999 -9999 -9999 -9999 -9999 -9999 -9999 -9999 -9999 -9999 -9999 -9999 -9999 -9999 -9999 -9999 -9999 -9999 -9999 -9999 -9999 -9999 -9999 -9999 -9999 -9999 -9999 -9999 -9999 -9999 -9999 -9999 -9999 -9999 -9999 -9999 -9999 -9999 -9999 -9999 -9999 -9999 -9999 -9999 -9999 -9999 -9999 -9999 -9999 -9999 -9999 -9999 -9999 -9999 -9999 -9999 -9999 -9999 -9999 -9999 -9999 -9999 -9999 -9999 -9999 -9999 -9999 -9999 -9999 -9999 -9999 -9999 -9999 -9999 -9999 -9999 -9999 -9999 -9999 -9999 -9999 -9999 -9999 -9999 -9999 -9999 -9999 -9999 -9999 -9999 -9999 -9999 -9999 -9999 -9999 -9999 -9999 -9999 -9999 -9999 -9999 -9999 -9999 -9999 -9999 -9999 -9999 -9999 -9999 -9999 -9999 -9999 -9999 -9999 -9999 -9999 -9999 -9999 -9999 -9999 -9999 -9999 3.378526 3.35254 3.34667 3.340091 3.336591 3.301629 3.256383 3.228444 3.224404 3.216486 3.191438 3.159206 3.138177 3.107574 3.099294 3.124179 3.025358 3.061382 3.04593 3.01548 2.971294 2.960763 2.907777 2.879635 2.823406 2.814502 2.748395 2.720628 2.67005 2.589671 2.556398 2.49519 2.470659 2.399506 2.315856 2.222018 2.061476 1.974968 1.957748 1.896033 1.838618 1.770106 1.787509 1.734042 1.595711 1.526829 1.519908 1.46697 1.421472 1.327533 1.327402 1.289825 1.280675 1.240422 1.216283 1.218577 1.189101 1.13573 1.077299 1.018365 0.9444463 0.9102501 0.9238377 0.9050006 0.8442079 0.8144057 0.7831606 0.7193211 0.7217886 0.6730248 0.6089571 0.5684401 0.6145139 0.5352089 0.4937086 -9999 -9999 -9999 -9999 -9999 -9999 -9999 -9999 -9999 -9999 -9999 -9999 -9999 -9999 -9999 -9999 -9999 -9999 -9999 -9999 -9999 -9999 -9999 -9999 -9999 -9999 -9999 -9999 -9999 -9999 -9999 -9999 -9999 -9999 -9999 -9999 -9999 -9999 -9999 -9999 -9999 -9999 -9999 -9999 -9999 -9999 -9999 -9999 -9999 -9999 -9999 -9999 -9999 -9999 -9999 -9999 -9999 -9999 -9999 -9999 -9999 -9999 -9999 -9999 -9999 -9999 -9999 -9999 -9999 -9999 -9999 -9999 -9999 -9999 -9999 -9999 -9999 -9999 -9999 -9999 -9999 -9999 -9999 -9999 -9999 -9999 -9999 -9999 -9999 -9999 -9999 -9999 -9999 -9999 -9999 -9999 -9999 -9999 -9999 -9999 -9999 -9999 -9999 -9999 -9999 -9999 -9999 -9999 -9999 -9999 -9999 
-9999 -9999 -9999 -9999 -9999 -9999 -9999 -9999 -9999 -9999 -9999 -9999 -9999 -9999 -9999 -9999 -9999 -9999 -9999 -9999 -9999 -9999 -9999 -9999 -9999 -9999 -9999 -9999 -9999 -9999 -9999 -9999 -9999 -9999 -9999 -9999 -9999 -9999 -9999 -9999 -9999 -9999 -9999 -9999 -9999 -9999 -9999 -9999 -9999 -9999 -9999 -9999 -9999 -9999 -9999 -9999 -9999 -9999 -9999 -9999 -9999 -9999 -9999 -9999 -9999 -9999 -9999 -9999 -9999 -9999 -9999 -9999 -9999 -9999 -9999 -9999 -9999 -9999 -9999 -9999 -9999 -9999 -9999 -9999 -9999 -9999 -9999 -9999 -9999 -9999 -9999 -9999 -9999 -9999 -9999 -9999 -9999 -9999 -9999 -9999 -9999 -9999 -9999 -9999 -9999 -9999 -9999 -9999 -9999 -9999 4.962543 4.966739 4.960642 4.953953 4.957604 4.963006 4.952485 4.958419 4.958532 4.96134 4.96062 4.941982 4.946474 4.945379 4.925582 4.932401 4.938311 4.945073 4.948235 4.951682 4.955097 4.959326 4.961454 4.97269 4.972799 4.986392 4.991611 4.993851 4.981845 4.979655 4.977653 4.979977 4.979184 4.985493 4.992728 5.043547 5.030457 5.018313 5.018572 5.020066 5.060614 5.03979 5.040623 5.047242 5.066618 5.066921 5.066694 5.069049 5.069338 5.081092 5.084034 5.093129 5.090657 5.089809 5.074997 5.103542 5.108617 5.108951 5.108045 5.111885 5.109891 5.115968 5.122365 5.162445 5.16096 5.177134 5.16356 5.16322 5.161839 5.186358 5.18136 5.185987 5.172464 5.187407 5.185466 5.184333 5.204748 5.202507 5.202859 5.188022 5.18204 5.191148 -9999 -9999 -9999 -9999 -9999 -9999 -9999 -9999 -9999 -9999 -9999 -9999 -9999 -9999 -9999 -9999 -9999 -9999 -9999 -9999 -9999 -9999 -9999 -9999 -9999 -9999 -9999 -9999 -9999 -9999 -9999 -9999 -9999 -9999 -9999 -9999 -9999 -9999 -9999 -9999 -9999 -9999 -9999 -9999 -9999 -9999 -9999 -9999 -9999 -9999 -9999 -9999 -9999 -9999 -9999 -9999 -9999 -9999 -9999 -9999 -9999 -9999 -9999 -9999 -9999 -9999 -9999 -9999 -9999 -9999 -9999 -9999 -9999 -9999 -9999 -9999 -9999 -9999 -9999 -9999 -9999 -9999 -9999 -9999 -9999 -9999 -9999 -9999 -9999 -9999 -9999 -9999 -9999 -9999 -9999 -9999 -9999 -9999 -9999 -9999 -9999 -9999 -9999 -9999 -9999 -9999 -9999 -9999 -9999 -9999 -9999 -9999 -9999 -9999 -9999 -9999 -9999 -9999 -9999 -9999 -9999 -9999 -9999 -9999 -9999 -9999 -9999 -9999 -9999 -9999 -9999 -9999 -9999 -9999 -9999 -9999 -9999 -9999 -9999 -9999 -9999 -9999 -9999 -9999 -9999 -9999 -9999 -9999 -9999 -9999 -9999 -9999 -9999 -9999 -9999 -9999 -9999 -9999 -9999 -9999 -9999 -9999 -9999 -9999 -9999 -9999 -9999 -9999 -9999 -9999 -9999 -9999 -9999 -9999 -9999 -9999 -9999 -9999 -9999 -9999 -9999 -9999 -9999 -9999 -9999 -9999 -9999 -9999 -9999 -9999 -9999 -9999 -9999 -9999 -9999 -9999 -9999 -9999 -9999 -9999 -9999 -9999 -9999 -9999 -9999 -9999 -9999 -9999 -9999 -9999 -9999 -9999 -9999 -9999 -9999 -9999 -9999 -9999 -9999 -9999 -9999 -9999 -9999 -9999 -9999 -9999 -9999 -9999 -9999 -9999 -9999 -9999 -9999 -9999 -9999 -9999 -9999 -9999 -9999 -9999 -9999 -9999 -9999 -9999 -9999 -9999 -9999 -9999 -9999 -9999 -9999 -9999 -9999 -9999 -9999 -9999 -9999 -9999 -9999 -9999 -9999 -9999 -9999 -9999 -9999 -9999 -9999 -9999 -9999 -9999 -9999 -9999 -9999 -9999 -9999 -9999 -9999 -9999 -9999 -9999 -9999 -9999 -9999 -9999 -9999 -9999 -9999 -9999 -9999 -9999 -9999 -9999 -9999 -9999 -9999 3.347717 3.352998 3.32823 3.346781 3.354617 3.346723 3.357312 3.342598 3.343537 3.3437 3.340846 3.267113 3.241441 3.233612 3.158175 3.201782 3.192472 3.165671 3.132708 3.107725 3.084124 3.121734 3.027303 3.088101 3.012599 3.018975 2.93156 2.96122 2.906276 2.878682 2.839372 2.804067 2.757532 2.734525 2.701884 2.649499 2.591844 2.501854 2.47771 2.445227 2.367714 2.28889 2.152945 2.17455 2.044562 1.946251 1.916438 1.860533 1.815472 1.818769 1.766076 1.714518 1.634163 1.585277 1.579433 1.550358 1.444789 1.440952 1.405506 1.368877 1.328539 1.289573 1.265934 1.183693 1.104216 1.033319 1.014767 0.9795397 0.9187326 0.8814592 0.8360972 0.8126023 0.7549559 0.7403079 0.6988187 0.6519909 0.6371974 0.579045 0.5477297 0.5305309 0.5120598 0.4844005 -9999 -9999 -9999 -9999 -9999 -9999 -9999 -9999 -9999 -9999 -9999 -9999 -9999 -9999 -9999 -9999 -9999 -9999 -9999 -9999 -9999 -9999 -9999 -9999 -9999 -9999 -9999 -9999 -9999 -9999 -9999 -9999 -9999 -9999 -9999 -9999 -9999 -9999 -9999 -9999 -9999 -9999 -9999 -9999 -9999 -9999 -9999 -9999 -9999 -9999 -9999 -9999 -9999 -9999 -9999 -9999 -9999 -9999 -9999 -9999 -9999 -9999 -9999 -9999 -9999 -9999 -9999 -9999 -9999 -9999 -9999 -9999 -9999 -9999 -9999 -9999 -9999 -9999 -9999 -9999 -9999 -9999 -9999 -9999 -9999 -9999 -9999 -9999 -9999 -9999 -9999 -9999 -9999 -9999 -9999 -9999 -9999 -9999 -9999 -9999 -9999 -9999 -9999 -9999 -9999 -9999 -9999 -9999 -9999 -9999 -9999 
-9999 -9999 -9999 -9999 -9999 -9999 -9999 -9999 -9999 -9999 -9999 -9999 -9999 -9999 -9999 -9999 -9999 -9999 -9999 -9999 -9999 -9999 -9999 -9999 -9999 -9999 -9999 -9999 -9999 -9999 -9999 -9999 -9999 -9999 -9999 -9999 -9999 -9999 -9999 -9999 -9999 -9999 -9999 -9999 -9999 -9999 -9999 -9999 -9999 -9999 -9999 -9999 -9999 -9999 -9999 -9999 -9999 -9999 -9999 -9999 -9999 -9999 -9999 -9999 -9999 -9999 -9999 -9999 -9999 -9999 -9999 -9999 -9999 -9999 -9999 -9999 -9999 -9999 -9999 -9999 -9999 -9999 -9999 -9999 -9999 -9999 -9999 -9999 -9999 -9999 -9999 -9999 -9999 -9999 -9999 -9999 -9999 -9999 -9999 -9999 -9999 -9999 -9999 -9999 -9999 -9999 -9999 -9999 -9999 -9999 4.957242 4.949805 4.941362 4.918313 4.934309 4.932581 4.937701 4.940824 4.935635 4.941027 4.943377 4.907503 4.891561 4.918834 4.917391 4.922733 4.916523 4.934785 4.939854 4.936724 4.942034 4.949955 4.951481 4.953414 4.965716 4.96712 4.960402 4.964605 4.966053 4.967239 4.968919 4.983567 4.975204 4.972017 4.954572 4.950553 4.947039 4.996223 5.001782 5.003909 5.017897 5.018271 5.026855 5.022623 5.025646 5.03033 5.031209 5.044628 5.03818 5.042689 5.06467 5.047791 5.073226 5.062076 5.05967 5.06522 5.064859 5.093086 5.092259 5.090018 5.088867 5.086588 5.086706 5.107411 5.108685 5.111814 5.115002 5.114304 5.121827 5.124988 5.150277 5.177853 5.184042 5.172565 5.173793 5.171867 5.180839 5.187616 5.18309 5.184481 5.184595 5.182259 5.189097 5.190735 5.185904 5.193202 5.189733 5.189393 5.203915 5.19186 -9999 -9999 -9999 -9999 -9999 -9999 -9999 -9999 -9999 -9999 -9999 -9999 -9999 -9999 -9999 -9999 -9999 -9999 -9999 -9999 -9999 -9999 -9999 -9999 -9999 -9999 -9999 -9999 -9999 -9999 -9999 -9999 -9999 -9999 -9999 -9999 -9999 -9999 -9999 -9999 -9999 -9999 -9999 -9999 -9999 -9999 -9999 -9999 -9999 -9999 -9999 -9999 -9999 -9999 -9999 -9999 -9999 -9999 -9999 -9999 -9999 -9999 -9999 -9999 -9999 -9999 -9999 -9999 -9999 -9999 -9999 -9999 -9999 -9999 -9999 -9999 -9999 -9999 -9999 -9999 -9999 -9999 -9999 -9999 -9999 -9999 -9999 -9999 -9999 -9999 -9999 -9999 -9999 -9999 -9999 -9999 -9999 -9999 -9999 -9999 -9999 -9999 -9999 -9999 -9999 -9999 -9999 -9999 -9999 -9999 -9999 -9999 -9999 -9999 -9999 -9999 -9999 -9999 -9999 -9999 -9999 -9999 -9999 -9999 -9999 -9999 -9999 -9999 -9999 -9999 -9999 -9999 -9999 -9999 -9999 -9999 -9999 -9999 -9999 -9999 -9999 -9999 -9999 -9999 -9999 -9999 -9999 -9999 -9999 -9999 -9999 -9999 -9999 -9999 -9999 -9999 -9999 -9999 -9999 -9999 -9999 -9999 -9999 -9999 -9999 -9999 -9999 -9999 -9999 -9999 -9999 -9999 -9999 -9999 -9999 -9999 -9999 -9999 -9999 -9999 -9999 -9999 -9999 -9999 -9999 -9999 -9999 -9999 -9999 -9999 -9999 -9999 -9999 -9999 -9999 -9999 -9999 -9999 -9999 -9999 -9999 -9999 -9999 -9999 -9999 -9999 -9999 -9999 -9999 -9999 -9999 -9999 -9999 -9999 -9999 -9999 -9999 -9999 -9999 -9999 -9999 -9999 -9999 -9999 -9999 -9999 -9999 -9999 -9999 -9999 -9999 -9999 -9999 -9999 -9999 -9999 -9999 -9999 -9999 -9999 -9999 -9999 -9999 -9999 -9999 -9999 -9999 -9999 -9999 -9999 -9999 -9999 -9999 -9999 -9999 -9999 -9999 -9999 -9999 -9999 -9999 -9999 -9999 -9999 -9999 -9999 -9999 -9999 -9999 -9999 -9999 -9999 -9999 -9999 -9999 -9999 -9999 -9999 -9999 3.391291 3.40348 3.274957 3.306636 3.313596 3.329289 3.332807 3.301174 3.329159 3.318342 3.311859 3.294695 3.337136 3.325045 3.32238 3.332153 3.325786 3.3049 3.262753 3.262819 3.196833 3.181063 3.161062 3.146497 3.15532 3.127596 3.104427 3.076801 3.042353 3.099168 3.081574 3.052097 2.961792 2.996363 2.903737 2.936257 2.886969 2.858546 2.807154 2.747726 2.733143 2.698087 2.664735 2.626472 2.571728 2.44186 2.386792 2.374881 2.349613 2.284967 2.216357 2.014314 1.982911 1.901483 1.843549 1.802312 1.784604 1.716259 1.634938 1.599299 1.589657 1.490385 1.432278 1.513161 1.442834 1.390103 1.334167 1.267783 1.2463 1.206201 1.197451 1.121543 1.072548 1.000554 0.9712794 0.953794 0.8928989 0.8298923 0.7942772 0.7700009 0.7573075 0.7307473 0.6643576 0.6462033 0.6238734 0.568482 0.5421922 0.5084602 0.4822975 0.4625007 -9999 -9999 -9999 -9999 -9999 -9999 -9999 -9999 -9999 -9999 -9999 -9999 -9999 -9999 -9999 -9999 -9999 -9999 -9999 -9999 -9999 -9999 -9999 -9999 -9999 -9999 -9999 -9999 -9999 -9999 -9999 -9999 -9999 -9999 -9999 -9999 -9999 -9999 -9999 -9999 -9999 -9999 -9999 -9999 -9999 -9999 -9999 -9999 -9999 -9999 -9999 -9999 -9999 -9999 -9999 -9999 -9999 -9999 -9999 -9999 -9999 -9999 -9999 -9999 -9999 -9999 -9999 -9999 -9999 -9999 -9999 -9999 -9999 -9999 -9999 -9999 -9999 -9999 -9999 -9999 -9999 -9999 -9999 -9999 -9999 -9999 -9999 -9999 -9999 -9999 -9999 -9999 -9999 -9999 -9999 -9999 -9999 -9999 -9999 -9999 -9999 -9999 -9999 -9999 -9999 -9999 -9999 -9999 -9999 -9999 -9999 
-9999 -9999 -9999 -9999 -9999 -9999 -9999 -9999 -9999 -9999 -9999 -9999 -9999 -9999 -9999 -9999 -9999 -9999 -9999 -9999 -9999 -9999 -9999 -9999 -9999 -9999 -9999 -9999 -9999 -9999 -9999 -9999 -9999 -9999 -9999 -9999 -9999 -9999 -9999 -9999 -9999 -9999 -9999 -9999 -9999 -9999 -9999 -9999 -9999 -9999 -9999 -9999 -9999 -9999 -9999 -9999 -9999 -9999 -9999 -9999 -9999 -9999 -9999 -9999 -9999 -9999 -9999 -9999 -9999 -9999 -9999 -9999 -9999 -9999 -9999 -9999 -9999 -9999 -9999 -9999 -9999 -9999 -9999 -9999 -9999 -9999 -9999 -9999 -9999 -9999 -9999 -9999 -9999 -9999 -9999 -9999 -9999 -9999 -9999 -9999 -9999 -9999 -9999 -9999 -9999 -9999 -9999 -9999 -9999 -9999 4.946836 4.933167 4.932994 4.918247 4.918733 4.925078 4.922869 4.923134 4.927664 4.919869 4.920712 4.884178 4.881461 4.884279 4.88961 4.90554 4.913232 4.916131 4.911908 4.921504 4.939106 4.935528 4.935829 4.922273 4.931604 4.947376 4.925823 4.923236 4.949993 4.952533 4.960114 4.963971 4.951646 4.947299 4.927229 4.919312 4.92372 4.993446 4.99098 4.994581 4.997957 4.999118 5.009616 5.000872 5.008657 5.011842 5.029121 5.03225 5.032137 5.013918 5.020965 5.026225 5.035966 5.029735 5.03348 5.045479 5.050101 5.050422 5.07992 5.064193 5.084215 5.083969 5.087356 5.087016 5.081303 5.082545 5.087362 5.09261 5.096777 5.09634 5.107779 5.109042 5.13245 5.115699 5.115254 5.135628 5.137395 5.162656 5.161767 5.16673 5.165828 5.158556 5.155401 5.150196 5.165603 5.185264 5.18343 5.183317 5.183012 5.183447 5.182161 5.183201 5.181519 5.182532 5.182511 5.196319 5.17411 5.171335 -9999 -9999 -9999 -9999 -9999 -9999 -9999 -9999 -9999 -9999 -9999 -9999 -9999 -9999 -9999 -9999 -9999 -9999 -9999 -9999 -9999 -9999 -9999 -9999 -9999 -9999 -9999 -9999 -9999 -9999 -9999 -9999 -9999 -9999 -9999 -9999 -9999 -9999 -9999 -9999 -9999 -9999 -9999 -9999 -9999 -9999 -9999 -9999 -9999 -9999 -9999 -9999 -9999 -9999 -9999 -9999 -9999 -9999 -9999 -9999 -9999 -9999 -9999 -9999 -9999 -9999 -9999 -9999 -9999 -9999 -9999 -9999 -9999 -9999 -9999 -9999 -9999 -9999 -9999 -9999 -9999 -9999 -9999 -9999 -9999 -9999 -9999 -9999 -9999 -9999 -9999 -9999 -9999 -9999 -9999 -9999 -9999 -9999 -9999 -9999 -9999 -9999 -9999 -9999 -9999 -9999 -9999 -9999 -9999 -9999 -9999 -9999 -9999 -9999 -9999 -9999 -9999 -9999 -9999 -9999 -9999 -9999 -9999 -9999 -9999 -9999 -9999 -9999 -9999 -9999 -9999 -9999 -9999 -9999 -9999 -9999 -9999 -9999 -9999 -9999 -9999 -9999 -9999 -9999 -9999 -9999 -9999 -9999 -9999 -9999 -9999 -9999 -9999 -9999 -9999 -9999 -9999 -9999 -9999 -9999 -9999 -9999 -9999 -9999 -9999 -9999 -9999 -9999 -9999 -9999 -9999 -9999 -9999 -9999 -9999 -9999 -9999 -9999 -9999 -9999 -9999 -9999 -9999 -9999 -9999 -9999 -9999 -9999 -9999 -9999 -9999 -9999 -9999 -9999 -9999 -9999 -9999 -9999 -9999 -9999 -9999 -9999 -9999 -9999 -9999 -9999 -9999 -9999 -9999 -9999 -9999 -9999 -9999 -9999 -9999 -9999 -9999 -9999 -9999 -9999 -9999 -9999 -9999 -9999 -9999 -9999 -9999 -9999 -9999 -9999 -9999 -9999 -9999 -9999 -9999 -9999 -9999 -9999 -9999 -9999 -9999 -9999 -9999 -9999 -9999 -9999 -9999 -9999 -9999 -9999 -9999 -9999 -9999 -9999 -9999 -9999 -9999 -9999 -9999 -9999 -9999 -9999 -9999 3.306067 3.40613 3.345333 3.361779 3.380898 3.387061 3.327685 3.331149 3.39786 3.375785 3.265593 3.264876 3.268674 3.315048 3.3232 3.307798 3.314563 3.311288 3.306568 3.285521 3.311028 3.298989 3.315913 3.297187 3.293342 3.252389 3.256156 3.242571 3.18867 3.180961 3.158152 3.121969 3.13245 3.093379 3.076955 3.052083 3.003557 2.996183 2.973623 2.986562 2.953281 2.906244 2.907895 2.887044 2.860626 2.813286 2.742533 2.721961 2.7049 2.633245 2.639364 2.540731 2.523642 2.485002 2.428356 2.341999 2.303491 2.281823 2.210279 2.149962 1.917233 1.889603 1.802588 1.759341 1.726629 1.62941 1.573426 1.597634 1.521075 1.404057 1.359177 1.332492 1.336565 1.311746 1.264944 1.19126 1.116125 1.092507 1.052075 1.046731 1.036199 0.9722996 0.9887892 0.9177086 0.8713128 0.7907475 0.7853905 0.7510197 0.7324617 0.694561 0.6608041 0.6382112 0.5892933 0.5428016 0.5079162 0.4757865 0.4570639 0.4382304 0.4327247 -9999 -9999 -9999 -9999 -9999 -9999 -9999 -9999 -9999 -9999 -9999 -9999 -9999 -9999 -9999 -9999 -9999 -9999 -9999 -9999 -9999 -9999 -9999 -9999 -9999 -9999 -9999 -9999 -9999 -9999 -9999 -9999 -9999 -9999 -9999 -9999 -9999 -9999 -9999 -9999 -9999 -9999 -9999 -9999 -9999 -9999 -9999 -9999 -9999 -9999 -9999 -9999 -9999 -9999 -9999 -9999 -9999 -9999 -9999 -9999 -9999 -9999 -9999 -9999 -9999 -9999 -9999 -9999 -9999 -9999 -9999 -9999 -9999 -9999 -9999 -9999 -9999 -9999 -9999 -9999 -9999 -9999 -9999 -9999 -9999 -9999 -9999 -9999 -9999 -9999 -9999 -9999 -9999 -9999 -9999 -9999 -9999 -9999 -9999 -9999 -9999 -9999 -9999 -9999 -9999 -9999 -9999 -9999 -9999 -9999 
-9999 -9999 -9999 -9999 -9999 -9999 -9999 -9999 -9999 -9999 -9999 -9999 -9999 -9999 -9999 -9999 -9999 -9999 -9999 -9999 -9999 -9999 -9999 -9999 -9999 -9999 -9999 -9999 -9999 -9999 -9999 -9999 -9999 -9999 -9999 -9999 -9999 -9999 -9999 -9999 -9999 -9999 -9999 -9999 -9999 -9999 -9999 -9999 -9999 -9999 -9999 -9999 -9999 -9999 -9999 -9999 -9999 -9999 -9999 -9999 -9999 -9999 -9999 -9999 -9999 -9999 -9999 -9999 -9999 -9999 -9999 -9999 -9999 -9999 -9999 -9999 -9999 -9999 -9999 -9999 -9999 -9999 -9999 -9999 -9999 -9999 -9999 -9999 -9999 -9999 -9999 -9999 -9999 -9999 -9999 -9999 -9999 -9999 -9999 -9999 -9999 -9999 -9999 -9999 -9999 -9999 -9999 -9999 -9999 4.922994 4.923107 4.894264 4.914431 4.903951 4.900842 4.875325 4.904426 4.901185 4.886709 4.861785 4.890289 4.872203 4.877546 4.879213 4.876999 4.880358 4.905494 4.902071 4.902185 4.902643 4.907748 4.922795 4.90534 4.908669 4.934657 4.900956 4.929259 4.926193 4.934348 4.897652 4.919293 4.932175 4.912323 4.906432 4.920186 4.917424 4.920874 4.926257 4.989394 4.96657 4.967933 4.942171 4.932797 4.996805 4.997799 5.001996 5.003219 5.00258 5.012561 5.001518 5.007238 5.017586 5.017699 5.021189 5.023317 5.029441 5.036788 5.045007 5.043577 5.04774 5.041878 5.042276 5.040752 5.063316 5.074713 5.083451 5.082545 5.082092 5.082073 5.089209 5.085589 5.104633 5.103084 5.106145 5.105691 5.101974 5.102494 5.120661 5.126737 5.129769 5.106352 5.105445 5.105785 5.105445 5.126319 5.15771 5.1619 5.12314 5.117267 5.116814 5.156729 5.178692 5.177917 5.180877 5.182551 5.159229 5.156488 5.154815 5.155042 5.15077 5.132642 5.127131 5.126709 5.127616 5.160376 5.160408 5.158822 -9999 -9999 -9999 -9999 -9999 -9999 -9999 -9999 -9999 -9999 -9999 -9999 -9999 -9999 -9999 -9999 -9999 -9999 -9999 -9999 -9999 -9999 -9999 -9999 -9999 -9999 -9999 -9999 -9999 -9999 -9999 -9999 -9999 -9999 -9999 -9999 -9999 -9999 -9999 -9999 -9999 -9999 -9999 -9999 -9999 -9999 -9999 -9999 -9999 -9999 -9999 -9999 -9999 -9999 -9999 -9999 -9999 -9999 -9999 -9999 -9999 -9999 -9999 -9999 -9999 -9999 -9999 -9999 -9999 -9999 -9999 -9999 -9999 -9999 -9999 -9999 -9999 -9999 -9999 -9999 -9999 -9999 -9999 -9999 -9999 -9999 -9999 -9999 -9999 -9999 -9999 -9999 -9999 -9999 -9999 -9999 -9999 -9999 -9999 -9999 -9999 -9999 -9999 -9999 -9999 -9999 -9999 -9999 -9999 -9999 -9999 -9999 -9999 -9999 -9999 -9999 -9999 -9999 -9999 -9999 -9999 -9999 -9999 -9999 -9999 -9999 -9999 -9999 -9999 -9999 -9999 -9999 -9999 -9999 -9999 -9999 -9999 -9999 -9999 -9999 -9999 -9999 -9999 -9999 -9999 -9999 -9999 -9999 -9999 -9999 -9999 -9999 -9999 -9999 -9999 -9999 -9999 -9999 -9999 -9999 -9999 -9999 -9999 -9999 -9999 -9999 -9999 -9999 -9999 -9999 -9999 -9999 -9999 -9999 -9999 -9999 -9999 -9999 -9999 -9999 -9999 -9999 -9999 -9999 -9999 -9999 -9999 -9999 -9999 -9999 -9999 -9999 -9999 -9999 -9999 -9999 -9999 -9999 -9999 -9999 -9999 -9999 -9999 -9999 -9999 -9999 -9999 -9999 -9999 -9999 -9999 -9999 -9999 -9999 -9999 -9999 -9999 -9999 -9999 -9999 -9999 -9999 -9999 -9999 -9999 -9999 -9999 -9999 -9999 -9999 -9999 -9999 -9999 -9999 -9999 -9999 -9999 -9999 -9999 -9999 -9999 -9999 -9999 -9999 -9999 3.455509 3.445439 3.449613 3.422183 3.376032 3.404222 3.359256 3.369576 3.33917 3.307258 3.339169 3.342165 3.280245 3.311739 3.354914 3.312384 3.355933 3.372798 3.316721 3.235913 3.241004 3.252239 3.260322 3.274912 3.263835 3.27546 3.25467 3.252473 3.292124 3.290713 3.243352 3.253554 3.280582 3.290666 3.209052 3.209795 3.214185 3.165102 3.162541 3.14774 3.090605 3.08965 3.065887 3.052331 3.00964 2.99863 2.941392 2.939535 2.969605 2.932503 2.936865 2.875133 2.883766 2.835146 2.737314 2.727328 2.705079 2.666872 2.663049 2.547655 2.510597 2.500021 2.470886 2.394657 2.341176 2.256297 2.272229 2.082094 1.979021 1.851777 1.860012 1.814968 1.742473 1.687331 1.624241 1.622076 1.544899 1.491626 1.430701 1.419095 1.388107 1.360135 1.341398 1.308324 1.193169 1.178493 1.119301 1.096742 0.9664871 1.014398 0.9797899 0.9427353 0.8894237 0.8606237 0.7761156 0.7725539 0.749859 0.7116515 0.7246307 0.6721243 0.6205863 0.5597993 0.5266072 0.5180109 0.4661164 0.4420064 0.4105722 0.422074 -9999 -9999 -9999 -9999 -9999 -9999 -9999 -9999 -9999 -9999 -9999 -9999 -9999 -9999 -9999 -9999 -9999 -9999 -9999 -9999 -9999 -9999 -9999 -9999 -9999 -9999 -9999 -9999 -9999 -9999 -9999 -9999 -9999 -9999 -9999 -9999 -9999 -9999 -9999 -9999 -9999 -9999 -9999 -9999 -9999 -9999 -9999 -9999 -9999 -9999 -9999 -9999 -9999 -9999 -9999 -9999 -9999 -9999 -9999 -9999 -9999 -9999 -9999 -9999 -9999 -9999 -9999 -9999 -9999 -9999 -9999 -9999 -9999 -9999 -9999 -9999 -9999 -9999 -9999 -9999 -9999 -9999 -9999 -9999 -9999 -9999 -9999 -9999 -9999 -9999 -9999 -9999 -9999 -9999 -9999 -9999 -9999 -9999 -9999 -9999 -9999 -9999 -9999 -9999 -9999 -9999 -9999 -9999 -9999 -9999 
-9999 -9999 -9999 -9999 -9999 -9999 -9999 -9999 -9999 -9999 -9999 -9999 -9999 -9999 -9999 -9999 -9999 -9999 -9999 -9999 -9999 -9999 -9999 -9999 -9999 -9999 -9999 -9999 -9999 -9999 -9999 -9999 -9999 -9999 -9999 -9999 -9999 -9999 -9999 -9999 -9999 -9999 -9999 -9999 -9999 -9999 -9999 -9999 -9999 -9999 -9999 -9999 -9999 -9999 -9999 -9999 -9999 -9999 -9999 -9999 -9999 -9999 -9999 -9999 -9999 -9999 -9999 -9999 -9999 -9999 -9999 -9999 -9999 -9999 -9999 -9999 -9999 -9999 -9999 -9999 -9999 -9999 -9999 -9999 -9999 -9999 -9999 -9999 -9999 -9999 -9999 -9999 -9999 -9999 -9999 -9999 -9999 -9999 -9999 -9999 -9999 -9999 -9999 -9999 -9999 -9999 -9999 -9999 -9999 4.868165 4.867478 4.887667 4.889634 4.89291 4.886263 4.891005 4.851673 4.87188 4.866153 4.845778 4.851074 4.857995 4.857231 4.858912 4.873268 4.872928 4.885118 4.876818 4.901236 4.902867 4.884239 4.918782 4.906071 4.889656 4.911362 4.916166 4.914032 4.917179 4.917406 4.916839 4.894334 4.903144 4.914711 4.915876 4.904026 4.910849 4.902315 4.897798 4.962915 4.912381 4.977736 4.978036 4.978825 4.991336 4.992293 4.980721 4.968217 4.998807 4.99543 5.004736 5.003603 5.008345 5.016458 5.035405 5.036953 5.037994 5.045324 5.044008 5.04838 5.034788 5.035443 5.047901 5.036777 5.038666 5.050818 5.061182 5.046103 5.045083 5.044743 5.048756 5.049776 5.096501 5.077454 5.095259 5.095713 5.088216 5.090822 5.092543 5.098226 5.087747 5.09555 5.085285 5.087224 5.088125 5.092772 5.104598 5.112136 5.106779 5.115346 5.107846 5.12673 5.127315 5.133744 5.135756 5.145772 5.137943 5.136923 5.118428 5.116642 5.113901 5.127717 5.126376 5.126357 5.123539 5.120461 5.139947 5.145312 5.145198 5.157336 5.161284 5.160332 5.162485 5.109482 5.114839 5.113913 5.098929 -9999 -9999 -9999 -9999 -9999 -9999 -9999 -9999 -9999 -9999 -9999 -9999 -9999 -9999 -9999 -9999 -9999 -9999 -9999 -9999 -9999 -9999 -9999 -9999 -9999 -9999 -9999 -9999 -9999 -9999 -9999 -9999 -9999 -9999 -9999 -9999 -9999 -9999 -9999 -9999 -9999 -9999 -9999 -9999 -9999 -9999 -9999 -9999 -9999 -9999 -9999 -9999 -9999 -9999 -9999 -9999 -9999 -9999 -9999 -9999 -9999 -9999 -9999 -9999 -9999 -9999 -9999 -9999 -9999 -9999 -9999 -9999 -9999 -9999 -9999 -9999 -9999 -9999 -9999 -9999 -9999 -9999 -9999 -9999 -9999 -9999 -9999 -9999 -9999 -9999 -9999 -9999 -9999 -9999 -9999 -9999 -9999 -9999 -9999 -9999 -9999 -9999 -9999 -9999 -9999 -9999 -9999 -9999 -9999 -9999 -9999 -9999 -9999 -9999 -9999 -9999 -9999 -9999 -9999 -9999 -9999 -9999 -9999 -9999 -9999 -9999 -9999 -9999 -9999 -9999 -9999 -9999 -9999 -9999 -9999 -9999 -9999 -9999 -9999 -9999 -9999 -9999 -9999 -9999 -9999 -9999 -9999 -9999 -9999 -9999 -9999 -9999 -9999 -9999 -9999 -9999 -9999 -9999 -9999 -9999 -9999 -9999 -9999 -9999 -9999 -9999 -9999 -9999 -9999 -9999 -9999 -9999 -9999 -9999 -9999 -9999 -9999 -9999 -9999 -9999 -9999 -9999 -9999 -9999 -9999 -9999 -9999 -9999 -9999 -9999 -9999 -9999 -9999 -9999 -9999 -9999 -9999 -9999 -9999 -9999 -9999 -9999 -9999 -9999 -9999 -9999 -9999 -9999 -9999 -9999 -9999 -9999 -9999 -9999 -9999 -9999 -9999 -9999 -9999 -9999 -9999 -9999 -9999 -9999 -9999 -9999 -9999 3.549311 3.516851 3.516397 3.522213 3.492934 3.518391 3.466898 3.472112 3.459961 3.445633 3.432916 3.426451 3.408765 3.3604 3.387198 3.359342 3.359293 3.31145 3.290508 3.244608 3.318513 3.29415 3.236059 3.283987 3.312024 3.283995 3.321508 3.265794 3.212048 3.215749 3.222048 3.234645 3.232226 3.237548 3.199962 3.240659 3.253803 3.257553 3.268839 3.223975 3.229618 3.243285 3.230492 3.166094 3.168027 3.161046 3.152018 3.141179 3.111077 3.070976 3.085054 3.038794 3.018356 2.983029 3.022075 2.921803 2.940288 2.885929 2.917924 2.871286 2.88076 2.819269 2.784852 2.717459 2.67646 2.669241 2.649269 2.622678 2.512497 2.493016 2.465906 2.448601 2.406044 2.294361 2.297563 2.24125 2.039096 1.943717 1.917528 1.840415 1.79528 1.734649 1.68937 1.639592 1.58489 1.554687 1.52202 1.473317 1.405351 1.395922 1.374854 1.350882 1.319904 1.237955 1.171558 1.149327 1.156435 1.097306 0.9862059 1.002246 0.9774477 0.8991134 0.7948447 0.7947567 0.8043988 0.7410195 0.7671501 0.7368544 0.6820746 0.6116521 0.5534659 0.5177581 0.499012 0.4619804 0.4290432 0.4047238 0.400001 -9999 -9999 -9999 -9999 -9999 -9999 -9999 -9999 -9999 -9999 -9999 -9999 -9999 -9999 -9999 -9999 -9999 -9999 -9999 -9999 -9999 -9999 -9999 -9999 -9999 -9999 -9999 -9999 -9999 -9999 -9999 -9999 -9999 -9999 -9999 -9999 -9999 -9999 -9999 -9999 -9999 -9999 -9999 -9999 -9999 -9999 -9999 -9999 -9999 -9999 -9999 -9999 -9999 -9999 -9999 -9999 -9999 -9999 -9999 -9999 -9999 -9999 -9999 -9999 -9999 -9999 -9999 -9999 -9999 -9999 -9999 -9999 -9999 -9999 -9999 -9999 -9999 -9999 -9999 -9999 -9999 -9999 -9999 -9999 -9999 -9999 -9999 -9999 -9999 -9999 -9999 -9999 -9999 -9999 -9999 -9999 -9999 -9999 -9999 -9999 -9999 -9999 -9999 -9999 -9999 -9999 -9999 -9999 -9999 -9999 
-9999 -9999 -9999 -9999 -9999 -9999 -9999 -9999 -9999 -9999 -9999 -9999 -9999 -9999 -9999 -9999 -9999 -9999 -9999 -9999 -9999 -9999 -9999 -9999 -9999 -9999 -9999 -9999 -9999 -9999 -9999 -9999 -9999 -9999 -9999 -9999 -9999 -9999 -9999 -9999 -9999 -9999 -9999 -9999 -9999 -9999 -9999 -9999 -9999 -9999 -9999 -9999 -9999 -9999 -9999 -9999 -9999 -9999 -9999 -9999 -9999 -9999 -9999 -9999 -9999 -9999 -9999 -9999 -9999 -9999 -9999 -9999 -9999 -9999 -9999 -9999 -9999 -9999 -9999 -9999 -9999 -9999 -9999 -9999 -9999 -9999 -9999 -9999 -9999 -9999 -9999 -9999 -9999 -9999 -9999 -9999 -9999 -9999 -9999 -9999 -9999 -9999 -9999 -9999 -9999 -9999 -9999 -9999 -9999 4.845414 4.831921 4.869214 4.864102 4.8389 4.83373 4.846917 4.852809 4.849228 4.857459 4.840903 4.845978 4.852561 4.851948 4.849143 4.849369 4.865956 4.866749 4.879594 4.879157 4.887228 4.886774 4.885508 4.886922 4.879065 4.892116 4.898895 4.898698 4.912351 4.904423 4.872039 4.87227 4.894906 4.893209 4.89936 4.880843 4.873965 4.876795 4.95055 4.956065 4.911361 4.953339 4.954019 4.92346 4.983098 4.957131 4.965369 4.974631 4.962684 4.969942 4.992366 5.002376 4.978615 5.000362 4.991026 5.009454 5.007999 5.009114 5.017458 5.018548 5.038691 5.035591 5.04566 5.034165 5.035411 5.039354 5.046974 5.033142 5.038125 5.030102 5.046848 5.048636 5.046036 5.046122 5.079485 5.088294 5.085562 5.06846 5.069601 5.079318 5.087344 5.08691 5.08621 5.086016 5.073277 5.086922 5.092831 5.092264 5.095289 5.090081 5.088717 5.095476 5.099714 5.102095 5.095592 5.122719 5.103694 5.100007 5.09932 5.095965 5.099719 5.104333 5.101576 5.102097 5.108194 5.117659 5.113652 5.111413 5.117179 5.139205 5.130343 5.093214 5.094785 5.094993 5.087431 5.100205 5.095184 5.10358 5.089031 5.083973 5.084836 5.085743 5.113534 5.116972 5.102627 5.11097 5.105199 5.105653 -9999 -9999 -9999 -9999 -9999 -9999 -9999 -9999 -9999 -9999 -9999 -9999 -9999 -9999 -9999 -9999 -9999 -9999 -9999 -9999 -9999 -9999 -9999 -9999 -9999 -9999 -9999 -9999 -9999 -9999 -9999 -9999 -9999 -9999 -9999 -9999 -9999 -9999 -9999 -9999 -9999 -9999 -9999 -9999 -9999 -9999 -9999 -9999 -9999 -9999 -9999 -9999 -9999 -9999 -9999 -9999 -9999 -9999 -9999 -9999 -9999 -9999 -9999 -9999 -9999 -9999 -9999 -9999 -9999 -9999 -9999 -9999 -9999 -9999 -9999 -9999 -9999 -9999 -9999 -9999 -9999 -9999 -9999 -9999 -9999 -9999 -9999 -9999 -9999 -9999 -9999 -9999 -9999 -9999 -9999 -9999 -9999 -9999 -9999 -9999 -9999 -9999 -9999 -9999 -9999 -9999 -9999 -9999 -9999 -9999 -9999 -9999 -9999 -9999 -9999 -9999 -9999 -9999 -9999 -9999 -9999 -9999 -9999 -9999 -9999 -9999 -9999 -9999 -9999 -9999 -9999 -9999 -9999 -9999 -9999 -9999 -9999 -9999 -9999 -9999 -9999 -9999 -9999 -9999 -9999 -9999 -9999 -9999 -9999 -9999 -9999 -9999 -9999 -9999 -9999 -9999 -9999 -9999 -9999 -9999 -9999 -9999 -9999 -9999 -9999 -9999 -9999 -9999 -9999 -9999 -9999 -9999 -9999 -9999 -9999 -9999 -9999 -9999 -9999 -9999 -9999 -9999 -9999 -9999 -9999 -9999 -9999 -9999 -9999 -9999 -9999 -9999 -9999 -9999 -9999 -9999 -9999 -9999 -9999 -9999 -9999 -9999 -9999 -9999 -9999 -9999 3.686335 3.696985 3.699157 3.556513 3.624227 3.640651 3.605279 3.577678 3.569649 3.569401 3.513269 3.497302 3.509765 3.50509 3.474712 3.498148 3.493712 3.452037 3.45335 3.442422 3.420639 3.413405 3.365134 3.360704 3.376032 3.343295 3.341388 3.275003 3.268771 3.245529 3.219324 3.298638 3.297373 3.239316 3.237503 3.233016 3.240627 3.284242 3.207254 3.208704 3.209198 3.214749 3.211398 3.220702 3.223861 3.220882 3.215766 3.204494 3.220514 3.20818 3.229393 3.221436 3.152428 3.159443 3.128986 3.128556 3.116186 3.122828 3.087515 3.042649 3.034194 3.020646 2.990511 3.01271 2.944408 2.952511 2.927351 2.917296 2.82082 2.817387 2.843444 2.780108 2.767202 2.70141 2.657518 2.61284 2.577243 2.52647 2.506382 2.470897 2.423237 2.397446 2.368139 2.286872 2.28898 2.286638 2.224416 1.969249 1.94551 1.852499 1.81786 1.786809 1.731196 1.684993 1.543339 1.576062 1.516019 1.488216 1.468457 1.384009 1.329391 1.270676 1.242056 1.211456 1.131877 1.147407 1.126174 1.133 1.013575 0.9301918 0.9053362 0.8788591 0.8203493 0.826609 0.7656891 0.7381601 0.7334574 0.7377307 0.6817945 0.6047337 0.5585539 0.495274 0.4687792 0.4430546 0.4003328 0.3761085 0.3988418 -9999 -9999 -9999 -9999 -9999 -9999 -9999 -9999 -9999 -9999 -9999 -9999 -9999 -9999 -9999 -9999 -9999 -9999 -9999 -9999 -9999 -9999 -9999 -9999 -9999 -9999 -9999 -9999 -9999 -9999 -9999 -9999 -9999 -9999 -9999 -9999 -9999 -9999 -9999 -9999 -9999 -9999 -9999 -9999 -9999 -9999 -9999 -9999 -9999 -9999 -9999 -9999 -9999 -9999 -9999 -9999 -9999 -9999 -9999 -9999 -9999 -9999 -9999 -9999 -9999 -9999 -9999 -9999 -9999 -9999 -9999 -9999 -9999 -9999 -9999 -9999 -9999 -9999 -9999 -9999 -9999 -9999 -9999 -9999 -9999 -9999 -9999 -9999 -9999 -9999 -9999 -9999 -9999 -9999 -9999 -9999 -9999 -9999 -9999 -9999 -9999 -9999 -9999 -9999 -9999 -9999 -9999 -9999 -9999 -9999 
-9999 -9999 -9999 -9999 -9999 -9999 -9999 -9999 -9999 -9999 -9999 -9999 -9999 -9999 -9999 -9999 -9999 -9999 -9999 -9999 -9999 -9999 -9999 -9999 -9999 -9999 -9999 -9999 -9999 -9999 -9999 -9999 -9999 -9999 -9999 -9999 -9999 -9999 -9999 -9999 -9999 -9999 -9999 -9999 -9999 -9999 -9999 -9999 -9999 -9999 -9999 -9999 -9999 -9999 -9999 -9999 -9999 -9999 -9999 -9999 -9999 -9999 -9999 -9999 -9999 -9999 -9999 -9999 -9999 -9999 -9999 -9999 -9999 -9999 -9999 -9999 -9999 -9999 -9999 -9999 -9999 -9999 -9999 -9999 -9999 -9999 -9999 -9999 -9999 -9999 -9999 -9999 -9999 -9999 -9999 -9999 -9999 -9999 -9999 -9999 -9999 -9999 -9999 -9999 -9999 -9999 -9999 -9999 -9999 4.832574 4.831128 4.811634 4.827199 4.830243 4.831274 4.828099 4.840161 4.81953 4.834803 4.834463 4.832812 4.827523 4.850419 4.865554 4.865022 4.868834 4.853799 4.873046 4.87118 4.879881 4.864707 4.854174 4.866039 4.867528 4.881203 4.864547 4.85235 4.8788 4.878687 4.876724 4.873314 4.881031 4.861823 4.869228 4.89308 4.856423 4.865482 4.86259 4.875586 4.869053 4.876376 4.934111 4.885118 4.886912 4.945946 4.940233 4.947111 4.954046 4.952617 4.962068 4.955127 4.9549 4.958466 4.957078 4.998586 5.001376 5.004412 5.004185 5.004714 5.004206 5.013638 5.021427 5.021861 5.023674 5.023768 5.031533 5.029112 5.026193 5.044531 5.044191 5.04513 5.045016 5.042435 5.058539 5.060117 5.041422 5.061438 5.061591 5.061476 5.063616 5.05509 5.065867 5.068599 5.06615 5.072277 5.07307 5.080525 5.08459 5.081869 5.080617 5.08005 5.08061 5.080308 5.094677 5.0993 5.095869 5.098725 5.092503 5.090556 5.08527 5.086436 5.100158 5.100384 5.097624 5.083534 5.089747 5.099909 5.102611 5.101123 5.107522 5.05303 5.054844 5.053031 5.057734 5.08032 5.080641 5.086371 5.088938 5.090037 5.074614 5.074748 5.071731 5.075137 5.112638 5.098094 5.099971 5.091876 5.09029 5.109865 5.109751 5.111464 5.108431 5.109521 5.111202 5.114895 5.109051 5.120823 5.13953 -9999 -9999 -9999 -9999 -9999 -9999 -9999 -9999 -9999 -9999 -9999 -9999 -9999 -9999 -9999 -9999 -9999 -9999 -9999 -9999 -9999 -9999 -9999 -9999 -9999 -9999 -9999 -9999 -9999 -9999 -9999 -9999 -9999 -9999 -9999 -9999 -9999 -9999 -9999 -9999 -9999 -9999 -9999 -9999 -9999 -9999 -9999 -9999 -9999 -9999 -9999 -9999 -9999 -9999 -9999 -9999 -9999 -9999 -9999 -9999 -9999 -9999 -9999 -9999 -9999 -9999 -9999 -9999 -9999 -9999 -9999 -9999 -9999 -9999 -9999 -9999 -9999 -9999 -9999 -9999 -9999 -9999 -9999 -9999 -9999 -9999 -9999 -9999 -9999 -9999 -9999 -9999 -9999 -9999 -9999 -9999 -9999 -9999 -9999 -9999 -9999 -9999 -9999 -9999 -9999 -9999 -9999 -9999 -9999 -9999 -9999 -9999 -9999 -9999 -9999 -9999 -9999 -9999 -9999 -9999 -9999 -9999 -9999 -9999 -9999 -9999 -9999 -9999 -9999 -9999 -9999 -9999 -9999 -9999 -9999 -9999 -9999 -9999 -9999 -9999 -9999 -9999 -9999 -9999 -9999 -9999 -9999 -9999 -9999 -9999 -9999 -9999 -9999 -9999 -9999 -9999 -9999 -9999 -9999 -9999 -9999 -9999 -9999 -9999 -9999 -9999 -9999 -9999 -9999 -9999 -9999 -9999 -9999 -9999 -9999 -9999 -9999 -9999 -9999 -9999 -9999 -9999 -9999 3.841025 3.843613 3.858413 3.743452 3.755644 3.748225 3.742746 3.785716 3.822774 3.741901 3.714758 3.714551 3.687842 3.712215 3.678177 3.630593 3.612201 3.59156 3.555176 3.547887 3.545175 3.508243 3.482401 3.471878 3.486054 3.462322 3.449588 3.455408 3.43009 3.412617 3.424193 3.400304 3.367627 3.372406 3.370814 3.343919 3.342862 3.330731 3.302142 3.309763 3.259178 3.261342 3.237825 3.211624 3.273517 3.281113 3.190736 3.20308 3.20039 3.276412 3.20312 3.174808 3.198321 3.18346 3.185215 3.205429 3.202806 3.18176 3.198689 3.199497 3.204104 3.195469 3.149736 3.152428 3.142517 3.131033 3.116702 3.115004 3.110521 3.108281 3.089033 3.027877 2.989878 2.97963 2.973694 3.031157 2.898752 2.890398 2.864573 2.876893 2.859668 2.810467 2.722826 2.735857 2.731559 2.685339 2.636668 2.550217 2.519323 2.491348 2.464668 2.437021 2.3981 2.359897 2.340357 2.301722 2.269811 2.208634 2.210554 1.929428 2.045641 1.820328 1.923858 1.861975 1.717968 1.630311 1.546991 1.552722 1.563055 1.469777 1.372114 1.344568 1.328387 1.318486 1.290483 1.22973 1.186557 1.131872 1.093251 1.110549 0.955161 0.859162 0.8286689 0.8373271 0.8269522 0.8315479 0.7731777 0.7584928 0.7554875 0.6566756 0.6449306 0.6099554 0.5444881 0.4961917 0.4546431 0.4108418 0.3813162 0.3750461 0.4164953 -9999 -9999 -9999 -9999 -9999 -9999 -9999 -9999 -9999 -9999 -9999 -9999 -9999 -9999 -9999 -9999 -9999 -9999 -9999 -9999 -9999 -9999 -9999 -9999 -9999 -9999 -9999 -9999 -9999 -9999 -9999 -9999 -9999 -9999 -9999 -9999 -9999 -9999 -9999 -9999 -9999 -9999 -9999 -9999 -9999 -9999 -9999 -9999 -9999 -9999 -9999 -9999 -9999 -9999 -9999 -9999 -9999 -9999 -9999 -9999 -9999 -9999 -9999 -9999 -9999 -9999 -9999 -9999 -9999 -9999 -9999 -9999 -9999 -9999 -9999 -9999 -9999 -9999 -9999 -9999 -9999 -9999 -9999 -9999 -9999 -9999 -9999 -9999 -9999 -9999 -9999 -9999 -9999 -9999 -9999 -9999 -9999 -9999 -9999 -9999 -9999 -9999 -9999 -9999 -9999 -9999 -9999 -9999 -9999 -9999 
-9999 -9999 -9999 -9999 -9999 -9999 -9999 -9999 -9999 -9999 -9999 -9999 -9999 -9999 -9999 -9999 -9999 -9999 -9999 -9999 -9999 -9999 -9999 -9999 -9999 -9999 -9999 -9999 -9999 -9999 -9999 -9999 -9999 -9999 -9999 -9999 -9999 -9999 -9999 -9999 -9999 -9999 -9999 -9999 -9999 -9999 -9999 -9999 -9999 -9999 -9999 -9999 -9999 -9999 -9999 -9999 -9999 -9999 -9999 -9999 -9999 -9999 -9999 -9999 -9999 -9999 -9999 -9999 -9999 -9999 -9999 -9999 -9999 -9999 -9999 -9999 -9999 -9999 -9999 -9999 -9999 -9999 -9999 -9999 -9999 -9999 -9999 -9999 -9999 -9999 -9999 -9999 -9999 -9999 -9999 -9999 -9999 -9999 -9999 -9999 -9999 -9999 -9999 -9999 -9999 -9999 -9999 -9999 -9999 4.823192 4.8197 4.804168 4.806325 4.824291 4.825065 4.825559 4.829653 4.838157 4.820098 4.821496 4.831328 4.829879 4.839558 4.852768 4.848533 4.817258 4.81985 4.860208 4.870841 4.830528 4.842244 4.836967 4.847512 4.832268 4.833457 4.839169 4.814817 4.840304 4.850574 4.86804 4.868361 4.851766 4.856431 4.852517 4.875105 4.845077 4.856129 4.849679 4.85085 4.865458 4.860034 4.861088 4.858943 4.929328 4.93531 4.932164 4.930804 4.929814 4.932081 4.944976 4.935382 4.934702 4.937877 4.947899 4.959519 4.963028 4.975274 4.98158 4.971349 4.983966 5.001281 5.006221 5.011045 5.012386 5.016434 5.019848 5.017571 5.013408 5.017357 5.021686 5.019117 5.042038 5.041018 5.040603 5.043348 5.043122 5.042555 5.045679 5.041187 5.04307 5.049691 5.054874 5.044543 5.044883 5.040808 5.040697 5.045927 5.048529 5.065167 5.072168 5.067062 5.066059 5.067604 5.067491 5.073143 5.074409 5.070882 5.060923 5.057656 5.053578 5.053106 5.052199 5.073565 5.081129 5.076324 5.079456 5.085822 5.03303 5.039986 5.037812 5.039205 5.041492 5.037675 5.04044 5.058681 5.069465 5.07318 5.072428 5.070122 5.083664 5.068602 5.062977 5.063315 5.061275 5.063069 5.09587 5.091296 5.088357 5.088281 5.090559 5.09365 5.095486 5.095448 5.097234 5.102423 5.102957 5.110849 5.108226 5.105221 5.133482 5.137435 5.128777 5.130751 5.159802 5.149485 5.165476 5.16287 5.163355 5.114198 5.109577 5.101107 -9999 -9999 -9999 -9999 -9999 -9999 -9999 -9999 -9999 -9999 -9999 -9999 -9999 -9999 -9999 -9999 -9999 -9999 -9999 -9999 -9999 -9999 -9999 -9999 -9999 -9999 -9999 -9999 -9999 -9999 -9999 -9999 -9999 -9999 -9999 -9999 -9999 -9999 -9999 -9999 -9999 -9999 -9999 -9999 -9999 -9999 -9999 -9999 -9999 -9999 -9999 -9999 -9999 -9999 -9999 -9999 -9999 -9999 -9999 -9999 -9999 -9999 -9999 -9999 -9999 -9999 -9999 -9999 -9999 -9999 -9999 -9999 -9999 -9999 -9999 -9999 -9999 -9999 -9999 -9999 -9999 -9999 -9999 -9999 -9999 -9999 -9999 -9999 -9999 -9999 -9999 -9999 -9999 -9999 -9999 -9999 -9999 -9999 -9999 -9999 -9999 -9999 -9999 -9999 -9999 -9999 -9999 -9999 -9999 -9999 -9999 -9999 -9999 -9999 -9999 -9999 -9999 -9999 -9999 -9999 -9999 -9999 -9999 -9999 -9999 -9999 -9999 -9999 -9999 -9999 -9999 -9999 -9999 -9999 -9999 -9999 -9999 -9999 -9999 -9999 -9999 -9999 -9999 -9999 -9999 -9999 -9999 -9999 -9999 -9999 -9999 -9999 -9999 -9999 -9999 -9999 -9999 3.923417 3.906557 3.888345 3.907277 3.908663 3.850154 4.001456 3.865118 3.882491 3.834633 3.899487 3.886801 3.803293 3.790488 3.824635 3.839219 3.759533 3.883088 3.845416 3.772205 3.825055 3.765615 3.735851 3.682784 3.721499 3.667149 3.64323 3.605005 3.59891 3.602175 3.563899 3.534983 3.530579 3.513144 3.514965 3.456689 3.455461 3.455241 3.444546 3.433197 3.431761 3.384998 3.374687 3.386226 3.346923 3.344808 3.348228 3.332141 3.330571 3.312031 3.306342 3.308255 3.265198 3.254516 3.242261 3.233779 3.189198 3.189486 3.231969 3.184308 3.144182 3.197252 3.207738 3.142715 3.134458 3.16392 3.167891 3.194429 3.185014 3.179701 3.172864 3.180355 3.182602 3.153826 3.183457 3.134342 3.129678 3.114754 3.104015 3.10119 3.107224 3.10357 3.093997 3.036326 3.022923 2.985353 2.961563 2.946334 2.911369 2.879852 2.873857 2.837324 2.861351 2.843946 2.713631 2.725512 2.689642 2.657935 2.609509 2.634643 2.523106 2.49456 2.484367 2.435877 2.424439 2.38622 2.351199 2.293019 2.269306 2.244768 2.180947 2.147637 2.059639 1.968946 1.832181 1.907507 1.774962 1.617908 1.597345 1.599349 1.682628 1.482266 1.438784 1.384575 1.356867 1.288155 1.259023 1.220887 1.14983 1.10894 1.072476 1.089245 1.024961 0.9734989 0.8657587 0.8241547 0.8163707 0.8246821 0.7843141 0.7674729 0.7304394 0.7282152 0.666501 0.6565485 0.599113 0.5368158 0.4642243 0.440792 0.407489 0.380593 0.3930424 0.4046836 0.3677645 -9999 -9999 -9999 -9999 -9999 -9999 -9999 -9999 -9999 -9999 -9999 -9999 -9999 -9999 -9999 -9999 -9999 -9999 -9999 -9999 -9999 -9999 -9999 -9999 -9999 -9999 -9999 -9999 -9999 -9999 -9999 -9999 -9999 -9999 -9999 -9999 -9999 -9999 -9999 -9999 -9999 -9999 -9999 -9999 -9999 -9999 -9999 -9999 -9999 -9999 -9999 -9999 -9999 -9999 -9999 -9999 -9999 -9999 -9999 -9999 -9999 -9999 -9999 -9999 -9999 -9999 -9999 -9999 -9999 -9999 -9999 -9999 -9999 -9999 -9999 -9999 -9999 -9999 -9999 -9999 -9999 -9999 -9999 -9999 -9999 -9999 -9999 -9999 -9999 -9999 -9999 -9999 -9999 -9999 -9999 -9999 -9999 -9999 -9999 -9999 -9999 -9999 -9999 -9999 -9999 -9999 -9999 -9999 -9999 
-9999 -9999 -9999 -9999 -9999 -9999 -9999 -9999 -9999 -9999 -9999 -9999 -9999 -9999 -9999 -9999 -9999 -9999 -9999 -9999 -9999 -9999 -9999 -9999 -9999 -9999 -9999 -9999 -9999 -9999 -9999 -9999 -9999 -9999 -9999 -9999 -9999 -9999 -9999 -9999 -9999 -9999 -9999 -9999 -9999 -9999 -9999 -9999 -9999 -9999 -9999 -9999 -9999 -9999 -9999 -9999 -9999 -9999 -9999 -9999 -9999 -9999 -9999 -9999 -9999 -9999 -9999 -9999 -9999 -9999 -9999 -9999 -9999 -9999 -9999 -9999 -9999 -9999 -9999 -9999 -9999 -9999 -9999 -9999 -9999 -9999 -9999 -9999 -9999 -9999 -9999 -9999 -9999 -9999 -9999 -9999 -9999 -9999 -9999 -9999 -9999 -9999 -9999 -9999 -9999 -9999 -9999 -9999 4.804338 4.816491 4.832723 4.798824 4.798276 4.807285 4.815861 4.817368 4.791685 4.802111 4.790079 4.819098 4.79261 4.820176 4.821868 4.842087 4.852901 4.848114 4.822208 4.82019 4.83365 4.815504 4.811624 4.813097 4.815823 4.818559 4.821133 4.822504 4.799093 4.80452 4.829233 4.812797 4.853643 4.827524 4.821323 4.826298 4.836866 4.829396 4.831046 4.840568 4.831535 4.823723 4.831507 4.848841 4.850245 4.853451 4.911324 4.919785 4.919898 4.92144 4.919665 4.924992 4.923091 4.929419 4.908705 4.936066 4.936972 4.951906 4.960292 4.956687 4.95786 4.944607 4.965135 4.975194 4.97401 4.975289 4.984473 5.002309 4.997731 5.015098 5.004943 5.011523 5.009195 5.010145 5.007431 5.027188 5.032719 5.032696 5.016778 5.008628 5.02121 5.039166 5.041911 5.043076 5.043252 5.044253 5.05088 5.052953 5.039499 5.034202 5.038061 5.032275 5.033523 5.057926 5.056153 5.056258 5.057516 5.060837 5.059477 5.053512 5.057737 5.047067 5.04342 5.046356 5.061069 5.062407 5.059467 5.007375 5.01039 5.008256 5.009778 5.02071 5.01935 5.032775 5.038231 5.029438 5.034274 5.054085 5.055446 5.056447 5.055824 5.057622 5.072974 5.054947 5.058608 5.050526 5.044133 5.051804 5.069607 5.078231 5.079642 5.09676 5.086288 5.104381 5.104192 5.095119 5.092498 5.089105 5.084707 5.094212 5.097902 5.08603 5.09271 5.122698 5.118504 5.113087 5.11392 5.118158 5.132552 5.11739 5.116608 5.156331 5.109399 5.100151 5.119253 5.112256 5.114184 5.110657 5.127904 5.122564 5.124279 5.123919 5.13054 5.135793 5.119686 5.125542 5.138249 5.158299 5.151986 -9999 -9999 -9999 -9999 -9999 -9999 -9999 -9999 -9999 -9999 -9999 -9999 -9999 -9999 -9999 -9999 -9999 -9999 -9999 -9999 -9999 -9999 -9999 -9999 -9999 -9999 -9999 -9999 -9999 -9999 -9999 -9999 -9999 -9999 -9999 -9999 -9999 -9999 -9999 -9999 -9999 -9999 -9999 -9999 -9999 -9999 -9999 -9999 -9999 -9999 -9999 -9999 -9999 -9999 -9999 -9999 -9999 -9999 -9999 -9999 -9999 -9999 -9999 -9999 -9999 -9999 -9999 -9999 -9999 -9999 -9999 -9999 -9999 -9999 -9999 -9999 -9999 -9999 -9999 -9999 -9999 -9999 -9999 -9999 -9999 -9999 -9999 -9999 -9999 -9999 -9999 -9999 -9999 -9999 -9999 -9999 -9999 -9999 -9999 -9999 -9999 -9999 -9999 -9999 -9999 -9999 -9999 -9999 -9999 -9999 -9999 -9999 -9999 -9999 -9999 -9999 -9999 -9999 -9999 -9999 -9999 -9999 -9999 -9999 -9999 -9999 4.00785 4.006043 3.998602 4.001217 3.971593 4.021551 4.01607 4.008619 4.012468 4.015868 4.002608 3.949198 3.97139 3.953136 3.95176 3.94955 3.888799 3.879125 3.929229 3.888579 3.948053 3.842153 3.969195 3.909077 3.793028 3.881377 3.900594 3.796862 3.751971 3.859172 3.867573 3.862784 3.857707 3.723314 3.812022 3.817192 3.747787 3.713879 3.683947 3.676779 3.658427 3.653006 3.599511 3.591332 3.562369 3.561911 3.507759 3.516386 3.532181 3.499403 3.485977 3.433397 3.433642 3.403077 3.407905 3.386553 3.355361 3.38541 3.373977 3.365691 3.32702 3.326477 3.315022 3.299913 3.29539 3.271647 3.290915 3.292684 3.278287 3.258914 3.206 3.175001 3.171999 3.185888 3.222984 3.193046 3.197987 3.179207 3.18854 3.123923 3.134719 3.15551 3.159889 3.159884 3.165388 3.159491 3.1644 3.165114 3.133735 3.110638 3.11317 3.11575 3.105232 3.100342 3.090477 3.091923 3.069045 3.040894 3.025363 2.993586 2.989612 2.935519 2.925379 2.877779 2.845323 2.896781 2.772654 2.819759 2.791362 2.759498 2.714687 2.655034 2.578488 2.567987 2.554425 2.53754 2.471555 2.459597 2.425076 2.413644 2.355284 2.31573 2.274821 2.235514 2.198492 2.168878 2.152873 2.077069 1.976439 1.955066 1.819073 1.828346 1.738828 1.635664 1.702852 1.642543 1.503427 1.530075 1.358293 1.327526 1.247067 1.20169 1.120717 1.103897 1.067889 1.038921 1.049734 0.9938699 1.009478 0.9336894 0.8929549 0.834386 0.782433 0.7463001 0.7038272 0.7052338 0.6964766 0.6695368 0.6324838 0.5810904 0.5255247 0.4570097 0.4244774 0.4053778 0.4060948 0.4288969 0.4144218 0.3570225 -9999 -9999 -9999 -9999 -9999 -9999 -9999 -9999 -9999 -9999 -9999 -9999 -9999 -9999 -9999 -9999 -9999 -9999 -9999 -9999 -9999 -9999 -9999 -9999 -9999 -9999 -9999 -9999 -9999 -9999 -9999 -9999 -9999 -9999 -9999 -9999 -9999 -9999 -9999 -9999 -9999 -9999 -9999 -9999 -9999 -9999 -9999 -9999 -9999 -9999 -9999 -9999 -9999 -9999 -9999 -9999 -9999 -9999 -9999 -9999 -9999 -9999 -9999 -9999 -9999 -9999 -9999 -9999 -9999 -9999 -9999 -9999 -9999 -9999 -9999 -9999 -9999 -9999 -9999 -9999 -9999 -9999 -9999 -9999 -9999 -9999 -9999 -9999 -9999 -9999 -9999 -9999 -9999 -9999 -9999 -9999 -9999 -9999 -9999 -9999 -9999 -9999 -9999 -9999 -9999 -9999 -9999 -9999 -9999 
-9999 -9999 -9999 -9999 -9999 -9999 -9999 -9999 -9999 -9999 -9999 -9999 -9999 -9999 -9999 -9999 -9999 -9999 -9999 -9999 -9999 -9999 -9999 -9999 -9999 -9999 -9999 -9999 -9999 -9999 -9999 -9999 -9999 -9999 -9999 -9999 -9999 -9999 -9999 -9999 -9999 -9999 -9999 -9999 -9999 -9999 -9999 -9999 -9999 -9999 -9999 -9999 -9999 -9999 -9999 -9999 -9999 -9999 -9999 -9999 -9999 -9999 -9999 -9999 -9999 -9999 -9999 -9999 -9999 -9999 -9999 -9999 -9999 -9999 -9999 -9999 -9999 -9999 -9999 -9999 -9999 -9999 -9999 -9999 -9999 -9999 -9999 -9999 -9999 -9999 -9999 -9999 -9999 -9999 -9999 -9999 -9999 -9999 -9999 -9999 -9999 -9999 -9999 -9999 -9999 -9999 -9999 -9999 4.804202 4.813667 4.826018 4.796534 4.790652 4.793059 4.806127 4.793378 4.784589 4.775991 4.777256 4.783462 4.783431 4.779904 4.78539 4.786444 4.794569 4.804485 4.804145 4.81266 4.806451 4.819704 4.814039 4.792997 4.797333 4.783279 4.785911 4.786435 4.786139 4.790415 4.807241 4.806663 4.807581 4.810302 4.813878 4.823153 4.830617 4.819423 4.809893 4.805673 4.81487 4.810688 4.825816 4.817248 4.818677 4.826637 4.834044 4.888377 4.904856 4.889355 4.868538 4.882471 4.889064 4.891117 4.903772 4.904377 4.910087 4.911139 4.917805 4.923336 4.926263 4.930944 4.935312 4.961541 4.962173 4.960366 4.967496 4.970093 4.987078 4.989661 4.998634 4.99594 4.991208 4.991982 5.001297 4.997737 5.004901 5.01241 5.004183 4.998009 4.997491 5.006611 5.019666 5.021945 5.018229 5.023612 5.024778 5.035687 5.036625 5.030133 5.032974 5.027783 5.022817 5.013748 5.010264 5.031392 5.032861 5.04517 5.050721 5.047235 5.045083 5.042371 5.033244 5.041708 5.009666 5.004632 5.00605 5.009635 5.004577 5.013233 4.999257 5.004759 5.002546 4.999587 5.013009 5.013462 5.01656 5.017444 5.029821 5.037585 5.039279 5.0352 5.035035 5.04701 5.039265 5.042194 5.041721 5.042433 5.041414 5.059543 5.056359 5.055099 5.074515 5.071731 5.071959 5.077784 5.06576 5.079453 5.09072 5.08005 5.071146 5.076745 5.071137 5.092419 5.089519 5.091173 5.117144 5.089736 5.088026 5.105793 5.111775 5.13113 5.077349 5.090973 5.097461 5.090348 5.088527 5.085132 5.09026 5.094655 5.107352 5.091469 5.108495 5.119003 5.118804 5.119722 5.121817 5.122461 5.151522 5.148478 -9999 -9999 -9999 -9999 -9999 -9999 -9999 -9999 -9999 -9999 -9999 -9999 -9999 -9999 -9999 -9999 -9999 -9999 -9999 -9999 -9999 -9999 -9999 -9999 -9999 -9999 -9999 -9999 -9999 -9999 -9999 -9999 -9999 -9999 -9999 -9999 -9999 -9999 -9999 -9999 -9999 -9999 -9999 -9999 -9999 -9999 -9999 -9999 -9999 -9999 -9999 -9999 -9999 -9999 -9999 -9999 -9999 -9999 -9999 -9999 -9999 -9999 -9999 -9999 -9999 -9999 -9999 -9999 -9999 -9999 -9999 -9999 -9999 -9999 -9999 -9999 -9999 -9999 -9999 -9999 -9999 -9999 -9999 -9999 -9999 -9999 -9999 -9999 -9999 -9999 -9999 -9999 -9999 -9999 -9999 -9999 -9999 -9999 -9999 -9999 -9999 -9999 -9999 4.061063 4.07232 4.072712 4.074594 4.076247 4.064718 4.052605 4.014194 4.039921 4.054509 4.049508 4.050256 4.05138 4.051967 4.027253 4.037035 4.035473 4.032892 3.997632 3.98736 3.992295 3.974303 3.974308 3.977931 3.971037 3.963021 3.948951 3.960439 4.007929 3.998991 3.993062 3.986745 3.978334 3.877559 3.935443 3.948392 3.932441 3.880775 3.868408 3.892551 3.897059 3.883481 3.920521 3.848244 3.823547 3.851115 3.769931 3.817967 3.870882 3.811552 3.827108 3.853528 3.857632 3.809086 3.75355 3.690527 3.774072 3.730834 3.708966 3.695292 3.678276 3.676468 3.648201 3.618531 3.604747 3.584464 3.557352 3.537226 3.535529 3.537704 3.497844 3.491607 3.469714 3.42648 3.411821 3.391908 3.401842 3.380803 3.366255 3.321541 3.305701 3.312352 3.304197 3.290642 3.292756 3.27738 3.27134 3.271227 3.255498 3.221565 3.196004 3.207194 3.190404 3.176822 3.135905 3.132024 3.136065 3.17138 3.147649 3.171458 3.177588 3.100473 3.123197 3.137369 3.137079 3.112739 3.153336 3.158059 3.158626 3.144718 3.103876 3.095468 3.085053 3.090206 3.071195 3.074353 3.058337 3.059078 3.032434 3.035973 3.008564 2.980348 2.956133 2.913094 2.910019 2.871434 2.838035 2.857551 2.819037 2.764253 2.761939 2.720764 2.681989 2.640693 2.606474 2.561605 2.546362 2.504883 2.465463 2.443305 2.414257 2.365626 2.343536 2.314491 2.247083 2.22733 2.172772 2.148416 2.104225 2.029768 1.953351 1.877666 1.801863 1.812935 1.815245 1.705316 1.669068 1.580879 1.569823 1.438705 1.389749 1.369615 1.254753 1.226697 1.121048 1.118594 1.03121 1.023618 1.04306 1.043026 1.033468 1.006907 0.9440903 0.8518212 0.7803137 0.7096319 0.7009429 0.6796749 0.6892173 0.696147 0.5922493 0.5027077 0.4852206 0.4520318 0.4531363 0.4180403 0.3980801 0.3947027 0.4047279 0.4162079 -9999 -9999 -9999 -9999 -9999 -9999 -9999 -9999 -9999 -9999 -9999 -9999 -9999 -9999 -9999 -9999 -9999 -9999 -9999 -9999 -9999 -9999 -9999 -9999 -9999 -9999 -9999 -9999 -9999 -9999 -9999 -9999 -9999 -9999 -9999 -9999 -9999 -9999 -9999 -9999 -9999 -9999 -9999 -9999 -9999 -9999 -9999 -9999 -9999 -9999 -9999 -9999 -9999 -9999 -9999 -9999 -9999 -9999 -9999 -9999 -9999 -9999 -9999 -9999 -9999 -9999 -9999 -9999 -9999 -9999 -9999 -9999 -9999 -9999 -9999 -9999 -9999 -9999 -9999 -9999 -9999 -9999 -9999 -9999 -9999 -9999 -9999 -9999 -9999 -9999 -9999 -9999 -9999 -9999 -9999 -9999 -9999 -9999 -9999 -9999 -9999 -9999 -9999 -9999 -9999 -9999 -9999 -9999 -9999 
-9999 -9999 -9999 -9999 -9999 -9999 -9999 -9999 -9999 -9999 -9999 -9999 -9999 -9999 -9999 -9999 -9999 -9999 -9999 -9999 -9999 -9999 -9999 -9999 -9999 -9999 -9999 -9999 -9999 -9999 -9999 -9999 -9999 -9999 -9999 -9999 -9999 -9999 -9999 -9999 -9999 -9999 -9999 -9999 -9999 -9999 -9999 -9999 -9999 -9999 -9999 -9999 -9999 -9999 -9999 -9999 -9999 -9999 -9999 -9999 -9999 -9999 -9999 -9999 -9999 -9999 -9999 -9999 -9999 -9999 -9999 -9999 -9999 -9999 -9999 -9999 -9999 -9999 -9999 -9999 -9999 -9999 -9999 -9999 -9999 -9999 -9999 -9999 -9999 -9999 -9999 -9999 -9999 -9999 -9999 -9999 -9999 -9999 -9999 -9999 -9999 -9999 -9999 -9999 -9999 -9999 -9999 -9999 4.806328 4.819149 4.814001 4.79596 4.773924 4.782086 4.792502 4.766113 4.779757 4.759395 4.759446 4.774388 4.766114 4.770199 4.77777 4.778198 4.783333 4.794833 4.788709 4.794989 4.804223 4.797366 4.804667 4.796303 4.760551 4.781145 4.772918 4.771766 4.781372 4.78413 4.785036 4.79839 4.801404 4.802908 4.803796 4.820037 4.817712 4.798601 4.799301 4.793431 4.798487 4.814206 4.814281 4.772235 4.811487 4.829234 4.822369 4.88093 4.862888 4.846741 4.849947 4.845546 4.875609 4.868719 4.887169 4.881944 4.883902 4.901423 4.906714 4.916729 4.921247 4.923062 4.927118 4.923789 4.930856 4.92761 4.925567 4.948873 4.950245 4.954867 4.978412 4.987073 4.97875 4.983538 4.977753 4.990667 4.983316 5.002964 4.996317 4.988737 4.996044 4.998977 4.999657 5.00967 5.003118 5.012054 5.000998 5.017174 5.017061 5.03238 5.017668 5.0123 5.00677 5.009915 5.015129 5.005942 4.9964 4.999568 5.028589 5.042915 5.041782 5.038631 5.038178 5.047447 4.999084 5.004406 5.006414 5.010319 5.014132 4.974247 4.996064 4.994704 4.993532 4.989411 4.995004 4.993424 5.00761 5.011596 4.990966 5.02904 5.025418 5.024058 4.985643 5.023901 5.033087 5.030608 5.020038 5.018111 5.034877 4.991264 5.005227 5.018641 5.015983 5.02134 5.016743 5.014588 5.052427 5.056919 5.059309 5.063031 5.080041 5.060805 5.057809 5.059163 5.035213 5.035327 5.087865 5.032721 5.028456 5.030945 5.075619 5.052196 5.047328 5.067317 5.067969 5.08438 5.08336 5.09052 5.086987 5.082771 5.074049 5.108718 5.105689 5.102256 5.120136 5.118835 5.11287 5.115201 5.113086 5.139787 -9999 -9999 -9999 -9999 -9999 -9999 -9999 -9999 -9999 -9999 -9999 -9999 -9999 -9999 -9999 -9999 -9999 -9999 -9999 -9999 -9999 -9999 -9999 -9999 -9999 -9999 -9999 -9999 -9999 -9999 -9999 -9999 -9999 -9999 -9999 -9999 -9999 -9999 -9999 -9999 -9999 -9999 -9999 -9999 -9999 -9999 -9999 4.756177 4.723556 4.689015 4.63311 4.614384 4.605155 4.576101 4.535007 4.510324 4.458629 4.446117 4.418608 4.364915 4.368508 4.368192 4.383234 4.381588 4.369596 4.31252 4.365137 4.345283 4.340457 4.35342 4.356422 4.343214 4.35334 4.332378 4.230731 4.276025 4.27798 4.286479 4.242496 4.238045 4.22475 4.217652 4.238686 4.235996 4.223096 4.195575 4.211151 4.188506 4.178113 4.192096 4.19394 4.196613 4.18912 4.180512 4.158649 4.153327 4.152642 4.157956 4.102914 4.095704 4.077375 4.069168 4.050673 4.0519 4.058594 4.068746 4.039493 4.049644 4.046936 4.047197 4.028876 4.051073 4.050198 4.032481 4.035609 4.033237 4.02176 4.029521 4.007955 4.008842 4.004039 3.965511 3.974231 3.957058 3.950132 3.938067 3.960408 3.953557 3.932718 3.987665 3.936894 3.933074 3.93755 3.924722 3.971787 3.871273 3.941654 3.882917 3.881959 3.877149 3.872427 3.852855 3.956172 3.959279 3.958967 3.942719 3.871962 3.826473 3.81232 3.749402 3.842291 3.865801 3.846961 3.865002 3.844084 3.773187 3.796954 3.800586 3.804461 3.741721 3.693256 3.684052 3.681489 3.676441 3.673758 3.599898 3.587499 3.589927 3.585191 3.547773 3.53968 3.51992 3.529578 3.470785 3.459392 3.457025 3.386318 3.382234 3.390106 3.346679 3.331871 3.315203 3.305437 3.293715 3.278706 3.279974 3.262765 3.25294 3.256304 3.248743 3.247527 3.246407 3.191734 3.167003 3.17244 3.174412 3.163296 3.124651 3.134336 3.11735 3.158152 3.155806 3.148609 3.104815 3.125392 3.103668 3.126344 3.124076 3.082362 3.127632 3.078696 3.13385 3.073156 3.09326 3.077886 3.065034 3.084271 3.077455 3.061135 3.056621 3.028049 3.023003 3.002527 2.967456 2.959246 2.92979 2.905064 2.881253 2.858612 2.768027 2.770203 2.724383 2.643028 2.652774 2.686198 2.627992 2.612186 2.57624 2.529323 2.474854 2.462627 2.404777 2.399745 2.372133 2.336717 2.310348 2.268626 2.238577 2.19165 2.155473 2.083177 2.091856 1.990056 1.955795 1.894229 1.828911 1.788403 1.799843 1.693284 1.643338 1.58147 1.517291 1.454396 1.39819 1.321065 1.29228 1.28956 1.159158 1.108581 1.100158 1.078155 0.9868833 1.047313 1.012068 0.9512458 0.9458189 0.9293999 0.8948894 0.7654619 0.7631086 0.702943 0.7004322 0.7298034 0.6592019 0.6329401 0.4983301 0.4639941 0.496191 0.4474508 0.4351464 0.3982787 0.4459662 0.4970131 -9999 -9999 -9999 -9999 -9999 -9999 -9999 -9999 -9999 -9999 -9999 -9999 -9999 -9999 -9999 -9999 -9999 -9999 -9999 -9999 -9999 -9999 -9999 -9999 -9999 -9999 -9999 -9999 -9999 -9999 -9999 -9999 -9999 -9999 -9999 -9999 -9999 -9999 -9999 -9999 -9999 -9999 -9999 -9999 -9999 -9999 -9999 -9999 -9999 -9999 -9999 -9999 -9999 -9999 -9999 -9999 -9999 -9999 -9999 -9999 -9999 -9999 -9999 -9999 -9999 -9999 -9999 -9999 -9999 -9999 -9999 -9999 -9999 -9999 -9999 -9999 -9999 -9999 -9999 -9999 -9999 -9999 -9999 -9999 -9999 -9999 -9999 -9999 -9999 -9999 -9999 -9999 -9999 -9999 -9999 -9999 -9999 -9999 -9999 -9999 -9999 -9999 -9999 -9999 -9999 -9999 -9999 -9999 -9999 
-9999 -9999 -9999 -9999 -9999 -9999 -9999 -9999 -9999 -9999 -9999 -9999 -9999 -9999 -9999 -9999 -9999 -9999 -9999 -9999 -9999 -9999 -9999 -9999 -9999 -9999 -9999 -9999 -9999 -9999 -9999 -9999 -9999 -9999 -9999 -9999 -9999 -9999 -9999 -9999 -9999 -9999 -9999 -9999 -9999 -9999 -9999 -9999 -9999 -9999 -9999 -9999 -9999 -9999 -9999 -9999 -9999 -9999 -9999 -9999 -9999 -9999 -9999 -9999 -9999 -9999 -9999 -9999 -9999 -9999 -9999 -9999 -9999 -9999 -9999 -9999 -9999 -9999 -9999 -9999 -9999 -9999 -9999 -9999 -9999 -9999 -9999 -9999 -9999 -9999 -9999 -9999 -9999 -9999 -9999 -9999 -9999 -9999 -9999 -9999 -9999 -9999 -9999 -9999 -9999 -9999 -9999 -9999 4.823271 4.805939 4.808083 4.757745 4.772436 4.769844 4.776192 4.765962 4.732714 4.742078 4.73835 4.76093 4.759947 4.765604 4.772021 4.769852 4.771756 4.778065 4.777272 4.777499 4.783283 4.792318 4.781438 4.742703 4.750663 4.750549 4.76739 4.765801 4.764914 4.770474 4.771618 4.767556 4.790681 4.798897 4.798241 4.809932 4.786611 4.786463 4.782981 4.79459 4.778402 4.774473 4.779853 4.783238 4.773193 4.7854 4.789165 4.785167 4.840772 4.854743 4.849227 4.854177 4.851312 4.866951 4.856912 4.849048 4.856292 4.883336 4.886499 4.906773 4.907711 4.910408 4.911654 4.918744 4.920543 4.911003 4.919496 4.916853 4.920846 4.926469 4.929606 4.964758 4.963722 4.963534 4.955952 4.956179 4.957406 4.978271 4.970565 4.977176 4.970225 4.969659 4.983934 4.982027 4.983478 4.991922 4.991696 4.949102 4.968057 4.958584 5.000144 5.013193 5.009386 5.009133 5.021437 4.990412 4.994777 4.995051 4.998559 4.997466 4.994499 5.028839 5.038291 4.988912 4.985993 4.985682 4.947827 4.977336 4.977461 4.962961 4.95729 4.951511 4.950832 4.948979 4.952059 4.969523 4.968369 4.971184 4.964312 4.965709 4.983532 4.959481 4.970634 4.970127 4.985142 4.983556 4.980387 4.983876 4.990785 4.982994 4.98424 4.980265 5.003134 4.999246 5.002662 5.019025 5.015861 5.024431 5.019932 5.019107 5.009305 5.051085 5.04893 5.039317 5.041426 5.023035 5.027394 5.022783 5.026643 5.031928 5.022406 5.017558 5.041842 5.040822 5.04176 5.058876 5.080704 5.080326 5.091102 5.089495 5.083475 5.079172 5.074918 5.074666 5.066972 5.098107 5.109497 5.093043 5.083367 5.087417 5.069016 -9999 -9999 -9999 -9999 -9999 -9999 -9999 -9999 -9999 -9999 -9999 -9999 -9999 -9999 -9999 -9999 -9999 -9999 -9999 -9999 -9999 -9999 -9999 -9999 -9999 -9999 -9999 -9999 -9999 -9999 -9999 -9999 -9999 -9999 -9999 -9999 -9999 -9999 4.926076 4.845152 4.739962 -9999 -9999 -9999 4.704791 4.725837 4.701486 4.690842 4.673742 4.563031 4.613498 4.594957 4.559737 4.524177 4.490634 4.421825 4.40876 4.400535 4.379802 4.386349 4.352887 4.373517 4.361237 4.366943 4.371391 4.354729 4.326439 4.328602 4.325897 4.289054 4.271759 4.32828 4.311635 4.218231 4.211175 4.328231 4.225248 4.225991 4.230864 4.240066 4.210018 4.195625 4.194499 4.206962 4.181308 4.168402 4.17312 4.176701 4.149785 4.156752 4.176489 4.15051 4.159108 4.151721 4.140454 4.137755 4.13268 4.127053 4.094116 4.089599 4.074456 4.072494 4.052088 4.048163 4.03788 4.040944 4.035173 4.044708 4.028173 4.034065 4.027613 4.029977 4.027415 4.020325 4.020004 3.972761 3.975644 3.974983 3.970104 3.959009 3.956797 3.952108 3.934906 3.932295 3.9344 3.925685 3.927241 3.921372 3.919934 3.927225 3.907448 3.914823 3.875036 3.936709 3.884258 3.930515 3.865352 3.871272 3.8987 3.865346 3.946516 3.928838 3.861622 3.838517 3.789865 3.906147 3.905281 3.852117 3.792982 3.834827 3.760678 3.844172 3.795619 3.782808 3.718403 3.778799 3.724165 3.762996 3.683152 3.658697 3.665672 3.65005 3.638049 3.600554 3.600554 3.602745 3.573397 3.570349 3.526541 3.521819 3.494195 3.48889 3.453831 3.442028 3.432009 3.390332 3.364849 3.355288 3.324841 3.307428 3.304291 3.277029 3.300099 3.261693 3.22811 3.215128 3.211972 3.23775 3.192398 3.18702 3.175352 3.166123 3.137565 3.153103 3.163847 3.130923 3.109154 3.093888 3.082189 3.1096 3.10808 3.139547 3.111843 3.074452 3.072205 3.096821 3.095523 3.109539 3.056005 3.101012 3.053051 2.994342 3.027738 3.018541 3.014964 3.044969 3.053683 3.04853 3.036396 3.025248 3.030678 2.989743 2.952702 2.949085 2.899139 2.870207 2.799724 2.775521 2.733918 2.713054 2.763299 2.64738 2.696756 2.66649 2.589742 2.586427 2.529551 2.500316 2.45375 2.422246 2.401128 2.371458 2.356871 2.330961 2.281236 2.251017 2.20503 2.201945 2.103831 2.034783 2.064856 1.93312 1.892637 1.845374 1.819788 1.75398 1.740245 1.647801 1.557315 1.532658 1.481899 1.452378 1.425656 1.380049 1.330034 1.28908 1.252739 1.178557 1.128346 1.132303 1.035484 1.042544 1.014916 0.9651754 0.9205203 0.8799832 0.963713 0.8330268 0.8515747 0.7110783 0.7594645 0.754984 0.7524974 0.6338351 0.6281043 0.5130002 0.537263 0.4656907 0.4384565 0.5449291 0.555094 0.5037177 0.5170279 -9999 -9999 -9999 -9999 -9999 -9999 -9999 -9999 -9999 -9999 -9999 -9999 -9999 -9999 -9999 -9999 -9999 -9999 -9999 -9999 -9999 -9999 -9999 -9999 -9999 -9999 -9999 -9999 -9999 -9999 -9999 -9999 -9999 -9999 -9999 -9999 -9999 -9999 -9999 -9999 -9999 -9999 -9999 -9999 -9999 -9999 -9999 -9999 -9999 -9999 -9999 -9999 -9999 -9999 -9999 -9999 -9999 -9999 -9999 -9999 -9999 -9999 -9999 -9999 -9999 -9999 -9999 -9999 -9999 -9999 -9999 -9999 -9999 -9999 -9999 -9999 -9999 -9999 -9999 -9999 -9999 -9999 -9999 -9999 -9999 -9999 -9999 -9999 -9999 -9999 -9999 -9999 -9999 -9999 -9999 -9999 -9999 -9999 -9999 -9999 -9999 -9999 -9999 -9999 -9999 -9999 -9999 -9999 
-9999 -9999 -9999 -9999 -9999 -9999 -9999 -9999 -9999 -9999 -9999 -9999 -9999 -9999 -9999 -9999 -9999 -9999 -9999 -9999 -9999 -9999 -9999 -9999 -9999 -9999 -9999 -9999 -9999 -9999 -9999 -9999 -9999 -9999 -9999 -9999 -9999 -9999 -9999 -9999 -9999 -9999 -9999 -9999 -9999 -9999 -9999 -9999 -9999 -9999 -9999 -9999 -9999 -9999 -9999 -9999 -9999 -9999 -9999 -9999 -9999 -9999 -9999 -9999 -9999 -9999 -9999 -9999 -9999 -9999 -9999 -9999 -9999 -9999 -9999 -9999 -9999 -9999 -9999 -9999 -9999 -9999 -9999 -9999 -9999 -9999 -9999 -9999 -9999 -9999 -9999 -9999 -9999 -9999 -9999 -9999 -9999 -9999 -9999 -9999 -9999 -9999 -9999 -9999 -9999 -9999 -9999 -9999 4.780289 4.794389 4.763708 4.757537 4.756584 4.757757 4.764081 4.754674 4.735155 4.72834 4.729463 4.744238 4.749387 4.754152 4.754184 4.765003 4.760687 4.770296 4.755633 4.770447 4.737795 4.773301 4.744416 4.732221 4.735778 4.736773 4.743386 4.751045 4.752159 4.757351 4.755452 4.774191 4.782449 4.783707 4.777112 4.762495 4.773687 4.797664 4.798231 4.759845 4.761912 4.745371 4.763894 4.764008 4.764662 4.763989 4.777921 4.776504 4.839357 4.83973 4.840317 4.834658 4.827061 4.840364 4.840911 4.835515 4.841714 4.845456 4.860721 4.879523 4.879863 4.880883 4.8874 4.90535 4.902449 4.907592 4.906578 4.907807 4.911088 4.903202 4.913643 4.906838 4.902668 4.931299 4.946135 4.943151 4.955105 4.953686 4.957111 4.957872 4.955965 4.952232 4.9557 4.93918 4.965777 4.974934 4.948636 4.949801 4.931675 4.93046 4.981831 4.978768 4.98539 4.971755 4.974721 4.99604 4.998614 4.986156 4.987359 4.996746 4.938735 4.991621 4.965424 4.964756 4.964396 4.925942 4.92843 4.939148 4.933077 4.952312 4.954509 4.952422 4.944716 4.939801 4.941822 4.954538 4.959852 4.955699 4.949244 4.949432 4.957842 4.954683 4.95891 4.961227 4.965081 4.969437 4.982309 4.97618 4.976419 4.962869 4.979354 4.980511 4.990852 4.980682 4.978992 4.993393 4.989167 5.004257 5.000848 5.000261 5.001977 5.016538 5.01708 4.964047 4.965588 4.9826 4.986843 5.013571 5.019881 5.021329 5.007348 5.020122 5.009589 5.00701 5.01544 5.019849 5.022682 5.062769 5.064682 5.065394 5.067516 5.064878 5.06559 5.065162 5.074812 5.070868 5.083484 5.086305 5.076493 5.07275 5.065784 -9999 -9999 -9999 -9999 -9999 -9999 -9999 -9999 -9999 -9999 -9999 -9999 -9999 -9999 -9999 -9999 -9999 -9999 -9999 -9999 -9999 -9999 -9999 -9999 -9999 -9999 -9999 -9999 -9999 -9999 -9999 -9999 -9999 -9999 -9999 4.993345 4.963209 4.937158 4.831882 4.796796 4.790661 -9999 4.824691 4.722918 4.671002 4.751185 4.63763 4.692946 4.655373 4.542205 4.62184 4.572268 4.554465 4.501902 4.442284 4.363691 4.400999 4.369881 4.383103 4.36474 4.328863 4.335577 4.369844 4.359059 4.358965 4.327121 4.211931 4.332025 4.327084 4.341004 4.33814 4.339953 4.328179 4.272885 4.272746 4.203004 4.216158 4.201784 4.195547 4.197436 4.187844 4.165409 4.193134 4.185228 4.173046 4.157858 4.161203 4.139473 4.140795 4.142327 4.135437 4.134312 4.124862 4.124801 4.101169 4.110052 4.097522 4.096014 4.096699 4.105074 4.092264 4.057734 4.039627 4.028749 4.026095 4.025076 4.018672 4.018106 4.022098 4.020511 4.00604 3.966566 3.964212 3.96918 3.955808 3.967175 3.966767 3.948926 3.947584 3.943421 3.943869 3.945683 3.923496 3.922681 3.922957 3.914737 3.933442 3.910301 3.910755 3.904768 3.874715 3.870773 3.86964 3.857561 3.865909 3.861771 3.856095 3.828609 3.833072 3.816017 3.874819 3.899188 3.899269 3.899043 3.784646 3.878948 3.877811 3.867862 3.840889 3.813852 3.757921 3.765284 3.801411 3.764338 3.761523 3.761535 3.7206 3.711451 3.672918 3.64922 3.640723 3.624537 3.592379 3.580398 3.578512 3.567256 3.562316 3.551532 3.509706 3.505852 3.503071 3.482109 3.428039 3.431916 3.413954 3.365207 3.338827 3.34214 3.304663 3.271968 3.252706 3.282512 3.234173 3.212995 3.213518 3.194746 3.191832 3.173665 3.176831 3.177012 3.170549 3.096564 3.125484 3.123179 3.076855 3.109578 3.044787 3.039929 3.071726 3.077717 3.060899 3.084451 3.123971 3.023718 3.038689 3.073778 3.096525 3.035964 3.044936 3.047094 3.034937 3.042183 2.99657 3.007006 3.015612 3.017631 3.028202 3.032616 2.984066 2.966222 3.002166 2.945382 2.944392 2.933352 2.931364 2.820344 2.818041 2.754309 2.709988 2.692209 2.659363 2.664808 2.651718 2.639414 2.52484 2.554216 2.517202 2.474566 2.443385 2.3978 2.369439 2.346694 2.32278 2.293606 2.27439 2.1569 2.198173 2.177002 2.125355 2.033946 1.986143 1.898744 1.856323 1.832503 1.762165 1.736633 1.674739 1.643378 1.565831 1.543919 1.490219 1.41557 1.38466 1.351897 1.329223 1.268828 1.241335 1.216621 1.156132 1.101906 1.075417 1.037942 1.011237 0.971231 0.9175384 0.8909982 0.9171498 0.9256025 0.9485657 0.8793225 0.8035239 0.8111672 0.7151306 0.6553553 0.6501291 0.613091 0.5606771 0.5529844 0.4844593 0.5063741 0.5470988 0.5503839 0.5382311 -9999 -9999 -9999 -9999 -9999 -9999 -9999 -9999 -9999 -9999 -9999 -9999 -9999 -9999 -9999 -9999 -9999 -9999 -9999 -9999 -9999 -9999 -9999 -9999 -9999 -9999 -9999 -9999 -9999 -9999 -9999 -9999 -9999 -9999 -9999 -9999 -9999 -9999 -9999 -9999 -9999 -9999 -9999 -9999 -9999 -9999 -9999 -9999 -9999 -9999 -9999 -9999 -9999 -9999 -9999 -9999 -9999 -9999 -9999 -9999 -9999 -9999 -9999 -9999 -9999 -9999 -9999 -9999 -9999 -9999 -9999 -9999 -9999 -9999 -9999 -9999 -9999 -9999 -9999 -9999 -9999 -9999 -9999 -9999 -9999 -9999 -9999 -9999 -9999 -9999 -9999 -9999 -9999 -9999 -9999 -9999 -9999 -9999 -9999 -9999 -9999 -9999 -9999 -9999 -9999 -9999 -9999 -9999 
-9999 -9999 -9999 -9999 -9999 -9999 -9999 -9999 -9999 -9999 -9999 -9999 -9999 -9999 -9999 -9999 -9999 -9999 -9999 -9999 -9999 -9999 -9999 -9999 -9999 -9999 -9999 -9999 -9999 -9999 -9999 -9999 -9999 -9999 -9999 -9999 -9999 -9999 -9999 -9999 -9999 -9999 -9999 -9999 -9999 -9999 -9999 -9999 -9999 -9999 -9999 -9999 -9999 -9999 -9999 -9999 -9999 -9999 -9999 -9999 -9999 -9999 -9999 -9999 -9999 -9999 -9999 -9999 -9999 -9999 -9999 -9999 -9999 -9999 -9999 -9999 -9999 -9999 -9999 -9999 -9999 -9999 -9999 -9999 -9999 -9999 -9999 -9999 -9999 -9999 -9999 -9999 -9999 -9999 -9999 -9999 -9999 -9999 -9999 -9999 -9999 -9999 -9999 -9999 -9999 -9999 -9999 4.765331 4.763556 4.786077 4.758724 4.751216 4.754129 4.75189 4.746939 4.763431 4.72404 4.717641 4.723616 4.720984 4.739044 4.737922 4.742311 4.744061 4.748963 4.745003 4.729549 4.694506 4.708044 4.720116 4.723543 4.728868 4.73355 4.726307 4.719451 4.753049 4.757352 4.755784 4.760495 4.757273 4.771604 4.746861 4.748448 4.756627 4.738418 4.767391 4.740877 4.737238 4.735024 4.725731 4.739109 4.738721 4.746327 4.749135 4.747021 4.759881 4.815595 4.814719 4.825195 4.822967 4.824868 4.828878 4.831386 4.827966 4.8291 4.830801 4.834384 4.830927 4.842047 4.848425 4.848312 4.87106 4.865328 4.878017 4.893436 4.890802 4.897213 4.897392 4.901675 4.886519 4.88688 4.892628 4.915573 4.915888 4.929783 4.926923 4.925223 4.928142 4.923443 4.92433 4.92331 4.927045 4.923992 4.964367 4.92834 4.928888 4.913476 4.952872 4.924467 4.930144 4.923907 4.928775 4.937185 4.954606 4.963996 4.99218 4.973304 4.976986 4.983132 4.912624 4.931228 4.906552 4.908321 4.906414 4.905168 4.903015 4.920692 4.917542 4.918787 4.930206 4.91437 4.913105 4.914691 4.932596 4.94727 4.94721 4.943847 4.94156 4.952689 4.946564 4.94044 4.947311 4.954875 4.958211 4.959877 4.959151 4.960326 4.965517 4.974519 4.947886 4.95742 4.957432 4.95262 4.958004 4.98281 4.976742 4.989986 4.97332 4.922544 4.970922 4.916204 4.949003 4.953997 4.954996 4.977752 4.992798 5.000993 5.021167 5.019819 5.017842 5.008367 5.005348 5.006853 5.003875 5.015168 5.027035 5.028489 5.046413 5.060449 5.056057 5.0576 5.059992 5.057612 5.056026 5.05585 5.055397 5.066979 5.067578 5.058117 -9999 -9999 -9999 -9999 -9999 -9999 -9999 -9999 -9999 -9999 -9999 -9999 -9999 -9999 -9999 -9999 -9999 -9999 -9999 -9999 -9999 -9999 -9999 -9999 -9999 -9999 -9999 -9999 -9999 -9999 -9999 -9999 4.864514 4.970074 4.951519 4.908572 4.930973 -9999 -9999 -9999 -9999 4.820589 4.721475 4.780952 4.663357 4.64897 4.636694 4.663049 4.637408 4.536388 4.595469 4.558727 4.56099 4.517232 4.44538 4.409142 4.382964 4.389289 4.358668 4.372616 4.323903 4.319047 4.325035 4.322524 4.315302 4.275488 4.214809 4.220718 4.214857 4.20435 4.246378 4.314863 4.208306 4.193699 4.192658 4.141659 4.18637 4.145447 4.152797 4.159711 4.160504 4.160148 4.143628 4.157701 4.124063 4.131275 4.124144 4.125602 4.145043 4.139495 4.134015 4.092646 4.08063 4.092205 4.088877 4.081137 4.028547 4.055024 4.053972 4.062578 4.035576 4.023405 4.023806 4.0229 4.02752 4.014636 4.016289 4.016898 3.977287 3.967019 3.959932 3.94897 3.9505 3.95773 3.956754 3.943249 3.952554 3.953927 3.950373 3.944612 3.92343 3.923835 3.923235 3.916265 3.913665 3.911095 3.909267 3.910058 3.88588 3.875741 3.86533 3.866174 3.854809 3.847732 3.847501 3.848256 3.824452 3.833188 3.817153 3.825054 3.786874 3.80169 3.890118 3.883916 3.766438 3.765188 3.8272 3.813738 3.811431 3.87658 3.831578 3.756984 3.785356 3.76214 3.723802 3.735923 3.747362 3.684655 3.649862 3.632397 3.626319 3.631536 3.591932 3.539009 3.555321 3.542997 3.521524 3.496143 3.480656 3.472573 3.472547 3.468803 3.409715 3.39757 3.397449 3.385991 3.332346 3.321406 3.282322 3.27651 3.273124 3.233364 3.198537 3.193877 3.202421 3.174355 3.161252 3.182513 3.155429 3.156155 3.093996 3.079645 3.087525 3.072012 3.025729 3.033424 3.062871 3.020209 3.028266 3.087095 3.058893 3.021616 3.105799 3.113071 3.017366 3.041382 3.063003 3.003797 2.978868 3.025886 3.026681 2.991678 2.997084 3.004812 2.978947 2.996436 3.018249 3.004466 2.962124 2.961232 2.945101 2.939365 2.928389 2.901677 2.810287 2.848677 2.789356 2.727541 2.692624 2.672756 2.637489 2.655854 2.599661 2.557847 2.55215 2.541385 2.500868 2.455407 2.417225 2.389089 2.364701 2.31008 2.306636 2.24957 2.211008 2.067364 2.174825 2.111353 2.093354 1.963662 1.887507 1.888437 1.825852 1.769006 1.733683 1.707535 1.675922 1.613767 1.576657 1.53424 1.457954 1.372887 1.37161 1.352404 1.3074 1.17984 1.142733 1.179117 1.217684 1.102492 1.129883 1.065851 0.9968073 0.9789994 0.9620615 0.9397085 0.9366995 0.9443712 0.8640472 0.8430638 0.827523 0.8589252 0.6949153 0.6850649 0.6432286 0.6086929 0.6070408 0.504136 0.5317684 0.5432382 0.5726344 0.5876713 0.5739776 -9999 -9999 -9999 -9999 -9999 -9999 -9999 -9999 -9999 -9999 -9999 -9999 -9999 -9999 -9999 -9999 -9999 -9999 -9999 -9999 -9999 -9999 -9999 -9999 -9999 -9999 -9999 -9999 -9999 -9999 -9999 -9999 -9999 -9999 -9999 -9999 -9999 -9999 -9999 -9999 -9999 -9999 -9999 -9999 -9999 -9999 -9999 -9999 -9999 -9999 -9999 -9999 -9999 -9999 -9999 -9999 -9999 -9999 -9999 -9999 -9999 -9999 -9999 -9999 -9999 -9999 -9999 -9999 -9999 -9999 -9999 -9999 -9999 -9999 -9999 -9999 -9999 -9999 -9999 -9999 -9999 -9999 -9999 -9999 -9999 -9999 -9999 -9999 -9999 -9999 -9999 -9999 -9999 -9999 -9999 -9999 -9999 -9999 -9999 -9999 -9999 -9999 -9999 -9999 -9999 -9999 -9999 -9999 
-9999 -9999 -9999 -9999 -9999 -9999 -9999 -9999 -9999 -9999 -9999 -9999 -9999 -9999 -9999 -9999 -9999 -9999 -9999 -9999 -9999 -9999 -9999 -9999 -9999 -9999 -9999 -9999 -9999 -9999 -9999 -9999 -9999 -9999 -9999 -9999 -9999 -9999 -9999 -9999 -9999 -9999 -9999 -9999 -9999 -9999 -9999 -9999 -9999 -9999 -9999 -9999 -9999 -9999 -9999 -9999 -9999 -9999 -9999 -9999 -9999 -9999 -9999 -9999 -9999 -9999 -9999 -9999 -9999 -9999 -9999 -9999 -9999 -9999 -9999 -9999 -9999 -9999 -9999 -9999 -9999 -9999 -9999 -9999 -9999 -9999 -9999 -9999 -9999 -9999 -9999 -9999 -9999 -9999 -9999 -9999 -9999 -9999 -9999 -9999 -9999 -9999 -9999 -9999 -9999 -9999 -9999 4.760257 4.737199 4.758947 4.749482 4.732816 4.758716 4.747127 4.747818 4.73227 4.711725 4.709684 4.706323 4.707853 4.728351 4.731956 4.724973 4.73444 4.731966 4.733171 4.710469 4.710587 4.714359 4.714019 4.727587 4.724566 4.720183 4.733223 4.730617 4.734217 4.743259 4.739107 4.753131 4.747364 4.730513 4.74418 4.745993 4.722446 4.723908 4.72648 4.727963 4.733681 4.730827 4.731847 4.731981 4.737957 4.737731 4.744439 4.72999 4.733849 4.796808 4.797261 4.809569 4.80989 4.805282 4.807297 4.821055 4.820942 4.825368 4.824953 4.826967 4.829709 4.83753 4.834379 4.837119 4.838394 4.842875 4.850274 4.88793 4.887913 4.887534 4.886155 4.893528 4.878458 4.885313 4.8862 4.874091 4.890294 4.879737 4.884365 4.880304 4.894938 4.897312 4.905273 4.896487 4.922309 4.893088 4.888333 4.902602 4.945751 4.910285 4.89438 4.904953 4.900625 4.904699 4.904934 4.903004 4.913767 4.941634 4.946487 4.927396 4.940421 4.887308 4.896734 4.900436 4.895085 4.894424 4.895941 4.900829 4.887417 4.883626 4.901212 4.898406 4.90277 4.90121 4.890368 4.915136 4.909804 4.908863 4.911539 4.933091 4.918606 4.917473 4.92419 4.926059 4.926951 4.928726 4.932533 4.932445 4.947814 4.941905 4.913935 4.927737 4.900441 4.906052 4.919474 4.907256 4.947093 4.945586 4.945519 4.963135 4.959201 4.912626 4.919018 4.91745 4.931664 4.930063 4.944057 4.952975 4.952937 4.978994 4.985013 4.99148 4.992419 5.004477 5.007493 4.994389 4.991583 4.990624 4.991934 4.996515 5.015039 5.041688 5.027479 5.044514 5.048147 5.050823 5.044575 5.042308 5.042675 5.030219 5.058595 -9999 -9999 -9999 -9999 -9999 -9999 -9999 -9999 -9999 -9999 -9999 -9999 -9999 -9999 -9999 -9999 -9999 -9999 -9999 -9999 -9999 -9999 -9999 -9999 -9999 -9999 -9999 -9999 -9999 -9999 -9999 -9999 4.859277 4.84422 4.887226 4.890739 4.934431 -9999 -9999 4.841027 4.794529 4.739532 4.738355 4.818794 4.689892 4.670323 4.685583 4.662086 4.640818 4.544727 4.537836 4.607248 4.496682 4.456776 4.476728 4.472907 4.416296 4.400534 4.393501 4.351609 4.322826 4.319369 4.352432 4.340783 4.23214 4.258645 4.211348 4.187979 4.287786 4.279535 4.216154 4.236202 4.182529 4.186288 4.228995 4.222332 4.207161 4.174112 4.164033 4.137524 4.156845 4.162992 4.146856 4.126905 4.134624 4.117233 4.124353 4.116408 4.11595 4.117673 4.10633 4.095409 4.083521 4.067115 4.07525 4.076033 4.068336 4.045984 4.066845 4.032719 4.014727 4.01008 4.011656 3.999524 4.010574 4.019817 4.006687 4.005538 4.004466 3.995276 3.970377 3.964416 3.952233 3.940452 3.949143 3.943354 3.941638 3.947334 3.937082 3.929637 3.927272 3.917454 3.902773 3.908981 3.908374 3.909234 3.897529 3.884091 3.866624 3.860354 3.857973 3.843542 3.837932 3.823277 3.831345 3.826265 3.825585 3.828894 3.811025 3.832369 3.822817 3.791155 3.831666 3.853586 3.805119 3.737217 3.778149 3.76936 3.730742 3.791604 3.772578 3.771659 3.766747 3.779262 3.771144 3.700912 3.691505 3.718515 3.70953 3.634872 3.611536 3.604789 3.598755 3.558224 3.540218 3.51844 3.48556 3.476382 3.478102 3.467246 3.461371 3.455436 3.4516 3.384087 3.391229 3.376901 3.359545 3.330146 3.294288 3.259246 3.266994 3.242897 3.232032 3.203301 3.169499 3.17899 3.181864 3.15705 3.131931 3.142878 3.14735 3.129215 3.092105 3.070458 3.060855 3.05328 3.048607 3.050916 3.049109 3.039737 3.043371 3.04437 3.028516 3.036914 3.07014 2.994419 3.033059 2.984394 2.985605 2.982191 3.000843 2.99702 3.011278 2.990896 2.995907 2.974029 2.959152 2.987341 2.995591 2.948521 2.939386 2.917705 2.918478 2.887785 2.884442 2.825753 2.819698 2.728179 2.721356 2.674257 2.636698 2.624632 2.60039 2.573094 2.552267 2.537879 2.492646 2.458395 2.417533 2.374658 2.339318 2.306053 2.266757 2.268881 2.200072 2.161578 2.132944 2.025505 2.024872 2.011423 1.930387 1.957814 1.845444 1.793416 1.760907 1.706325 1.688338 1.611822 1.547259 1.530468 1.478369 1.420011 1.360218 1.320767 1.281595 1.244558 1.106231 1.056791 1.016668 1.021995 1.066713 1.06408 1.096973 1.039128 0.9941251 1.020775 0.9336998 0.923504 0.841336 0.8123564 0.7619705 0.7925282 0.8899155 0.6780812 0.6577974 0.6276227 0.6458132 0.5750047 0.4796803 0.5153477 0.4808441 0.4654048 0.5110496 0.5930935 -9999 -9999 -9999 -9999 -9999 -9999 -9999 -9999 -9999 -9999 -9999 -9999 -9999 -9999 -9999 -9999 -9999 -9999 -9999 -9999 -9999 -9999 -9999 -9999 -9999 -9999 -9999 -9999 -9999 -9999 -9999 -9999 -9999 -9999 -9999 -9999 -9999 -9999 -9999 -9999 -9999 -9999 -9999 -9999 -9999 -9999 -9999 -9999 -9999 -9999 -9999 -9999 -9999 -9999 -9999 -9999 -9999 -9999 -9999 -9999 -9999 -9999 -9999 -9999 -9999 -9999 -9999 -9999 -9999 -9999 -9999 -9999 -9999 -9999 -9999 -9999 -9999 -9999 -9999 -9999 -9999 -9999 -9999 -9999 -9999 -9999 -9999 -9999 -9999 -9999 -9999 -9999 -9999 -9999 -9999 -9999 -9999 -9999 -9999 -9999 -9999 -9999 -9999 -9999 -9999 -9999 -9999 -9999 
-9999 -9999 -9999 -9999 -9999 -9999 -9999 -9999 -9999 -9999 -9999 -9999 -9999 -9999 -9999 -9999 -9999 -9999 -9999 -9999 -9999 -9999 -9999 -9999 -9999 -9999 -9999 -9999 -9999 -9999 -9999 -9999 -9999 -9999 -9999 -9999 -9999 -9999 -9999 -9999 -9999 -9999 -9999 -9999 -9999 -9999 -9999 -9999 -9999 -9999 -9999 -9999 -9999 -9999 -9999 -9999 -9999 -9999 -9999 -9999 -9999 -9999 -9999 -9999 -9999 -9999 -9999 -9999 -9999 -9999 -9999 -9999 -9999 -9999 -9999 -9999 -9999 -9999 -9999 -9999 -9999 -9999 -9999 -9999 -9999 -9999 -9999 -9999 -9999 -9999 -9999 -9999 -9999 -9999 -9999 -9999 -9999 -9999 -9999 -9999 -9999 -9999 -9999 -9999 -9999 -9999 -9999 4.744524 4.73539 4.728094 4.712628 4.733356 4.747353 4.74068 4.694428 4.68981 4.68777 4.699684 4.693155 4.697961 4.72005 4.713907 4.725443 4.710578 4.699769 4.697861 4.700802 4.70566 4.687994 4.706619 4.723206 4.718044 4.715714 4.709576 4.704857 4.732536 4.724767 4.718341 4.70435 4.71721 4.721366 4.707835 4.708556 4.701883 4.681581 4.701652 4.713108 4.715632 4.706635 4.705194 4.70891 4.722532 4.710812 4.715309 4.716394 4.705916 4.716527 4.780487 4.797076 4.775433 4.808516 4.793122 4.800087 4.804615 4.806772 4.807886 4.823861 4.827936 4.825061 4.825648 4.827083 4.829753 4.832567 4.836856 4.83389 4.848046 4.856528 4.848519 4.866125 4.86722 4.872472 4.872607 4.869278 4.8734 4.870638 4.891201 4.892139 4.894633 4.889296 4.890424 4.88902 4.875738 4.883409 4.875068 4.879691 4.888027 4.889082 4.880889 4.886191 4.887391 4.891874 4.89931 4.903932 4.903818 4.903829 4.910717 4.871487 4.871148 4.860634 4.856322 4.886 4.890612 4.888912 4.885312 4.875558 4.876952 4.879778 4.880798 4.885455 4.891695 4.896159 4.896045 4.903287 4.906629 4.903441 4.901443 4.900424 4.905815 4.907016 4.895892 4.893313 4.893798 4.888116 4.90908 4.914533 4.906385 4.906924 4.88381 4.894175 4.896246 4.89466 4.900986 4.906571 4.900821 4.898444 4.89677 4.922613 4.930613 4.890961 4.913839 4.901556 4.906385 4.901951 4.925818 4.925971 4.918495 4.932981 4.973559 4.978158 4.988358 4.980014 4.978369 4.980275 4.975421 4.971607 4.981081 4.983535 4.990975 5.009074 5.00779 5.039938 5.026584 5.035534 5.033381 5.032425 5.023817 5.023494 -9999 -9999 -9999 -9999 -9999 -9999 -9999 -9999 -9999 -9999 -9999 -9999 -9999 -9999 -9999 -9999 -9999 -9999 -9999 -9999 -9999 -9999 -9999 -9999 -9999 -9999 -9999 -9999 -9999 -9999 -9999 -9999 -9999 -9999 -9999 4.827246 4.879176 4.859444 4.889513 4.738635 4.859404 4.867791 4.766082 4.708898 4.769888 4.661242 4.700162 4.695766 4.632121 4.567974 4.552497 4.538806 4.543389 4.519217 4.407815 4.473282 4.44499 4.34396 4.375495 4.371984 4.355559 4.323618 4.334912 4.342558 4.307578 4.211554 4.315002 4.306064 4.191131 4.267583 4.253108 4.214866 4.249879 4.153778 4.164066 4.174721 4.211218 4.152062 4.169357 4.15281 4.126713 4.129567 4.117914 4.113063 4.11786 4.105887 4.10485 4.102407 4.093914 4.102182 4.101871 4.095823 4.091893 4.075344 4.073114 4.067399 4.067415 4.067291 4.019211 4.010431 4.003756 3.970484 3.966705 4.005814 3.999802 3.995282 3.997176 3.9903 3.993689 4.004043 3.955716 3.953537 3.952621 3.948178 3.93357 3.928416 3.945163 3.922331 3.927257 3.915115 3.916988 3.902772 3.89949 3.893275 3.888433 3.871305 3.871305 3.866624 3.865096 3.856217 3.853711 3.845689 3.835697 3.824405 3.815657 3.826453 3.826133 3.817384 3.813508 3.796934 3.801698 3.794053 3.76691 3.76303 3.793438 3.735697 3.720339 3.788584 3.758775 3.693444 3.765968 3.773188 3.709424 3.750945 3.727885 3.772937 3.703477 3.686064 3.688242 3.648155 3.624059 3.609607 3.584723 3.572575 3.56162 3.523089 3.511731 3.4839 3.465246 3.456993 3.465458 3.431339 3.421726 3.394085 3.360295 3.369035 3.346994 3.341385 3.28589 3.281078 3.252688 3.236681 3.247064 3.195029 3.16624 3.171359 3.146092 3.135822 3.12542 3.132493 3.116446 3.107599 3.053437 3.047063 3.044751 3.041367 3.029143 3.001585 3.016119 3.028722 3.015213 3.017679 3.029506 3.022447 2.995271 2.974515 2.990946 2.944895 2.954004 2.963424 2.967839 2.967827 2.985207 2.980066 2.97405 2.978065 2.984413 2.927858 2.937414 2.976502 2.92713 2.916829 2.904885 2.894857 2.874077 2.853781 2.795567 2.757575 2.717579 2.681041 2.671034 2.612077 2.595718 2.53937 2.517674 2.51384 2.443492 2.467314 2.41893 2.387926 2.360501 2.30033 2.285023 2.254907 2.214619 2.193643 2.147926 2.07886 2.061209 1.976427 1.952466 1.964066 1.917725 1.827696 1.801259 1.711752 1.701184 1.632545 1.562473 1.505153 1.500044 1.446769 1.409688 1.358311 1.357741 1.289735 1.215778 1.096152 0.9884029 1.020601 1.045011 1.042061 1.069177 1.000696 1.033043 0.9919749 0.9665444 0.9171686 0.8911501 0.7600393 0.7954409 0.8073719 0.7747264 0.8404877 0.7820815 0.7413005 0.6876552 0.684393 0.622216 0.5359337 0.5092033 0.4999303 0.5012846 0.5401571 0.5885746 -9999 -9999 -9999 -9999 -9999 -9999 -9999 -9999 -9999 -9999 -9999 -9999 -9999 -9999 -9999 -9999 -9999 -9999 -9999 -9999 -9999 -9999 -9999 -9999 -9999 -9999 -9999 -9999 -9999 -9999 -9999 -9999 -9999 -9999 -9999 -9999 -9999 -9999 -9999 -9999 -9999 -9999 -9999 -9999 -9999 -9999 -9999 -9999 -9999 -9999 -9999 -9999 -9999 -9999 -9999 -9999 -9999 -9999 -9999 -9999 -9999 -9999 -9999 -9999 -9999 -9999 -9999 -9999 -9999 -9999 -9999 -9999 -9999 -9999 -9999 -9999 -9999 -9999 -9999 -9999 -9999 -9999 -9999 -9999 -9999 -9999 -9999 -9999 -9999 -9999 -9999 -9999 -9999 -9999 -9999 -9999 -9999 -9999 -9999 -9999 -9999 -9999 -9999 -9999 -9999 -9999 -9999 -9999 
-9999 -9999 -9999 -9999 -9999 -9999 -9999 -9999 -9999 -9999 -9999 -9999 -9999 -9999 -9999 -9999 -9999 -9999 -9999 -9999 -9999 -9999 -9999 -9999 -9999 -9999 -9999 -9999 -9999 -9999 -9999 -9999 -9999 -9999 -9999 -9999 -9999 -9999 -9999 -9999 -9999 -9999 -9999 -9999 -9999 -9999 -9999 -9999 -9999 -9999 -9999 -9999 -9999 -9999 -9999 -9999 -9999 -9999 -9999 -9999 -9999 -9999 -9999 -9999 -9999 -9999 -9999 -9999 -9999 -9999 -9999 -9999 -9999 -9999 -9999 -9999 -9999 -9999 -9999 -9999 -9999 -9999 -9999 -9999 -9999 -9999 -9999 -9999 -9999 -9999 -9999 -9999 -9999 -9999 -9999 -9999 -9999 -9999 -9999 -9999 -9999 -9999 -9999 -9999 -9999 -9999 -9999 4.739246 4.72932 4.71795 4.693034 4.704063 4.674918 4.675825 4.667715 4.676725 4.686769 4.683551 4.684454 4.691908 4.707494 4.706887 4.707583 4.688814 4.681234 4.660182 4.685673 4.68298 4.696208 4.682459 4.687778 4.675559 4.702503 4.712383 4.679662 4.679435 4.694337 4.695936 4.694047 4.689425 4.694935 4.699153 4.681129 4.684308 4.674654 4.686432 4.692915 4.665602 4.66652 4.664922 4.659318 4.668933 4.677168 4.693605 4.670901 4.682766 4.684333 4.762773 4.768114 4.767321 4.770166 4.772295 4.769003 4.787823 4.807491 4.805583 4.80051 4.811592 4.816877 4.829204 4.82889 4.829003 4.826403 4.828947 4.828154 4.832549 4.835777 4.828771 4.823343 4.837327 4.84256 4.8622 4.87187 4.870385 4.872059 4.868685 4.871945 4.872403 4.88348 4.89068 4.877641 4.878243 4.871891 4.871774 4.857449 4.868427 4.873476 4.866313 4.871841 4.873629 4.888204 4.887998 4.896926 4.902329 4.902459 4.902379 4.850867 4.841156 4.846612 4.843482 4.845042 4.85972 4.855324 4.84971 4.864524 4.864297 4.852648 4.868307 4.865303 4.868032 4.878598 4.893805 4.871049 4.887569 4.888638 4.888818 4.888024 4.899897 4.899569 4.882463 4.884464 4.884238 4.887784 4.894308 4.896713 4.877302 4.876566 4.884133 4.882337 4.886876 4.875591 4.885468 4.89361 4.886175 4.887305 4.886995 4.887619 4.916635 4.916789 4.862261 4.878366 4.892533 4.904762 4.894569 4.918647 4.914768 4.904821 4.915587 4.913928 4.932955 4.967225 4.975164 4.973899 4.968652 4.963952 4.96699 4.969999 4.973157 4.970072 5.00153 4.994298 4.998242 5.016908 5.015555 5.016709 5.020647 5.026887 -9999 -9999 -9999 -9999 -9999 -9999 -9999 -9999 -9999 -9999 -9999 -9999 -9999 -9999 -9999 -9999 -9999 -9999 -9999 -9999 -9999 -9999 -9999 -9999 -9999 -9999 -9999 -9999 -9999 -9999 -9999 -9999 -9999 -9999 4.92537 4.892539 4.813947 4.829463 4.837618 4.741835 4.720472 4.760198 4.776979 4.741269 4.684059 4.646179 4.693085 4.650597 4.662269 4.568285 4.560394 4.580163 4.532099 4.471447 4.421764 4.442237 4.435367 4.38501 4.353938 4.348666 4.336557 4.244886 4.319182 4.341336 4.285427 4.276256 4.268704 4.271022 4.160519 4.215339 4.160049 4.169515 4.172238 4.170974 4.093961 4.141003 4.149936 4.141562 4.127122 4.159307 4.140753 4.10747 4.110722 4.088789 4.098221 4.101322 4.051304 4.062428 4.086721 4.065009 4.066522 4.067835 4.054686 4.041287 4.06179 4.055433 4.035109 4.043097 4.010719 3.966096 3.999876 3.990144 4.002817 3.995073 3.997864 3.986351 3.983771 3.984054 3.979927 3.975727 3.947137 3.92017 3.924262 3.940073 3.924055 3.912614 3.914251 3.909075 3.874214 3.866395 3.866174 3.860237 3.878386 3.859149 3.856126 3.855183 3.858887 3.850113 3.8439 3.830752 3.830982 3.834789 3.828343 3.823897 3.814407 3.816277 3.795254 3.793768 3.792881 3.775036 3.775073 3.782929 3.751958 3.7807 3.73678 3.726165 3.724689 3.8189 3.773301 3.663838 3.73804 3.762691 3.755055 3.743737 3.71984 3.707247 3.654521 3.681113 3.673254 3.604978 3.6035 3.573305 3.575211 3.573349 3.551934 3.514372 3.506113 3.456856 3.446632 3.426442 3.415992 3.423821 3.416283 3.353015 3.332306 3.343452 3.304356 3.287568 3.266561 3.278474 3.257266 3.246155 3.212925 3.203934 3.157188 3.158054 3.12184 3.142621 3.117014 3.122469 3.106626 3.093855 3.033878 3.028941 3.003886 2.990829 3.008113 2.97689 2.952133 2.986348 2.988242 3.008802 2.982102 3.00511 2.999657 2.914331 2.962174 2.922337 2.940516 2.956782 2.955536 2.958287 2.963438 2.974469 2.972255 2.96489 2.949037 2.931428 2.933522 2.918207 2.918304 2.90713 2.89037 2.88518 2.880587 2.856248 2.755962 2.705806 2.722286 2.684596 2.645882 2.596231 2.580023 2.536844 2.550382 2.445369 2.510339 2.434826 2.399231 2.370896 2.325292 2.284633 2.267579 2.218153 2.200325 2.165856 2.163783 2.12485 2.089863 1.943183 1.951147 1.951483 1.864178 1.833402 1.740259 1.704896 1.65297 1.6144 1.556167 1.49998 1.479286 1.443761 1.385857 1.319588 1.312037 1.203732 1.180099 1.092663 1.082738 1.103893 1.069 1.007074 0.996434 0.9704224 0.9232981 0.9193457 0.9000637 0.8770768 0.8405333 0.8392835 0.8182964 0.8463856 0.8503549 0.846526 0.8022022 0.7667359 0.6911847 0.6692801 0.716973 0.5910905 0.5565991 0.5164729 0.5033628 0.5411931 -9999 -9999 -9999 -9999 -9999 -9999 -9999 -9999 -9999 -9999 -9999 -9999 -9999 -9999 -9999 -9999 -9999 -9999 -9999 -9999 -9999 -9999 -9999 -9999 -9999 -9999 -9999 -9999 -9999 -9999 -9999 -9999 -9999 -9999 -9999 -9999 -9999 -9999 -9999 -9999 -9999 -9999 -9999 -9999 -9999 -9999 -9999 -9999 -9999 -9999 -9999 -9999 -9999 -9999 -9999 -9999 -9999 -9999 -9999 -9999 -9999 -9999 -9999 -9999 -9999 -9999 -9999 -9999 -9999 -9999 -9999 -9999 -9999 -9999 -9999 -9999 -9999 -9999 -9999 -9999 -9999 -9999 -9999 -9999 -9999 -9999 -9999 -9999 -9999 -9999 -9999 -9999 -9999 -9999 -9999 -9999 -9999 -9999 -9999 -9999 -9999 -9999 -9999 -9999 -9999 -9999 -9999 -9999 -9999 
-9999 -9999 -9999 -9999 -9999 -9999 -9999 -9999 -9999 -9999 -9999 -9999 -9999 -9999 -9999 -9999 -9999 -9999 -9999 -9999 -9999 -9999 -9999 -9999 -9999 -9999 -9999 -9999 -9999 -9999 -9999 -9999 -9999 -9999 -9999 -9999 -9999 -9999 -9999 -9999 -9999 -9999 -9999 -9999 -9999 -9999 -9999 -9999 -9999 -9999 -9999 -9999 -9999 -9999 -9999 -9999 -9999 -9999 -9999 -9999 -9999 -9999 -9999 -9999 -9999 -9999 -9999 -9999 -9999 -9999 -9999 -9999 -9999 -9999 -9999 -9999 -9999 -9999 -9999 -9999 -9999 -9999 -9999 -9999 -9999 -9999 -9999 -9999 -9999 -9999 -9999 -9999 -9999 -9999 -9999 -9999 -9999 -9999 -9999 -9999 -9999 -9999 -9999 -9999 -9999 -9999 -9999 4.723947 4.695482 4.696079 4.684711 4.681144 4.671764 4.661662 4.661428 4.675181 4.672821 4.668784 4.684813 4.679878 4.680645 4.681062 4.687163 4.674 4.664045 4.65824 4.671352 4.671822 4.67502 4.670172 4.646762 4.658306 4.648516 4.656541 4.662224 4.665017 4.677188 4.669701 4.67431 4.674669 4.679841 4.693047 4.666429 4.6711 4.669343 4.666637 4.665735 4.648093 4.638341 4.649754 4.653091 4.654623 4.663757 4.672576 4.672121 4.683978 4.686409 4.692549 4.682701 4.742428 4.739849 4.741035 4.762132 4.76855 4.784248 4.777362 4.776059 4.785768 4.782683 4.819637 4.819615 4.81681 4.814636 4.822162 4.811968 4.814095 4.819171 4.822899 4.819921 4.821058 4.817932 4.810469 4.858467 4.848265 4.86079 4.86378 4.861933 4.859692 4.858601 4.873662 4.857456 4.858778 4.861018 4.853379 4.851566 4.850773 4.860434 4.863709 4.866062 4.869221 4.868427 4.868627 4.8684 4.882829 4.884237 4.819719 4.818889 4.827662 4.826529 4.828685 4.827533 4.836026 4.850401 4.84744 4.838871 4.84741 4.845391 4.827557 4.842053 4.863244 4.865296 4.865636 4.860312 4.861221 4.838767 4.837699 4.841883 4.841279 4.872196 4.854524 4.850013 4.859014 4.849814 4.877826 4.855516 4.86797 4.866327 4.856189 4.870722 4.871367 4.865142 4.877902 4.89223 4.884872 4.878338 4.870449 4.88264 4.821726 4.83855 4.858017 4.924132 4.851547 4.882687 4.875096 4.885119 4.908685 4.902025 4.904067 4.894675 4.89571 4.903181 4.947281 4.946303 4.960717 4.956159 4.95881 4.953214 4.943726 4.949235 4.960301 4.960446 4.9635 4.969327 5.003254 5.00951 4.997867 5.007789 -9999 -9999 -9999 -9999 -9999 -9999 -9999 -9999 -9999 -9999 -9999 -9999 -9999 -9999 -9999 -9999 -9999 -9999 -9999 -9999 -9999 -9999 -9999 -9999 -9999 -9999 -9999 -9999 -9999 -9999 -9999 -9999 -9999 4.766246 4.796393 4.912092 4.781959 4.780783 4.775192 4.792646 4.682941 4.719492 4.708626 4.754515 4.710267 4.708945 4.655829 4.659983 4.623682 4.577939 4.494964 4.505145 4.484451 4.39868 4.409407 4.380764 4.350904 4.395116 4.304375 4.326816 4.331163 4.258718 4.318734 4.319582 4.251632 4.185127 4.164605 4.23164 4.146332 4.143044 4.132058 4.135499 4.134287 4.134002 4.125397 4.126009 4.08808 4.088398 4.132216 4.090764 4.085524 4.077633 4.097648 4.080378 4.07949 4.085388 4.030056 4.042794 4.037851 4.027774 4.018023 4.044251 4.047348 4.054458 4.020669 4.036149 3.988511 4.004248 3.973216 3.988904 3.986062 3.981042 3.979574 3.978327 3.981366 3.96385 3.969161 3.962142 3.938594 3.909714 3.905943 3.90064 3.899359 3.886204 3.860523 3.880634 3.886995 3.878569 3.850047 3.855063 3.853302 3.852051 3.850011 3.83497 3.826304 3.827305 3.820046 3.826936 3.812025 3.807403 3.818464 3.808018 3.799775 3.804551 3.794071 3.789386 3.793561 3.783535 3.786668 3.774592 3.773151 3.765087 3.779459 3.826962 3.742254 3.711467 3.726894 3.800954 3.750803 3.753888 3.739434 3.738914 3.741329 3.713803 3.690927 3.685951 3.644042 3.661745 3.603517 3.614589 3.602011 3.570017 3.552108 3.546631 3.538768 3.491635 3.492065 3.470674 3.440971 3.423423 3.411521 3.400037 3.375177 3.350948 3.323224 3.313752 3.275317 3.277828 3.24909 3.242633 3.226717 3.221321 3.187614 3.163938 3.155954 3.151464 3.097446 3.084815 3.07706 3.089138 3.083871 3.008172 3.01745 3.019831 2.98786 2.95494 2.995223 2.947871 2.964198 2.979279 2.974563 2.961659 2.988224 2.993482 2.924634 2.912307 2.901324 2.907547 2.908004 2.905136 2.953093 2.932432 2.939586 2.946136 2.951413 2.920003 2.944404 2.92723 2.939894 2.900574 2.893687 2.890988 2.897293 2.818192 2.798771 2.8005 2.755185 2.721079 2.695609 2.643014 2.624136 2.588792 2.54828 2.519694 2.49068 2.491092 2.400342 2.423241 2.373486 2.345425 2.298152 2.262388 2.226822 2.203837 2.178088 2.136344 2.118183 1.97682 1.947562 1.941126 1.909515 1.885473 1.822651 1.78849 1.755246 1.70243 1.650778 1.59585 1.561719 1.533808 1.485736 1.441073 1.367569 1.352241 1.273893 1.197694 1.173399 1.123421 1.133644 1.111571 1.062413 1.024986 0.9764728 0.9669861 0.9209976 0.9128829 0.8928258 0.8750675 0.8822486 0.8321257 0.8206969 0.8550733 0.8778894 0.7487553 0.7419302 0.6866122 0.5944928 0.5514168 0.4952348 0.5859433 0.6105135 0.560182 0.4658042 0.5481867 0.5617793 -9999 -9999 -9999 -9999 -9999 -9999 -9999 -9999 -9999 -9999 -9999 -9999 -9999 -9999 -9999 -9999 -9999 -9999 -9999 -9999 -9999 -9999 -9999 -9999 -9999 -9999 -9999 -9999 -9999 -9999 -9999 -9999 -9999 -9999 -9999 -9999 -9999 -9999 -9999 -9999 -9999 -9999 -9999 -9999 -9999 -9999 -9999 -9999 -9999 -9999 -9999 -9999 -9999 -9999 -9999 -9999 -9999 -9999 -9999 -9999 -9999 -9999 -9999 -9999 -9999 -9999 -9999 -9999 -9999 -9999 -9999 -9999 -9999 -9999 -9999 -9999 -9999 -9999 -9999 -9999 -9999 -9999 -9999 -9999 -9999 -9999 -9999 -9999 -9999 -9999 -9999 -9999 -9999 -9999 -9999 -9999 -9999 -9999 -9999 -9999 -9999 -9999 -9999 -9999 -9999 -9999 -9999 -9999 
-9999 -9999 -9999 -9999 -9999 -9999 -9999 -9999 -9999 -9999 -9999 -9999 -9999 -9999 -9999 -9999 -9999 -9999 -9999 -9999 -9999 -9999 -9999 -9999 -9999 -9999 -9999 -9999 -9999 -9999 -9999 -9999 -9999 -9999 -9999 -9999 -9999 -9999 -9999 -9999 -9999 -9999 -9999 -9999 -9999 -9999 -9999 -9999 -9999 -9999 -9999 -9999 -9999 -9999 -9999 -9999 -9999 -9999 -9999 -9999 -9999 -9999 -9999 -9999 -9999 -9999 -9999 -9999 -9999 -9999 -9999 -9999 -9999 -9999 -9999 -9999 -9999 -9999 -9999 -9999 -9999 -9999 -9999 -9999 -9999 -9999 -9999 -9999 -9999 -9999 -9999 -9999 -9999 -9999 -9999 -9999 -9999 -9999 -9999 -9999 -9999 -9999 -9999 -9999 -9999 -9999 4.717619 4.704772 4.697992 4.693973 4.668714 4.671895 4.673034 4.659981 4.659514 4.666165 4.661262 4.664464 4.674122 4.688671 4.674587 4.640964 4.640281 4.675962 4.633126 4.63688 4.652258 4.652493 4.655578 4.663797 4.655631 4.6378 4.647515 4.647855 4.649287 4.653439 4.656353 4.653573 4.634676 4.636594 4.651009 4.643346 4.624002 4.636403 4.61816 4.630874 4.624951 4.642608 4.636711 4.638694 4.641136 4.650984 4.649898 4.656494 4.67314 4.673933 4.662786 4.66896 4.731255 4.674631 4.731746 4.740749 4.755475 4.750443 4.757485 4.761389 4.770958 4.733082 4.739444 4.785285 4.809328 4.806956 4.813656 4.809102 4.809762 4.819818 4.809354 4.802131 4.814248 4.805437 4.802459 4.801784 4.801331 4.816723 4.820695 4.816643 4.853703 4.84914 4.848704 4.850943 4.849924 4.854656 4.845202 4.8534 4.845666 4.848341 4.849413 4.850773 4.84978 4.845291 4.855321 4.859579 4.858652 4.86846 4.877073 4.808024 4.812832 4.801596 4.801936 4.79546 4.811753 4.81028 4.821496 4.827379 4.830527 4.82317 4.823474 4.820054 4.830009 4.805254 4.836685 4.816491 4.81595 4.816707 4.812917 4.816859 4.814968 4.810326 4.828634 4.829027 4.837384 4.842006 4.850607 4.840254 4.841432 4.860071 4.857955 4.858037 4.858762 4.869509 4.85251 4.875721 4.876195 4.876081 4.881931 4.870788 4.869222 4.870425 4.861152 4.866286 4.891281 4.844831 4.847533 4.863308 4.868748 4.881545 4.905618 4.886491 4.885847 4.890772 4.890736 4.882807 4.894362 4.936779 4.949064 4.948931 4.940281 4.936784 4.939811 4.944301 4.948797 4.944232 4.961819 4.953701 5.003885 4.990973 4.987487 -9999 -9999 -9999 -9999 -9999 -9999 -9999 -9999 -9999 -9999 -9999 -9999 -9999 -9999 -9999 -9999 -9999 -9999 -9999 -9999 -9999 -9999 -9999 -9999 -9999 -9999 -9999 -9999 -9999 -9999 -9999 -9999 -9999 -9999 4.805367 4.810908 4.774582 4.777215 4.75665 4.77876 4.758817 4.709814 4.693334 4.690452 4.704051 4.710072 4.619137 4.625378 4.545181 4.558522 4.471616 4.430796 4.456532 4.385648 4.377125 4.375166 4.358479 4.345941 4.330473 4.354551 4.295237 4.23127 4.262656 4.230146 4.219262 4.176752 4.14707 4.198488 4.134592 4.123849 4.128507 4.139892 4.069571 4.066802 4.06152 4.06027 4.078342 4.070928 4.084414 4.079752 4.059998 4.077209 4.082305 4.050983 4.048649 4.066067 4.022933 4.01407 4.05998 4.026258 4.019703 4.026486 4.034963 4.018451 4.034157 3.988934 3.992689 3.988806 3.976919 3.974269 3.97047 3.9681 3.965828 3.96139 3.952421 3.935107 3.911562 3.903152 3.90872 3.917972 3.899377 3.875811 3.888255 3.871494 3.848433 3.880582 3.841427 3.8421 3.841893 3.835103 3.832707 3.825609 3.823608 3.820228 3.815736 3.810005 3.803278 3.802345 3.801891 3.805835 3.799742 3.785305 3.781225 3.779799 3.778501 3.774509 3.769774 3.770304 3.77053 3.762866 3.764454 3.727525 3.812212 3.813982 3.715861 3.705242 3.708603 3.789798 3.734021 3.722087 3.683623 3.697127 3.696362 3.663438 3.673446 3.653399 3.644495 3.62588 3.614137 3.599257 3.586262 3.556062 3.548899 3.537429 3.514008 3.483398 3.480024 3.422504 3.41211 3.407502 3.396178 3.375634 3.343402 3.342531 3.298477 3.289587 3.272907 3.268971 3.240868 3.222559 3.214339 3.202213 3.170869 3.167459 3.136944 3.139142 3.101965 3.096293 3.031153 3.085305 3.00699 3.005745 2.99304 2.985652 2.962853 2.987885 2.959258 2.962843 2.953329 2.964816 2.947133 2.974374 2.980813 2.950037 2.919183 2.864652 2.855497 2.870806 2.893119 2.897421 2.925565 2.92871 2.911301 2.901279 2.933344 2.927912 2.923362 2.928612 2.923648 2.907415 2.88813 2.864892 2.817476 2.788293 2.794853 2.785976 2.726896 2.704047 2.690984 2.637736 2.620276 2.55366 2.521784 2.471816 2.421425 2.386218 2.433886 2.402943 2.330326 2.315959 2.2537 2.248663 2.202138 2.187307 2.121066 2.096802 2.014592 1.963531 1.936451 1.965669 1.86893 1.81609 1.781668 1.731534 1.71761 1.698645 1.653439 1.591561 1.56379 1.525192 1.504668 1.437491 1.407242 1.331871 1.217883 1.211013 1.198654 1.181083 1.156479 1.110017 1.051872 1.042113 0.9852342 0.9601665 0.9421699 0.8996459 0.8576409 0.8490524 0.8909554 0.8331022 0.811164 0.8127859 0.7214159 0.6607905 0.6833463 0.6754992 0.5876106 0.5292891 0.5716803 0.571987 0.5576091 0.5022398 0.5559427 0.5617509 0.5502009 -9999 -9999 -9999 -9999 -9999 -9999 -9999 -9999 -9999 -9999 -9999 -9999 -9999 -9999 -9999 -9999 -9999 -9999 -9999 -9999 -9999 -9999 -9999 -9999 -9999 -9999 -9999 -9999 -9999 -9999 -9999 -9999 -9999 -9999 -9999 -9999 -9999 -9999 -9999 -9999 -9999 -9999 -9999 -9999 -9999 -9999 -9999 -9999 -9999 -9999 -9999 -9999 -9999 -9999 -9999 -9999 -9999 -9999 -9999 -9999 -9999 -9999 -9999 -9999 -9999 -9999 -9999 -9999 -9999 -9999 -9999 -9999 -9999 -9999 -9999 -9999 -9999 -9999 -9999 -9999 -9999 -9999 -9999 -9999 -9999 -9999 -9999 -9999 -9999 -9999 -9999 -9999 -9999 -9999 -9999 -9999 -9999 -9999 -9999 -9999 -9999 -9999 -9999 -9999 -9999 -9999 -9999 -9999 
-9999 -9999 -9999 -9999 -9999 -9999 -9999 -9999 -9999 -9999 -9999 -9999 -9999 -9999 -9999 -9999 -9999 -9999 -9999 -9999 -9999 -9999 -9999 -9999 -9999 -9999 -9999 -9999 -9999 -9999 -9999 -9999 -9999 -9999 -9999 -9999 -9999 -9999 -9999 -9999 -9999 -9999 -9999 -9999 -9999 -9999 -9999 -9999 -9999 -9999 -9999 -9999 -9999 -9999 -9999 -9999 -9999 -9999 -9999 -9999 -9999 -9999 -9999 -9999 -9999 -9999 -9999 -9999 -9999 -9999 -9999 -9999 -9999 -9999 -9999 -9999 -9999 -9999 -9999 -9999 -9999 -9999 -9999 -9999 -9999 -9999 -9999 -9999 -9999 -9999 -9999 -9999 -9999 -9999 -9999 -9999 -9999 -9999 -9999 -9999 -9999 -9999 -9999 -9999 -9999 -9999 4.700618 4.700669 4.683422 4.677119 4.666675 4.658312 4.665031 4.666704 4.665949 4.659663 4.658436 4.657848 4.658199 4.64186 4.64223 4.611433 4.632882 4.63726 4.634903 4.635313 4.648173 4.653618 4.624631 4.624182 4.620257 4.610465 4.631632 4.629427 4.602734 4.611532 4.615719 4.623623 4.628796 4.620155 4.598699 4.599698 4.610818 4.616562 4.610457 4.605628 4.611178 4.646056 4.649441 4.653389 4.646531 4.645389 4.645014 4.651404 4.659556 4.651598 4.665403 4.648684 4.668434 4.673356 4.720912 4.733918 4.719753 4.723902 4.732587 4.727719 4.694335 4.728167 4.708898 4.736233 4.754292 4.751446 4.759475 4.736413 4.765783 4.771601 4.770694 4.803476 4.805157 4.801777 4.789287 4.81304 4.798542 4.80101 4.79999 4.798742 4.79963 4.811815 4.809921 4.814549 4.846903 4.843852 4.837962 4.833451 4.832091 4.829392 4.834588 4.841472 4.84504 4.842264 4.842604 4.840357 4.845024 4.799859 4.855062 4.792274 4.797664 4.791079 4.793738 4.793852 4.791567 4.79134 4.811219 4.823001 4.807916 4.816856 4.821735 4.795064 4.797525 4.795445 4.79999 4.801101 4.798852 4.804674 4.806972 4.797522 4.80687 4.808437 4.809098 4.820786 4.819767 4.823673 4.832456 4.830273 4.831512 4.831863 4.842228 4.823797 4.821018 4.838253 4.854662 4.850345 4.843886 4.845515 4.844859 4.858765 4.855845 4.868914 4.857451 4.861035 4.811318 4.80739 4.825238 4.826656 4.833041 4.851166 4.870587 4.866506 4.877452 4.88607 4.881711 4.8753 4.87692 4.903048 4.932385 4.937356 4.932923 4.935309 4.929857 4.93102 4.929516 4.92279 4.922923 4.946079 4.994844 4.977467 4.97515 -9999 -9999 -9999 -9999 -9999 -9999 -9999 -9999 -9999 -9999 -9999 -9999 -9999 -9999 -9999 -9999 -9999 -9999 -9999 -9999 -9999 -9999 -9999 -9999 -9999 -9999 -9999 -9999 -9999 -9999 -9999 -9999 -9999 -9999 -9999 4.769887 4.764511 4.759975 4.747924 4.743279 4.733453 4.721519 4.697768 4.681361 4.659138 4.673223 4.594631 4.576597 4.518052 4.537519 4.448099 4.44208 4.428304 4.3863 4.357343 4.352829 4.357741 4.284444 4.360685 4.35392 4.342486 4.230742 4.205455 4.267218 4.171026 4.168255 4.169314 4.170674 4.188876 4.121885 4.113705 4.117284 4.073068 4.071484 4.067409 4.082785 4.095244 4.070599 4.073382 4.056735 4.052766 4.047444 3.99991 4.038351 3.973083 4.034821 4.032636 4.07225 4.015328 4.016234 4.007687 3.996953 4.024799 3.967174 3.966801 3.97103 4.004109 3.960973 4.010331 3.964731 3.952003 3.922443 3.92774 3.906631 3.898053 3.905641 3.91217 3.888323 3.888742 3.897087 3.87368 3.866581 3.836254 3.832046 3.835399 3.827067 3.835415 3.835301 3.82039 3.81937 3.825609 3.807636 3.805413 3.805284 3.804382 3.790956 3.793821 3.792297 3.782487 3.771828 3.768766 3.771221 3.768129 3.768902 3.765646 3.777568 3.763437 3.775667 3.753297 3.734857 3.729574 3.773972 3.802809 3.798857 3.682692 3.671922 3.778568 3.777906 3.717068 3.692538 3.678872 3.671105 3.629099 3.672864 3.643844 3.634457 3.635598 3.597761 3.594533 3.573882 3.573429 3.532753 3.533958 3.505659 3.49748 3.452255 3.447139 3.424528 3.390329 3.397314 3.384238 3.348723 3.317559 3.294039 3.292745 3.257543 3.247879 3.246155 3.218581 3.218023 3.189022 3.154239 3.15468 3.148067 3.122366 3.03653 3.039044 3.022673 3.029306 3.004157 2.961346 2.99227 2.942808 2.953192 2.939547 2.948382 2.938717 2.945304 2.930247 2.952879 2.962903 2.961039 2.925175 2.965207 2.866581 2.870616 2.809782 2.894248 2.851431 2.886765 2.90983 2.919146 2.886381 2.894677 2.891527 2.910362 2.905208 2.899162 2.903065 2.904788 2.9021 2.881458 2.800355 2.79576 2.793963 2.751484 2.707888 2.695916 2.669332 2.623106 2.601854 2.554546 2.506663 2.456035 2.433174 2.359973 2.346209 2.335549 2.305802 2.267972 2.249871 2.201813 2.171459 2.14413 2.103291 2.055392 1.979853 2.018294 1.881909 1.870628 1.812927 1.804494 1.785097 1.762164 1.731585 1.670641 1.652689 1.592336 1.565382 1.511824 1.487353 1.435247 1.36719 1.278369 1.240608 1.185393 1.121561 1.166059 1.155761 1.119131 1.056885 1.029153 0.9950597 0.9876917 0.9543304 0.898114 0.8262895 0.8132403 0.8434273 0.8381988 0.7806563 0.7544706 0.6714196 0.6615208 0.6451522 0.6368437 0.6165473 0.6262243 0.5912502 0.5248683 0.5061649 0.4829146 0.5116649 0.5700185 0.5343777 0.5252247 -9999 -9999 -9999 -9999 -9999 -9999 -9999 -9999 -9999 -9999 -9999 -9999 -9999 -9999 -9999 -9999 -9999 -9999 -9999 -9999 -9999 -9999 -9999 -9999 -9999 -9999 -9999 -9999 -9999 -9999 -9999 -9999 -9999 -9999 -9999 -9999 -9999 -9999 -9999 -9999 -9999 -9999 -9999 -9999 -9999 -9999 -9999 -9999 -9999 -9999 -9999 -9999 -9999 -9999 -9999 -9999 -9999 -9999 -9999 -9999 -9999 -9999 -9999 -9999 -9999 -9999 -9999 -9999 -9999 -9999 -9999 -9999 -9999 -9999 -9999 -9999 -9999 -9999 -9999 -9999 -9999 -9999 -9999 -9999 -9999 -9999 -9999 -9999 -9999 -9999 -9999 -9999 -9999 -9999 -9999 -9999 -9999 -9999 -9999 -9999 -9999 -9999 -9999 -9999 -9999 -9999 -9999 
-9999 -9999 -9999 -9999 -9999 -9999 -9999 -9999 -9999 -9999 -9999 -9999 -9999 -9999 -9999 -9999 -9999 -9999 -9999 -9999 -9999 -9999 -9999 -9999 -9999 -9999 -9999 -9999 -9999 -9999 -9999 -9999 -9999 -9999 -9999 -9999 -9999 -9999 -9999 -9999 -9999 -9999 -9999 -9999 -9999 -9999 -9999 -9999 -9999 -9999 -9999 -9999 -9999 -9999 -9999 -9999 -9999 -9999 -9999 -9999 -9999 -9999 -9999 -9999 -9999 -9999 -9999 -9999 -9999 -9999 -9999 -9999 -9999 -9999 -9999 -9999 -9999 -9999 -9999 -9999 -9999 -9999 -9999 -9999 -9999 -9999 -9999 -9999 -9999 -9999 -9999 -9999 -9999 -9999 -9999 -9999 -9999 -9999 -9999 -9999 -9999 -9999 -9999 -9999 -9999 -9999 4.69407 4.693603 4.677493 4.652352 4.655015 4.654586 4.656993 4.658853 4.642162 4.641595 4.64686 4.65307 4.644354 4.634937 4.638174 4.625724 4.629336 4.640076 4.631159 4.625363 4.637336 4.634488 4.629387 4.611352 4.609565 4.611148 4.613328 4.615306 4.594254 4.591894 4.586776 4.600964 4.589204 4.585148 4.599554 4.601253 4.606195 4.597429 4.601164 4.615325 4.604513 4.622082 4.634853 4.635544 4.637137 4.626526 4.625431 4.63179 4.634203 4.636222 4.639326 4.646556 4.637935 4.652028 4.648346 4.648781 4.649347 4.710943 4.691326 4.70501 4.693655 4.694315 4.708193 4.708627 4.715766 4.72218 4.730115 4.73934 4.726384 4.730666 4.755867 4.754865 4.754152 4.751545 4.755044 4.769583 4.775433 4.78187 4.786863 4.780246 4.77934 4.782716 4.788104 4.782119 4.786747 4.786375 4.821405 4.81881 4.818923 4.825245 4.825371 4.825919 4.833358 4.842514 4.844894 4.832784 4.786319 4.773687 4.777743 4.782263 4.783219 4.79203 4.778641 4.777713 4.783869 4.781242 4.794926 4.793698 4.799247 4.800565 4.790695 4.790695 4.773232 4.773321 4.784766 4.772697 4.773245 4.777422 4.782882 4.793486 4.788031 4.772157 4.774832 4.796063 4.796384 4.819654 4.81619 4.814898 4.791754 4.799313 4.805553 4.801955 4.8024 4.811424 4.817958 4.822306 4.82943 4.824846 4.850712 4.821309 4.852412 4.850278 4.782253 4.787991 4.803036 4.818424 4.815928 4.809396 4.805768 4.822018 4.842212 4.86201 4.868013 4.871985 4.87548 4.873527 4.876929 4.861742 4.872989 4.92455 4.927272 4.922791 4.922565 4.933441 4.91898 4.92022 4.921997 4.922884 4.936887 4.97655 -9999 -9999 -9999 -9999 -9999 -9999 -9999 -9999 -9999 -9999 -9999 -9999 -9999 -9999 -9999 -9999 -9999 -9999 -9999 -9999 -9999 -9999 -9999 -9999 -9999 -9999 -9999 -9999 -9999 -9999 -9999 -9999 -9999 -9999 -9999 -9999 4.74359 4.770595 4.758412 4.747263 4.741566 4.694794 4.736122 4.688193 4.658178 4.66406 4.655807 4.617984 4.599102 4.488536 4.494995 4.430948 4.435801 4.425846 4.432168 4.392486 4.386546 4.322534 4.343764 4.262851 4.256702 4.254695 4.220299 4.212668 4.202169 4.192119 4.187592 4.158694 4.164914 4.189071 4.134844 4.131919 4.130579 4.109617 4.105497 4.07399 4.082272 4.068573 4.048928 4.055482 4.032511 4.0513 4.032151 4.013914 4.012503 4.009032 3.958054 4.009218 3.992599 3.961082 3.949219 3.953195 3.988579 3.948586 3.97905 3.959957 3.952584 3.964007 3.959529 3.955883 3.938586 3.920232 3.919561 3.904749 3.893961 3.892822 3.902378 3.899766 3.902095 3.881812 3.866526 3.845683 3.840163 3.832649 3.828026 3.828241 3.839128 3.819346 3.817553 3.828529 3.816299 3.810571 3.802255 3.796972 3.793141 3.786592 3.779445 3.779626 3.773561 3.769423 3.762905 3.764472 3.779699 3.780966 3.753721 3.772736 3.7609 3.768133 3.72765 3.720981 3.723846 3.77049 3.793809 3.797609 3.674043 3.66557 3.695018 3.770743 3.739403 3.681501 3.663715 3.651761 3.663334 3.633821 3.663391 3.607345 3.621829 3.619695 3.601218 3.573348 3.565969 3.55179 3.528128 3.514698 3.501661 3.4857 3.446107 3.413223 3.416896 3.384326 3.362837 3.340716 3.313093 3.302338 3.303468 3.277558 3.26303 3.226389 3.186271 3.170332 3.169912 3.153887 3.134737 3.110575 3.062941 3.042531 3.016844 3.039159 3.010254 3.003189 2.959878 2.954263 2.935497 2.925732 2.929853 2.91764 2.933399 2.92607 2.915212 2.916051 2.930862 2.907955 2.919841 2.839206 2.929599 2.792807 2.833617 2.8166 2.808509 2.842711 2.844889 2.872096 2.873488 2.857945 2.876028 2.88988 2.908488 2.897219 2.889854 2.898844 2.882548 2.818562 2.813258 2.787977 2.76665 2.752855 2.730197 2.700513 2.666064 2.656468 2.601367 2.58889 2.528788 2.478994 2.439251 2.396313 2.426779 2.358407 2.292702 2.262146 2.236023 2.208412 2.167361 2.157565 2.097578 2.075295 2.076133 1.876831 1.871386 1.882495 1.849129 1.8027 1.797088 1.77146 1.725132 1.701591 1.651775 1.622262 1.585923 1.549789 1.501586 1.478629 1.411592 1.322692 1.271234 1.200151 1.182402 1.138429 1.166971 1.146155 1.116322 1.063342 1.028737 0.9999009 0.9671507 0.9261565 0.9270938 0.8556122 0.8682176 0.8019282 0.7617031 0.733007 0.7061353 0.6305434 0.6336795 0.5808679 0.5956838 0.6011764 0.5907723 0.5470198 0.4971443 0.4736302 0.4711272 0.4940146 0.5452188 0.5440297 0.5012413 -9999 -9999 -9999 -9999 -9999 -9999 -9999 -9999 -9999 -9999 -9999 -9999 -9999 -9999 -9999 -9999 -9999 -9999 -9999 -9999 -9999 -9999 -9999 -9999 -9999 -9999 -9999 -9999 -9999 -9999 -9999 -9999 -9999 -9999 -9999 -9999 -9999 -9999 -9999 -9999 -9999 -9999 -9999 -9999 -9999 -9999 -9999 -9999 -9999 -9999 -9999 -9999 -9999 -9999 -9999 -9999 -9999 -9999 -9999 -9999 -9999 -9999 -9999 -9999 -9999 -9999 -9999 -9999 -9999 -9999 -9999 -9999 -9999 -9999 -9999 -9999 -9999 -9999 -9999 -9999 -9999 -9999 -9999 -9999 -9999 -9999 -9999 -9999 -9999 -9999 -9999 -9999 -9999 -9999 -9999 -9999 -9999 -9999 -9999 -9999 -9999 -9999 -9999 -9999 -9999 -9999 -9999 
-9999 -9999 -9999 -9999 -9999 -9999 -9999 -9999 -9999 -9999 -9999 -9999 -9999 -9999 -9999 -9999 -9999 -9999 -9999 -9999 -9999 -9999 -9999 -9999 -9999 -9999 -9999 -9999 -9999 -9999 -9999 -9999 -9999 -9999 -9999 -9999 -9999 -9999 -9999 -9999 -9999 -9999 -9999 -9999 -9999 -9999 -9999 -9999 -9999 -9999 -9999 -9999 -9999 -9999 -9999 -9999 -9999 -9999 -9999 -9999 -9999 -9999 -9999 -9999 -9999 -9999 -9999 -9999 -9999 -9999 -9999 -9999 -9999 -9999 -9999 -9999 -9999 -9999 -9999 -9999 -9999 -9999 -9999 -9999 -9999 -9999 -9999 -9999 -9999 -9999 -9999 -9999 -9999 -9999 -9999 -9999 -9999 -9999 -9999 -9999 -9999 -9999 -9999 -9999 -9999 -9999 4.690755 4.683252 4.665685 4.64855 4.648259 4.642742 4.649177 4.643081 4.629682 4.640426 4.630117 4.614711 4.637031 4.630112 4.587999 4.607005 4.618851 4.614317 4.622599 4.620401 4.59638 4.59476 4.596245 4.594999 4.594926 4.603913 4.61086 4.60414 4.585233 4.561415 4.566401 4.58226 4.581051 4.582033 4.583749 4.596731 4.601027 4.591673 4.59117 4.6044 4.620051 4.620819 4.612486 4.611528 4.619415 4.606417 4.60721 4.615466 4.621566 4.61886 4.631645 4.590273 4.625523 4.633554 4.613806 4.671814 4.641011 4.673155 4.679399 4.685255 4.68344 4.689405 4.688725 4.693585 4.697674 4.70908 4.718616 4.714874 4.712267 4.711709 4.730889 4.716101 4.71912 4.744699 4.741683 4.74402 4.744359 4.744472 4.765893 4.777379 4.781621 4.77832 4.767505 4.76728 4.774966 4.770259 4.768506 4.792444 4.805043 4.803209 4.79507 4.745054 4.772806 4.770578 4.81674 4.758663 4.758495 4.756529 4.770647 4.76706 4.767268 4.778652 4.77365 4.771723 4.777025 4.77962 4.786963 4.784168 4.780159 4.779499 4.776239 4.747243 4.747469 4.747388 4.744864 4.756899 4.762679 4.757811 4.775245 4.761298 4.771757 4.774375 4.774024 4.766855 4.764928 4.780254 4.792283 4.790288 4.79164 4.789846 4.790786 4.803288 4.780594 4.77631 4.804814 4.80584 4.804328 4.780094 4.751911 4.79142 4.795091 4.804638 4.826372 4.7767 4.785811 4.791529 4.789635 4.798957 4.795187 4.812529 4.811871 4.829129 4.849016 4.863258 4.865973 4.863647 4.866782 4.850245 4.858458 4.89608 4.916919 4.90681 4.920814 4.917001 4.916508 4.902613 4.901793 4.904911 4.908464 -9999 -9999 -9999 -9999 -9999 -9999 -9999 -9999 -9999 -9999 -9999 -9999 -9999 -9999 -9999 -9999 -9999 -9999 -9999 -9999 -9999 -9999 -9999 -9999 -9999 -9999 -9999 -9999 -9999 -9999 -9999 -9999 -9999 -9999 -9999 -9999 -9999 4.751929 4.745527 4.753986 4.753036 4.730837 4.725472 4.677268 4.659328 4.663198 4.630117 4.644966 4.623771 4.547001 4.520976 4.472801 4.440042 4.444949 4.413337 4.374686 4.360179 4.331417 4.282717 4.372003 4.255314 4.270272 4.238772 4.192138 4.218844 4.210931 4.1864 4.237633 4.145463 4.145247 4.131036 4.133553 4.096717 4.087152 4.089681 4.063083 4.061652 4.038637 4.032732 4.030923 4.025711 4.01916 4.025237 4.035803 4.0191 3.99333 3.995324 3.972087 3.937585 3.984742 3.970432 3.97147 3.971496 3.946067 3.922875 3.919423 3.950508 3.917373 3.983254 3.924426 3.94307 3.929647 3.92662 3.884676 3.882197 3.896571 3.880843 3.884738 3.886193 3.895275 3.884077 3.834879 3.824599 3.818678 3.830671 3.813066 3.814786 3.810871 3.81778 3.816965 3.806372 3.80969 3.788728 3.787982 3.799139 3.788023 3.77187 3.773383 3.763245 3.771598 3.758479 3.752835 3.750443 3.755775 3.74439 3.746556 3.729312 3.72637 3.734529 3.707243 3.712122 3.719673 3.770636 3.774168 3.687935 3.656156 3.680992 3.741728 3.758137 3.672667 3.686529 3.655682 3.662079 3.642416 3.627238 3.605695 3.602879 3.610732 3.561848 3.574058 3.566471 3.535225 3.543807 3.502769 3.48474 3.470455 3.449193 3.432173 3.412734 3.394299 3.356998 3.344411 3.288517 3.283761 3.276583 3.259297 3.260371 3.21872 3.200217 3.20136 3.145755 3.149244 3.123093 3.093309 3.083489 3.015472 3.014247 3.000667 3.004949 2.969057 2.958848 2.930611 2.926751 2.881046 2.896475 2.912765 2.894618 2.907875 2.9064 2.88131 2.86496 2.876325 2.883209 2.872582 2.894346 2.846243 2.787636 2.805375 2.797965 2.800583 2.826934 2.828767 2.841677 2.842629 2.830169 2.85543 2.86351 2.885326 2.83398 2.871526 2.875023 2.815093 2.814981 2.792351 2.774216 2.761343 2.729606 2.718094 2.690368 2.671334 2.639587 2.587884 2.567127 2.518787 2.465815 2.422728 2.356548 2.320535 2.287941 2.266543 2.254168 2.210105 2.172709 2.145731 2.097156 2.077297 1.991875 2.009562 1.928387 1.937751 1.880156 1.824528 1.780297 1.782325 1.765172 1.716947 1.693614 1.64495 1.556057 1.576265 1.539273 1.496805 1.447462 1.36641 1.307398 1.24302 1.186008 1.202583 1.185062 1.171448 1.134267 1.107697 1.089894 1.018536 1.014361 0.9763942 0.9475732 0.9162362 0.8928475 0.8717734 0.7784138 0.7354618 0.6767615 0.67606 0.6583326 0.6337193 0.5689407 0.5068548 0.5549634 0.5352675 0.5107635 0.5187239 0.4882392 0.5142117 0.5118011 0.5402073 0.5246107 -9999 0.4742676 -9999 -9999 -9999 -9999 -9999 -9999 -9999 -9999 -9999 -9999 -9999 -9999 -9999 -9999 -9999 -9999 -9999 -9999 -9999 -9999 -9999 -9999 -9999 -9999 -9999 -9999 -9999 -9999 -9999 -9999 -9999 -9999 -9999 -9999 -9999 -9999 -9999 -9999 -9999 -9999 -9999 -9999 -9999 -9999 -9999 -9999 -9999 -9999 -9999 -9999 -9999 -9999 -9999 -9999 -9999 -9999 -9999 -9999 -9999 -9999 -9999 -9999 -9999 -9999 -9999 -9999 -9999 -9999 -9999 -9999 -9999 -9999 -9999 -9999 -9999 -9999 -9999 -9999 -9999 -9999 -9999 -9999 -9999 -9999 -9999 -9999 -9999 -9999 -9999 -9999 -9999 -9999 -9999 -9999 -9999 -9999 -9999 -9999 -9999 -9999 -9999 -9999 -9999 -9999 -9999 -9999 
-9999 -9999 -9999 -9999 -9999 -9999 -9999 -9999 -9999 -9999 -9999 -9999 -9999 -9999 -9999 -9999 -9999 -9999 -9999 -9999 -9999 -9999 -9999 -9999 -9999 -9999 -9999 -9999 -9999 -9999 -9999 -9999 -9999 -9999 -9999 -9999 -9999 -9999 -9999 -9999 -9999 -9999 -9999 -9999 -9999 -9999 -9999 -9999 -9999 -9999 -9999 -9999 -9999 -9999 -9999 -9999 -9999 -9999 -9999 -9999 -9999 -9999 -9999 -9999 -9999 -9999 -9999 -9999 -9999 -9999 -9999 -9999 -9999 -9999 -9999 -9999 -9999 -9999 -9999 -9999 -9999 -9999 -9999 -9999 -9999 -9999 -9999 -9999 -9999 -9999 -9999 -9999 -9999 -9999 -9999 -9999 -9999 -9999 -9999 -9999 -9999 -9999 -9999 -9999 -9999 -9999 4.701034 4.678874 4.661757 4.65595 4.642192 4.632562 4.615702 4.602447 4.615174 4.615038 4.620988 4.601353 4.606657 4.59686 4.600073 4.600878 4.601149 4.597527 4.615185 4.61366 4.574608 4.590107 4.589345 4.585744 4.59112 4.592339 4.56639 4.575834 4.561531 4.558443 4.544604 4.565892 4.57112 4.583299 4.583412 4.580843 4.58785 4.583141 4.59551 4.582036 4.584164 4.598177 4.589975 4.58979 4.593665 4.591286 4.606457 4.572396 4.583441 4.574698 4.566019 4.579105 4.580478 4.584099 4.575635 4.611894 4.602844 4.660849 4.671361 4.66514 4.677668 4.679127 4.674896 4.685161 4.690332 4.690108 4.70189 4.696454 4.710227 4.708234 4.708555 4.705082 4.711072 4.728065 4.713948 4.720952 4.726254 4.716828 4.73254 4.7397 4.748355 4.752507 4.763698 4.759386 4.764163 4.763917 4.769114 4.766038 4.773056 4.778013 4.783869 4.779687 4.732378 4.744092 4.741044 4.746629 4.732348 4.731441 4.737939 4.754374 4.757506 4.759315 4.761038 4.764331 4.764464 4.774778 4.774683 4.733403 4.756236 4.736233 4.73343 4.733044 4.739574 4.742212 4.743642 4.739871 4.7447 4.749262 4.747105 4.758112 4.760106 4.772523 4.769904 4.755612 4.757608 4.749306 4.761658 4.785479 4.753793 4.785263 4.765878 4.764644 4.743437 4.753735 4.702616 4.753085 4.770567 4.773797 4.717262 4.727187 4.731117 4.730949 4.731578 4.728578 4.74732 4.769302 4.768962 4.77808 4.785892 4.797879 4.791044 4.829433 4.829646 4.859711 4.855845 4.858068 4.85211 4.85522 4.83822 4.850639 4.878199 4.885215 4.908371 4.906224 4.9015 4.890739 4.898755 4.916059 4.890367 -9999 -9999 -9999 -9999 -9999 -9999 -9999 -9999 -9999 -9999 -9999 -9999 -9999 -9999 -9999 -9999 -9999 -9999 -9999 -9999 -9999 -9999 -9999 -9999 -9999 -9999 -9999 -9999 -9999 -9999 -9999 -9999 -9999 -9999 -9999 -9999 -9999 -9999 4.748342 4.743732 4.732914 4.726702 4.703139 4.662455 4.713717 4.654124 4.625266 4.584775 4.576441 4.546665 4.525112 4.451255 4.448632 4.430242 4.356213 4.355177 4.397524 4.325943 4.303583 4.267286 4.339412 4.235226 4.215107 4.205886 4.257793 4.135164 4.161285 4.1458 4.137807 4.140585 4.072134 4.073041 4.071101 4.076828 4.076062 4.053334 4.062872 4.061211 4.032731 4.027566 4.028 4.021787 4.019031 4.00776 3.994008 3.985706 3.979256 3.962434 3.937858 3.9297 3.965226 3.93926 3.959996 3.952402 3.906677 3.931001 3.923389 3.930846 3.929981 3.929225 3.917917 3.917295 3.914983 3.910513 3.909467 3.879469 3.884514 3.881691 3.880784 3.868177 3.835425 3.801953 3.818812 3.813881 3.813831 3.811993 3.814763 3.796381 3.797772 3.794366 3.790568 3.793291 3.784695 3.783722 3.78188 3.768694 3.770389 3.767395 3.75549 3.741257 3.752269 3.757569 3.750885 3.72911 3.733611 3.731183 3.730142 3.728642 3.711634 3.710591 3.67731 3.753611 3.669273 3.647154 3.638776 3.64762 3.731686 3.718615 3.711723 3.68461 3.633461 3.661187 3.650034 3.644881 3.620782 3.618541 3.615685 3.590463 3.552974 3.555794 3.539446 3.520767 3.525601 3.479859 3.459644 3.456164 3.450263 3.417473 3.399153 3.386023 3.339881 3.334686 3.310246 3.263132 3.257714 3.242821 3.24027 3.184106 3.184355 3.167647 3.134853 3.096542 3.043596 3.045945 3.000513 3.001416 2.9816 2.971962 2.969756 2.959462 2.906307 2.900956 2.89288 2.888437 2.889622 2.89017 2.875589 2.886845 2.854413 2.847759 2.836364 2.855965 2.874883 2.855841 2.834312 2.844492 2.757663 2.771909 2.786625 2.716756 2.786526 2.807936 2.816005 2.817652 2.815772 2.835134 2.749401 2.822893 2.875072 2.867679 2.782639 2.819797 2.779324 2.739473 2.769361 2.747313 2.722705 2.709985 2.694799 2.639247 2.632503 2.580728 2.542036 2.494392 2.465017 2.410672 2.354496 2.32109 2.2675 2.187842 2.214969 2.15745 2.138258 2.102994 2.062018 1.983563 1.967533 2.008518 1.980375 1.934746 1.792014 1.764561 1.781554 1.769016 1.720831 1.645486 1.631717 1.660335 1.604726 1.514203 1.525071 1.48146 1.436119 1.359393 1.324877 1.241374 1.231797 1.194105 1.203801 1.190827 1.159843 1.120428 1.091783 1.049625 0.9687391 0.9918051 0.900799 0.8488821 0.8318985 0.8628871 0.789772 0.7309803 0.7340201 0.7166399 0.6934849 0.6598661 0.6080895 0.5672281 0.5506803 0.5844454 0.4701772 0.5130087 0.5581904 0.5310608 0.5733962 -9999 0.4985406 0.492317 0.4481289 -9999 -9999 -9999 -9999 -9999 -9999 -9999 -9999 -9999 -9999 -9999 -9999 -9999 -9999 -9999 -9999 -9999 -9999 -9999 -9999 -9999 -9999 -9999 -9999 -9999 -9999 -9999 -9999 -9999 -9999 -9999 -9999 -9999 -9999 -9999 -9999 -9999 -9999 -9999 -9999 -9999 -9999 -9999 -9999 -9999 -9999 -9999 -9999 -9999 -9999 -9999 -9999 -9999 -9999 -9999 -9999 -9999 -9999 -9999 -9999 -9999 -9999 -9999 -9999 -9999 -9999 -9999 -9999 -9999 -9999 -9999 -9999 -9999 -9999 -9999 -9999 -9999 -9999 -9999 -9999 -9999 -9999 -9999 -9999 -9999 -9999 -9999 -9999 -9999 -9999 -9999 -9999 -9999 -9999 -9999 -9999 -9999 -9999 -9999 -9999 -9999 -9999 -9999 -9999 -9999 -9999 
-9999 -9999 -9999 -9999 -9999 -9999 -9999 -9999 -9999 -9999 -9999 -9999 -9999 -9999 -9999 -9999 -9999 -9999 -9999 -9999 -9999 -9999 -9999 -9999 -9999 -9999 -9999 -9999 -9999 -9999 -9999 -9999 -9999 -9999 -9999 -9999 -9999 -9999 -9999 -9999 -9999 -9999 -9999 -9999 -9999 -9999 -9999 -9999 -9999 -9999 -9999 -9999 -9999 -9999 -9999 -9999 -9999 -9999 -9999 -9999 -9999 -9999 -9999 -9999 -9999 -9999 -9999 -9999 -9999 -9999 -9999 -9999 -9999 -9999 -9999 -9999 -9999 -9999 -9999 -9999 -9999 -9999 -9999 -9999 -9999 -9999 -9999 -9999 -9999 -9999 -9999 -9999 -9999 -9999 -9999 -9999 -9999 -9999 -9999 -9999 -9999 -9999 -9999 -9999 -9999 4.673437 4.671159 4.672777 4.646219 4.629187 4.62778 4.601485 4.585416 4.571721 4.593125 4.590383 4.606238 4.577703 4.596691 4.563316 4.582326 4.595253 4.552322 4.567856 4.573785 4.578295 4.574476 4.571825 4.577295 4.579687 4.593525 4.548926 4.549336 4.538846 4.541709 4.550396 4.553583 4.551926 4.556687 4.562543 4.569064 4.567747 4.567218 4.567223 4.571748 4.578625 4.576011 4.571269 4.565566 4.574949 4.545574 4.546934 4.542257 4.544434 4.559214 4.549963 4.567286 4.555675 4.567513 4.566833 4.569095 4.575069 4.570664 4.600376 4.607057 4.630614 4.646908 4.654968 4.654288 4.648364 4.672955 4.673731 4.685353 4.688363 4.693954 4.696903 4.69158 4.685955 4.686543 4.703869 4.705745 4.706312 4.710907 4.70949 4.702058 4.725424 4.712082 4.743831 4.748793 4.762523 4.761258 4.752192 4.753677 4.752833 4.765526 4.752302 4.758579 4.764362 4.706926 4.71889 4.724733 4.723146 4.723185 4.720238 4.716086 4.704174 4.708683 4.746724 4.755026 4.751046 4.74976 4.751453 4.722428 4.708657 4.707488 4.720488 4.713655 4.716228 4.725372 4.726052 4.7297 4.710481 4.712542 4.710729 4.732719 4.74842 4.748401 4.749704 4.743891 4.754727 4.740785 4.738392 4.744964 4.752488 4.762374 4.730012 4.73953 4.740191 4.746707 4.695639 4.700841 4.702459 4.70536 4.699457 4.7077 4.715321 4.720787 4.716695 4.722211 4.728538 4.726731 4.72867 4.724839 4.763103 4.775962 4.767774 4.773793 4.77545 4.790788 4.833742 4.833548 4.836824 4.848017 4.847879 4.839494 4.840077 4.846608 4.844621 4.884735 4.894359 4.886816 4.888043 4.88623 4.895362 4.909913 -9999 -9999 -9999 -9999 -9999 -9999 -9999 -9999 -9999 -9999 -9999 -9999 -9999 -9999 -9999 -9999 -9999 -9999 -9999 -9999 -9999 -9999 -9999 -9999 -9999 -9999 -9999 -9999 -9999 -9999 -9999 -9999 -9999 -9999 -9999 -9999 -9999 -9999 4.717201 4.740346 4.738369 4.710402 4.695382 4.660413 4.652013 4.615385 4.592314 4.575132 4.514965 4.485939 4.514088 4.464461 4.448122 4.418419 4.352506 4.351721 4.310039 4.308416 4.28874 4.261416 4.234487 4.219998 4.198648 4.237913 4.268441 4.138158 4.129627 4.134961 4.127337 4.119137 4.105665 4.082691 4.077595 4.063089 4.06737 4.061271 4.05532 4.045768 4.034685 4.020781 4.006509 4.00368 3.993686 3.994163 3.97959 3.973884 3.964943 3.962998 3.955875 3.968923 3.962204 3.944696 3.919717 3.968269 3.926569 3.948396 3.914751 3.884651 3.929751 3.92215 3.909894 3.904725 3.88071 3.920766 3.894541 3.878693 3.876247 3.879534 3.864777 3.848265 3.820152 3.79945 3.822222 3.814396 3.806906 3.806796 3.791821 3.786353 3.785033 3.783955 3.784487 3.772835 3.772139 3.769621 3.760752 3.762434 3.733078 3.726536 3.762292 3.761839 3.741068 3.725003 3.705959 3.724366 3.723913 3.7238 3.706658 3.70485 3.701798 3.667769 3.658027 3.66275 3.647536 3.643266 3.655098 3.714341 3.702883 3.672657 3.677055 3.674271 3.659785 3.665607 3.645656 3.634402 3.597632 3.602836 3.586288 3.556495 3.527332 3.533252 3.487069 3.518699 3.486682 3.479043 3.449685 3.431274 3.424022 3.398575 3.37335 3.343708 3.317804 3.297776 3.296404 3.242568 3.235452 3.223328 3.21458 3.165499 3.161238 3.146235 3.093261 3.077627 3.022856 3.00932 2.970813 2.963611 2.956728 2.943585 2.941975 2.892306 2.883022 2.88284 2.841686 2.868002 2.871129 2.859259 2.828325 2.810374 2.835609 2.842031 2.815027 2.803596 2.842265 2.813217 2.818202 2.763694 2.739693 2.749843 2.754471 2.747983 2.792765 2.803342 2.794384 2.800215 2.806692 2.804967 2.681385 2.756485 2.854516 2.789891 2.760682 2.731831 2.696784 2.732373 2.722782 2.736901 2.71033 2.704683 2.679048 2.639379 2.627626 2.565625 2.537836 2.472862 2.457927 2.396129 2.35073 2.247899 2.193362 2.247667 2.157874 2.087903 2.12321 2.064547 2.040009 1.961881 1.93332 1.895577 1.916049 1.836404 1.749956 1.762274 1.725597 1.693138 1.729646 1.622853 1.585325 1.587548 1.562878 1.573741 1.473946 1.480604 1.410949 1.390678 1.30323 1.280805 1.287962 1.268083 1.182085 1.172495 1.110284 1.093356 1.050816 1.037415 1.005536 0.9944883 0.9121929 0.8822638 0.8234863 0.8036084 0.7973775 0.7605824 0.7627585 0.6047115 0.5908184 0.615173 0.6242808 0.6344766 0.6445683 0.6189831 0.5817007 0.5745111 0.5783923 0.5716467 0.5512546 0.5250546 0.5142184 0.4812392 0.4189716 -9999 -9999 -9999 -9999 -9999 -9999 -9999 -9999 -9999 -9999 -9999 -9999 -9999 -9999 -9999 -9999 -9999 -9999 -9999 -9999 -9999 -9999 -9999 -9999 -9999 -9999 -9999 -9999 -9999 -9999 -9999 -9999 -9999 -9999 -9999 -9999 -9999 -9999 -9999 -9999 -9999 -9999 -9999 -9999 -9999 -9999 -9999 -9999 -9999 -9999 -9999 -9999 -9999 -9999 -9999 -9999 -9999 -9999 -9999 -9999 -9999 -9999 -9999 -9999 -9999 -9999 -9999 -9999 -9999 -9999 -9999 -9999 -9999 -9999 -9999 -9999 -9999 -9999 -9999 -9999 -9999 -9999 -9999 -9999 -9999 -9999 -9999 -9999 -9999 -9999 -9999 -9999 -9999 -9999 -9999 -9999 -9999 -9999 -9999 -9999 -9999 -9999 -9999 -9999 -9999 -9999 
-9999 -9999 -9999 -9999 -9999 -9999 -9999 -9999 -9999 -9999 -9999 -9999 -9999 -9999 -9999 -9999 -9999 -9999 -9999 -9999 -9999 -9999 -9999 -9999 -9999 -9999 -9999 -9999 -9999 -9999 -9999 -9999 -9999 -9999 -9999 -9999 -9999 -9999 -9999 -9999 -9999 -9999 -9999 -9999 -9999 -9999 -9999 -9999 -9999 -9999 -9999 -9999 -9999 -9999 -9999 -9999 -9999 -9999 -9999 -9999 -9999 -9999 -9999 -9999 -9999 -9999 -9999 -9999 -9999 -9999 -9999 -9999 -9999 -9999 -9999 -9999 -9999 -9999 -9999 -9999 -9999 -9999 -9999 -9999 -9999 -9999 -9999 -9999 -9999 -9999 -9999 -9999 -9999 -9999 -9999 -9999 -9999 -9999 -9999 -9999 -9999 -9999 -9999 -9999 -9999 4.645346 4.625946 4.612006 4.597701 4.608582 4.599846 4.582325 4.582778 4.562432 4.561438 4.570294 4.573783 4.584114 4.573002 4.575476 4.58044 4.558679 4.544929 4.554758 4.554935 4.555192 4.550683 4.561434 4.560486 4.560146 4.540359 4.540812 4.518947 4.526807 4.536187 4.535205 4.532599 4.535447 4.5349 4.543923 4.546709 4.542904 4.549969 4.551715 4.533502 4.540617 4.574867 4.51731 4.520045 4.524989 4.524005 4.527419 4.526949 4.537345 4.537144 4.553799 4.542694 4.5436 4.556212 4.546197 4.547331 4.563248 4.573324 4.578923 4.61952 4.621271 4.625174 4.637127 4.640822 4.589537 4.645574 4.644551 4.641859 4.678067 4.679836 4.680289 4.665332 4.679492 4.682489 4.687677 4.687543 4.686002 4.679164 4.691831 4.685631 4.693174 4.712227 4.710483 4.71003 4.710663 4.689842 4.693558 4.692595 4.741851 4.746358 4.744493 4.699549 4.698677 4.699338 4.689854 4.703549 4.710855 4.710402 4.709156 4.709835 4.698709 4.699573 4.681285 4.694583 4.693356 4.718107 4.708834 4.705574 4.701857 4.688304 4.69075 4.700724 4.702229 4.712519 4.697025 4.693445 4.691622 4.704931 4.70253 4.698039 4.731863 4.731072 4.733949 4.730582 4.734784 4.719191 4.730007 4.735332 4.673897 4.70961 4.710662 4.656393 4.683025 4.685493 4.684359 4.684824 4.689332 4.693828 4.683391 4.701541 4.712412 4.711825 4.71114 4.719522 4.716441 4.721844 4.711349 4.71828 4.717033 4.740944 4.764676 4.768283 4.768555 4.788034 4.771812 4.786929 4.805918 4.801894 4.828962 4.836497 4.825634 4.837042 4.837446 4.838113 4.884832 4.883092 4.887469 4.886797 4.881057 4.879905 -9999 -9999 -9999 -9999 -9999 -9999 -9999 -9999 -9999 -9999 -9999 -9999 -9999 -9999 -9999 -9999 -9999 -9999 -9999 -9999 -9999 -9999 -9999 -9999 -9999 -9999 -9999 -9999 -9999 -9999 -9999 -9999 -9999 -9999 -9999 -9999 -9999 -9999 4.699137 4.715979 4.722643 4.690938 4.691155 4.649313 4.63466 4.601079 4.601794 4.509017 4.540154 4.482882 4.504971 4.468149 4.443297 4.410032 4.346761 4.328455 4.327366 4.291965 4.287373 4.249827 4.220783 4.186107 4.163391 4.155521 4.173461 4.139292 4.123303 4.12284 4.101116 4.0896 4.072263 4.104597 4.067703 4.065236 4.055016 4.050937 4.003925 4.055053 4.005191 3.996899 4.002789 3.989278 3.991959 3.962369 3.957561 3.975086 3.945855 3.97807 3.968653 3.961523 3.968312 3.930706 3.897849 3.917226 3.914075 3.903459 3.899702 3.890443 3.87738 3.898459 3.885637 3.8761 3.880788 3.868185 3.843103 3.865237 3.857514 3.853808 3.812932 3.799087 3.787333 3.77829 3.785168 3.794965 3.792619 3.769437 3.758774 3.764915 3.749102 3.733935 3.762731 3.762116 3.751699 3.743925 3.738459 3.715621 3.719112 3.723185 3.702549 3.70136 3.69489 3.70186 3.712118 3.689099 3.703201 3.681037 3.696445 3.693219 3.655069 3.649685 3.640217 3.636487 3.629528 3.622688 3.654683 3.647372 3.668802 3.627318 3.665648 3.650696 3.650642 3.648395 3.640459 3.628258 3.580541 3.587867 3.577982 3.529811 3.517614 3.508048 3.46343 3.502575 3.478685 3.450495 3.424431 3.426151 3.38241 3.379948 3.350849 3.336401 3.286342 3.273818 3.238034 3.226886 3.21294 3.204179 3.157906 3.147037 3.141776 3.12776 3.036401 3.059767 2.974926 2.959772 2.946959 2.934695 2.88432 2.869954 2.896076 2.870815 2.881899 2.846511 2.82404 2.817725 2.801111 2.804623 2.760403 2.779308 2.797605 2.806472 2.827466 2.800263 2.795526 2.809533 2.739058 2.713305 2.748163 2.738703 2.737355 2.767763 2.777173 2.791497 2.770346 2.792082 2.789605 2.8065 2.666415 2.70985 2.791845 2.786262 2.780198 2.715197 2.741212 2.725705 2.703169 2.708277 2.702128 2.668733 2.639072 2.62672 2.590328 2.583267 2.520556 2.458988 2.430692 2.390344 2.352398 2.23764 2.241439 2.206383 2.073901 2.081327 2.021199 1.993147 2.023839 1.983405 1.96419 1.874831 1.780761 1.802204 1.775949 1.708316 1.700762 1.692066 1.728551 1.614794 1.574129 1.567913 1.538755 1.568596 1.435929 1.434706 1.405929 1.38454 1.281009 1.265368 1.268754 1.237406 1.181119 1.161401 1.142819 1.111294 1.063235 1.031281 1.010233 0.9984798 0.9523148 0.9167195 0.9192515 0.8671949 0.7993621 0.7160284 0.6905015 0.6621085 0.6346285 0.5980876 0.5950524 0.6652716 0.5902244 0.6142879 0.5929924 0.5537012 0.5688356 0.5475606 0.4887694 0.5230259 0.5116511 0.4801562 0.3801391 -9999 -9999 -9999 -9999 -9999 -9999 -9999 -9999 -9999 -9999 -9999 -9999 -9999 -9999 -9999 -9999 -9999 -9999 -9999 -9999 -9999 -9999 -9999 -9999 -9999 -9999 -9999 -9999 -9999 -9999 -9999 -9999 -9999 -9999 -9999 -9999 -9999 -9999 -9999 -9999 -9999 -9999 -9999 -9999 -9999 -9999 -9999 -9999 -9999 -9999 -9999 -9999 -9999 -9999 -9999 -9999 -9999 -9999 -9999 -9999 -9999 -9999 -9999 -9999 -9999 -9999 -9999 -9999 -9999 -9999 -9999 -9999 -9999 -9999 -9999 -9999 -9999 -9999 -9999 -9999 -9999 -9999 -9999 -9999 -9999 -9999 -9999 -9999 -9999 -9999 -9999 -9999 -9999 -9999 -9999 -9999 -9999 -9999 -9999 -9999 -9999 -9999 -9999 -9999 -9999 -9999 
-9999 -9999 -9999 -9999 -9999 -9999 -9999 -9999 -9999 -9999 -9999 -9999 -9999 -9999 -9999 -9999 -9999 -9999 -9999 -9999 -9999 -9999 -9999 -9999 -9999 -9999 -9999 -9999 -9999 -9999 -9999 -9999 -9999 -9999 -9999 -9999 -9999 -9999 -9999 -9999 -9999 -9999 -9999 -9999 -9999 -9999 -9999 -9999 -9999 -9999 -9999 -9999 -9999 -9999 -9999 -9999 -9999 -9999 -9999 -9999 -9999 -9999 -9999 -9999 -9999 -9999 -9999 -9999 -9999 -9999 -9999 -9999 -9999 -9999 -9999 -9999 -9999 -9999 -9999 -9999 -9999 -9999 -9999 -9999 -9999 -9999 -9999 -9999 -9999 -9999 -9999 -9999 -9999 -9999 -9999 -9999 -9999 -9999 -9999 -9999 -9999 -9999 -9999 -9999 -9999 4.63048 4.611874 4.609521 4.590472 4.59562 4.60814 4.569641 4.560646 4.567267 4.558057 4.568028 4.567449 4.561261 4.553664 4.559252 4.5389 4.555752 4.558967 4.536964 4.546045 4.551981 4.543746 4.548163 4.518663 4.517663 4.530587 4.524399 4.519925 4.519132 4.520532 4.520531 4.524085 4.521071 4.527879 4.531897 4.530991 4.539509 4.526622 4.489388 4.48878 4.503679 4.50694 4.509459 4.502606 4.506747 4.507671 4.50814 4.521324 4.507937 4.533866 4.539007 4.544069 4.54946 4.52819 4.554974 4.545384 4.542138 4.541984 4.55123 4.547394 4.608375 4.616618 4.615814 4.57027 4.589258 4.640557 4.641917 4.643485 4.660386 4.667255 4.67131 4.670857 4.671291 4.64852 4.643336 4.654037 4.658756 4.66608 4.657514 4.674637 4.67926 4.678466 4.680034 4.686407 4.690904 4.692655 4.695278 4.697791 4.691745 4.627359 4.655069 4.658309 4.664539 4.654271 4.660432 4.665101 4.697794 4.692967 4.658143 4.657349 4.668052 4.670272 4.671198 4.66897 4.673753 4.680951 4.679803 4.674955 4.676462 4.66156 4.67197 4.685167 4.692654 4.680643 4.688524 4.68707 4.686969 4.695885 4.692863 4.678797 4.679356 4.679582 4.677089 4.699074 4.718441 4.722971 4.648088 4.701898 4.650226 4.642276 4.651251 4.650344 4.646277 4.668328 4.65845 4.656243 4.655687 4.659288 4.670887 4.681079 4.693872 4.696707 4.69231 4.688562 4.687999 4.690685 4.687711 4.693036 4.695059 4.731116 4.732521 4.743363 4.761395 4.756067 4.770092 4.770585 4.773833 4.790077 4.789613 4.829229 4.822618 4.817794 4.817431 4.82058 4.840618 4.840947 4.877997 4.875326 4.86707 4.86943 -9999 -9999 -9999 -9999 -9999 -9999 -9999 -9999 -9999 -9999 -9999 -9999 -9999 -9999 -9999 -9999 -9999 -9999 -9999 -9999 -9999 -9999 -9999 -9999 -9999 -9999 -9999 -9999 -9999 -9999 -9999 -9999 -9999 -9999 -9999 -9999 -9999 -9999 -9999 4.686666 4.701848 4.686342 4.657638 4.652483 4.600386 4.581476 4.583244 4.592682 4.497012 4.470986 4.445461 4.465176 4.438137 4.41091 4.382656 4.324918 4.307351 4.285236 4.254739 4.205337 4.219335 4.216943 4.150911 4.14113 4.130771 4.115849 4.117094 4.094247 4.086382 4.084077 4.083176 4.074752 4.04913 4.053322 4.046001 4.045126 4.035375 4.040707 3.992177 3.980837 3.988909 3.978117 3.963468 3.979191 3.980386 3.973036 3.97543 3.928098 3.921682 3.91513 3.92781 3.916173 3.926389 3.90603 3.909051 3.85945 3.854813 3.844339 3.843106 3.845388 3.845306 3.846628 3.826912 3.832089 3.839687 3.828731 3.798371 3.841092 3.784824 3.779424 3.785087 3.771126 3.781987 3.774949 3.766154 3.731774 3.745143 3.740347 3.734986 3.715756 3.751994 3.748533 3.735848 3.740599 3.724483 3.701655 3.689494 3.690785 3.68158 3.690711 3.686513 3.670189 3.671234 3.668938 3.654925 3.646456 3.653785 3.649548 3.636885 3.634552 3.619508 3.613926 3.606752 3.617325 3.694246 3.602066 3.656291 3.604147 3.601357 3.597314 3.602436 3.607773 3.610538 3.609071 3.576565 3.57491 3.522994 3.545305 3.513321 3.487734 3.479672 3.48795 3.453598 3.423233 3.433319 3.417063 3.381242 3.350549 3.333911 3.332799 3.281813 3.256975 3.224099 3.214107 3.191999 3.190659 3.153904 3.06681 3.117889 3.031485 2.996528 2.99738 2.948191 2.93408 2.923658 2.92452 2.883728 2.851585 2.865629 2.822936 2.819314 2.808107 2.78182 2.744619 2.735968 2.776058 2.765112 2.771557 2.743226 2.767938 2.769531 2.764222 2.774941 2.711888 2.694716 2.663851 2.697439 2.702311 2.712185 2.710788 2.755895 2.758393 2.77061 2.776993 2.780527 2.786572 2.741107 2.702986 2.735059 2.772719 2.77423 2.766863 2.756876 2.757826 2.711525 2.700173 2.681647 2.671573 2.63133 2.615691 2.581633 2.550854 2.509181 2.478833 2.426935 2.376719 2.344293 2.276383 2.219776 2.199011 2.073481 2.057522 2.023555 1.962295 1.957675 1.916395 1.956682 1.844844 1.858733 1.742457 1.724882 1.724413 1.709359 1.655022 1.675218 1.608139 1.598234 1.58895 1.486265 1.522275 1.473567 1.408663 1.40397 1.378203 1.300128 1.292117 1.263883 1.233805 1.220775 1.159063 1.134506 1.107705 1.061399 1.024543 0.9939973 0.9362919 0.9367763 0.8724456 0.8598917 0.8171185 0.7742616 0.708403 0.6770843 0.5795042 0.5861279 0.5595785 0.5593739 0.5568188 0.6018446 0.5534772 0.6228294 0.5961 0.5780588 0.5612501 0.4814845 0.4654551 0.4658669 0.4318747 0.3297693 -9999 -9999 -9999 -9999 -9999 -9999 -9999 -9999 -9999 -9999 -9999 -9999 -9999 -9999 -9999 -9999 -9999 -9999 -9999 -9999 -9999 -9999 -9999 -9999 -9999 -9999 -9999 -9999 -9999 -9999 -9999 -9999 -9999 -9999 -9999 -9999 -9999 -9999 -9999 -9999 -9999 -9999 -9999 -9999 -9999 -9999 -9999 -9999 -9999 -9999 -9999 -9999 -9999 -9999 -9999 -9999 -9999 -9999 -9999 -9999 -9999 -9999 -9999 -9999 -9999 -9999 -9999 -9999 -9999 -9999 -9999 -9999 -9999 -9999 -9999 -9999 -9999 -9999 -9999 -9999 -9999 -9999 -9999 -9999 -9999 -9999 -9999 -9999 -9999 -9999 -9999 -9999 -9999 -9999 -9999 -9999 -9999 -9999 -9999 -9999 -9999 -9999 -9999 -9999 -9999 -9999 
-9999 -9999 -9999 -9999 -9999 -9999 -9999 -9999 -9999 -9999 -9999 -9999 -9999 -9999 -9999 -9999 -9999 -9999 -9999 -9999 -9999 -9999 -9999 -9999 -9999 -9999 -9999 -9999 -9999 -9999 -9999 -9999 -9999 -9999 -9999 -9999 -9999 -9999 -9999 -9999 -9999 -9999 -9999 -9999 -9999 -9999 -9999 -9999 -9999 -9999 -9999 -9999 -9999 -9999 -9999 -9999 -9999 -9999 -9999 -9999 -9999 -9999 -9999 -9999 -9999 -9999 -9999 -9999 -9999 -9999 -9999 -9999 -9999 -9999 -9999 -9999 -9999 -9999 -9999 -9999 -9999 -9999 -9999 -9999 -9999 -9999 -9999 -9999 -9999 -9999 -9999 -9999 -9999 -9999 -9999 -9999 -9999 -9999 -9999 -9999 -9999 -9999 -9999 -9999 -9999 4.633769 4.599092 4.584465 4.582427 4.578913 4.589845 4.560938 4.547903 4.541014 4.560749 4.563014 4.560808 4.539394 4.550743 4.541046 4.539125 4.532775 4.535856 4.518424 4.539165 4.544954 4.510061 4.501256 4.498466 4.506716 4.497937 4.513871 4.500831 4.506249 4.510808 4.504425 4.503741 4.493439 4.492212 4.487617 4.477146 4.495535 4.473499 4.471831 4.474374 4.486135 4.493269 4.503051 4.502824 4.490335 4.494178 4.483647 4.482967 4.50449 4.500276 4.494143 4.510907 4.511474 4.52584 4.543589 4.507016 4.515903 4.516341 4.507112 4.522096 4.53716 4.537567 4.606085 4.570282 4.571282 4.559366 4.624491 4.64135 4.634242 4.639885 4.637905 4.64129 4.625764 4.626897 4.624543 4.637994 4.632226 4.652642 4.645298 4.640353 4.640126 4.643588 4.650592 4.677201 4.668376 4.669428 4.607292 4.607136 4.63514 4.625698 4.625339 4.627918 4.629321 4.647741 4.643797 4.645415 4.655433 4.667057 4.655469 4.654353 4.657142 4.652073 4.651828 4.655984 4.665644 4.659661 4.655246 4.652063 4.657598 4.661922 4.661355 4.658447 4.668883 4.677199 4.668153 4.670506 4.648817 4.650651 4.661215 4.648698 4.656927 4.664933 4.659767 4.66004 4.684734 4.631357 4.679774 4.612763 4.618042 4.624509 4.624062 4.637562 4.653825 4.656998 4.657546 4.662615 4.66015 4.653901 4.64912 4.652117 4.651712 4.649472 4.656568 4.671585 4.666516 4.679691 4.67755 4.674301 4.668186 4.689261 4.701799 4.726123 4.731989 4.736997 4.747601 4.765068 4.763032 4.765153 4.78396 4.778228 4.818651 4.808182 4.807576 4.811421 4.811534 4.8317 4.833723 4.864675 4.855686 4.861082 -9999 -9999 -9999 -9999 -9999 -9999 -9999 -9999 -9999 -9999 -9999 -9999 -9999 -9999 -9999 -9999 -9999 -9999 -9999 -9999 -9999 -9999 -9999 -9999 -9999 -9999 -9999 -9999 -9999 -9999 -9999 -9999 -9999 -9999 -9999 -9999 -9999 -9999 -9999 4.628531 4.667334 4.629886 4.661099 4.642697 4.621065 4.566045 4.570706 4.571718 4.481418 4.454508 4.441602 4.418497 4.430488 4.404188 4.36992 4.328863 4.281516 4.281614 4.268794 4.208117 4.205855 4.18707 4.172583 4.160078 4.120903 4.119607 4.096753 4.099233 4.08502 4.079091 4.084244 4.042322 4.057796 4.027761 4.011504 4.019091 4.025646 4.021926 3.982292 3.977544 3.972823 3.983019 3.973068 3.965524 3.967234 3.958764 3.968252 3.924316 3.897577 3.900831 3.909828 3.909117 3.912384 3.891782 3.885881 3.851747 3.864954 3.828383 3.827998 3.835595 3.827146 3.787536 3.807525 3.79947 3.800217 3.816871 3.777235 3.769768 3.779255 3.769971 3.769485 3.773488 3.770574 3.759523 3.751112 3.740521 3.743179 3.745392 3.729113 3.735536 3.735775 3.739527 3.733904 3.731711 3.717083 3.687467 3.668489 3.667621 3.667791 3.682745 3.674758 3.661213 3.647813 3.640414 3.644995 3.644221 3.642282 3.633732 3.621315 3.617353 3.613164 3.599028 3.599842 3.666306 3.688443 3.671343 3.592399 3.580297 3.600114 3.573151 3.585525 3.597019 3.593748 3.556183 3.559088 3.556981 3.545164 3.537359 3.492507 3.477202 3.467512 3.478791 3.413736 3.411866 3.389325 3.375183 3.340484 3.334343 3.312555 3.309511 3.261566 3.255502 3.236035 3.206803 3.177135 3.165711 3.073566 3.064456 3.036649 3.022019 2.995703 2.96661 2.964073 2.928627 2.916354 2.894583 2.862014 2.841242 2.795055 2.799048 2.76266 2.780821 2.793395 2.735796 2.724616 2.752407 2.756462 2.771593 2.738819 2.757325 2.748032 2.750441 2.712238 2.69232 2.65017 2.63795 2.673359 2.65654 2.67626 2.689399 2.725956 2.754406 2.755 2.769001 2.768917 2.721849 2.733351 2.786992 2.708721 2.737616 2.757015 2.75805 2.74916 2.748734 2.740604 2.701582 2.673938 2.665395 2.647727 2.616284 2.561182 2.526434 2.506339 2.489972 2.437369 2.375758 2.334572 2.212976 2.20179 2.123954 2.072293 2.035967 1.970566 1.945535 1.927404 1.931593 1.912475 1.892797 1.824038 1.786503 1.722937 1.711342 1.718574 1.699391 1.655606 1.634061 1.623336 1.578942 1.51317 1.479101 1.470398 1.344586 1.332214 1.336811 1.297227 1.273718 1.2637 1.236619 1.212257 1.144418 1.115545 1.089468 1.075192 1.024349 0.9960562 0.9444128 0.9051207 0.8904833 0.8365421 0.8002012 0.7550705 0.6945246 0.6845766 0.659119 0.532515 0.5918243 0.6057842 0.6810257 0.6430455 0.5918982 0.5786465 0.5119233 0.5061271 0.5285137 0.4676244 0.4850449 0.3649974 0.2987456 0.286324 0.2066676 -9999 -9999 -9999 -9999 -9999 -9999 -9999 -9999 -9999 -9999 -9999 -9999 -9999 -9999 -9999 -9999 -9999 -9999 -9999 -9999 -9999 -9999 -9999 -9999 -9999 -9999 -9999 -9999 -9999 -9999 -9999 -9999 -9999 -9999 -9999 -9999 -9999 -9999 -9999 -9999 -9999 -9999 -9999 -9999 -9999 -9999 -9999 -9999 -9999 -9999 -9999 -9999 -9999 -9999 -9999 -9999 -9999 -9999 -9999 -9999 -9999 -9999 -9999 -9999 -9999 -9999 -9999 -9999 -9999 -9999 -9999 -9999 -9999 -9999 -9999 -9999 -9999 -9999 -9999 -9999 -9999 -9999 -9999 -9999 -9999 -9999 -9999 -9999 -9999 -9999 -9999 -9999 -9999 -9999 -9999 -9999 -9999 -9999 -9999 -9999 -9999 -9999 -9999 -9999 -9999 
-9999 -9999 -9999 -9999 -9999 -9999 -9999 -9999 -9999 -9999 -9999 -9999 -9999 -9999 -9999 -9999 -9999 -9999 -9999 -9999 -9999 -9999 -9999 -9999 -9999 -9999 -9999 -9999 -9999 -9999 -9999 -9999 -9999 -9999 -9999 -9999 -9999 -9999 -9999 -9999 -9999 -9999 -9999 -9999 -9999 -9999 -9999 -9999 -9999 -9999 -9999 -9999 -9999 -9999 -9999 -9999 -9999 -9999 -9999 -9999 -9999 -9999 -9999 -9999 -9999 -9999 -9999 -9999 -9999 -9999 -9999 -9999 -9999 -9999 -9999 -9999 -9999 -9999 -9999 -9999 -9999 -9999 -9999 -9999 -9999 -9999 -9999 -9999 -9999 -9999 -9999 -9999 -9999 -9999 -9999 -9999 -9999 -9999 -9999 -9999 -9999 -9999 -9999 -9999 -9999 4.591953 4.588848 4.576349 4.574765 4.578887 4.577432 4.577451 4.541512 4.533382 4.540007 4.557446 4.556118 4.550495 4.542745 4.513594 4.522964 4.515623 4.522575 4.5264 4.517071 4.508292 4.479672 4.475716 4.486706 4.481797 4.48348 4.500226 4.493451 4.487167 4.484308 4.494107 4.469823 4.45923 4.452255 4.473178 4.472327 4.470635 4.453969 4.473517 4.468505 4.47292 4.483482 4.482255 4.463184 4.48206 4.463154 4.471329 4.46661 4.46695 4.471608 4.480607 4.484428 4.486433 4.485432 4.5032 4.501166 4.498426 4.504336 4.505516 4.50757 4.505702 4.536381 4.517283 4.55349 4.556058 4.556958 4.608503 4.612687 4.625288 4.613 4.614001 4.623152 4.623989 4.623441 4.61771 4.639345 4.625244 4.626475 4.621626 4.624222 4.568904 4.636941 4.639049 4.645544 4.642587 4.611125 4.658099 4.604401 4.613425 4.620091 4.611869 4.611546 4.611206 4.610753 4.60704 4.620345 4.619832 4.63718 4.643517 4.643718 4.643291 4.6429 4.643385 4.642478 4.639441 4.639421 4.640461 4.648583 4.647007 4.6472 4.655088 4.649367 4.654075 4.657938 4.657824 4.62562 4.635934 4.634648 4.62904 4.625525 4.628597 4.639247 4.630723 4.630685 4.57554 4.587794 4.597944 4.598456 4.607247 4.605094 4.615419 4.613989 4.647099 4.623032 4.640308 4.639121 4.643044 4.649088 4.639151 4.634322 4.637259 4.635911 4.649818 4.6451 4.656506 4.654737 4.631864 4.648882 4.672493 4.69423 4.691085 4.697136 4.715949 4.715352 4.724943 4.729283 4.746497 4.741231 4.744498 4.77097 4.771518 4.774976 4.799038 4.803629 4.807571 4.79844 4.797088 4.816019 4.839628 4.848899 4.830049 -9999 -9999 -9999 -9999 -9999 -9999 -9999 -9999 -9999 -9999 -9999 -9999 -9999 -9999 -9999 -9999 -9999 -9999 -9999 -9999 -9999 -9999 -9999 -9999 -9999 -9999 -9999 -9999 -9999 -9999 -9999 -9999 -9999 -9999 -9999 -9999 -9999 4.675873 4.609373 4.610962 4.592389 4.663776 4.650923 4.602069 4.546814 4.547668 4.517006 4.475837 4.50367 4.436078 4.412323 4.358284 4.378718 4.378649 4.314299 4.287055 4.273555 4.244242 4.21542 4.196907 4.178688 4.157636 4.141521 4.132442 4.110781 4.101366 4.077362 4.079389 4.076531 4.068327 4.0325 4.023946 4.024551 4.014898 4.009578 4.002585 4.010808 3.993822 3.997237 3.993818 3.990783 3.962052 3.954452 3.94844 3.899575 3.955227 3.89858 3.908998 3.903349 3.869052 3.887679 3.876442 3.854869 3.839774 3.852804 3.823429 3.826992 3.818668 3.766382 3.748966 3.799357 3.812988 3.765308 3.748499 3.777836 3.747344 3.774886 3.762275 3.759104 3.753146 3.764291 3.746215 3.760822 3.750699 3.735731 3.727624 3.710375 3.692137 3.687459 3.730209 3.733011 3.727636 3.713026 3.699377 3.659747 3.660818 3.648261 3.655026 3.664981 3.653308 3.647789 3.635341 3.636153 3.631972 3.612975 3.613428 3.606346 3.613461 3.595723 3.599203 3.601402 3.591957 3.641627 3.677125 3.619109 3.601842 3.571613 3.595419 3.57093 3.598684 3.573885 3.568136 3.569982 3.530093 3.522996 3.526037 3.499197 3.482378 3.457649 3.460788 3.452698 3.42708 3.385866 3.355432 3.341409 3.326848 3.322152 3.302737 3.245092 3.244572 3.203548 3.202871 3.188561 3.157574 3.103626 3.065959 3.024993 3.02318 3.000454 2.982147 2.965268 2.936346 2.917296 2.896056 2.864648 2.822951 2.794169 2.802938 2.757325 2.772584 2.756257 2.767303 2.762746 2.761876 2.707214 2.733119 2.686651 2.739683 2.741602 2.743184 2.734408 2.701151 2.717033 2.601319 2.632682 2.643786 2.634688 2.642101 2.674424 2.730294 2.739716 2.746686 2.750755 2.750927 2.727681 2.73387 2.738705 2.740627 2.750026 2.750914 2.752005 2.746543 2.736299 2.722373 2.696112 2.664286 2.657944 2.633148 2.591902 2.557719 2.508508 2.493937 2.466789 2.405479 2.325788 2.255878 2.200796 2.130213 2.093916 2.042266 2.057153 1.980259 1.932198 1.915967 1.838939 1.889019 1.820618 1.763018 1.76267 1.745374 1.709769 1.708177 1.693776 1.65736 1.661172 1.606897 1.554718 1.523838 1.453767 1.479272 1.3987 1.371962 1.338179 1.314574 1.301882 1.28035 1.233716 1.212722 1.178721 1.112756 1.086701 1.062181 1.039456 0.991625 0.9327801 0.8857951 0.8754769 0.8410498 0.789271 0.750239 0.6915753 0.6570346 0.5915174 0.5786335 0.6215088 0.6682104 0.7134784 0.6154984 0.5528923 0.4746378 0.3828833 0.3631055 0.450485 0.4679587 0.4104584 0.2363259 0.2040902 0.1746923 0.140917 -9999 -9999 -9999 -9999 -9999 -9999 -9999 -9999 -9999 -9999 -9999 -9999 -9999 -9999 -9999 -9999 -9999 -9999 -9999 -9999 -9999 -9999 -9999 -9999 -9999 -9999 -9999 -9999 -9999 -9999 -9999 -9999 -9999 -9999 -9999 -9999 -9999 -9999 -9999 -9999 -9999 -9999 -9999 -9999 -9999 -9999 -9999 -9999 -9999 -9999 -9999 -9999 -9999 -9999 -9999 -9999 -9999 -9999 -9999 -9999 -9999 -9999 -9999 -9999 -9999 -9999 -9999 -9999 -9999 -9999 -9999 -9999 -9999 -9999 -9999 -9999 -9999 -9999 -9999 -9999 -9999 -9999 -9999 -9999 -9999 -9999 -9999 -9999 -9999 -9999 -9999 -9999 -9999 -9999 -9999 -9999 -9999 -9999 -9999 -9999 -9999 -9999 -9999 -9999 -9999 
-9999 -9999 -9999 -9999 -9999 -9999 -9999 -9999 -9999 -9999 -9999 -9999 -9999 -9999 -9999 -9999 -9999 -9999 -9999 -9999 -9999 -9999 -9999 -9999 -9999 -9999 -9999 -9999 -9999 -9999 -9999 -9999 -9999 -9999 -9999 -9999 -9999 -9999 -9999 -9999 -9999 -9999 -9999 -9999 -9999 -9999 -9999 -9999 -9999 -9999 -9999 -9999 -9999 -9999 -9999 -9999 -9999 -9999 -9999 -9999 -9999 -9999 -9999 -9999 -9999 -9999 -9999 -9999 -9999 -9999 -9999 -9999 -9999 -9999 -9999 -9999 -9999 -9999 -9999 -9999 -9999 -9999 -9999 -9999 -9999 -9999 -9999 -9999 -9999 -9999 -9999 -9999 -9999 -9999 -9999 -9999 -9999 -9999 -9999 -9999 -9999 -9999 -9999 -9999 4.608053 4.581922 4.574626 4.563906 4.571487 4.563237 4.548311 4.550344 4.547061 4.533393 4.53661 4.535792 4.523771 4.537866 4.531315 4.517863 4.509981 4.50864 4.504715 4.510684 4.492523 4.495793 4.47633 4.453886 4.469972 4.464044 4.481533 4.477064 4.473473 4.459905 4.458861 4.458699 4.450588 4.426321 4.428341 4.466642 4.43288 4.427125 4.463768 4.457852 4.433563 4.434243 4.450165 4.450392 4.449014 4.461282 4.459778 4.459343 4.453497 4.454915 4.455574 4.46003 4.457976 4.46798 4.47659 4.476946 4.480905 4.482446 4.478591 4.486673 4.488468 4.501855 4.507508 4.508188 4.495926 4.537549 4.517234 4.578472 4.553331 4.596684 4.607145 4.61956 4.604898 4.61181 4.61181 4.615069 4.598566 4.619144 4.621187 4.627638 4.60884 4.613978 4.585205 4.619472 4.584578 4.587379 4.607699 4.604967 4.60148 4.652251 4.592561 4.606463 4.596183 4.604533 4.603853 4.598794 4.596595 4.600021 4.61174 4.616929 4.616459 4.61545 4.6184 4.618731 4.629443 4.625857 4.624705 4.629098 4.632021 4.6326 4.63961 4.645821 4.643403 4.624158 4.620843 4.628072 4.625368 4.610407 4.613914 4.613158 4.616364 4.615212 4.611562 4.617306 4.626877 4.569707 4.569801 4.587373 4.58676 4.58778 4.587554 4.580582 4.584026 4.615727 4.61097 4.611404 4.625637 4.631001 4.630435 4.63262 4.626291 4.630789 4.628523 4.628134 4.644878 4.643627 4.657541 4.644614 4.654163 4.656989 4.649151 4.6765 4.680449 4.68109 4.70319 4.703287 4.699259 4.723529 4.72453 4.723908 4.741977 4.737706 4.753371 4.76427 4.786961 4.796739 4.80036 4.788295 4.784881 4.81939 4.801251 4.829919 -9999 -9999 -9999 -9999 -9999 -9999 -9999 -9999 -9999 -9999 -9999 -9999 -9999 -9999 -9999 -9999 -9999 -9999 -9999 -9999 -9999 -9999 -9999 -9999 -9999 -9999 -9999 -9999 -9999 -9999 -9999 -9999 -9999 -9999 -9999 -9999 -9999 4.635543 -9999 -9999 4.596398 4.634973 4.637052 4.605991 4.534327 4.537318 4.516237 4.499073 4.440805 4.435176 4.386981 4.382714 4.393048 4.343497 4.313494 4.262652 4.26045 4.238129 4.22313 4.191761 4.173059 4.147102 4.137384 4.124047 4.119425 4.085765 4.063498 4.074739 4.065984 4.062742 4.023287 4.022863 4.010436 4.003694 4.010984 3.996747 3.976217 3.959185 3.974301 3.981201 3.977409 3.96051 3.950012 3.935884 3.942019 3.943668 3.943099 3.89711 3.886307 3.862607 3.844194 3.824644 3.846431 3.844552 3.801979 3.797404 3.807414 3.805265 3.801596 3.799438 3.774664 3.787785 3.766866 3.709751 3.709314 3.722658 3.764838 3.698556 3.75332 3.753639 3.751739 3.737238 3.739533 3.740244 3.726945 3.704156 3.685128 3.683009 3.71296 3.722882 3.712067 3.69733 3.683722 3.655654 3.663231 3.650021 3.643835 3.650439 3.638166 3.640294 3.628822 3.622041 3.607209 3.605442 3.607844 3.600249 3.591094 3.587183 3.598975 3.595506 3.589604 3.592405 3.670238 3.665967 3.579057 3.611627 3.612381 3.563709 3.594299 3.593241 3.579289 3.576798 3.57333 3.546479 3.507242 3.498258 3.505762 3.477855 3.440509 3.444055 3.434118 3.381589 3.369832 3.362428 3.332681 3.33681 3.295254 3.272663 3.231247 3.223507 3.222578 3.153892 3.150782 3.138991 3.058391 3.091224 3.020905 3.005171 2.977276 2.961191 2.939057 2.91048 2.889411 2.85617 2.823318 2.813966 2.804309 2.802538 2.760908 2.764552 2.742441 2.745077 2.735108 2.721869 2.72456 2.7174 2.717675 2.689369 2.69125 2.66807 2.665949 2.614359 2.606114 2.594119 2.597235 2.603623 2.605317 2.627413 2.600309 2.689163 2.715927 2.741336 2.68357 2.692011 2.692492 2.677173 2.72934 2.695589 2.711363 2.706264 2.728119 2.72742 2.727234 2.702856 2.698893 2.672498 2.645616 2.619472 2.603352 2.54862 2.505526 2.468717 2.383839 2.348277 2.294289 2.23916 2.183171 2.14594 2.108887 2.071015 2.036901 1.999154 1.957916 2.010123 1.877998 1.869111 1.852064 1.825471 1.77431 1.728642 1.719618 1.703754 1.680018 1.707837 1.698938 1.597679 1.553964 1.484961 1.47367 1.428243 1.406543 1.358015 1.3662 1.310012 1.292424 1.275274 1.231836 1.207364 1.163837 1.14969 1.090261 1.055354 1.038791 0.9934949 0.940388 0.8780156 0.8555366 0.8278233 0.7747095 0.7404197 0.7147989 0.6558724 0.6280501 0.6026213 0.6426312 0.7696693 0.7239906 0.5671845 0.4741569 0.3584682 0.3016872 0.3000228 0.3784825 0.4258887 0.295915 0.2017523 0.1446798 0.1195619 0.1259106 -9999 -9999 -9999 -9999 -9999 -9999 -9999 -9999 -9999 -9999 -9999 -9999 -9999 -9999 -9999 -9999 -9999 -9999 -9999 -9999 -9999 -9999 -9999 -9999 -9999 -9999 -9999 -9999 -9999 -9999 -9999 -9999 -9999 -9999 -9999 -9999 -9999 -9999 -9999 -9999 -9999 -9999 -9999 -9999 -9999 -9999 -9999 -9999 -9999 -9999 -9999 -9999 -9999 -9999 -9999 -9999 -9999 -9999 -9999 -9999 -9999 -9999 -9999 -9999 -9999 -9999 -9999 -9999 -9999 -9999 -9999 -9999 -9999 -9999 -9999 -9999 -9999 -9999 -9999 -9999 -9999 -9999 -9999 -9999 -9999 -9999 -9999 -9999 -9999 -9999 -9999 -9999 -9999 -9999 -9999 -9999 -9999 -9999 -9999 -9999 -9999 -9999 -9999 -9999 -9999 
-9999 -9999 -9999 -9999 -9999 -9999 -9999 -9999 -9999 -9999 -9999 -9999 -9999 -9999 -9999 -9999 -9999 -9999 -9999 -9999 -9999 -9999 -9999 -9999 -9999 -9999 -9999 -9999 -9999 -9999 -9999 -9999 -9999 -9999 -9999 -9999 -9999 -9999 -9999 -9999 -9999 -9999 -9999 -9999 -9999 -9999 -9999 -9999 -9999 -9999 -9999 -9999 -9999 -9999 -9999 -9999 -9999 -9999 -9999 -9999 -9999 -9999 -9999 -9999 -9999 -9999 -9999 -9999 -9999 -9999 -9999 -9999 -9999 -9999 -9999 -9999 -9999 -9999 -9999 -9999 -9999 -9999 -9999 -9999 -9999 -9999 -9999 -9999 -9999 -9999 -9999 -9999 -9999 -9999 -9999 -9999 -9999 -9999 -9999 -9999 -9999 -9999 -9999 -9999 4.588461 4.583745 4.572927 4.553897 4.562224 4.558796 4.5464 4.536784 4.525535 4.525309 4.519094 4.521857 4.516901 4.527052 4.503189 4.519223 4.504941 4.493528 4.504375 4.502487 4.495552 4.468092 4.444945 4.453505 4.44391 4.444816 4.458295 4.456035 4.465029 4.445577 4.446404 4.423173 4.413973 4.444666 4.446374 4.430007 4.436794 4.417809 4.438148 4.420315 4.421504 4.423871 4.432335 4.437503 4.439045 4.436729 4.44418 4.452247 4.44412 4.454719 4.457751 4.454927 4.443019 4.449825 4.455651 4.46938 4.464076 4.460088 4.470858 4.482563 4.484111 4.483705 4.486655 4.489015 4.464354 4.501247 4.503747 4.479136 4.519857 4.507745 4.546878 4.592971 4.587044 4.559546 4.567118 4.566098 4.563197 4.564532 4.565572 4.563756 4.549613 4.552264 4.547582 4.552078 4.554111 4.57486 4.564479 4.569195 4.562551 4.568305 4.571328 4.565249 4.57642 4.587533 4.587889 4.587984 4.591307 4.586048 4.577041 4.591927 4.601411 4.606313 4.610754 4.605718 4.597157 4.588493 4.582529 4.619378 4.609386 4.626964 4.630957 4.62174 4.610653 4.595581 4.591355 4.59321 4.60673 4.602239 4.601652 4.603447 4.602478 4.602478 4.603365 4.550782 4.554951 4.564915 4.566911 4.570305 4.573783 4.571215 4.567914 4.564132 4.569661 4.585892 4.604081 4.599341 4.61486 4.607771 4.61168 4.610547 4.610913 4.600831 4.616382 4.611178 4.609818 4.631969 4.628479 4.626078 4.631955 4.628182 4.638552 4.642939 4.661839 4.661254 4.66509 4.684915 4.698018 4.692824 4.711334 4.713588 4.728966 4.715907 4.758192 4.744973 4.778845 4.781778 4.772785 4.76609 4.722808 4.719822 4.75889 4.813283 4.763163 -9999 -9999 -9999 -9999 -9999 -9999 -9999 -9999 -9999 -9999 -9999 -9999 -9999 -9999 -9999 -9999 -9999 -9999 -9999 -9999 -9999 -9999 -9999 -9999 -9999 -9999 -9999 -9999 -9999 -9999 -9999 -9999 -9999 -9999 -9999 -9999 -9999 -9999 -9999 -9999 4.575961 4.607061 4.600304 4.535439 4.506492 4.520244 4.479585 4.442512 4.408432 4.378819 4.378526 4.362723 4.339074 4.328018 4.258535 4.25503 4.22924 4.217497 4.169262 4.153081 4.135794 4.135145 4.117624 4.115128 4.070304 4.05968 4.047145 4.038268 3.998521 4.009745 4.013513 4.001621 3.992825 3.993275 3.975096 3.986389 3.974281 3.943168 3.961484 3.93826 3.942595 3.918958 3.877045 3.870647 3.908022 3.881851 3.886522 3.907073 3.883441 3.872798 3.839283 3.801912 3.792144 3.794785 3.837413 3.799136 3.770333 3.800939 3.805491 3.793186 3.763657 3.729495 3.702959 3.70055 3.698052 3.700082 3.693671 3.736445 3.739377 3.731373 3.72465 3.72572 3.718902 3.665419 3.676651 3.684325 3.718204 3.706671 3.699819 3.698306 3.704043 3.674462 3.631817 3.673683 3.661957 3.635263 3.634418 3.596009 3.62333 3.603158 3.600883 3.567463 3.565346 3.587474 3.604289 3.604706 3.603258 3.58429 3.563469 3.562563 3.612547 3.660555 3.609879 3.568764 3.600195 3.581375 3.581362 3.575071 3.600783 3.550574 3.544418 3.565602 3.522478 3.485735 3.490489 3.455533 3.45114 3.44938 3.44127 3.431729 3.368541 3.36291 3.351345 3.319657 3.289011 3.26799 3.262701 3.218382 3.212053 3.131307 3.080327 3.142374 3.069267 3.019696 3.052857 3.008541 2.964397 2.947415 2.939067 2.919316 2.886181 2.85241 2.816596 2.802541 2.791423 2.799636 2.734097 2.753592 2.745878 2.732355 2.72213 2.696648 2.698119 2.696756 2.697805 2.695956 2.692266 2.693708 2.649143 2.604999 2.539519 2.532009 2.548279 2.570418 2.601934 2.560457 2.575586 2.56832 2.641436 2.715954 2.665837 2.672804 2.686919 2.673814 2.671295 2.670624 2.672648 2.719403 2.716284 2.723706 2.71917 2.72039 2.695508 2.695405 2.66946 2.631052 2.610255 2.548985 2.487463 2.458454 2.42346 2.356434 2.337376 2.273248 2.246931 2.18757 2.174043 2.12079 2.037798 1.986893 1.931755 1.88545 1.781125 1.784255 1.776792 1.798294 1.807619 1.836296 1.817458 1.766936 1.71546 1.677816 1.707287 1.650734 1.630042 1.569776 1.517108 1.480166 1.460601 1.455004 1.415792 1.37047 1.308783 1.272557 1.241254 1.220177 1.202881 1.170702 1.153574 1.119615 1.054995 1.031438 1.002129 0.9564694 0.9283497 0.8563085 0.812325 0.7808272 0.7395099 0.7062671 0.6551748 0.6553481 0.643919 0.7242719 0.7128797 0.6511714 0.4911011 0.3850664 0.3259792 0.2903287 0.2899429 0.3350713 0.3250401 0.2467021 0.1439453 0.1291297 0.1077983 0.1071621 -9999 -9999 -9999 -9999 -9999 -9999 -9999 -9999 -9999 -9999 -9999 -9999 -9999 -9999 -9999 -9999 -9999 -9999 -9999 -9999 -9999 -9999 -9999 -9999 -9999 -9999 -9999 -9999 -9999 -9999 -9999 -9999 -9999 -9999 -9999 -9999 -9999 -9999 -9999 -9999 -9999 -9999 -9999 -9999 -9999 -9999 -9999 -9999 -9999 -9999 -9999 -9999 -9999 -9999 -9999 -9999 -9999 -9999 -9999 -9999 -9999 -9999 -9999 -9999 -9999 -9999 -9999 -9999 -9999 -9999 -9999 -9999 -9999 -9999 -9999 -9999 -9999 -9999 -9999 -9999 -9999 -9999 -9999 -9999 -9999 -9999 -9999 -9999 -9999 -9999 -9999 -9999 -9999 -9999 -9999 -9999 -9999 -9999 -9999 -9999 -9999 -9999 -9999 -9999 -9999 
-9999 -9999 -9999 -9999 -9999 -9999 -9999 -9999 -9999 -9999 -9999 -9999 -9999 -9999 -9999 -9999 -9999 -9999 -9999 -9999 -9999 -9999 -9999 -9999 -9999 -9999 -9999 -9999 -9999 -9999 -9999 -9999 -9999 -9999 -9999 -9999 -9999 -9999 -9999 -9999 -9999 -9999 -9999 -9999 -9999 -9999 -9999 -9999 -9999 -9999 -9999 -9999 -9999 -9999 -9999 -9999 -9999 -9999 -9999 -9999 -9999 -9999 -9999 -9999 -9999 -9999 -9999 -9999 -9999 -9999 -9999 -9999 -9999 -9999 -9999 -9999 -9999 -9999 -9999 -9999 -9999 -9999 -9999 -9999 -9999 -9999 -9999 -9999 -9999 -9999 -9999 -9999 -9999 -9999 -9999 -9999 -9999 -9999 -9999 -9999 -9999 -9999 -9999 -9999 4.583076 4.578103 4.572525 4.564227 4.564126 4.57045 4.538586 4.537642 4.524855 4.519213 4.50999 4.516448 4.499701 4.503302 4.44759 4.499351 4.487683 4.496517 4.450488 4.452595 4.502092 4.397637 4.440193 4.441858 4.442548 4.442114 4.447928 4.448849 4.425236 4.421422 4.426021 4.413658 4.435377 4.437827 4.401545 4.409254 4.41952 4.433953 4.428978 4.398861 4.399893 4.417582 4.412213 4.417849 4.416197 4.418849 4.425284 4.435091 4.436144 4.437134 4.449114 4.433218 4.443133 4.431736 4.436048 4.44148 4.450547 4.450191 4.45684 4.432557 4.431508 4.443872 4.467233 4.467254 4.458024 4.456878 4.460653 4.467792 4.464727 4.464501 4.468196 4.463591 4.540668 4.540329 4.546662 4.49277 4.486058 4.494253 4.493376 4.503181 4.521976 4.545783 4.533875 4.533422 4.536116 4.540175 4.5484 4.549209 4.55304 4.549228 4.559603 4.556214 4.561888 4.563171 4.582009 4.564921 4.590489 4.574477 4.568152 4.570568 4.590215 4.589471 4.587731 4.579504 4.585733 4.580723 4.563283 4.562707 4.581625 4.604128 4.568452 4.569849 4.601372 4.566896 4.569482 4.558928 4.586168 4.587849 4.589694 4.590014 4.594989 4.601777 4.602138 4.549668 4.548988 4.551142 4.559489 4.55743 4.55743 4.552471 4.560866 4.553994 4.555512 4.568303 4.57075 4.583383 4.574366 4.604002 4.598503 4.601438 4.601223 4.599996 4.609271 4.60392 4.604146 4.608564 4.612092 4.609124 4.616501 4.618313 4.610495 4.618359 4.624369 4.638347 4.637004 4.644867 4.687903 4.674314 4.689103 4.698706 4.714464 4.709944 4.706375 4.732297 4.724771 4.769714 4.774405 4.757392 4.767835 4.753603 4.724945 4.752358 4.753144 4.748159 -9999 -9999 -9999 -9999 -9999 -9999 -9999 -9999 -9999 -9999 -9999 -9999 -9999 -9999 -9999 -9999 -9999 -9999 -9999 -9999 -9999 -9999 -9999 -9999 -9999 -9999 -9999 -9999 -9999 -9999 -9999 -9999 -9999 -9999 -9999 -9999 -9999 -9999 4.596312 4.601712 4.632378 4.624945 4.523825 4.510856 4.516994 4.464635 4.427807 4.411782 4.36115 4.365821 4.303581 4.3248 4.269391 4.303885 4.25643 4.232214 4.198359 4.198433 4.148467 4.1302 4.110785 4.100796 4.10365 4.038839 4.043642 4.036552 4.028827 4.024177 3.983139 3.97652 3.969585 3.988721 3.982379 3.977656 3.9765 3.949612 3.949839 3.958359 3.915885 3.915079 3.903769 3.862608 3.843052 3.860576 3.874969 3.869203 3.867066 3.875168 3.869955 3.828394 3.812054 3.813414 3.814639 3.811854 3.780936 3.78552 3.792556 3.789331 3.776966 3.735103 3.713656 3.708792 3.705196 3.715169 3.756936 3.683088 3.684896 3.71894 3.716845 3.711998 3.715287 3.714509 3.697666 3.657351 3.668431 3.664922 3.688527 3.690765 3.673053 3.672361 3.67821 3.667732 3.64012 3.636539 3.619935 3.617576 3.608071 3.580848 3.590219 3.558321 3.55889 3.563399 3.566078 3.564714 3.562529 3.566344 3.562276 3.572078 3.60431 3.642045 3.575396 3.564334 3.563766 3.59783 3.581993 3.573215 3.56892 3.561753 3.542068 3.521411 3.539665 3.494441 3.480759 3.474128 3.440561 3.42763 3.423395 3.431276 3.427162 3.37394 3.356919 3.341506 3.285319 3.249676 3.238403 3.208483 3.206383 3.200459 3.0913 3.130608 3.072206 3.016649 2.993005 2.983844 2.943934 2.926248 2.928965 2.906926 2.875491 2.856724 2.853881 2.781416 2.774431 2.768714 2.764006 2.746498 2.723767 2.725078 2.702582 2.703359 2.690301 2.681979 2.67038 2.674769 2.649445 2.647828 2.627122 2.600555 2.605132 2.514282 2.567691 2.53633 2.53231 2.551157 2.553017 2.517948 2.536501 2.612121 2.686508 2.661278 2.664649 2.661408 2.657847 2.668673 2.65341 2.655927 2.707427 2.716072 2.687686 2.711416 2.712575 2.685926 2.673365 2.645599 2.644466 2.606382 2.547623 2.521104 2.464197 2.45162 2.39218 2.320441 2.249816 2.223861 2.216007 2.132293 2.085307 2.0248 1.97064 1.911708 1.857349 1.80441 1.779637 1.745328 1.738725 1.769123 1.764431 1.758792 1.801286 1.755756 1.727684 1.714255 1.598861 1.580579 1.576012 1.531287 1.52145 1.454378 1.441261 1.425017 1.358184 1.343325 1.293619 1.255485 1.224851 1.186251 1.156893 1.167825 1.1072 1.054761 1.021107 0.9742553 0.9496292 0.8748341 0.883383 0.825685 0.7883508 0.7416528 0.6727457 0.6379538 0.6929807 0.7072829 0.7450426 0.6789064 0.5502198 0.418944 0.326133 0.3175835 0.2798492 0.3054865 0.3053594 0.2298772 0.1908019 0.1744114 0.1188761 0.1295954 0.1394202 -9999 -9999 -9999 -9999 -9999 -9999 -9999 -9999 -9999 -9999 -9999 -9999 -9999 -9999 -9999 -9999 -9999 -9999 -9999 -9999 -9999 -9999 -9999 -9999 -9999 -9999 -9999 -9999 -9999 -9999 -9999 -9999 -9999 -9999 -9999 -9999 -9999 -9999 -9999 -9999 -9999 -9999 -9999 -9999 -9999 -9999 -9999 -9999 -9999 -9999 -9999 -9999 -9999 -9999 -9999 -9999 -9999 -9999 -9999 -9999 -9999 -9999 -9999 -9999 -9999 -9999 -9999 -9999 -9999 -9999 -9999 -9999 -9999 -9999 -9999 -9999 -9999 -9999 -9999 -9999 -9999 -9999 -9999 -9999 -9999 -9999 -9999 -9999 -9999 -9999 -9999 -9999 -9999 -9999 -9999 -9999 -9999 -9999 -9999 -9999 -9999 -9999 -9999 -9999 -9999 
-9999 -9999 -9999 -9999 -9999 -9999 -9999 -9999 -9999 -9999 -9999 -9999 -9999 -9999 -9999 -9999 -9999 -9999 -9999 -9999 -9999 -9999 -9999 -9999 -9999 -9999 -9999 -9999 -9999 -9999 -9999 -9999 -9999 -9999 -9999 -9999 -9999 -9999 -9999 -9999 -9999 -9999 -9999 -9999 -9999 -9999 -9999 -9999 -9999 -9999 -9999 -9999 -9999 -9999 -9999 -9999 -9999 -9999 -9999 -9999 -9999 -9999 -9999 -9999 -9999 -9999 -9999 -9999 -9999 -9999 -9999 -9999 -9999 -9999 -9999 -9999 -9999 -9999 -9999 -9999 -9999 -9999 -9999 -9999 -9999 -9999 -9999 -9999 -9999 -9999 -9999 -9999 -9999 -9999 -9999 -9999 -9999 -9999 -9999 -9999 -9999 -9999 -9999 -9999 4.582984 4.561063 4.559998 4.555664 4.557027 4.529382 4.521625 4.519936 4.503597 4.503358 4.50934 4.459007 4.498322 4.488883 4.494513 4.433147 4.428042 4.427593 4.430434 4.436479 4.385376 4.370001 4.374694 4.38568 4.437584 4.389738 4.428504 4.445683 4.414352 4.415825 4.408507 4.384591 4.406158 4.3991 4.401228 4.411441 4.411781 4.414851 4.418375 4.413671 4.396924 4.401463 4.390184 4.404891 4.403055 4.403509 4.403414 4.423038 4.415781 4.414666 4.42216 4.419084 4.42063 4.430493 4.432107 4.431533 4.429502 4.437979 4.41032 4.385665 4.412243 4.422662 4.428352 4.437535 4.419468 4.426824 4.445448 4.442921 4.457518 4.454594 4.454821 4.455368 4.459556 4.45996 4.482738 4.501296 4.496464 4.49635 4.477567 4.506404 4.511773 4.531146 4.524099 4.502697 4.54412 4.520755 4.542487 4.534692 4.538819 4.547122 4.542667 4.542028 4.541122 4.548747 4.5492 4.535472 4.538362 4.574282 4.573942 4.578802 4.566665 4.566065 4.579647 4.576839 4.572632 4.567234 4.548965 4.541692 4.540672 4.546319 4.544623 4.547599 4.548952 4.546924 4.560294 4.559235 4.553874 4.553759 4.55583 4.55755 4.560256 4.520552 4.524236 4.540317 4.545168 4.544723 4.549998 4.546828 4.538778 4.54182 4.545716 4.547491 4.545916 4.521079 4.532043 4.530437 4.563595 4.564219 4.562295 4.583383 4.588356 4.557209 4.552476 4.597425 4.563756 4.568476 4.607997 4.606111 4.601506 4.600373 4.608492 4.618291 4.622068 4.615117 4.615622 4.642586 4.647309 4.659479 4.661671 4.673145 4.694134 4.69548 4.699623 4.716513 4.729251 4.730044 4.770268 4.775818 4.761031 4.752583 4.753727 4.714327 4.734836 4.732255 -9999 -9999 -9999 -9999 -9999 -9999 -9999 -9999 -9999 -9999 -9999 -9999 -9999 -9999 -9999 -9999 -9999 -9999 -9999 -9999 -9999 -9999 -9999 -9999 -9999 -9999 -9999 -9999 -9999 -9999 -9999 -9999 -9999 -9999 -9999 -9999 -9999 -9999 -9999 4.576209 4.623096 4.564199 4.516829 4.51663 4.521519 4.458002 4.42125 4.390203 4.374705 4.358497 4.292704 4.283164 4.310674 4.248211 4.253096 4.211128 4.18937 4.159842 4.119071 4.102773 4.092742 4.092507 4.057936 4.044657 4.035301 4.034966 4.01858 4.007403 3.963207 3.949507 3.946415 3.961488 3.943738 3.969985 3.955167 3.951074 3.950619 3.931474 3.909247 3.901361 3.902096 3.856075 3.855453 3.870808 3.861783 3.860355 3.857351 3.844981 3.861004 3.828668 3.813969 3.825985 3.824429 3.802105 3.802009 3.79289 3.815487 3.776706 3.764134 3.77191 3.729392 3.714113 3.723061 3.705958 3.677772 3.658955 3.668282 3.695827 3.650216 3.655098 3.662206 3.672652 3.651388 3.650661 3.641881 3.634648 3.636802 3.648711 3.640066 3.64009 3.643899 3.643861 3.623127 3.607227 3.611126 3.596634 3.598434 3.588402 3.580113 3.557752 3.552639 3.533979 3.524192 3.555339 3.556133 3.551527 3.547329 3.549912 3.565792 3.537724 3.52213 3.546148 3.578033 3.602903 3.566049 3.593499 3.550825 3.569131 3.543295 3.528722 3.523653 3.493037 3.472865 3.463231 3.454753 3.442786 3.416501 3.4131 3.385404 3.347041 3.345262 3.314017 3.259454 3.215702 3.20224 3.195287 3.131646 3.155109 3.073262 3.060949 3.05105 2.983008 2.977918 2.977401 2.924033 2.90601 2.906895 2.865769 2.842252 2.838149 2.817277 2.757174 2.763119 2.761805 2.736864 2.700403 2.690884 2.68438 2.681218 2.666199 2.650686 2.65188 2.662368 2.637251 2.626987 2.636417 2.58262 2.553911 2.568517 2.437393 2.47128 2.470745 2.500876 2.483341 2.522231 2.504455 2.546866 2.619602 2.620986 2.629208 2.644203 2.641488 2.643569 2.651636 2.619298 2.615607 2.649317 2.665371 2.689941 2.683625 2.694877 2.67608 2.690874 2.646166 2.591353 2.625556 2.529089 2.506434 2.459336 2.437258 2.368057 2.342926 2.292683 2.231805 2.194346 2.127839 2.067598 2.026497 1.971571 1.903492 1.863453 1.833036 1.796387 1.762715 1.74254 1.711537 1.717746 1.733707 1.725475 1.743054 1.73744 1.769247 1.668022 1.614154 1.569671 1.54593 1.481384 1.452657 1.457201 1.410223 1.348035 1.331507 1.307337 1.258853 1.235503 1.169071 1.179042 1.141385 1.10151 1.042586 1.021001 0.9566329 0.8862694 0.857783 0.8989041 0.8551925 0.7767522 0.7183353 0.6851156 0.7070718 0.7164748 0.7608371 0.7859185 0.6207768 0.4705094 0.3633241 0.3149985 0.2603545 0.2712275 0.2564219 0.2821286 0.2207775 0.1912462 0.1903379 0.1658081 0.1875405 0.2297914 0.1735156 -9999 -9999 -9999 -9999 -9999 -9999 -9999 -9999 -9999 -9999 -9999 -9999 -9999 -9999 -9999 -9999 -9999 -9999 -9999 -9999 -9999 -9999 -9999 -9999 -9999 -9999 -9999 -9999 -9999 -9999 -9999 -9999 -9999 -9999 -9999 -9999 -9999 -9999 -9999 -9999 -9999 -9999 -9999 -9999 -9999 -9999 -9999 -9999 -9999 -9999 -9999 -9999 -9999 -9999 -9999 -9999 -9999 -9999 -9999 -9999 -9999 -9999 -9999 -9999 -9999 -9999 -9999 -9999 -9999 -9999 -9999 -9999 -9999 -9999 -9999 -9999 -9999 -9999 -9999 -9999 -9999 -9999 -9999 -9999 -9999 -9999 -9999 -9999 -9999 -9999 -9999 -9999 -9999 -9999 -9999 -9999 -9999 -9999 -9999 -9999 -9999 -9999 -9999 -9999 
-9999 -9999 -9999 -9999 -9999 -9999 -9999 -9999 -9999 -9999 -9999 -9999 -9999 -9999 -9999 -9999 -9999 -9999 -9999 -9999 -9999 -9999 -9999 -9999 -9999 -9999 -9999 -9999 -9999 -9999 -9999 -9999 -9999 -9999 -9999 -9999 -9999 -9999 -9999 -9999 -9999 -9999 -9999 -9999 -9999 -9999 -9999 -9999 -9999 -9999 -9999 -9999 -9999 -9999 -9999 -9999 -9999 -9999 -9999 -9999 -9999 -9999 -9999 -9999 -9999 -9999 -9999 -9999 -9999 -9999 -9999 -9999 -9999 -9999 -9999 -9999 -9999 -9999 -9999 -9999 -9999 -9999 -9999 -9999 -9999 -9999 -9999 -9999 -9999 -9999 -9999 -9999 -9999 -9999 -9999 -9999 -9999 -9999 -9999 -9999 -9999 -9999 -9999 4.570468 4.563441 4.548028 4.543286 4.548549 4.52358 4.524411 4.505841 4.498764 4.502112 4.507493 4.449874 4.456092 4.426025 4.429216 4.429958 4.433223 4.399774 4.409608 4.371335 4.367735 4.369634 4.368207 4.366168 4.380067 4.370216 4.369781 4.370908 4.385735 4.349153 4.401938 4.397852 4.399997 4.384921 4.396347 4.397931 4.396447 4.398707 4.392667 4.409039 4.376207 4.372901 4.376844 4.381955 4.38012 4.390208 4.410125 4.392264 4.368976 4.376888 4.408024 4.405156 4.402411 4.404258 4.371778 4.366135 4.407433 4.414342 4.377405 4.388226 4.39698 4.392417 4.404823 4.39739 4.409041 4.409923 4.409696 4.415023 4.423087 4.422951 4.425669 4.436768 4.444858 4.436507 4.440242 4.447773 4.452719 4.452153 4.459591 4.487653 4.486317 4.510266 4.508842 4.48875 4.465639 4.474338 4.524977 4.527468 4.528052 4.516228 4.525158 4.52289 4.519053 4.518939 4.518146 4.536795 4.532947 4.533287 4.539382 4.501522 4.536914 4.517337 4.557292 4.551176 4.549756 4.532628 4.543798 4.546264 4.528146 4.529187 4.528776 4.539761 4.547931 4.545691 4.543777 4.546244 4.54705 4.539492 4.539926 4.55416 4.547801 4.472668 4.477993 4.460637 4.476929 4.47996 4.483875 4.495874 4.51594 4.495812 4.494924 4.488904 4.490183 4.48739 4.509421 4.513876 4.496179 4.50779 4.511445 4.515213 4.531701 4.542387 4.539212 4.541183 4.545788 4.552711 4.542278 4.542997 4.572392 4.586442 4.598791 4.603627 4.606206 4.605436 4.607116 4.607891 4.620509 4.63028 4.652468 4.649134 4.669473 4.66936 4.67825 4.685665 4.681717 4.716639 4.719998 4.718514 4.717389 4.719403 4.752702 4.708426 4.705648 4.712919 4.732182 -9999 -9999 -9999 -9999 -9999 -9999 -9999 -9999 -9999 -9999 -9999 -9999 -9999 -9999 -9999 -9999 -9999 -9999 -9999 -9999 -9999 -9999 -9999 -9999 -9999 -9999 -9999 -9999 -9999 -9999 -9999 -9999 -9999 -9999 -9999 -9999 -9999 -9999 -9999 -9999 -9999 4.594562 4.509722 4.513616 4.484629 4.449578 4.413014 4.372778 4.357636 4.334031 4.288134 4.263164 4.298915 4.19361 4.223279 4.138426 4.182415 4.116196 4.099764 4.09184 4.076308 4.071957 4.036573 4.026237 4.020702 4.033781 4.010434 4.011817 3.958427 3.937981 3.940626 3.946125 3.933643 3.963212 3.940779 3.9239 3.936478 3.902127 3.888691 3.89899 3.885532 3.836095 3.844057 3.843607 3.843953 3.840958 3.837007 3.83476 3.829379 3.829645 3.787231 3.792519 3.797649 3.79678 3.786695 3.753762 3.756541 3.752143 3.740055 3.738891 3.725984 3.752381 3.753535 3.69598 3.696193 3.662446 3.646077 3.645457 3.65293 3.649231 3.675557 3.640023 3.654096 3.637756 3.6341 3.63422 3.637284 3.644803 3.630101 3.634948 3.619135 3.628878 3.598921 3.595167 3.590336 3.579453 3.588848 3.57796 3.567755 3.515852 3.52301 3.525323 3.508635 3.535278 3.540502 3.534135 3.505778 3.513854 3.509779 3.502662 3.544391 3.557839 3.573031 3.592312 3.588616 3.575406 3.581717 3.542314 3.521523 3.514989 3.486132 3.493029 3.469478 3.447398 3.436268 3.425591 3.392594 3.385174 3.360582 3.329723 3.310294 3.311702 3.254038 3.233069 3.174205 3.161731 3.107066 3.08367 3.041496 3.03706 2.993261 2.957533 2.948409 2.940233 2.896109 2.878732 2.86755 2.82813 2.818661 2.812756 2.752201 2.740577 2.743082 2.73178 2.730892 2.683794 2.670882 2.678285 2.672755 2.652909 2.632908 2.617278 2.61821 2.594905 2.602648 2.591151 2.538919 2.54049 2.529831 2.408673 2.468097 2.429207 2.492811 2.460076 2.451626 2.462086 2.530342 2.612737 2.5635 2.606737 2.624268 2.609222 2.632424 2.626836 2.630079 2.639515 2.636805 2.637365 2.678554 2.68558 2.69488 2.665716 2.662806 2.636183 2.599962 2.591666 2.517179 2.504395 2.457427 2.423412 2.367589 2.35027 2.280704 2.258556 2.188232 2.12156 2.081816 2.033322 1.966268 1.900124 1.857055 1.818339 1.81356 1.802845 1.763545 1.734031 1.722443 1.704053 1.713357 1.71588 1.717665 1.703994 1.684284 1.645983 1.584666 1.577071 1.51098 1.474166 1.458754 1.43891 1.39741 1.36395 1.296573 1.290215 1.291167 1.227086 1.183797 1.167435 1.087972 1.029785 1.012498 0.9504635 0.9146008 0.9044418 0.8527514 0.8154647 0.8054803 0.7901289 0.7518368 0.7595575 0.7644448 0.7808315 0.6567615 0.5218734 0.4370072 0.3531513 0.313336 0.288476 0.2664437 0.2424618 0.2299337 0.2024224 0.1928968 0.1662789 0.1551158 0.2041987 0.255478 0.2153509 -9999 -9999 -9999 -9999 -9999 -9999 -9999 -9999 -9999 -9999 -9999 -9999 -9999 -9999 -9999 -9999 -9999 -9999 -9999 -9999 -9999 -9999 -9999 -9999 -9999 -9999 -9999 -9999 -9999 -9999 -9999 -9999 -9999 -9999 -9999 -9999 -9999 -9999 -9999 -9999 -9999 -9999 -9999 -9999 -9999 -9999 -9999 -9999 -9999 -9999 -9999 -9999 -9999 -9999 -9999 -9999 -9999 -9999 -9999 -9999 -9999 -9999 -9999 -9999 -9999 -9999 -9999 -9999 -9999 -9999 -9999 -9999 -9999 -9999 -9999 -9999 -9999 -9999 -9999 -9999 -9999 -9999 -9999 -9999 -9999 -9999 -9999 -9999 -9999 -9999 -9999 -9999 -9999 -9999 -9999 -9999 -9999 -9999 -9999 -9999 -9999 -9999 -9999 -9999 
-9999 -9999 -9999 -9999 -9999 -9999 -9999 -9999 -9999 -9999 -9999 -9999 -9999 -9999 -9999 -9999 -9999 -9999 -9999 -9999 -9999 -9999 -9999 -9999 -9999 -9999 -9999 -9999 -9999 -9999 -9999 -9999 -9999 -9999 -9999 -9999 -9999 -9999 -9999 -9999 -9999 -9999 -9999 -9999 -9999 -9999 -9999 -9999 -9999 -9999 -9999 -9999 -9999 -9999 -9999 -9999 -9999 -9999 -9999 -9999 -9999 -9999 -9999 -9999 -9999 -9999 -9999 -9999 -9999 -9999 -9999 -9999 -9999 -9999 -9999 -9999 -9999 -9999 -9999 -9999 -9999 -9999 -9999 -9999 -9999 -9999 -9999 -9999 -9999 -9999 -9999 -9999 -9999 -9999 -9999 -9999 -9999 -9999 -9999 -9999 -9999 -9999 -9999 4.560495 4.5567 4.541815 4.519516 4.51964 4.510968 4.506369 4.490171 4.499505 4.499261 4.48174 4.422504 4.441065 4.414431 4.422267 4.428259 4.371472 4.364086 4.365125 4.397392 4.365413 4.361049 4.368487 4.348987 4.37393 4.36243 4.363026 4.345396 4.35605 4.358094 4.337874 4.388197 4.384487 4.36756 4.363834 4.380638 4.384011 4.387582 4.387356 4.373201 4.354481 4.371922 4.363124 4.362024 4.351304 4.366314 4.329505 4.329845 4.340614 4.324668 4.383944 4.389002 4.398366 4.372922 4.350021 4.359403 4.358636 4.358863 4.377311 4.363773 4.38072 4.388243 4.388065 4.398374 4.395562 4.404673 4.38358 4.394737 4.407267 4.412509 4.417366 4.407808 4.420665 4.428321 4.429423 4.442617 4.438655 4.44369 4.447499 4.465386 4.465273 4.477262 4.455769 4.459974 4.460854 4.451632 4.505462 4.507529 4.49521 4.491957 4.513653 4.513748 4.506975 4.515332 4.507248 4.517348 4.52183 4.530394 4.507795 4.493374 4.502892 4.499844 4.491359 4.511886 4.494497 4.506948 4.505249 4.506241 4.521267 4.52907 4.522114 4.533345 4.538865 4.540156 4.53681 4.530144 4.527648 4.529381 4.530042 4.439307 4.455715 4.47046 4.451175 4.45248 4.458571 4.45065 4.453004 4.463927 4.46598 4.488152 4.478048 4.480781 4.474872 4.484343 4.488769 4.505496 4.493164 4.492144 4.49261 4.497912 4.493297 4.498171 4.518193 4.522236 4.518286 4.511826 4.528396 4.55447 4.55757 4.553157 4.561057 4.58984 4.598074 4.603285 4.604352 4.594892 4.595467 4.614846 4.617303 4.63187 4.646072 4.665419 4.663266 4.602677 4.626662 4.634865 4.721765 4.716285 4.717985 4.712319 4.743924 4.744844 4.756714 4.75481 4.700868 -9999 -9999 -9999 -9999 -9999 -9999 -9999 -9999 -9999 -9999 -9999 -9999 -9999 -9999 -9999 -9999 -9999 -9999 -9999 -9999 -9999 -9999 -9999 -9999 -9999 -9999 -9999 -9999 -9999 -9999 -9999 -9999 -9999 -9999 -9999 -9999 -9999 -9999 -9999 4.547079 4.556034 4.589847 4.506047 4.498258 4.475313 4.45821 4.429132 4.375242 4.35996 4.327864 4.284184 4.247491 4.245782 4.177643 4.147666 4.140798 4.150833 4.151143 4.079256 4.078335 4.074532 4.068799 4.059944 4.046801 4.018423 3.996109 3.946732 3.946526 3.945189 3.93318 3.931481 3.922491 3.927185 3.939002 3.916208 3.915035 3.905122 3.888894 3.886064 3.887682 3.87155 3.837715 3.825445 3.820648 3.826392 3.806405 3.805302 3.780586 3.774543 3.791715 3.774488 3.783653 3.746288 3.760175 3.746571 3.731539 3.697757 3.68936 3.714142 3.728706 3.703312 3.699625 3.705831 3.702641 3.694811 3.647776 3.6307 3.632619 3.627059 3.62776 3.644562 3.578465 3.575625 3.574683 3.587713 3.56759 3.629332 3.626185 3.553038 3.545582 3.554508 3.602211 3.51731 3.577904 3.576342 3.575385 3.581052 3.554105 3.534656 3.513835 3.501468 3.485255 3.500323 3.494827 3.496387 3.501031 3.501371 3.475368 3.471641 3.480242 3.524853 3.563831 3.562972 3.575972 3.561836 3.55858 3.548549 3.505111 3.522212 3.495041 3.47718 3.440615 3.451902 3.439447 3.418194 3.409917 3.379172 3.360039 3.314139 3.304206 3.251819 3.282892 3.233644 3.230988 3.164976 3.106906 3.070684 3.09499 3.020808 2.999423 2.946795 2.948525 2.935855 2.877257 2.864802 2.838531 2.824067 2.804537 2.809316 2.773505 2.742925 2.724654 2.72113 2.700839 2.682519 2.650717 2.6461 2.637243 2.613601 2.605268 2.587636 2.601399 2.593984 2.589921 2.576329 2.519858 2.521399 2.537078 2.38359 2.424929 2.437419 2.393144 2.437976 2.434563 2.438668 2.455002 2.515452 2.540631 2.553459 2.581113 2.616804 2.633602 2.615763 2.616248 2.629596 2.623076 2.620012 2.670498 2.666357 2.661968 2.695989 2.669489 2.660131 2.599947 2.5538 2.564135 2.535833 2.498062 2.427833 2.416713 2.387944 2.335369 2.297837 2.243134 2.196558 2.114488 2.085203 2.021713 1.964226 1.918433 1.805767 1.820715 1.817694 1.788837 1.777271 1.75679 1.71966 1.695658 1.693934 1.686418 1.677722 1.665948 1.709045 1.686158 1.666497 1.629141 1.605336 1.570974 1.501521 1.469112 1.460395 1.418964 1.396922 1.30892 1.285588 1.30712 1.212255 1.19572 1.072677 1.021533 1.006642 0.9815567 0.9183809 0.8800576 0.8259872 0.8475917 0.8419153 0.7540489 0.7907277 0.8271982 0.7997838 0.7900283 0.5410258 0.4680046 0.4159631 0.3547201 0.324947 0.2792155 0.2621297 0.2346859 0.2130198 0.1895979 0.1837634 0.1554873 0.166223 0.2075405 0.2132793 0.1776149 -9999 -9999 -9999 -9999 -9999 -9999 -9999 -9999 -9999 -9999 -9999 -9999 -9999 -9999 -9999 -9999 -9999 -9999 -9999 -9999 -9999 -9999 -9999 -9999 -9999 -9999 -9999 -9999 -9999 -9999 -9999 -9999 -9999 -9999 -9999 -9999 -9999 -9999 -9999 -9999 -9999 -9999 -9999 -9999 -9999 -9999 -9999 -9999 -9999 -9999 -9999 -9999 -9999 -9999 -9999 -9999 -9999 -9999 -9999 -9999 -9999 -9999 -9999 -9999 -9999 -9999 -9999 -9999 -9999 -9999 -9999 -9999 -9999 -9999 -9999 -9999 -9999 -9999 -9999 -9999 -9999 -9999 -9999 -9999 -9999 -9999 -9999 -9999 -9999 -9999 -9999 -9999 -9999 -9999 -9999 -9999 -9999 -9999 -9999 -9999 -9999 -9999 -9999 -9999 
-9999 -9999 -9999 -9999 -9999 -9999 -9999 -9999 -9999 -9999 -9999 -9999 -9999 -9999 -9999 -9999 -9999 -9999 -9999 -9999 -9999 -9999 -9999 -9999 -9999 -9999 -9999 -9999 -9999 -9999 -9999 -9999 -9999 -9999 -9999 -9999 -9999 -9999 -9999 -9999 -9999 -9999 -9999 -9999 -9999 -9999 -9999 -9999 -9999 -9999 -9999 -9999 -9999 -9999 -9999 -9999 -9999 -9999 -9999 -9999 -9999 -9999 -9999 -9999 -9999 -9999 -9999 -9999 -9999 -9999 -9999 -9999 -9999 -9999 -9999 -9999 -9999 -9999 -9999 -9999 -9999 -9999 -9999 -9999 -9999 -9999 -9999 -9999 -9999 -9999 -9999 -9999 -9999 -9999 -9999 -9999 -9999 -9999 -9999 -9999 -9999 -9999 -9999 4.548231 4.540721 4.520658 4.497476 4.456828 4.44273 4.447449 4.487534 4.432296 4.472732 4.418827 4.419733 4.404943 4.410431 4.400541 4.397375 4.342059 4.335764 4.345244 4.354443 4.357618 4.340074 4.357618 4.357127 4.349661 4.355571 4.349773 4.332696 4.338095 4.328716 4.331395 4.32592 4.296443 4.298733 4.362213 4.374391 4.350121 4.352362 4.350269 4.347057 4.345705 4.346819 4.360329 4.347572 4.297651 4.304113 4.305504 4.320913 4.329176 4.320513 4.318108 4.334929 4.350127 4.350807 4.352717 4.347664 4.357185 4.33236 4.366619 4.33799 4.349644 4.35937 4.367375 4.363162 4.370638 4.382216 4.38393 4.384365 4.3801 4.401769 4.404367 4.405601 4.405035 4.405641 4.405425 4.405876 4.427658 4.428634 4.4305 4.428304 4.436664 4.436336 4.434502 4.433822 4.443403 4.439032 4.437494 4.446239 4.447962 4.449813 4.461165 4.459704 4.465565 4.464753 4.469488 4.471548 4.480814 4.505245 4.482268 4.473971 4.471119 4.469671 4.467851 4.469097 4.482995 4.485802 4.493842 4.496069 4.496069 4.501827 4.500441 4.500833 4.519159 4.506987 4.51016 4.512221 4.504808 4.431953 4.435166 4.436645 4.432257 4.438716 4.446381 4.448301 4.452136 4.446197 4.44601 4.442633 4.448017 4.446107 4.486143 4.467651 4.475646 4.473984 4.483436 4.486063 4.485178 4.486132 4.471262 4.481643 4.486062 4.48055 4.498751 4.503275 4.505386 4.502962 4.502735 4.510676 4.520145 4.544257 4.543324 4.545262 4.569122 4.590655 4.588107 4.579978 4.575563 4.580899 4.605444 4.549724 4.60159 4.646873 4.643505 4.595108 4.604353 4.623053 4.625847 4.669836 4.667456 4.656723 4.655185 4.662727 4.654051 4.690099 4.683579 -9999 -9999 -9999 -9999 -9999 -9999 -9999 -9999 -9999 -9999 -9999 -9999 -9999 -9999 -9999 -9999 -9999 -9999 -9999 -9999 -9999 -9999 -9999 -9999 -9999 -9999 -9999 -9999 -9999 -9999 -9999 -9999 -9999 -9999 -9999 -9999 -9999 -9999 -9999 4.542182 4.549555 4.540214 4.492856 4.4873 4.466354 4.45445 4.430125 4.375296 4.355949 4.335427 4.295677 4.239565 4.238129 4.188926 4.185559 4.176697 4.145076 4.112076 4.044811 4.065565 4.064189 4.04854 4.06631 4.025164 3.999317 3.992498 3.979806 3.949131 3.953508 3.926549 3.921878 3.924657 3.914134 3.925423 3.917862 3.907074 3.872215 3.870555 3.869159 3.875828 3.850199 3.808642 3.802035 3.783408 3.795397 3.78484 3.782157 3.778105 3.760911 3.762135 3.782424 3.744411 3.744678 3.741536 3.740068 3.719148 3.705929 3.703767 3.713425 3.708373 3.68158 3.682033 3.684689 3.693887 3.629764 3.636594 3.636008 3.594774 3.561965 3.597619 3.626632 3.624638 3.607423 3.600818 3.601193 3.569019 3.55497 3.572172 3.552023 3.5422 3.544605 3.539434 3.573691 3.56684 3.570025 3.573837 3.562317 3.556477 3.525605 3.505778 3.496706 3.485985 3.492956 3.512909 3.480215 3.496653 3.496069 3.47882 3.48768 3.482535 3.498869 3.589042 3.541282 3.561948 3.555397 3.530026 3.511794 3.488285 3.489392 3.494968 3.454961 3.461714 3.422696 3.421906 3.404451 3.396811 3.365206 3.317426 3.296259 3.284401 3.247969 3.240594 3.207092 3.201881 3.165954 3.143108 3.073437 3.02117 3.053411 2.942324 2.937009 2.926095 2.891322 2.891361 2.867401 2.825044 2.80746 2.79117 2.779535 2.737425 2.727531 2.702699 2.670127 2.606355 2.631603 2.630567 2.635312 2.61298 2.57824 2.577892 2.562479 2.567782 2.563598 2.570336 2.514441 2.483223 2.475679 2.433665 2.444482 2.365714 2.374523 2.334393 2.386715 2.414519 2.475183 2.466554 2.528516 2.509919 2.522085 2.562729 2.578056 2.626632 2.620032 2.614638 2.62183 2.57655 2.599855 2.64179 2.658672 2.649909 2.669257 2.65813 2.646165 2.598974 2.554009 2.556222 2.460161 2.429598 2.416372 2.408345 2.3907 2.321688 2.282998 2.244499 2.182281 2.151155 2.087729 2.027795 1.984802 1.917764 1.87904 1.835448 1.80703 1.777866 1.79794 1.780093 1.72359 1.697551 1.679243 1.685739 1.665855 1.626565 1.61626 1.624338 1.623658 1.570909 1.507527 1.488607 1.466152 1.420195 1.363742 1.353343 1.301351 1.265258 1.215453 1.204738 1.164126 1.227755 1.10501 1.037718 0.9888577 0.9728338 0.9175446 0.8734338 0.8159435 0.8696293 0.8746496 0.8136835 0.8088296 0.8150021 0.7090008 0.5893846 0.5292193 0.4686043 0.4036604 0.337051 0.3105155 0.2727204 0.2411763 0.2231509 0.2177808 0.2006842 0.1655429 0.1421965 0.1929954 0.2147228 0.1749359 0.1154366 -9999 -9999 -9999 -9999 -9999 -9999 -9999 -9999 -9999 -9999 -9999 -9999 -9999 -9999 -9999 -9999 -9999 -9999 -9999 -9999 -9999 -9999 -9999 -9999 -9999 -9999 -9999 -9999 -9999 -9999 -9999 -9999 -9999 -9999 -9999 -9999 -9999 -9999 -9999 -9999 -9999 -9999 -9999 -9999 -9999 -9999 -9999 -9999 -9999 -9999 -9999 -9999 -9999 -9999 -9999 -9999 -9999 -9999 -9999 -9999 -9999 -9999 -9999 -9999 -9999 -9999 -9999 -9999 -9999 -9999 -9999 -9999 -9999 -9999 -9999 -9999 -9999 -9999 -9999 -9999 -9999 -9999 -9999 -9999 -9999 -9999 -9999 -9999 -9999 -9999 -9999 -9999 -9999 -9999 -9999 -9999 -9999 -9999 -9999 -9999 -9999 -9999 -9999 -9999 
-9999 -9999 -9999 -9999 -9999 -9999 -9999 -9999 -9999 -9999 -9999 -9999 -9999 -9999 -9999 -9999 -9999 -9999 -9999 -9999 -9999 -9999 -9999 -9999 -9999 -9999 -9999 -9999 -9999 -9999 -9999 -9999 -9999 -9999 -9999 -9999 -9999 -9999 -9999 -9999 -9999 -9999 -9999 -9999 -9999 -9999 -9999 -9999 -9999 -9999 -9999 -9999 -9999 -9999 -9999 -9999 -9999 -9999 -9999 -9999 -9999 -9999 -9999 -9999 -9999 -9999 -9999 -9999 -9999 -9999 -9999 -9999 -9999 -9999 -9999 -9999 -9999 -9999 -9999 -9999 -9999 -9999 -9999 -9999 -9999 -9999 -9999 -9999 -9999 -9999 -9999 -9999 -9999 -9999 -9999 -9999 -9999 -9999 -9999 -9999 -9999 -9999 -9999 4.501106 4.52451 4.518144 4.452435 4.452077 4.436182 4.435956 4.419627 4.422162 4.408404 4.41634 4.416453 4.398026 4.370644 4.389023 4.367671 4.360678 4.331472 4.347234 4.344533 4.340362 4.344501 4.341066 4.342237 4.344834 4.341115 4.331816 4.331702 4.318529 4.323666 4.290823 4.291212 4.294309 4.281498 4.273182 4.330259 4.338163 4.337729 4.335475 4.331241 4.286985 4.336077 4.328617 4.323838 4.281029 4.296887 4.284854 4.294061 4.312845 4.304757 4.311728 4.331203 4.314349 4.317649 4.340703 4.337866 4.33742 4.323769 4.332821 4.313318 4.319984 4.320667 4.319511 4.354838 4.351757 4.357948 4.36011 4.358976 4.360204 4.39758 4.396925 4.391986 4.390832 4.392783 4.394619 4.400162 4.404813 4.395669 4.40912 4.419014 4.419882 4.416982 4.432613 4.428514 4.420609 4.435469 4.428283 4.427735 4.429542 4.446589 4.437439 4.431107 4.455719 4.462892 4.440046 4.455659 4.461981 4.470223 4.476089 4.480172 4.479341 4.475266 4.475524 4.465081 4.464401 4.458642 4.461609 4.461641 4.465714 4.465487 4.47449 4.467482 4.483161 4.482927 4.448428 4.449809 4.481259 4.458518 4.408006 4.412307 4.424797 4.432918 4.440841 4.429217 4.431501 4.426818 4.431441 4.431273 4.42942 4.433967 4.428984 4.444565 4.447711 4.452203 4.45013 4.46182 4.470473 4.47662 4.473886 4.472909 4.466799 4.467767 4.468749 4.489713 4.485767 4.500162 4.499365 4.496704 4.500212 4.518394 4.517412 4.522873 4.542676 4.560337 4.559317 4.563602 4.560996 4.559542 4.560883 4.583638 4.545978 4.567284 4.594215 4.593993 4.59388 4.595231 4.619101 4.613975 4.617577 4.645154 4.638749 4.640192 4.652576 4.667886 4.669135 -9999 -9999 -9999 -9999 -9999 -9999 -9999 -9999 -9999 -9999 -9999 -9999 -9999 -9999 -9999 -9999 -9999 -9999 -9999 -9999 -9999 -9999 -9999 -9999 -9999 -9999 -9999 -9999 -9999 -9999 -9999 -9999 -9999 -9999 -9999 -9999 -9999 -9999 -9999 4.53826 4.560207 4.56355 4.499509 4.473724 4.458367 4.426346 4.403297 4.352594 4.329445 4.317816 4.287179 4.258517 4.223421 4.174883 4.20599 4.165592 4.144453 4.113983 4.079977 4.081638 4.050698 4.04601 4.032257 4.008596 3.996593 3.991692 3.977286 3.955543 3.972743 3.917209 3.927588 3.908156 3.909403 3.908421 3.903175 3.908502 3.879148 3.877141 3.859007 3.863815 3.805202 3.774267 3.773931 3.77981 3.762148 3.748394 3.761148 3.759744 3.759444 3.751868 3.729435 3.726343 3.717492 3.708532 3.707064 3.705075 3.694815 3.694028 3.697599 3.687481 3.69197 3.671102 3.634132 3.628359 3.624747 3.633018 3.621061 3.611678 3.60453 3.611505 3.599848 3.60685 3.583036 3.585118 3.561479 3.538347 3.543072 3.504763 3.512652 3.519454 3.539733 3.528268 3.561052 3.555949 3.50099 3.553853 3.558151 3.545269 3.529992 3.497911 3.476158 3.488459 3.50385 3.522043 3.482754 3.456471 3.455722 3.477388 3.471198 3.473757 3.476992 3.521534 3.561471 3.555203 3.548981 3.543245 3.493219 3.48989 3.48796 3.49135 3.449523 3.415589 3.409515 3.403804 3.39068 3.363532 3.347198 3.319301 3.29946 3.274982 3.267594 3.211122 3.206647 3.149709 3.130488 3.042033 3.009835 2.990812 2.953512 2.939295 2.931493 2.908907 2.873645 2.845089 2.845006 2.797621 2.777115 2.762649 2.735847 2.706809 2.687861 2.673802 2.654423 2.581543 2.582621 2.610651 2.577945 2.583695 2.569221 2.574284 2.546841 2.554677 2.553155 2.555569 2.45367 2.443015 2.438104 2.455655 2.469481 2.336851 2.377072 2.384345 2.386602 2.39806 2.427464 2.429377 2.520518 2.503496 2.518243 2.521172 2.563181 2.581965 2.615141 2.60622 2.586136 2.570006 2.590355 2.615808 2.639685 2.638778 2.652275 2.629174 2.620437 2.587329 2.548206 2.556844 2.484885 2.434233 2.415595 2.404078 2.383172 2.320532 2.25437 2.262191 2.203191 2.139069 2.08955 2.062807 1.994578 1.942916 1.883016 1.854214 1.804093 1.752714 1.775333 1.771123 1.744766 1.733482 1.705952 1.707994 1.692972 1.685178 1.62361 1.596182 1.567647 1.551963 1.5052 1.461947 1.409191 1.385311 1.370789 1.299065 1.277632 1.229538 1.201069 1.177269 1.162148 1.165489 1.133747 1.037676 1.008652 0.9665047 0.9384819 0.8912068 0.8035998 0.8405911 0.8403537 0.7359203 0.740842 0.6566756 0.6157796 0.5561175 0.5211749 0.4249931 0.3555663 0.3313213 0.3126587 0.2912227 0.213919 0.188025 0.2038696 0.2010234 0.1674815 0.1244435 0.1524831 0.2127978 0.1897933 0.06010405 -0.03939363 -9999 -9999 -9999 -9999 -9999 -9999 -9999 -9999 -9999 -9999 -9999 -9999 -9999 -9999 -9999 -9999 -9999 -9999 -9999 -9999 -9999 -9999 -9999 -9999 -9999 -9999 -9999 -9999 -9999 -9999 -9999 -9999 -9999 -9999 -9999 -9999 -9999 -9999 -9999 -9999 -9999 -9999 -9999 -9999 -9999 -9999 -9999 -9999 -9999 -9999 -9999 -9999 -9999 -9999 -9999 -9999 -9999 -9999 -9999 -9999 -9999 -9999 -9999 -9999 -9999 -9999 -9999 -9999 -9999 -9999 -9999 -9999 -9999 -9999 -9999 -9999 -9999 -9999 -9999 -9999 -9999 -9999 -9999 -9999 -9999 -9999 -9999 -9999 -9999 -9999 -9999 -9999 -9999 -9999 -9999 -9999 -9999 -9999 -9999 -9999 -9999 -9999 -9999 
-9999 -9999 -9999 -9999 -9999 -9999 -9999 -9999 -9999 -9999 -9999 -9999 -9999 -9999 -9999 -9999 -9999 -9999 -9999 -9999 -9999 -9999 -9999 -9999 -9999 -9999 -9999 -9999 -9999 -9999 -9999 -9999 -9999 -9999 -9999 -9999 -9999 -9999 -9999 -9999 -9999 -9999 -9999 -9999 -9999 -9999 -9999 -9999 -9999 -9999 -9999 -9999 -9999 -9999 -9999 -9999 -9999 -9999 -9999 -9999 -9999 -9999 -9999 -9999 -9999 -9999 -9999 -9999 -9999 -9999 -9999 -9999 -9999 -9999 -9999 -9999 -9999 -9999 -9999 -9999 -9999 -9999 -9999 -9999 -9999 -9999 -9999 -9999 -9999 -9999 -9999 -9999 -9999 -9999 -9999 -9999 -9999 -9999 -9999 -9999 -9999 -9999 -9999 4.502023 4.417508 4.41696 4.446232 4.440692 4.428872 4.422002 4.409151 4.419595 4.404804 4.398388 4.400955 4.370674 4.349024 4.339994 4.351515 4.336697 4.337214 4.321439 4.32898 4.319628 4.326372 4.33329 4.302973 4.296548 4.30236 4.303426 4.303987 4.293183 4.268663 4.271906 4.281567 4.272213 4.261779 4.254471 4.322859 4.271648 4.316633 4.320123 4.316132 4.331001 4.318697 4.317887 4.277157 4.279915 4.263958 4.275616 4.295581 4.296935 4.291298 4.301081 4.30144 4.308548 4.313529 4.314644 4.318697 4.290779 4.296664 4.298491 4.29754 4.312817 4.31665 4.306093 4.307702 4.323885 4.326464 4.340881 4.345493 4.345953 4.364052 4.378586 4.363001 4.363907 4.368552 4.372959 4.390481 4.379589 4.383656 4.383739 4.405621 4.40857 4.397808 4.386124 4.411124 4.408846 4.41516 4.427083 4.41384 4.417171 4.418738 4.426728 4.428401 4.421006 4.418152 4.417246 4.41768 4.427152 4.429273 4.427599 4.465868 4.45104 4.438818 4.435559 4.428941 4.44663 4.452245 4.452132 4.449985 4.472063 4.466893 4.4318 4.43078 4.429069 4.436183 4.441202 4.433023 4.433943 4.390022 4.400426 4.414122 4.414915 4.421098 4.42843 4.412063 4.411215 4.416594 4.42551 4.431246 4.425611 4.418509 4.417247 4.422564 4.438382 4.440943 4.444217 4.440835 4.442181 4.443213 4.46194 4.463128 4.463752 4.468665 4.47289 4.477665 4.480691 4.488106 4.488872 4.491841 4.492763 4.492286 4.50302 4.511863 4.508911 4.529107 4.547588 4.548975 4.548182 4.546554 4.561474 4.563886 4.568514 4.596949 4.611378 4.589252 4.576308 4.578865 4.600203 4.601655 4.603357 4.633536 4.634824 4.624726 4.629594 4.642396 4.648366 -9999 -9999 -9999 -9999 -9999 -9999 -9999 -9999 -9999 -9999 -9999 -9999 -9999 -9999 -9999 -9999 -9999 -9999 -9999 -9999 -9999 -9999 -9999 -9999 -9999 -9999 -9999 -9999 -9999 -9999 -9999 -9999 -9999 -9999 -9999 -9999 -9999 -9999 -9999 -9999 -9999 4.516996 4.487089 4.468958 4.45505 4.425836 4.393198 4.343317 4.327091 4.301579 4.285191 4.235766 4.213611 4.173508 4.152385 4.105494 4.06145 4.054163 4.056168 4.041207 4.075744 4.061275 4.026628 4.014852 4.017134 3.978765 3.950527 3.909378 3.897333 3.888022 3.857259 3.907556 3.897148 3.898958 3.893203 3.86864 3.849605 3.851826 3.854199 3.814224 3.788355 3.75108 3.770378 3.754512 3.758245 3.738929 3.739502 3.741369 3.737762 3.716351 3.709538 3.720354 3.711885 3.695713 3.696537 3.698597 3.691975 3.666712 3.674299 3.656249 3.671094 3.621941 3.613326 3.615807 3.613872 3.616387 3.614908 3.597901 3.609779 3.5958 3.594221 3.570623 3.576041 3.561856 3.539349 3.525794 3.487809 3.479806 3.469707 3.475799 3.469756 3.474067 3.484557 3.496368 3.497975 3.496236 3.49998 3.521381 3.4586 3.492499 3.475545 3.481236 3.473898 3.45999 3.449078 3.43318 3.454783 3.450872 3.454231 3.464333 3.47103 3.546615 3.541266 3.532772 3.516781 3.515006 3.48932 3.475021 3.459155 3.482257 3.459556 3.430651 3.390579 3.391896 3.383881 3.350586 3.330089 3.293436 3.306751 3.25528 3.245055 3.174719 3.185994 3.102781 3.115116 3.004632 3.000537 3.045131 2.926607 2.925831 2.911045 2.886927 2.846935 2.821883 2.788579 2.783511 2.764146 2.744047 2.716011 2.689884 2.65211 2.655505 2.62519 2.590615 2.573095 2.5524 2.555351 2.543485 2.541847 2.555709 2.53187 2.529516 2.514103 2.507495 2.448493 2.431464 2.432388 2.457763 2.369541 2.400872 2.358058 2.363338 2.366792 2.344331 2.352153 2.407025 2.452002 2.494811 2.488307 2.512755 2.537205 2.580162 2.575768 2.595709 2.596401 2.599313 2.61827 2.628856 2.622566 2.613505 2.62226 2.604104 2.590424 2.567315 2.521873 2.506685 2.439747 2.41471 2.402417 2.3899 2.366013 2.308672 2.27207 2.252967 2.204692 2.146966 2.117287 2.054447 2.003184 1.946822 1.918579 1.857689 1.838266 1.759489 1.748011 1.764737 1.74805 1.705384 1.670782 1.672808 1.647653 1.601593 1.583704 1.550298 1.534806 1.516528 1.488388 1.441627 1.392837 1.360811 1.316332 1.291402 1.256751 1.215803 1.162752 1.127634 1.111706 1.152284 1.135349 1.07949 1.017871 0.9939845 0.9562629 0.9525093 0.9202875 0.8563489 0.869946 0.7211255 0.6551031 0.6243944 0.6036318 0.5414799 0.4794733 0.4162796 0.3479149 0.3251553 0.2998116 0.2745336 0.2322756 0.2093876 0.1917186 0.2136631 0.1766676 0.1293472 0.09494357 0.2004581 0.1027453 0.03607413 -0.05068796 -9999 -9999 -9999 -9999 -9999 -9999 -9999 -9999 -9999 -9999 -9999 -9999 -9999 -9999 -9999 -9999 -9999 -9999 -9999 -9999 -9999 -9999 -9999 -9999 -9999 -9999 -9999 -9999 -9999 -9999 -9999 -9999 -9999 -9999 -9999 -9999 -9999 -9999 -9999 -9999 -9999 -9999 -9999 -9999 -9999 -9999 -9999 -9999 -9999 -9999 -9999 -9999 -9999 -9999 -9999 -9999 -9999 -9999 -9999 -9999 -9999 -9999 -9999 -9999 -9999 -9999 -9999 -9999 -9999 -9999 -9999 -9999 -9999 -9999 -9999 -9999 -9999 -9999 -9999 -9999 -9999 -9999 -9999 -9999 -9999 -9999 -9999 -9999 -9999 -9999 -9999 -9999 -9999 -9999 -9999 -9999 -9999 -9999 -9999 -9999 -9999 -9999 -9999 
-9999 -9999 -9999 -9999 -9999 -9999 -9999 -9999 -9999 -9999 -9999 -9999 -9999 -9999 -9999 -9999 -9999 -9999 -9999 -9999 -9999 -9999 -9999 -9999 -9999 -9999 -9999 -9999 -9999 -9999 -9999 -9999 -9999 -9999 -9999 -9999 -9999 -9999 -9999 -9999 -9999 -9999 -9999 -9999 -9999 -9999 -9999 -9999 -9999 -9999 -9999 -9999 -9999 -9999 -9999 -9999 -9999 -9999 -9999 -9999 -9999 -9999 -9999 -9999 -9999 -9999 -9999 -9999 -9999 -9999 -9999 -9999 -9999 -9999 -9999 -9999 -9999 -9999 -9999 -9999 -9999 -9999 -9999 -9999 -9999 -9999 -9999 -9999 -9999 -9999 -9999 -9999 -9999 -9999 -9999 -9999 -9999 -9999 -9999 -9999 -9999 -9999 4.440911 4.433691 4.415117 4.401813 4.392365 4.40714 4.393741 4.416253 4.414269 4.416901 4.36982 4.359069 4.346834 4.347777 4.324399 4.327749 4.332656 4.325662 4.339245 4.320192 4.322545 4.301488 4.306339 4.288277 4.291468 4.288187 4.289651 4.274794 4.26301 4.265774 4.254616 4.264546 4.241561 4.241501 4.244788 4.245806 4.2508 4.291771 4.243003 4.294246 4.297851 4.29286 4.245168 4.242881 4.207797 4.2155 4.21013 4.257995 4.288752 4.247235 4.249868 4.259197 4.260983 4.272207 4.28035 4.276491 4.281483 4.280772 4.299956 4.30219 4.293867 4.304714 4.304827 4.309071 4.284859 4.303374 4.306728 4.302533 4.324915 4.339869 4.340772 4.342574 4.35571 4.356483 4.357998 4.363298 4.357039 4.365644 4.373646 4.37389 4.368951 4.373531 4.372283 4.374846 4.394049 4.378265 4.393507 4.394621 4.387348 4.393445 4.402857 4.422098 4.422408 4.41315 4.407055 4.407895 4.411409 4.419003 4.421474 4.415679 4.415154 4.44365 4.424388 4.421583 4.42369 4.438361 4.435181 4.445394 4.447188 4.421473 4.422814 4.43096 4.419724 4.420219 4.414578 4.417367 4.371805 4.379004 4.380964 4.384091 4.390072 4.38994 4.392233 4.372195 4.401488 4.394711 4.376537 4.396439 4.410223 4.414592 4.404907 4.399329 4.398628 4.392076 4.417178 4.402197 4.414486 4.416631 4.402683 4.423739 4.461221 4.454723 4.45115 4.455995 4.463983 4.463522 4.467811 4.477027 4.474774 4.47828 4.478855 4.495893 4.49053 4.488944 4.496356 4.511439 4.550347 4.560237 4.557158 4.55521 4.563621 4.559118 4.565776 4.542108 4.546457 4.604486 4.562181 4.569525 4.57572 4.584682 4.593021 4.615898 4.605889 4.622803 4.615745 -9999 -9999 -9999 -9999 -9999 -9999 -9999 -9999 -9999 -9999 -9999 -9999 -9999 -9999 -9999 -9999 -9999 -9999 -9999 -9999 -9999 -9999 -9999 -9999 -9999 -9999 -9999 -9999 -9999 -9999 -9999 -9999 -9999 -9999 -9999 -9999 -9999 -9999 -9999 -9999 4.494008 4.492592 4.485572 4.461395 4.457291 4.438133 4.411529 4.395086 4.343883 4.318674 4.29703 4.26644 4.248584 4.215899 4.174089 4.160194 4.114491 4.102509 4.072914 4.034425 4.010959 4.03647 4.027966 4.002629 4.011937 4.01105 3.975195 3.909374 3.903665 3.874117 3.869852 3.844445 3.851058 3.838751 3.825318 3.82122 3.848207 3.827979 3.847578 3.844076 3.847905 3.77741 3.78788 3.769875 3.732386 3.741508 3.727945 3.725698 3.721987 3.71544 3.704799 3.700486 3.677225 3.653729 3.684059 3.697936 3.647599 3.672388 3.671737 3.640694 3.644858 3.653686 3.610717 3.601988 3.599928 3.634221 3.628806 3.611018 3.594659 3.58448 3.580894 3.572336 3.519261 3.515077 3.505626 3.477752 3.48402 3.475016 3.466149 3.460783 3.45233 3.446961 3.454392 3.451656 3.448037 3.462174 3.52537 3.443886 3.439925 3.433268 3.427155 3.46048 3.474385 3.465776 3.45205 3.434736 3.423558 3.427458 3.442142 3.453818 3.477459 3.509691 3.489763 3.48435 3.502897 3.482588 3.502975 3.469476 3.500491 3.444608 3.476179 3.43783 3.427954 3.409484 3.372704 3.37579 3.324761 3.290566 3.289039 3.28355 3.238886 3.221978 3.16149 3.108116 3.115616 3.039026 3.01587 3.035226 2.927847 2.906689 2.917157 2.893215 2.832989 2.785983 2.757819 2.76463 2.750709 2.743316 2.690204 2.679767 2.674705 2.658464 2.618747 2.610198 2.582583 2.5471 2.536215 2.50286 2.537973 2.507743 2.469068 2.496938 2.485734 2.447121 2.45757 2.417159 2.396634 2.40812 2.386707 2.424725 2.40748 2.343733 2.317179 2.369164 2.376606 2.337055 2.36406 2.457688 2.435409 2.495956 2.50275 2.526971 2.552058 2.592364 2.591642 2.599946 2.60572 2.606036 2.599823 2.60753 2.614851 2.563802 2.609948 2.566651 2.538139 2.499882 2.464828 2.443228 2.436539 2.41205 2.392575 2.370331 2.300609 2.252542 2.261572 2.195535 2.140367 2.112941 2.053854 2.0038 1.946388 1.916608 1.85813 1.836374 1.831996 1.770393 1.741322 1.720625 1.703286 1.667302 1.653134 1.597726 1.583162 1.54184 1.537197 1.490968 1.466125 1.468114 1.437744 1.390796 1.322118 1.301518 1.251865 1.223531 1.182903 1.11129 1.088747 1.109581 1.085517 1.146957 1.142689 1.081234 1.059335 0.9959249 0.965842 0.8284536 0.8488123 0.8644467 0.7064916 0.6458601 0.6175439 0.5644817 0.5314069 0.479663 0.4129181 0.379362 0.3521987 0.3244875 0.2796546 0.2781642 0.267717 0.2697926 0.2141539 0.1864876 0.168734 0.1866209 0.1870433 0.04609383 -0.005435631 -0.02791492 -9999 -9999 -9999 -9999 -9999 -9999 -9999 -9999 -9999 -9999 -9999 -9999 -9999 -9999 -9999 -9999 -9999 -9999 -9999 -9999 -9999 -9999 -9999 -9999 -9999 -9999 -9999 -9999 -9999 -9999 -9999 -9999 -9999 -9999 -9999 -9999 -9999 -9999 -9999 -9999 -9999 -9999 -9999 -9999 -9999 -9999 -9999 -9999 -9999 -9999 -9999 -9999 -9999 -9999 -9999 -9999 -9999 -9999 -9999 -9999 -9999 -9999 -9999 -9999 -9999 -9999 -9999 -9999 -9999 -9999 -9999 -9999 -9999 -9999 -9999 -9999 -9999 -9999 -9999 -9999 -9999 -9999 -9999 -9999 -9999 -9999 -9999 -9999 -9999 -9999 -9999 -9999 -9999 -9999 -9999 -9999 -9999 -9999 -9999 -9999 -9999 -9999 -9999 
-9999 -9999 -9999 -9999 -9999 -9999 -9999 -9999 -9999 -9999 -9999 -9999 -9999 -9999 -9999 -9999 -9999 -9999 -9999 -9999 -9999 -9999 -9999 -9999 -9999 -9999 -9999 -9999 -9999 -9999 -9999 -9999 -9999 -9999 -9999 -9999 -9999 -9999 -9999 -9999 -9999 -9999 -9999 -9999 -9999 -9999 -9999 -9999 -9999 -9999 -9999 -9999 -9999 -9999 -9999 -9999 -9999 -9999 -9999 -9999 -9999 -9999 -9999 -9999 -9999 -9999 -9999 -9999 -9999 -9999 -9999 -9999 -9999 -9999 -9999 -9999 -9999 -9999 -9999 -9999 -9999 -9999 -9999 -9999 -9999 -9999 -9999 -9999 -9999 -9999 -9999 -9999 -9999 -9999 -9999 -9999 -9999 -9999 -9999 -9999 -9999 -9999 4.431828 4.431073 4.414902 4.458297 4.399655 4.392589 4.384332 4.385096 4.375002 4.367889 4.352067 4.350972 4.350972 4.337875 4.321509 4.321759 4.317886 4.321413 4.322784 4.322557 4.313542 4.314221 4.304545 4.29353 4.281391 4.25191 4.243236 4.241791 4.242465 4.259894 4.236563 4.23317 4.230974 4.229664 4.234084 4.220441 4.226221 4.235958 4.235505 4.235731 4.230014 4.270264 4.250076 4.199202 4.220186 4.220299 4.206661 4.219932 4.264503 4.234349 4.242049 4.241256 4.248961 4.252935 4.257019 4.277782 4.274829 4.276073 4.28118 4.283601 4.285195 4.28772 4.284628 4.289983 4.272465 4.280553 4.281637 4.281881 4.295469 4.289284 4.321401 4.320785 4.343222 4.340993 4.320869 4.315696 4.324775 4.353146 4.353337 4.353549 4.36241 4.360443 4.373209 4.378959 4.362167 4.367377 4.369148 4.369314 4.3705 4.374946 4.380155 4.381804 4.388465 4.406376 4.408113 4.400883 4.390687 4.411775 4.399028 4.407057 4.403662 4.406134 4.40973 4.411424 4.405459 4.420436 4.400837 4.402931 4.415518 4.401731 4.40154 4.393109 4.405736 4.411925 4.407369 4.410883 4.358526 4.360551 4.370269 4.372891 4.363067 4.366749 4.370506 4.363455 4.328896 4.35485 4.364116 4.34716 4.347312 4.373161 4.362891 4.365323 4.380149 4.37979 4.390968 4.369473 4.36458 4.366663 4.372248 4.372245 4.378486 4.386993 4.409469 4.418353 4.445026 4.444817 4.45517 4.457469 4.458901 4.463136 4.462354 4.470245 4.489284 4.488491 4.488944 4.487158 4.445517 4.524079 4.548482 4.547348 4.54571 4.547994 4.500444 4.523506 4.526251 4.544578 4.545042 4.561845 4.558574 4.575701 4.577398 4.57703 4.604863 4.61791 4.610103 -9999 -9999 -9999 -9999 -9999 -9999 -9999 -9999 -9999 -9999 -9999 -9999 -9999 -9999 -9999 -9999 -9999 -9999 -9999 -9999 -9999 -9999 -9999 -9999 -9999 -9999 -9999 -9999 -9999 -9999 -9999 -9999 -9999 -9999 -9999 -9999 -9999 -9999 -9999 -9999 4.467982 4.471807 4.455031 4.437502 4.43585 4.41885 4.410174 4.382568 4.321032 4.308132 4.302696 4.277534 4.245897 4.212379 4.190412 4.128098 4.101435 4.050356 4.014609 4.009688 4.054417 4.015687 3.991946 3.992858 4.003004 3.939009 3.965093 3.956171 3.927943 3.921882 3.921768 3.883943 3.824974 3.8707 3.818835 3.866407 3.842227 3.833161 3.782413 3.819126 3.789225 3.770823 3.737271 3.722238 3.747091 3.716303 3.722628 3.715881 3.699172 3.694418 3.693967 3.685364 3.652125 3.626733 3.639437 3.6226 3.637846 3.652828 3.658646 3.659401 3.642423 3.620551 3.594085 3.592174 3.611635 3.62235 3.595433 3.588983 3.579944 3.557101 3.533162 3.50731 3.486042 3.501749 3.474366 3.459987 3.462585 3.464259 3.454823 3.449279 3.439972 3.433656 3.429354 3.43411 3.431972 3.495784 3.481393 3.407766 3.465312 3.384339 3.412517 3.399325 3.399779 3.437565 3.428127 3.418983 3.417036 3.402428 3.398371 3.421302 3.442815 3.430063 3.410218 3.434616 3.452618 3.475686 3.464434 3.460694 3.450511 3.450511 3.459069 3.417929 3.416588 3.39579 3.363074 3.34405 3.340945 3.280312 3.274249 3.198869 3.158034 3.151481 3.117225 3.086773 3.101614 3.036828 2.975549 2.958461 2.89696 2.895947 2.885668 2.836592 2.822523 2.795654 2.797848 2.744507 2.731012 2.692747 2.664293 2.653303 2.643267 2.621578 2.587 2.578372 2.547686 2.509723 2.502133 2.489484 2.475262 2.441922 2.444356 2.456465 2.397983 2.363223 2.395872 2.34571 2.385923 2.394795 2.359892 2.369747 2.28554 2.318725 2.334111 2.340649 2.352945 2.349296 2.3652 2.405017 2.421426 2.456818 2.476851 2.517216 2.551867 2.582349 2.591142 2.576657 2.595516 2.606844 2.61115 2.604732 2.6003 2.575651 2.610615 2.554741 2.571395 2.531366 2.485416 2.477404 2.462146 2.432242 2.378643 2.360141 2.302275 2.274445 2.247722 2.229213 2.17374 2.097089 2.050824 2.019239 1.961278 1.91536 1.845818 1.810651 1.784736 1.741758 1.695095 1.670617 1.673457 1.656178 1.584325 1.559871 1.531349 1.4808 1.478516 1.433002 1.432042 1.439645 1.434545 1.393797 1.313373 1.270789 1.252679 1.199584 1.161713 1.089901 1.077921 1.052824 1.071847 1.053815 1.045223 0.993968 0.9320248 0.9086178 0.9075711 0.8228392 0.8017038 0.8412197 0.7647468 0.6855179 0.6261302 0.5517694 0.5111478 0.4609075 0.4042307 0.3824928 0.3521043 0.3393525 0.3364831 0.3183343 0.2210721 0.1799607 0.2132763 0.1870281 0.1626329 0.1629194 0.1221919 0.03588633 -0.007473149 -0.03382868 -9999 -9999 -9999 -9999 -9999 -9999 -9999 -9999 -9999 -9999 -9999 -9999 -9999 -9999 -9999 -9999 -9999 -9999 -9999 -9999 -9999 -9999 -9999 -9999 -9999 -9999 -9999 -9999 -9999 -9999 -9999 -9999 -9999 -9999 -9999 -9999 -9999 -9999 -9999 -9999 -9999 -9999 -9999 -9999 -9999 -9999 -9999 -9999 -9999 -9999 -9999 -9999 -9999 -9999 -9999 -9999 -9999 -9999 -9999 -9999 -9999 -9999 -9999 -9999 -9999 -9999 -9999 -9999 -9999 -9999 -9999 -9999 -9999 -9999 -9999 -9999 -9999 -9999 -9999 -9999 -9999 -9999 -9999 -9999 -9999 -9999 -9999 -9999 -9999 -9999 -9999 -9999 -9999 -9999 -9999 -9999 -9999 -9999 -9999 -9999 -9999 -9999 -9999 
-9999 -9999 -9999 -9999 -9999 -9999 -9999 -9999 -9999 -9999 -9999 -9999 -9999 -9999 -9999 -9999 -9999 -9999 -9999 -9999 -9999 -9999 -9999 -9999 -9999 -9999 -9999 -9999 -9999 -9999 -9999 -9999 -9999 -9999 -9999 -9999 -9999 -9999 -9999 -9999 -9999 -9999 -9999 -9999 -9999 -9999 -9999 -9999 -9999 -9999 -9999 -9999 -9999 -9999 -9999 -9999 -9999 -9999 -9999 -9999 -9999 -9999 -9999 -9999 -9999 -9999 -9999 -9999 -9999 -9999 -9999 -9999 -9999 -9999 -9999 -9999 -9999 -9999 -9999 -9999 -9999 -9999 -9999 -9999 -9999 -9999 -9999 -9999 -9999 -9999 -9999 -9999 -9999 -9999 -9999 -9999 -9999 -9999 -9999 -9999 -9999 -9999 4.427183 4.42763 4.407485 4.386284 4.393235 4.389293 4.36975 4.375081 4.334542 4.359709 4.339169 4.334709 4.338955 4.323008 4.313558 4.297842 4.310579 4.305304 4.298983 4.285842 4.281742 4.278219 4.297449 4.266912 4.233696 4.239519 4.228719 4.228606 4.223601 4.223393 4.214014 4.210785 4.218772 4.218719 4.210859 4.173067 4.19165 4.204767 4.208483 4.211501 4.176851 4.167677 4.167799 4.189515 4.19875 4.192998 4.202174 4.198367 4.205067 4.175563 4.229665 4.23935 4.239363 4.242886 4.252476 4.243713 4.254025 4.257172 4.260206 4.250868 4.247441 4.250443 4.245493 4.235538 4.254745 4.253838 4.255935 4.274808 4.275715 4.287101 4.288301 4.292991 4.298698 4.287396 4.269706 4.29902 4.318348 4.335699 4.329103 4.338828 4.352232 4.334485 4.332441 4.30821 4.354312 4.361941 4.369433 4.370001 4.360453 4.35909 4.360573 4.361161 4.359933 4.367049 4.39979 4.397228 4.39453 4.393737 4.397906 4.400582 4.389575 4.386518 4.396883 4.402991 4.371067 4.379967 4.373972 4.379387 4.39043 4.377214 4.374273 4.372942 4.373543 4.372437 4.376348 4.331192 4.347621 4.356197 4.35767 4.363426 4.359011 4.350647 4.32774 4.327413 4.316154 4.321188 4.325943 4.320887 4.326106 4.333688 4.339643 4.338414 4.336991 4.347185 4.342976 4.355847 4.373826 4.378685 4.365296 4.360403 4.361054 4.375303 4.383166 4.387533 4.40092 4.398975 4.418974 4.421429 4.449661 4.443136 4.442122 4.452254 4.408084 4.421213 4.419124 4.427772 4.440302 4.442942 4.483433 4.49297 4.488221 4.485992 4.490583 4.504215 4.496509 4.518102 4.531719 4.533298 4.557472 4.556677 4.548367 4.566903 4.572274 4.612127 4.616244 -9999 -9999 -9999 -9999 -9999 -9999 -9999 -9999 -9999 -9999 -9999 -9999 -9999 -9999 -9999 -9999 -9999 -9999 -9999 -9999 -9999 -9999 -9999 -9999 -9999 -9999 -9999 -9999 -9999 -9999 -9999 -9999 -9999 -9999 -9999 -9999 -9999 -9999 -9999 -9999 -9999 -9999 4.436675 4.413286 4.405754 4.408447 4.383048 4.366259 4.324038 4.306796 4.277563 4.250846 4.206358 4.155889 4.144135 4.116496 4.057182 4.08222 4.056664 4.056425 4.031919 4.000505 3.921518 3.964836 3.974771 3.923075 3.897974 3.86309 3.866396 3.857514 3.853773 3.82414 3.869278 3.866904 3.859366 3.866206 3.82572 3.796569 3.798165 3.798678 3.770746 3.758232 3.718488 3.714555 3.685416 3.703648 3.713442 3.678515 3.687318 3.672986 3.667364 3.629037 3.672708 3.673518 3.635853 3.619928 3.656704 3.641842 3.622151 3.618617 3.638762 3.622158 3.590331 3.590267 3.578099 3.582831 3.543723 3.514766 3.504088 3.495344 3.488856 3.464622 3.478285 3.474359 3.440999 3.438663 3.403255 3.441312 3.440764 3.427079 3.440517 3.434129 3.411187 3.427116 3.408438 3.445435 3.417645 3.391101 3.348615 3.39267 3.383237 3.383332 3.429212 3.425864 3.424119 3.422476 3.411165 3.409055 3.41705 3.415468 3.377536 3.432818 3.415961 3.423247 3.451809 3.449362 3.444119 3.43821 3.44477 3.440791 3.447387 3.395722 3.392554 3.348351 3.348076 3.332022 3.315449 3.274851 3.26076 3.151516 3.13871 3.124992 3.096378 3.073517 3.038473 3.013582 2.949204 2.942387 2.881781 2.881275 2.865741 2.830921 2.806178 2.756119 2.73093 2.720045 2.711446 2.668744 2.643144 2.64382 2.618147 2.580382 2.552016 2.543235 2.499275 2.505037 2.492136 2.480554 2.385906 2.413426 2.400208 2.386277 2.400219 2.358226 2.322646 2.317224 2.324952 2.379109 2.313422 2.344961 2.255196 2.272889 2.300511 2.293576 2.287007 2.335881 2.395231 2.367368 2.404655 2.452895 2.474215 2.510141 2.513834 2.570906 2.588474 2.563629 2.571917 2.60611 2.616549 2.60753 2.594877 2.586708 2.549922 2.554921 2.559123 2.551346 2.518199 2.488844 2.474352 2.441348 2.365861 2.348811 2.292319 2.291729 2.259688 2.229904 2.172459 2.138445 2.089912 2.013049 1.958199 1.910064 1.840782 1.805961 1.741251 1.710481 1.671224 1.63409 1.597284 1.59895 1.521756 1.494176 1.485106 1.473847 1.448081 1.474612 1.444121 1.441059 1.427331 1.412502 1.335603 1.281667 1.240119 1.193492 1.174638 1.139662 1.075108 1.060184 1.05782 1.038317 1.017794 0.9890573 0.9404515 0.8987997 0.8710719 0.813105 0.7566077 0.76127 0.7579597 0.6788688 0.6675146 0.5779303 0.4935998 0.4566236 0.3916133 0.3156251 0.3530419 0.3280619 0.3306695 0.3094522 0.2426148 0.2296162 0.1568567 0.1737509 0.1609106 0.08711854 0.05271132 -0.004382389 -0.01284958 -0.06254948 -9999 -9999 -9999 -9999 -9999 -9999 -9999 -9999 -9999 -9999 -9999 -9999 -9999 -9999 -9999 -9999 -9999 -9999 -9999 -9999 -9999 -9999 -9999 -9999 -9999 -9999 -9999 -9999 -9999 -9999 -9999 -9999 -9999 -9999 -9999 -9999 -9999 -9999 -9999 -9999 -9999 -9999 -9999 -9999 -9999 -9999 -9999 -9999 -9999 -9999 -9999 -9999 -9999 -9999 -9999 -9999 -9999 -9999 -9999 -9999 -9999 -9999 -9999 -9999 -9999 -9999 -9999 -9999 -9999 -9999 -9999 -9999 -9999 -9999 -9999 -9999 -9999 -9999 -9999 -9999 -9999 -9999 -9999 -9999 -9999 -9999 -9999 -9999 -9999 -9999 -9999 -9999 -9999 -9999 -9999 -9999 -9999 -9999 -9999 -9999 -9999 -9999 -9999 
-9999 -9999 -9999 -9999 -9999 -9999 -9999 -9999 -9999 -9999 -9999 -9999 -9999 -9999 -9999 -9999 -9999 -9999 -9999 -9999 -9999 -9999 -9999 -9999 -9999 -9999 -9999 -9999 -9999 -9999 -9999 -9999 -9999 -9999 -9999 -9999 -9999 -9999 -9999 -9999 -9999 -9999 -9999 -9999 -9999 -9999 -9999 -9999 -9999 -9999 -9999 -9999 -9999 -9999 -9999 -9999 -9999 -9999 -9999 -9999 -9999 -9999 -9999 -9999 -9999 -9999 -9999 -9999 -9999 -9999 -9999 -9999 -9999 -9999 -9999 -9999 -9999 -9999 -9999 -9999 -9999 -9999 -9999 -9999 -9999 -9999 -9999 -9999 -9999 -9999 -9999 -9999 -9999 -9999 -9999 -9999 -9999 -9999 -9999 -9999 -9999 -9999 4.420748 4.413786 4.378675 4.383667 4.378932 4.357858 4.335224 4.336018 4.321486 4.344717 4.325109 4.323774 4.327564 4.292816 4.285023 4.302624 4.302329 4.292021 4.265506 4.264681 4.25676 4.256665 4.264441 4.259475 4.21932 4.213252 4.21171 4.206086 4.217052 4.205912 4.206935 4.205107 4.204167 4.198298 4.201022 4.193832 4.140094 4.140661 4.152036 4.168008 4.16649 4.15802 4.15971 4.166347 4.182817 4.186025 4.184012 4.177408 4.168238 4.159546 4.223391 4.225228 4.224232 4.224799 4.237147 4.240973 4.239074 4.243106 4.197178 4.196571 4.226261 4.206831 4.197459 4.211541 4.2087 4.221376 4.272386 4.271162 4.269696 4.271427 4.274344 4.261776 4.272636 4.274727 4.283489 4.269753 4.298033 4.32141 4.320545 4.299992 4.335251 4.316426 4.316766 4.29435 4.345349 4.337226 4.352972 4.334488 4.334271 4.338117 4.343185 4.338216 4.361466 4.332556 4.33079 4.334122 4.345786 4.346945 4.349847 4.346622 4.334382 4.350245 4.375268 4.356434 4.370388 4.367994 4.371577 4.365586 4.365263 4.367976 4.363448 4.361402 4.360061 4.356441 4.365545 4.318881 4.322129 4.340771 4.319242 4.321576 4.324685 4.3191 4.296007 4.298666 4.297512 4.307691 4.319313 4.318103 4.319075 4.320268 4.322556 4.325323 4.326602 4.329123 4.330569 4.330972 4.359482 4.363877 4.360928 4.360815 4.366271 4.360343 4.360248 4.371543 4.374319 4.379797 4.383581 4.340827 4.427289 4.422153 4.38685 4.391385 4.443685 4.394142 4.399721 4.398513 4.403534 4.413077 4.43296 4.438698 4.472673 4.475575 4.474771 4.472421 4.495727 4.499405 4.509937 4.530454 4.546189 4.549906 4.543836 4.547644 4.563735 4.599636 4.604928 -9999 -9999 -9999 -9999 -9999 -9999 -9999 -9999 -9999 -9999 -9999 -9999 -9999 -9999 -9999 -9999 -9999 -9999 -9999 -9999 -9999 -9999 -9999 -9999 -9999 -9999 -9999 -9999 -9999 -9999 -9999 -9999 -9999 -9999 -9999 -9999 -9999 -9999 -9999 -9999 -9999 4.432806 4.43454 4.417433 4.413669 4.399417 4.369074 4.328899 4.307031 4.279435 4.258235 4.220037 4.183754 4.146913 4.123896 4.092737 4.051682 4.076762 4.018142 4.047757 4.03395 4.012849 3.909058 3.959843 3.961291 3.89671 3.870292 3.848511 3.851607 3.855593 3.853383 3.823941 3.813069 3.835923 3.798558 3.85103 3.773561 3.799173 3.747248 3.785689 3.75322 3.745279 3.703762 3.686143 3.689607 3.708711 3.709599 3.668085 3.653825 3.656718 3.665401 3.652498 3.630998 3.609972 3.598094 3.605287 3.61002 3.610378 3.585903 3.587872 3.621068 3.589236 3.5752 3.56258 3.520234 3.524588 3.510421 3.475029 3.479488 3.473559 3.468193 3.449805 3.449213 3.442394 3.411043 3.410415 3.406045 3.42671 3.42195 3.426397 3.413581 3.401826 3.378874 3.374365 3.38817 3.41667 3.430702 3.423088 3.381729 3.346567 3.347909 3.33043 3.368709 3.407514 3.366194 3.38033 3.380915 3.345694 3.373025 3.36358 3.356011 3.415425 3.409735 3.405287 3.420171 3.416555 3.408811 3.414148 3.430959 3.430112 3.423492 3.398277 3.396272 3.376521 3.327884 3.312651 3.254104 3.252404 3.21027 3.138065 3.197136 3.133425 3.121193 3.057387 3.006189 2.983613 2.935554 2.951307 2.877 2.860998 2.836177 2.796889 2.769673 2.730455 2.697078 2.693601 2.679763 2.635785 2.628159 2.597953 2.574584 2.551355 2.526822 2.509874 2.471511 2.472661 2.468621 2.431708 2.380327 2.364919 2.373012 2.367253 2.341175 2.300014 2.298227 2.288183 2.304617 2.329245 2.328377 2.279222 2.236926 2.237388 2.259282 2.261549 2.25986 2.313124 2.301289 2.341612 2.391504 2.444002 2.454861 2.4959 2.500319 2.557847 2.574434 2.55787 2.536156 2.595047 2.607897 2.596966 2.593323 2.575479 2.573714 2.561323 2.57184 2.561019 2.546149 2.493539 2.473043 2.449468 2.400186 2.353213 2.325484 2.283087 2.250169 2.23059 2.182343 2.151859 2.088106 2.023554 1.964489 1.908544 1.860782 1.816978 1.738055 1.690056 1.685232 1.63477 1.608762 1.572106 1.493111 1.491722 1.472125 1.458388 1.478989 1.465573 1.44634 1.436204 1.41151 1.390671 1.358538 1.293001 1.266744 1.20839 1.173758 1.166693 1.10512 1.071328 1.045303 1.036429 1.009724 0.9439459 0.921204 0.8610844 0.8394098 0.8558807 0.7479889 0.7004041 0.6929083 0.636977 0.6327454 0.5758864 0.5095668 0.4600112 0.4098647 0.3537432 0.3713908 0.311119 0.3315453 0.2966017 0.220896 0.2179502 0.2055143 0.1666651 0.151049 0.0732163 0.04652345 -0.010547 -0.02948133 -0.05404882 -0.08013716 -9999 -9999 -9999 -9999 -9999 -9999 -9999 -9999 -9999 -9999 -9999 -9999 -9999 -9999 -9999 -9999 -9999 -9999 -9999 -9999 -9999 -9999 -9999 -9999 -9999 -9999 -9999 -9999 -9999 -9999 -9999 -9999 -9999 -9999 -9999 -9999 -9999 -9999 -9999 -9999 -9999 -9999 -9999 -9999 -9999 -9999 -9999 -9999 -9999 -9999 -9999 -9999 -9999 -9999 -9999 -9999 -9999 -9999 -9999 -9999 -9999 -9999 -9999 -9999 -9999 -9999 -9999 -9999 -9999 -9999 -9999 -9999 -9999 -9999 -9999 -9999 -9999 -9999 -9999 -9999 -9999 -9999 -9999 -9999 -9999 -9999 -9999 -9999 -9999 -9999 -9999 -9999 -9999 -9999 -9999 -9999 -9999 -9999 -9999 -9999 -9999 -9999 
-9999 -9999 -9999 -9999 -9999 -9999 -9999 -9999 -9999 -9999 -9999 -9999 -9999 -9999 -9999 -9999 -9999 -9999 -9999 -9999 -9999 -9999 -9999 -9999 -9999 -9999 -9999 -9999 -9999 -9999 -9999 -9999 -9999 -9999 -9999 -9999 -9999 -9999 -9999 -9999 -9999 -9999 -9999 -9999 -9999 -9999 -9999 -9999 -9999 -9999 -9999 -9999 -9999 -9999 -9999 -9999 -9999 -9999 -9999 -9999 -9999 -9999 -9999 -9999 -9999 -9999 -9999 -9999 -9999 -9999 -9999 -9999 -9999 -9999 -9999 -9999 -9999 -9999 -9999 -9999 -9999 -9999 -9999 -9999 -9999 -9999 -9999 -9999 -9999 -9999 -9999 -9999 -9999 -9999 -9999 -9999 -9999 -9999 -9999 -9999 -9999 -9999 4.397974 4.3789 4.363348 4.366883 4.363265 4.336361 4.325352 4.333549 4.328435 4.327049 4.324769 4.303345 4.307907 4.308644 4.281324 4.292736 4.273825 4.266936 4.257442 4.255988 4.232828 4.224776 4.241116 4.210285 4.208296 4.212512 4.192 4.193702 4.194165 4.198476 4.185172 4.192286 4.195903 4.196916 4.183789 4.157557 4.149084 4.12858 4.142241 4.14712 4.148139 4.144847 4.164924 4.157238 4.157578 4.149885 4.16892 4.152399 4.138869 4.155254 4.154795 4.154946 4.164637 4.169177 4.169415 4.233042 4.178478 4.230409 4.179498 4.180641 4.190409 4.192534 4.177568 4.188064 4.197233 4.200645 4.211123 4.255332 4.250303 4.25209 4.256526 4.253112 4.252565 4.26443 4.265175 4.260741 4.2794 4.286924 4.291729 4.268011 4.297002 4.300262 4.278089 4.276748 4.320793 4.327321 4.309869 4.296349 4.341098 4.336446 4.321876 4.326145 4.345942 4.308454 4.318434 4.317754 4.322943 4.321447 4.32855 4.326243 4.322682 4.31782 4.311285 4.320831 4.334136 4.36202 4.337164 4.346751 4.337664 4.346288 4.339697 4.352864 4.353204 4.35069 4.259718 4.267868 4.282924 4.278008 4.283203 4.281571 4.289987 4.2965 4.295006 4.292177 4.291384 4.297079 4.307078 4.316603 4.315463 4.313877 4.312177 4.302293 4.302062 4.301248 4.303676 4.303193 4.313141 4.344487 4.346046 4.359134 4.360361 4.36294 4.362128 4.357863 4.354168 4.310487 4.365172 4.318088 4.323824 4.322577 4.338172 4.342473 4.363076 4.375388 4.400727 4.396216 4.394762 4.395423 4.401262 4.423737 4.428778 4.455281 4.456501 4.464262 4.490387 4.478167 4.48407 4.522546 4.519492 4.545395 4.541769 4.538487 4.550785 4.560834 4.572435 -9999 -9999 -9999 -9999 -9999 -9999 -9999 -9999 -9999 -9999 -9999 -9999 -9999 -9999 -9999 -9999 -9999 -9999 -9999 -9999 -9999 -9999 -9999 -9999 -9999 -9999 -9999 -9999 -9999 -9999 -9999 -9999 -9999 -9999 -9999 -9999 -9999 -9999 -9999 -9999 4.415009 4.41986 4.394928 4.407045 4.403415 4.380531 4.330438 4.294793 4.28764 4.263295 4.245621 4.202954 4.174667 4.147684 4.087772 4.088159 4.038879 4.018829 4.005141 3.992506 3.95006 3.963666 3.912379 3.909453 3.896063 3.883785 3.864185 3.86334 3.867817 3.860953 3.82163 3.805225 3.798469 3.785049 3.789099 3.777048 3.734397 3.779311 3.759576 3.753203 3.73348 3.729073 3.701657 3.686322 3.690945 3.68823 3.688918 3.651175 3.635885 3.640207 3.653713 3.64257 3.604534 3.614249 3.601874 3.599562 3.604645 3.603191 3.594233 3.607852 3.596585 3.572708 3.537123 3.510294 3.508657 3.510501 3.48074 3.46761 3.460086 3.469791 3.435284 3.447389 3.438828 3.392154 3.387184 3.396337 3.404633 3.390117 3.387617 3.382608 3.352499 3.35878 3.359834 3.357732 3.345461 3.399252 3.397216 3.392116 3.372259 3.31003 3.389267 3.364751 3.361138 3.393803 3.352907 3.343458 3.358777 3.320828 3.305702 3.300004 3.360595 3.367847 3.43897 3.319634 3.400348 3.413213 3.416388 3.42921 3.42383 3.41573 3.410201 3.390422 3.363714 3.364965 3.33449 3.317042 3.230221 3.227611 3.141533 3.186963 3.077245 3.116811 3.037015 3.007236 3.032914 2.94089 2.915327 2.875842 2.866311 2.837491 2.786454 2.768763 2.755088 2.722909 2.663113 2.658534 2.635028 2.618536 2.566868 2.557455 2.528014 2.503756 2.452598 2.476218 2.465742 2.454165 2.425833 2.396073 2.366302 2.347241 2.379453 2.342615 2.309436 2.273211 2.27796 2.220576 2.261946 2.30699 2.304073 2.189595 2.191922 2.179182 2.234663 2.244931 2.20898 2.241198 2.258668 2.358264 2.361886 2.409905 2.447329 2.449862 2.491681 2.542348 2.563291 2.519751 2.551903 2.580762 2.603824 2.585233 2.563329 2.567792 2.598038 2.602814 2.587536 2.554418 2.539227 2.525847 2.521292 2.462961 2.427641 2.38237 2.350016 2.320401 2.271538 2.233548 2.211043 2.147009 2.105218 2.021969 1.970751 1.918549 1.863371 1.823831 1.778279 1.724751 1.692106 1.674155 1.60676 1.572499 1.507303 1.507224 1.466351 1.421491 1.468573 1.496322 1.443393 1.428759 1.391838 1.376742 1.356828 1.313776 1.268582 1.238086 1.190106 1.192121 1.14319 1.076913 1.046699 1.028777 0.9970087 0.9434902 0.8866904 0.8529816 0.8302906 0.8141591 0.7543866 0.7121308 0.6541122 0.6203477 0.5857871 0.6041657 0.5159453 0.5078112 0.4769716 0.4211783 0.3698752 0.351463 0.3464635 0.297015 0.2134953 0.2421528 0.2168477 0.1560455 0.1329144 0.1220867 0.0392018 0.01398913 -0.04486845 -0.0557238 -0.08975849 -9999 -9999 -9999 -9999 -9999 -9999 -9999 -9999 -9999 -9999 -9999 -9999 -9999 -9999 -9999 -9999 -9999 -9999 -9999 -9999 -9999 -9999 -9999 -9999 -9999 -9999 -9999 -9999 -9999 -9999 -9999 -9999 -9999 -9999 -9999 -9999 -9999 -9999 -9999 -9999 -9999 -9999 -9999 -9999 -9999 -9999 -9999 -9999 -9999 -9999 -9999 -9999 -9999 -9999 -9999 -9999 -9999 -9999 -9999 -9999 -9999 -9999 -9999 -9999 -9999 -9999 -9999 -9999 -9999 -9999 -9999 -9999 -9999 -9999 -9999 -9999 -9999 -9999 -9999 -9999 -9999 -9999 -9999 -9999 -9999 -9999 -9999 -9999 -9999 -9999 -9999 -9999 -9999 -9999 -9999 -9999 -9999 -9999 -9999 -9999 -9999 -9999 
-9999 -9999 -9999 -9999 -9999 -9999 -9999 -9999 -9999 -9999 -9999 -9999 -9999 -9999 -9999 -9999 -9999 -9999 -9999 -9999 -9999 -9999 -9999 -9999 -9999 -9999 -9999 -9999 -9999 -9999 -9999 -9999 -9999 -9999 -9999 -9999 -9999 -9999 -9999 -9999 -9999 -9999 -9999 -9999 -9999 -9999 -9999 -9999 -9999 -9999 -9999 -9999 -9999 -9999 -9999 -9999 -9999 -9999 -9999 -9999 -9999 -9999 -9999 -9999 -9999 -9999 -9999 -9999 -9999 -9999 -9999 -9999 -9999 -9999 -9999 -9999 -9999 -9999 -9999 -9999 -9999 -9999 -9999 -9999 -9999 -9999 -9999 -9999 -9999 -9999 -9999 -9999 -9999 -9999 -9999 -9999 -9999 -9999 -9999 -9999 -9999 4.407559 4.385004 4.365182 4.360659 4.350302 4.350582 4.325881 4.338284 4.325886 4.318209 4.325123 4.313708 4.285255 4.283801 4.284084 4.279505 4.266809 4.258253 4.24425 4.233251 4.242568 4.215853 4.20549 4.217954 4.204499 4.196404 4.180806 4.181032 4.184721 4.17679 4.182853 4.172885 4.173565 4.173916 4.184199 4.131185 4.132476 4.136459 4.136216 4.129713 4.12994 4.127492 4.145704 4.118761 4.115277 4.125925 4.13132 4.124129 4.130978 4.129532 4.132226 4.138561 4.139492 4.141809 4.090164 4.119928 4.142358 4.137962 4.15907 4.171175 4.170495 4.178745 4.162021 4.18173 4.167627 4.184771 4.181828 4.191305 4.199331 4.250821 4.238222 4.241861 4.216754 4.221111 4.23585 4.238899 4.243128 4.265855 4.268916 4.278368 4.252511 4.281092 4.285361 4.262753 4.261186 4.268739 4.281607 4.310662 4.286157 4.317315 4.279606 4.281852 4.310325 4.308625 4.286788 4.294149 4.298393 4.296518 4.300892 4.301685 4.303046 4.313764 4.314567 4.297487 4.308269 4.305315 4.314014 4.321149 4.317729 4.318535 4.313191 4.321951 4.324494 4.335554 4.255053 4.26224 4.254783 4.255898 4.262377 4.258816 4.264082 4.267114 4.262468 4.260527 4.28064 4.260815 4.258188 4.293683 4.290193 4.291074 4.289525 4.291685 4.294302 4.290136 4.302193 4.277926 4.278503 4.274823 4.283185 4.316514 4.32011 4.32372 4.350022 4.343136 4.279509 4.273865 4.289592 4.292506 4.302776 4.311109 4.319973 4.368707 4.328404 4.343579 4.343002 4.373098 4.391696 4.386191 4.384491 4.387123 4.399248 4.403842 4.405741 4.436893 4.434932 4.448126 4.44526 4.461904 4.475209 4.508089 4.524047 4.528197 4.526194 4.521211 4.467304 4.541952 4.559096 -9999 -9999 -9999 -9999 -9999 -9999 -9999 -9999 -9999 -9999 -9999 -9999 -9999 -9999 -9999 -9999 -9999 -9999 -9999 -9999 -9999 -9999 -9999 -9999 -9999 -9999 -9999 -9999 -9999 -9999 -9999 4.373782 4.373669 -9999 -9999 -9999 -9999 -9999 4.356461 4.406218 4.389932 4.383667 4.396234 4.365833 4.369507 4.337208 4.288496 4.268285 4.249393 4.234368 4.185899 4.159122 4.106347 4.07908 4.052689 4.029365 4.010542 3.982681 3.971424 3.951963 3.940454 3.907233 3.896129 3.898015 3.879431 3.848726 3.862737 3.855947 3.819338 3.806177 3.791329 3.776846 3.768323 3.738039 3.742093 3.73095 3.709299 3.711493 3.683881 3.724376 3.67974 3.669984 3.665977 3.673232 3.672684 3.651086 3.638297 3.633726 3.639034 3.633343 3.600357 3.585149 3.581742 3.599746 3.596241 3.587031 3.576224 3.561121 3.557335 3.560883 3.554177 3.503869 3.495126 3.502712 3.46456 3.45946 3.458477 3.43925 3.45659 3.455124 3.439426 3.434363 3.399953 3.381471 3.399034 3.388287 3.382141 3.363783 3.368809 3.35587 3.342999 3.347141 3.341694 3.336619 3.32626 3.324007 3.318397 3.307409 3.359382 3.351874 3.293273 3.291785 3.3364 3.34339 3.324355 3.352186 3.339714 3.345647 3.340449 3.348832 3.402111 3.426342 3.413159 3.39438 3.398035 3.399434 3.380348 3.374218 3.405739 3.389146 3.347233 3.360093 3.368311 3.283414 3.249995 3.195322 3.217481 3.199179 3.111825 3.123974 3.044725 3.038424 2.964537 2.930459 2.904449 2.896009 2.860255 2.848552 2.810934 2.782512 2.753637 2.706094 2.698503 2.662641 2.630744 2.625196 2.605155 2.537153 2.536782 2.515317 2.46244 2.378999 2.414352 2.451223 2.379467 2.383318 2.37797 2.335196 2.307216 2.29947 2.298574 2.271718 2.241992 2.274104 2.209567 2.220417 2.226811 2.24718 2.148362 2.201141 2.171214 2.169416 2.175538 2.180825 2.208675 2.272747 2.314484 2.346202 2.412806 2.410073 2.414455 2.486557 2.505211 2.487502 2.52927 2.520205 2.556265 2.563875 2.563708 2.576928 2.553717 2.586375 2.61428 2.581823 2.567838 2.536873 2.541319 2.514478 2.462624 2.435694 2.366219 2.351189 2.310619 2.276689 2.246059 2.205819 2.144647 2.108459 2.057246 2.004292 1.903882 1.883906 1.789711 1.744556 1.730924 1.720644 1.673687 1.611678 1.563048 1.533079 1.469921 1.458959 1.457771 1.483089 1.452664 1.428015 1.399359 1.396437 1.362999 1.340505 1.320075 1.290476 1.269399 1.210708 1.185912 1.142544 1.126076 1.044171 1.00187 0.9503532 0.9303834 0.9166113 0.8788851 0.8259545 0.8005446 0.777173 0.7037523 0.6664219 0.6348185 0.5762817 0.5622586 0.5293701 0.4730191 0.4296772 0.435275 0.3957087 0.3850576 0.3029312 0.3222268 0.2547571 0.2352542 0.2139445 0.1577106 0.127831 0.09000984 0.02875164 0.02706412 -0.01136498 -0.06230398 -0.08774204 -9999 -9999 -9999 -9999 -9999 -9999 -9999 -9999 -9999 -9999 -9999 -9999 -9999 -9999 -9999 -9999 -9999 -9999 -9999 -9999 -9999 -9999 -9999 -9999 -9999 -9999 -9999 -9999 -9999 -9999 -9999 -9999 -9999 -9999 -9999 -9999 -9999 -9999 -9999 -9999 -9999 -9999 -9999 -9999 -9999 -9999 -9999 -9999 -9999 -9999 -9999 -9999 -9999 -9999 -9999 -9999 -9999 -9999 -9999 -9999 -9999 -9999 -9999 -9999 -9999 -9999 -9999 -9999 -9999 -9999 -9999 -9999 -9999 -9999 -9999 -9999 -9999 -9999 -9999 -9999 -9999 -9999 -9999 -9999 -9999 -9999 -9999 -9999 -9999 -9999 -9999 -9999 -9999 -9999 -9999 -9999 -9999 -9999 -9999 -9999 -9999 -9999 
-9999 -9999 -9999 -9999 -9999 -9999 -9999 -9999 -9999 -9999 -9999 -9999 -9999 -9999 -9999 -9999 -9999 -9999 -9999 -9999 -9999 -9999 -9999 -9999 -9999 -9999 -9999 -9999 -9999 -9999 -9999 -9999 -9999 -9999 -9999 -9999 -9999 -9999 -9999 -9999 -9999 -9999 -9999 -9999 -9999 -9999 -9999 -9999 -9999 -9999 -9999 -9999 -9999 -9999 -9999 -9999 -9999 -9999 -9999 -9999 -9999 -9999 -9999 -9999 -9999 -9999 -9999 -9999 -9999 -9999 -9999 -9999 -9999 -9999 -9999 -9999 -9999 -9999 -9999 -9999 -9999 -9999 -9999 -9999 -9999 -9999 -9999 -9999 -9999 -9999 -9999 -9999 -9999 -9999 -9999 -9999 -9999 -9999 -9999 -9999 -9999 4.395557 4.36505 4.35289 4.348789 4.343749 4.322933 4.323199 4.338513 4.317276 4.31322 4.314806 4.303226 4.272729 4.293122 4.273206 4.269733 4.249314 4.250549 4.250549 4.202394 4.210423 4.218083 4.197105 4.184367 4.185521 4.178924 4.169082 4.179238 4.164691 4.163641 4.166452 4.171537 4.111433 4.149196 4.129603 4.121881 4.11563 4.127638 4.126834 4.133453 4.110964 4.099549 4.1171 4.095399 4.090624 4.105177 4.103934 4.128376 4.11318 4.113298 4.122949 4.105882 4.087239 4.083022 4.085848 4.097852 4.091574 4.102185 4.100852 4.153428 4.167957 4.151464 4.14492 4.160338 4.159154 4.154874 4.163749 4.161813 4.169362 4.188959 4.198079 4.232758 4.208883 4.198873 4.198288 4.227723 4.228158 4.227587 4.2505 4.247415 4.24496 4.239468 4.290166 4.253627 4.24895 4.249992 4.243059 4.294835 4.256892 4.266463 4.265688 4.259572 4.283159 4.297788 4.281264 4.28149 4.279966 4.283677 4.283825 4.285444 4.29375 4.280649 4.286834 4.290421 4.298044 4.295125 4.312004 4.308405 4.315841 4.301014 4.301601 4.271146 4.286419 4.240489 4.242765 4.257884 4.25439 4.245347 4.250391 4.240108 4.245576 4.246181 4.239811 4.255977 4.263332 4.257573 4.254395 4.26001 4.278589 4.273044 4.288277 4.286038 4.26661 4.264575 4.246617 4.258058 4.271216 4.274135 4.274796 4.27403 4.280396 4.268421 4.285805 4.292366 4.231489 4.234411 4.229091 4.249599 4.262154 4.279643 4.284706 4.320513 4.313484 4.32865 4.331124 4.338352 4.353093 4.351389 4.374432 4.365309 4.373363 4.398341 4.397538 4.420634 4.434555 4.442008 4.440516 4.443107 4.460646 4.476279 4.503072 4.507784 4.50177 4.509676 4.491358 4.518803 -9999 -9999 -9999 -9999 -9999 -9999 -9999 -9999 -9999 -9999 -9999 -9999 -9999 -9999 -9999 -9999 -9999 -9999 -9999 -9999 -9999 -9999 -9999 -9999 -9999 -9999 -9999 -9999 -9999 -9999 -9999 -9999 -9999 4.39459 -9999 -9999 -9999 -9999 -9999 -9999 4.340556 4.330933 4.380896 4.380599 4.383513 4.350991 4.30225 4.264772 4.253595 4.239946 4.216544 4.182858 4.145303 4.11395 4.076097 4.068573 4.054661 4.0044 3.966127 3.965753 3.925764 3.927667 3.893196 3.899028 3.896166 3.858849 3.846209 3.832765 3.820372 3.796429 3.79145 3.784662 3.76677 3.756561 3.736539 3.722851 3.701856 3.70792 3.691585 3.66158 3.716172 3.673624 3.655484 3.656328 3.64922 3.65796 3.631235 3.614637 3.5952 3.587147 3.569338 3.570803 3.545046 3.544897 3.568482 3.570982 3.548792 3.514222 3.534382 3.534914 3.515701 3.517491 3.484052 3.485621 3.4837 3.421 3.441513 3.43044 3.443728 3.449759 3.431039 3.433533 3.429115 3.388482 3.38266 3.383915 3.37287 3.356433 3.354339 3.344065 3.29301 3.293316 3.334555 3.328969 3.322224 3.326602 3.306754 3.302829 3.299902 3.285697 3.277995 3.283696 3.330258 3.336006 3.321549 3.306275 3.314912 3.303883 3.322166 3.318079 3.307827 3.412793 3.416008 3.354537 3.398602 3.396146 3.385242 3.341433 3.37324 3.398044 3.372655 3.353297 3.361703 3.364774 3.298259 3.302073 3.226113 3.199985 3.162765 3.137719 3.099178 3.018873 2.962003 2.917374 2.877358 2.904386 2.847298 2.845997 2.803137 2.768727 2.756853 2.721137 2.680184 2.679597 2.632412 2.609326 2.601813 2.556523 2.505899 2.508139 2.461015 2.436211 2.396481 2.380935 2.390152 2.350489 2.321441 2.362862 2.343444 2.276551 2.318814 2.238551 2.200506 2.218705 2.192024 2.188312 2.197916 2.200919 2.245581 2.129826 2.155006 2.157457 2.15076 2.099741 2.14362 2.186838 2.275283 2.280532 2.337272 2.345759 2.391113 2.401577 2.461855 2.500461 2.471349 2.533195 2.492732 2.547512 2.560409 2.557189 2.589586 2.561192 2.581676 2.598787 2.577578 2.582526 2.566679 2.551738 2.501452 2.465898 2.430638 2.408222 2.332428 2.298218 2.263355 2.239748 2.198883 2.158006 2.116791 2.043303 2.004077 1.940765 1.879998 1.789399 1.785342 1.738156 1.705114 1.675569 1.614477 1.578623 1.525318 1.493324 1.456932 1.489844 1.478229 1.452252 1.401953 1.39576 1.385808 1.350695 1.337706 1.306463 1.279985 1.276672 1.231932 1.192492 1.13968 1.093965 1.075222 1.031418 0.9597684 0.9579423 0.9293853 0.8951547 0.8491201 0.8295387 0.772325 0.6938361 0.6619754 0.6381282 0.6054175 0.5468228 0.4999526 0.4381994 0.3994519 0.3613157 0.3556451 0.3719203 0.3265347 0.3102055 0.2628689 0.2309002 0.2110362 0.1585691 0.1144574 0.06441505 0.04624722 0.01731471 -0.01110129 -0.02518424 -0.05143081 -9999 -9999 -9999 -9999 -9999 -9999 -9999 -9999 -9999 -9999 -9999 -9999 -9999 -9999 -9999 -9999 -9999 -9999 -9999 -9999 -9999 -9999 -9999 -9999 -9999 -9999 -9999 -9999 -9999 -9999 -9999 -9999 -9999 -9999 -9999 -9999 -9999 -9999 -9999 -9999 -9999 -9999 -9999 -9999 -9999 -9999 -9999 -9999 -9999 -9999 -9999 -9999 -9999 -9999 -9999 -9999 -9999 -9999 -9999 -9999 -9999 -9999 -9999 -9999 -9999 -9999 -9999 -9999 -9999 -9999 -9999 -9999 -9999 -9999 -9999 -9999 -9999 -9999 -9999 -9999 -9999 -9999 -9999 -9999 -9999 -9999 -9999 -9999 -9999 -9999 -9999 -9999 -9999 -9999 -9999 -9999 -9999 -9999 -9999 -9999 -9999 -9999 
-9999 -9999 -9999 -9999 -9999 -9999 -9999 -9999 -9999 -9999 -9999 -9999 -9999 -9999 -9999 -9999 -9999 -9999 -9999 -9999 -9999 -9999 -9999 -9999 -9999 -9999 -9999 -9999 -9999 -9999 -9999 -9999 -9999 -9999 -9999 -9999 -9999 -9999 -9999 -9999 -9999 -9999 -9999 -9999 -9999 -9999 -9999 -9999 -9999 -9999 -9999 -9999 -9999 -9999 -9999 -9999 -9999 -9999 -9999 -9999 -9999 -9999 -9999 -9999 -9999 -9999 -9999 -9999 -9999 -9999 -9999 -9999 -9999 -9999 -9999 -9999 -9999 -9999 -9999 -9999 -9999 -9999 -9999 -9999 -9999 -9999 -9999 -9999 -9999 -9999 -9999 -9999 -9999 -9999 -9999 -9999 -9999 -9999 -9999 -9999 -9999 4.347107 4.338685 4.345258 4.344947 4.338651 4.321252 4.320385 4.32097 4.30455 4.29997 4.305702 4.269715 4.25951 4.264085 4.257555 4.260515 4.232465 4.208471 4.206077 4.20993 4.207322 4.204211 4.19 4.170533 4.170156 4.153348 4.156427 4.161872 4.145988 4.146109 4.132883 4.09955 4.105186 4.097006 4.099566 4.104054 4.112122 4.096207 4.089232 4.092577 4.089384 4.086956 4.084368 4.09848 4.063238 4.066385 4.06392 4.067642 4.094135 4.05944 4.072079 4.064954 4.065083 4.073025 4.072229 4.075912 4.068687 4.085943 4.083007 4.084591 4.09086 4.084936 4.135366 4.144127 4.141551 4.140191 4.142004 4.159337 4.15039 4.171573 4.168309 4.192598 4.192692 4.204996 4.183095 4.192664 4.195778 4.224705 4.229847 4.231529 4.223979 4.229195 4.239621 4.232877 4.243767 4.233162 4.237135 4.241214 4.243563 4.253746 4.252403 4.253994 4.231667 4.281764 4.265967 4.262812 4.262363 4.276503 4.253792 4.256633 4.288918 4.288969 4.27685 4.27887 4.283033 4.281622 4.293593 4.291466 4.286725 4.257437 4.26427 4.261308 4.257712 4.26383 4.223564 4.217135 4.232448 4.238961 4.225081 4.226829 4.231092 4.22892 4.232926 4.231857 4.254824 4.243459 4.225695 4.222192 4.22461 4.22026 4.220812 4.247561 4.251906 4.251434 4.25502 4.263159 4.264439 4.273255 4.257387 4.258536 4.213536 4.263631 4.258804 4.210036 4.220299 4.215222 4.221966 4.220066 4.234314 4.273585 4.261893 4.26717 4.304635 4.290122 4.318155 4.311905 4.315275 4.352929 4.339057 4.338717 4.353337 4.349554 4.388988 4.392412 4.416395 4.418529 4.425305 4.425984 4.444398 4.435083 4.462231 4.491898 4.491068 4.490256 4.47524 4.39731 -9999 -9999 -9999 -9999 -9999 -9999 -9999 -9999 -9999 -9999 -9999 -9999 -9999 -9999 -9999 -9999 -9999 -9999 -9999 -9999 -9999 -9999 -9999 -9999 -9999 -9999 -9999 -9999 4.342801 -9999 -9999 -9999 -9999 -9999 -9999 -9999 -9999 -9999 -9999 -9999 4.328498 4.319191 4.311169 4.364857 4.354289 4.350785 4.294914 4.280444 4.242536 4.231161 4.210964 4.160508 4.134038 4.108754 4.089957 4.070034 4.038444 4.000588 3.974462 3.956843 3.92404 3.913134 3.884751 3.892667 3.874912 3.84223 3.831606 3.824126 3.842852 3.781203 3.779504 3.764993 3.756891 3.751868 3.727553 3.715426 3.708438 3.70155 3.662849 3.644882 3.651048 3.650662 3.651262 3.651252 3.650591 3.63097 3.594901 3.569968 3.565223 3.572191 3.559319 3.51982 3.530864 3.522988 3.522969 3.501988 3.476356 3.475401 3.487409 3.515621 3.514412 3.486783 3.475682 3.472113 3.440512 3.451427 3.423826 3.426933 3.42222 3.43482 3.422152 3.394982 3.363946 3.355664 3.343319 3.345447 3.318618 3.346843 3.340694 3.292535 3.280792 3.286211 3.295982 3.277812 3.301039 3.301836 3.277477 3.312204 3.25419 3.268353 3.267741 3.285721 3.270721 3.243398 3.265221 3.309376 3.241428 3.235813 3.290417 3.276968 3.302575 3.384566 3.410158 3.30346 3.312071 3.370794 3.368041 3.359905 3.363281 3.358234 3.350424 3.355581 3.356966 3.340991 3.212856 3.195943 3.167036 3.195256 3.130459 3.085966 3.025963 3.006843 2.943142 2.904474 2.886481 2.890533 2.856429 2.813102 2.74819 2.741158 2.701727 2.683224 2.661543 2.650665 2.628997 2.583554 2.516958 2.507755 2.456211 2.42449 2.40472 2.415191 2.418559 2.38623 2.357779 2.333598 2.29311 2.344368 2.309816 2.250205 2.270822 2.217352 2.186816 2.21659 2.212515 2.172163 2.231894 2.208615 2.16225 2.150047 2.116801 2.135254 2.12835 2.147552 2.112633 2.125065 2.247816 2.245543 2.292621 2.321068 2.369776 2.401709 2.433782 2.490645 2.467792 2.511239 2.543014 2.550448 2.548823 2.596985 2.588422 2.595977 2.593761 2.588037 2.590024 2.588123 2.56787 2.564945 2.540125 2.479569 2.441008 2.411355 2.355258 2.305296 2.286302 2.238144 2.210985 2.151913 2.113644 2.054793 2.02386 1.934781 1.8843 1.826834 1.794404 1.793067 1.713846 1.667471 1.588439 1.567035 1.558392 1.502425 1.48283 1.481637 1.477679 1.445095 1.42287 1.385488 1.3777 1.353646 1.341819 1.299813 1.276001 1.235512 1.183357 1.189273 1.134828 1.093294 1.068877 1.029322 0.9791804 0.9517668 0.910113 0.8812094 0.8429081 0.7965718 0.734756 0.7074506 0.6582012 0.622234 0.5751817 0.506346 0.471794 0.4243976 0.367657 0.3529097 0.3786801 0.3540092 0.3178736 0.2733067 0.2830493 0.2479635 0.1771409 0.1337781 0.1201365 0.09316267 0.06555137 0.03832288 0.01805144 -0.009543051 -0.0572284 -9999 -9999 -9999 -9999 -9999 -9999 -9999 -9999 -9999 -9999 -9999 -9999 -9999 -9999 -9999 -9999 -9999 -9999 -9999 -9999 -9999 -9999 -9999 -9999 -9999 -9999 -9999 -9999 -9999 -9999 -9999 -9999 -9999 -9999 -9999 -9999 -9999 -9999 -9999 -9999 -9999 -9999 -9999 -9999 -9999 -9999 -9999 -9999 -9999 -9999 -9999 -9999 -9999 -9999 -9999 -9999 -9999 -9999 -9999 -9999 -9999 -9999 -9999 -9999 -9999 -9999 -9999 -9999 -9999 -9999 -9999 -9999 -9999 -9999 -9999 -9999 -9999 -9999 -9999 -9999 -9999 -9999 -9999 -9999 -9999 -9999 -9999 -9999 -9999 -9999 -9999 -9999 -9999 -9999 -9999 -9999 -9999 -9999 -9999 -9999 -9999 -9999 
-9999 -9999 -9999 -9999 -9999 -9999 -9999 -9999 -9999 -9999 -9999 -9999 -9999 -9999 -9999 -9999 -9999 -9999 -9999 -9999 -9999 -9999 -9999 -9999 -9999 -9999 -9999 -9999 -9999 -9999 -9999 -9999 -9999 -9999 -9999 -9999 -9999 -9999 -9999 -9999 -9999 -9999 -9999 -9999 -9999 -9999 -9999 -9999 -9999 -9999 -9999 -9999 -9999 -9999 -9999 -9999 -9999 -9999 -9999 -9999 -9999 -9999 -9999 -9999 -9999 -9999 -9999 -9999 -9999 -9999 -9999 -9999 -9999 -9999 -9999 -9999 -9999 -9999 -9999 -9999 -9999 -9999 -9999 -9999 -9999 -9999 -9999 -9999 -9999 -9999 -9999 -9999 -9999 -9999 -9999 -9999 -9999 -9999 -9999 -9999 -9999 4.326706 4.326635 4.340543 4.328907 4.304846 4.303082 4.302629 4.30712 4.302302 4.276675 4.297515 4.275881 4.266393 4.255546 4.251037 4.249696 4.203526 4.20682 4.193821 4.197983 4.197786 4.161741 4.162337 4.155354 4.148936 4.1501 4.150327 4.142544 4.138993 4.128173 4.101476 4.076057 4.076956 4.088778 4.081437 4.099399 4.095017 4.095017 4.06294 4.063734 4.068326 4.071177 4.05025 4.063626 4.028612 4.040817 4.051241 4.047573 4.042072 4.048647 4.035009 4.047166 4.062326 4.044978 4.053942 4.048467 4.052434 4.074798 4.073117 4.066041 4.065238 4.067384 4.075338 4.073442 4.138034 4.142631 4.139857 4.082932 4.089931 4.148346 4.158394 4.167195 4.167969 4.176512 4.175266 4.179322 4.188063 4.197753 4.188671 4.207765 4.211993 4.20682 4.215933 4.216595 4.224572 4.218408 4.223131 4.221642 4.246944 4.228994 4.241316 4.242132 4.23355 4.238626 4.255391 4.237537 4.257666 4.259853 4.252112 4.24152 4.266497 4.27923 4.25154 4.258228 4.259743 4.276377 4.270288 4.249867 4.243521 4.247392 4.255405 4.240633 4.190951 4.202888 4.206651 4.208583 4.205075 4.197037 4.208792 4.222856 4.21877 4.202086 4.207973 4.20772 4.199221 4.202442 4.198735 4.198621 4.199604 4.204828 4.199631 4.206973 4.21346 4.21107 4.242542 4.250433 4.240036 4.23981 4.238677 4.214935 4.232127 4.239341 4.257978 4.253355 4.20275 4.204827 4.209987 4.21126 4.210229 4.217552 4.25366 4.258943 4.260091 4.26737 4.274541 4.276103 4.270811 4.314444 4.315903 4.337427 4.334518 4.34495 4.358785 4.358087 4.382482 4.398886 4.401257 4.430983 4.436266 4.437397 4.446535 4.452936 4.479378 4.483984 4.487087 4.394324 4.369444 -9999 -9999 -9999 -9999 -9999 -9999 -9999 -9999 -9999 -9999 -9999 -9999 -9999 -9999 -9999 -9999 -9999 -9999 -9999 -9999 -9999 -9999 -9999 -9999 -9999 -9999 4.345364 4.343494 4.32293 4.330833 -9999 -9999 -9999 -9999 -9999 -9999 -9999 -9999 -9999 -9999 4.31319 4.305069 4.297265 4.337686 4.299553 4.278595 4.262269 4.247509 4.225645 4.195824 4.139293 4.137299 4.082744 4.077188 4.040043 4.007271 3.988068 3.969713 3.951582 3.91991 3.915855 3.886945 3.886612 3.845819 3.826746 3.834119 3.816143 3.812422 3.775851 3.774036 3.760396 3.755981 3.74573 3.699755 3.691917 3.684328 3.685151 3.645669 3.640204 3.641109 3.595196 3.592499 3.588718 3.610916 3.597725 3.566171 3.594516 3.550216 3.553772 3.551053 3.53137 3.510824 3.51404 3.476377 3.437157 3.456683 3.459127 3.458484 3.45773 3.467647 3.47427 3.460751 3.461465 3.454106 3.422052 3.396568 3.407482 3.406247 3.403381 3.392949 3.378936 3.329521 3.331633 3.300471 3.303641 3.291406 3.288316 3.286883 3.273382 3.272595 3.271812 3.267186 3.267609 3.254114 3.259011 3.235757 3.252538 3.247937 3.234822 3.227461 3.290547 3.205816 3.200413 3.239029 3.231154 3.230221 3.224919 3.264746 3.20994 3.251461 3.232884 3.342997 3.232747 3.334338 3.347715 3.326999 3.352561 3.350429 3.352809 3.305771 3.29392 3.297747 3.292839 3.219061 3.203333 3.153533 3.128408 3.067332 3.008081 2.993428 2.96279 2.933618 2.891094 2.855112 2.772629 2.808122 2.742032 2.6931 2.684052 2.64909 2.618864 2.597397 2.610598 2.580757 2.561195 2.509566 2.465489 2.417274 2.328991 2.368332 2.373302 2.313483 2.296569 2.320808 2.297427 2.29286 2.304678 2.218091 2.213027 2.168158 2.152215 2.148735 2.176074 2.187663 2.193105 2.179807 2.18661 2.139443 2.095536 2.098602 2.054054 2.087197 2.098641 2.097528 2.133553 2.21511 2.209955 2.273747 2.30391 2.332927 2.409091 2.429048 2.438881 2.474019 2.522945 2.502999 2.557211 2.565816 2.57103 2.590504 2.62652 2.624962 2.593093 2.592716 2.624831 2.584742 2.57381 2.542769 2.517395 2.494982 2.443001 2.394051 2.323144 2.299192 2.270502 2.212718 2.15493 2.123456 2.087684 2.017038 1.932299 1.888999 1.845627 1.793283 1.793186 1.710629 1.689158 1.590355 1.58867 1.558645 1.515324 1.516178 1.50727 1.486645 1.433828 1.425652 1.383738 1.361237 1.326896 1.291054 1.296069 1.266341 1.195606 1.201515 1.180265 1.138932 1.109464 1.025671 1.001553 0.9882207 0.910897 0.8633524 0.8532837 0.8312654 0.7362864 0.7035092 0.6676841 0.6386692 0.6199192 0.5859901 0.5075798 0.470542 0.4570135 0.4094774 0.3938722 0.3709895 0.344633 0.2870066 0.2509786 0.239547 0.2480504 0.1529573 0.1532166 0.1315896 0.1069866 0.05376732 0.02375584 -0.02302409 -0.002364521 -0.03747596 -0.091923 -9999 -9999 -9999 -9999 -9999 -9999 -9999 -9999 -9999 -9999 -9999 -9999 -9999 -9999 -9999 -9999 -9999 -9999 -9999 -9999 -9999 -9999 -9999 -9999 -9999 -9999 -9999 -9999 -9999 -9999 -9999 -9999 -9999 -9999 -9999 -9999 -9999 -9999 -9999 -9999 -9999 -9999 -9999 -9999 -9999 -9999 -9999 -9999 -9999 -9999 -9999 -9999 -9999 -9999 -9999 -9999 -9999 -9999 -9999 -9999 -9999 -9999 -9999 -9999 -9999 -9999 -9999 -9999 -9999 -9999 -9999 -9999 -9999 -9999 -9999 -9999 -9999 -9999 -9999 -9999 -9999 -9999 -9999 -9999 -9999 -9999 -9999 -9999 -9999 -9999 -9999 -9999 -9999 -9999 -9999 -9999 -9999 -9999 -9999 -9999 -9999 
-9999 -9999 -9999 -9999 -9999 -9999 -9999 -9999 -9999 -9999 -9999 -9999 -9999 -9999 -9999 -9999 -9999 -9999 -9999 -9999 -9999 -9999 -9999 -9999 -9999 -9999 -9999 -9999 -9999 -9999 -9999 -9999 -9999 -9999 -9999 -9999 -9999 -9999 -9999 -9999 -9999 -9999 -9999 -9999 -9999 -9999 -9999 -9999 -9999 -9999 -9999 -9999 -9999 -9999 -9999 -9999 -9999 -9999 -9999 -9999 -9999 -9999 -9999 -9999 -9999 -9999 -9999 -9999 -9999 -9999 -9999 -9999 -9999 -9999 -9999 -9999 -9999 -9999 -9999 -9999 -9999 -9999 -9999 -9999 -9999 -9999 -9999 -9999 -9999 -9999 -9999 -9999 -9999 -9999 -9999 -9999 -9999 -9999 -9999 -9999 -9999 4.310041 4.331892 4.310429 4.313924 4.290308 4.287272 4.313091 4.294328 4.287745 4.250649 4.247103 4.260449 4.255713 4.240766 4.202479 4.206308 4.191436 4.203187 4.191454 4.183375 4.157506 4.149274 4.148148 4.142972 4.144599 4.142115 4.144022 4.132528 4.079475 4.079561 4.078799 4.067814 4.065359 4.07121 4.078868 4.076126 4.084661 4.085587 4.052122 4.056305 4.028518 4.041533 4.053801 4.014855 4.017494 4.027244 4.032248 4.027966 4.018261 4.036956 4.022735 4.024724 4.021363 4.02519 4.034214 4.031052 4.036316 4.036792 4.044949 4.050584 4.058679 4.056096 4.039103 4.044954 4.072441 4.078672 4.079982 4.06645 4.072814 4.076216 4.086438 4.147406 4.137589 4.143035 4.154698 4.158786 4.159971 4.164261 4.182727 4.166611 4.163623 4.171441 4.192715 4.207735 4.212425 4.220548 4.22349 4.210943 4.225463 4.22399 4.230014 4.232311 4.226717 4.239052 4.219791 4.219791 4.251697 4.218204 4.255513 4.235983 4.232284 4.233058 4.264488 4.248267 4.246641 4.25609 4.246095 4.236085 4.229263 4.232973 4.225654 4.18616 4.181686 4.192095 4.19725 4.194685 4.194404 4.192211 4.170094 4.156306 4.161612 4.173613 4.188644 4.189449 4.184683 4.19291 4.177664 4.179232 4.173665 4.175564 4.175919 4.184984 4.183746 4.184199 4.188657 4.14018 4.195985 4.205785 4.212445 4.153847 4.167994 4.165388 4.178688 4.178612 4.245378 4.193196 4.191463 4.208156 4.207363 4.262319 4.214497 4.228923 4.240369 4.245205 4.245911 4.258964 4.268078 4.288755 4.300481 4.299102 4.32321 4.316711 4.336507 4.333815 4.354927 4.355909 4.391283 4.400802 4.420135 4.436654 4.433277 4.385195 4.452029 4.480417 4.472173 4.461756 4.369165 -9999 -9999 -9999 -9999 -9999 -9999 -9999 -9999 -9999 -9999 -9999 -9999 -9999 -9999 -9999 -9999 -9999 -9999 -9999 -9999 -9999 -9999 -9999 -9999 -9999 -9999 4.338688 4.313624 4.312992 -9999 -9999 -9999 4.327442 -9999 -9999 -9999 -9999 -9999 -9999 -9999 -9999 4.271119 4.336274 4.281327 4.259889 4.219061 4.1998 4.225891 4.21286 4.189095 4.142373 4.121421 4.08549 4.078402 4.038385 3.984804 3.963472 3.93204 3.929552 3.919686 3.910248 3.879783 3.88565 3.878065 3.805898 3.807954 3.811783 3.782285 3.770026 3.762036 3.757322 3.739723 3.720196 3.70628 3.702449 3.677279 3.628521 3.641255 3.610438 3.626905 3.589796 3.579645 3.570285 3.553855 3.53723 3.541865 3.518243 3.540023 3.535842 3.537348 3.526332 3.477219 3.486339 3.441375 3.439443 3.403352 3.414971 3.425577 3.460889 3.440036 3.453226 3.440182 3.407354 3.402116 3.403563 3.364553 3.354316 3.345225 3.33692 3.331227 3.350989 3.349121 3.319138 3.310934 3.292246 3.285334 3.277314 3.259074 3.263553 3.264304 3.252691 3.260714 3.259477 3.254288 3.215982 3.226007 3.235852 3.213559 3.228392 3.2321 3.20829 3.239846 3.225166 3.189509 3.22509 3.200562 3.20945 3.182834 3.205082 3.228897 3.225795 3.187259 3.260994 3.333974 3.307338 3.309233 3.318314 3.353697 3.300455 3.301248 3.283376 3.274459 3.239922 3.197543 3.172677 3.134762 3.129333 3.056086 3.019454 2.980285 2.937729 2.879709 2.832204 2.792924 2.748062 2.772484 2.696386 2.640962 2.635359 2.596521 2.594068 2.580615 2.545725 2.556294 2.536059 2.473248 2.431929 2.366863 2.322183 2.349559 2.343066 2.267823 2.20899 2.2667 2.277895 2.24764 2.247979 2.230535 2.209507 2.185977 2.125317 2.130783 2.0813 2.100058 2.156377 2.134561 2.15577 2.142038 2.157991 2.085978 2.080626 2.05027 2.085865 2.048944 2.107208 2.166768 2.223404 2.231985 2.266067 2.311279 2.341094 2.434959 2.437961 2.468708 2.513233 2.548818 2.55056 2.561229 2.549425 2.597193 2.624565 2.619727 2.614607 2.606385 2.618214 2.597277 2.584724 2.556322 2.499214 2.492719 2.437113 2.411221 2.328286 2.298377 2.283942 2.227224 2.193321 2.125922 2.098598 2.009233 1.957484 1.899672 1.82342 1.758527 1.699708 1.708278 1.687128 1.637517 1.617501 1.605675 1.556224 1.516659 1.498502 1.494107 1.41526 1.423839 1.402172 1.369886 1.334672 1.308069 1.275019 1.253489 1.17974 1.165427 1.156051 1.118946 1.079268 1.019798 1.000913 0.962274 0.9001548 0.846732 0.8054738 0.8212798 0.7023322 0.6841795 0.6597469 0.5843161 0.5744523 0.6116623 0.5118558 0.4537819 0.4382499 0.4139137 0.3704878 0.3658772 0.3363577 0.2760264 0.2554671 0.2226789 0.2456841 0.1825346 0.1670396 0.1320235 0.08508272 0.03209128 -0.004718701 -0.03708009 -0.05626568 -0.04797642 -0.1055972 -9999 -9999 -9999 -9999 -9999 -9999 -9999 -9999 -9999 -9999 -9999 -9999 -9999 -9999 -9999 -9999 -9999 -9999 -9999 -9999 -9999 -9999 -9999 -9999 -9999 -9999 -9999 -9999 -9999 -9999 -9999 -9999 -9999 -9999 -9999 -9999 -9999 -9999 -9999 -9999 -9999 -9999 -9999 -9999 -9999 -9999 -9999 -9999 -9999 -9999 -9999 -9999 -9999 -9999 -9999 -9999 -9999 -9999 -9999 -9999 -9999 -9999 -9999 -9999 -9999 -9999 -9999 -9999 -9999 -9999 -9999 -9999 -9999 -9999 -9999 -9999 -9999 -9999 -9999 -9999 -9999 -9999 -9999 -9999 -9999 -9999 -9999 -9999 -9999 -9999 -9999 -9999 -9999 -9999 -9999 -9999 -9999 -9999 -9999 -9999 -9999 
-9999 -9999 -9999 -9999 -9999 -9999 -9999 -9999 -9999 -9999 -9999 -9999 -9999 -9999 -9999 -9999 -9999 -9999 -9999 -9999 -9999 -9999 -9999 -9999 -9999 -9999 -9999 -9999 -9999 -9999 -9999 -9999 -9999 -9999 -9999 -9999 -9999 -9999 -9999 -9999 -9999 -9999 -9999 -9999 -9999 -9999 -9999 -9999 -9999 -9999 -9999 -9999 -9999 -9999 -9999 -9999 -9999 -9999 -9999 -9999 -9999 -9999 -9999 -9999 -9999 -9999 -9999 -9999 -9999 -9999 -9999 -9999 -9999 -9999 -9999 -9999 -9999 -9999 -9999 -9999 -9999 -9999 -9999 -9999 -9999 -9999 -9999 -9999 -9999 -9999 -9999 -9999 -9999 -9999 -9999 -9999 -9999 -9999 -9999 -9999 4.304019 4.301477 4.30393 4.307841 4.283783 4.283172 4.274688 4.284732 4.271923 4.265715 4.228941 4.235266 4.239545 4.240617 4.189675 4.195853 4.184434 4.18602 4.19467 4.184648 4.16963 4.133276 4.134629 4.1299 4.125967 4.124216 4.129619 4.109637 4.082131 4.064867 4.064716 4.06224 4.065372 4.065958 4.067359 4.040584 4.04443 4.037592 4.043035 4.040302 4.044234 4.035374 4.039705 4.027906 4.009457 4.005464 4.004609 4.009238 4.010444 4.018455 3.999426 3.993078 3.998598 3.986356 3.987621 3.988188 3.99247 4.000875 3.999761 4.012421 4.017527 4.023936 4.02405 4.029452 4.030339 4.055252 4.040568 4.043047 4.061648 4.061421 4.064525 4.067123 4.080619 4.079535 4.132853 4.126537 4.130479 4.146579 4.152895 4.165815 4.149203 4.150204 4.171671 4.184397 4.158656 4.192556 4.202762 4.20176 4.203347 4.201678 4.21344 4.2105 4.223475 4.215022 4.214751 4.207724 4.218863 4.224422 4.211472 4.213449 4.22332 4.223093 4.223691 4.240925 4.246156 4.25181 4.219525 4.222122 4.216524 4.190986 4.190805 4.14339 4.146176 4.167587 4.177465 4.178459 4.180582 4.164595 4.147291 4.140065 4.135598 4.131449 4.143 4.146939 4.175591 4.167919 4.157724 4.163215 4.167648 4.165254 4.161642 4.172004 4.177627 4.179123 4.182745 4.181031 4.181238 4.186068 4.185966 4.184833 4.182453 4.136311 4.134952 4.162755 4.164757 4.178012 4.181711 4.178767 4.179768 4.183577 4.187314 4.206019 4.205582 4.188997 4.21363 4.234495 4.241118 4.250737 4.250003 4.2959 4.29351 4.29317 4.3167 4.312777 4.326478 4.316955 4.362216 4.358562 4.386049 4.394555 4.394005 4.402602 4.418378 4.344493 4.466767 4.460555 4.450124 -9999 -9999 -9999 -9999 -9999 -9999 -9999 -9999 -9999 -9999 4.384995 -9999 -9999 -9999 -9999 -9999 -9999 -9999 -9999 -9999 -9999 -9999 -9999 -9999 -9999 -9999 -9999 -9999 4.293484 4.296053 -9999 -9999 -9999 -9999 -9999 -9999 -9999 -9999 -9999 -9999 -9999 -9999 4.252937 4.267616 4.261382 4.23677 4.197538 4.186741 4.21887 4.182989 4.169625 4.14698 4.101954 4.079018 4.057367 4.002637 3.977637 3.950189 3.941352 3.906861 3.912149 3.915349 3.881114 3.876505 3.82233 3.80054 3.794477 3.784927 3.770363 3.743675 3.730853 3.734693 3.735639 3.698949 3.692849 3.684367 3.669743 3.632909 3.63427 3.619407 3.573145 3.572546 3.560352 3.554809 3.519673 3.499207 3.505496 3.516103 3.528774 3.512887 3.521848 3.525147 3.480711 3.473767 3.459949 3.441592 3.432822 3.418446 3.410641 3.430558 3.428538 3.395831 3.399306 3.367334 3.339257 3.338941 3.336689 3.347785 3.319088 3.30635 3.319069 3.281062 3.270114 3.275162 3.287222 3.272837 3.270155 3.267007 3.271951 3.25289 3.253917 3.249401 3.233016 3.242121 3.213148 3.183372 3.212676 3.221751 3.201929 3.21409 3.229643 3.193533 3.177537 3.170274 3.201649 3.21677 3.193482 3.201073 3.189822 3.193959 3.185544 3.172791 3.240905 3.274864 3.25077 3.242205 3.245 3.238848 3.240746 3.268749 3.276667 3.2746 3.222085 3.229769 3.202068 3.144176 3.10849 3.089381 3.038273 3.006543 2.986488 2.910798 2.908844 2.844904 2.813504 2.751127 2.726465 2.675993 2.612396 2.61476 2.576039 2.540876 2.53319 2.550043 2.514778 2.473571 2.468549 2.411661 2.345614 2.305921 2.275326 2.325493 2.225534 2.215645 2.242537 2.240335 2.248896 2.165522 2.173631 2.097853 2.075778 2.088379 2.067455 2.044764 2.065154 2.100648 2.129192 2.137491 2.129038 2.036108 1.991608 2.057271 2.041728 2.026607 2.065863 2.120744 2.149651 2.191585 2.207056 2.224122 2.325418 2.333962 2.366966 2.377017 2.464212 2.474279 2.529321 2.533429 2.588079 2.607812 2.591965 2.618599 2.618207 2.61973 2.627026 2.627016 2.558117 2.600138 2.564485 2.534253 2.488667 2.461656 2.407969 2.374931 2.335082 2.233663 2.241635 2.199259 2.129625 2.033185 2.043485 1.99253 1.938279 1.835025 1.758576 1.698592 1.71541 1.708135 1.652335 1.603527 1.525074 1.486658 1.484141 1.487038 1.463813 1.407261 1.421818 1.386285 1.355281 1.345591 1.301706 1.252489 1.227726 1.193998 1.162087 1.156519 1.114798 1.051715 1.010921 0.970484 0.9504617 0.8930513 0.8476632 0.8003064 0.7541096 0.6768047 0.641897 0.6886366 0.6876804 0.6095484 0.5718024 0.527504 0.4884471 0.454055 0.4063977 0.3742711 0.3658231 0.3572 0.334765 0.2597495 0.2100387 0.1965933 0.2046704 0.1856339 0.09204901 0.06225533 0.05184584 0.02218175 -0.005606098 -0.04588339 -0.07921249 -0.09615824 -9999 -9999 -9999 -9999 -9999 -9999 -9999 -9999 -9999 -9999 -9999 -9999 -9999 -9999 -9999 -9999 -9999 -9999 -9999 -9999 -9999 -9999 -9999 -9999 -9999 -9999 -9999 -9999 -9999 -9999 -9999 -9999 -9999 -9999 -9999 -9999 -9999 -9999 -9999 -9999 -9999 -9999 -9999 -9999 -9999 -9999 -9999 -9999 -9999 -9999 -9999 -9999 -9999 -9999 -9999 -9999 -9999 -9999 -9999 -9999 -9999 -9999 -9999 -9999 -9999 -9999 -9999 -9999 -9999 -9999 -9999 -9999 -9999 -9999 -9999 -9999 -9999 -9999 -9999 -9999 -9999 -9999 -9999 -9999 -9999 -9999 -9999 -9999 -9999 -9999 -9999 -9999 -9999 -9999 -9999 -9999 -9999 -9999 -9999 -9999 -9999 
-9999 -9999 -9999 -9999 -9999 -9999 -9999 -9999 -9999 -9999 -9999 -9999 -9999 -9999 -9999 -9999 -9999 -9999 -9999 -9999 -9999 -9999 -9999 -9999 -9999 -9999 -9999 -9999 -9999 -9999 -9999 -9999 -9999 -9999 -9999 -9999 -9999 -9999 -9999 -9999 -9999 -9999 -9999 -9999 -9999 -9999 -9999 -9999 -9999 -9999 -9999 -9999 -9999 -9999 -9999 -9999 -9999 -9999 -9999 -9999 -9999 -9999 -9999 -9999 -9999 -9999 -9999 -9999 -9999 -9999 -9999 -9999 -9999 -9999 -9999 -9999 -9999 -9999 -9999 -9999 -9999 -9999 -9999 -9999 -9999 -9999 -9999 -9999 -9999 -9999 -9999 -9999 -9999 -9999 -9999 -9999 -9999 -9999 -9999 -9999 4.29282 4.290144 4.286202 4.298269 4.262958 4.275963 4.262869 4.266079 4.263188 4.258316 4.252483 4.222015 4.230189 4.224113 4.170382 4.182609 4.170114 4.183181 4.173256 4.157197 4.132594 4.118156 4.121375 4.117554 4.103221 4.111194 4.101528 4.073974 4.058789 4.057991 4.054999 4.053218 4.051923 4.057412 4.03111 4.030784 4.024577 4.028268 4.02704 4.012358 3.997216 4.003196 4.0003 3.991422 3.996772 3.990129 3.975359 3.990738 3.990983 3.998285 3.96007 3.970098 3.976351 3.983008 3.984373 3.985506 3.986394 3.988526 3.996724 4.007328 4.013772 4.014351 4.01826 4.026925 4.025792 4.015748 4.022917 4.027829 4.04913 4.032436 4.047761 4.037096 4.056463 4.053576 4.067256 4.072003 4.064788 4.072246 4.126317 4.139223 4.141872 4.144558 4.148046 4.164743 4.094911 4.163144 4.173714 4.185639 4.184072 4.194129 4.205923 4.201352 4.198133 4.202641 4.204089 4.203823 4.195186 4.204383 4.195533 4.194966 4.201404 4.211749 4.206058 4.204921 4.237492 4.201169 4.178185 4.16825 4.187124 4.188568 4.192578 4.142707 4.148816 4.149575 4.108795 4.121573 4.14363 4.146585 4.145263 4.118976 4.114918 4.132153 4.128439 4.134213 4.140395 4.150319 4.154595 4.147142 4.134546 4.135445 4.135445 4.152737 4.158926 4.141 4.09466 4.167619 4.173262 4.17381 4.173336 4.123723 4.124176 4.122388 4.128225 4.132961 4.152295 4.153069 4.172 4.175859 4.171376 4.1701 4.173667 4.183617 4.183484 4.17497 4.180212 4.197402 4.236565 4.222404 4.233685 4.265979 4.276009 4.278267 4.297839 4.304255 4.303708 4.316408 4.332795 4.353797 4.352538 4.372606 4.36277 4.3941 4.384335 4.335083 4.390451 4.465079 -9999 -9999 -9999 -9999 -9999 4.340668 4.342267 4.366654 4.418164 4.484576 4.483974 4.444676 4.449773 4.484445 -9999 -9999 -9999 -9999 -9999 -9999 -9999 -9999 -9999 -9999 -9999 -9999 -9999 -9999 -9999 4.271795 -9999 -9999 -9999 -9999 -9999 -9999 -9999 -9999 -9999 -9999 -9999 -9999 -9999 -9999 4.251999 4.249848 4.20827 4.186299 4.176618 4.145043 4.18091 4.119505 4.115664 4.092002 4.065607 4.05641 3.999937 3.952159 3.959109 3.923086 3.885379 3.88397 3.900977 3.862349 3.84642 3.803425 3.787586 3.777149 3.778171 3.735733 3.726059 3.722702 3.72046 3.727079 3.675261 3.672614 3.6608 3.65586 3.605424 3.609827 3.602056 3.567293 3.563433 3.557216 3.550794 3.610425 3.550568 3.514966 3.516977 3.513442 3.502418 3.483078 3.470635 3.459625 3.459074 3.43057 3.434525 3.423187 3.397198 3.427743 3.425894 3.387063 3.384086 3.401252 3.398897 3.344717 3.330256 3.324194 3.342065 3.335762 3.321135 3.291392 3.266154 3.222589 3.223135 3.245236 3.255894 3.248307 3.264661 3.257875 3.251754 3.254427 3.231267 3.235082 3.231548 3.183271 3.176792 3.220649 3.219805 3.189343 3.194686 3.190743 3.176116 3.178069 3.199375 3.190249 3.197225 3.185565 3.183639 3.182951 3.162417 3.137904 3.156497 3.130379 3.196266 3.18783 3.208598 3.236275 3.222624 3.223069 3.232798 3.238751 3.254476 3.202579 3.205953 3.146827 3.113193 3.08464 3.037557 3.028703 2.979033 2.966332 2.948264 2.883167 2.825444 2.777261 2.715399 2.691757 2.656752 2.601954 2.556695 2.559381 2.553432 2.504697 2.522315 2.473539 2.426151 2.444874 2.368592 2.324999 2.294797 2.262156 2.263174 2.179215 2.198307 2.211801 2.218074 2.139921 2.112339 2.121237 2.067711 2.082298 2.077816 2.050498 2.01668 2.044619 2.067136 2.083362 2.102002 2.089954 2.074036 2.02908 1.993401 1.976614 1.989477 2.03645 2.118266 2.081272 2.178631 2.193574 2.219568 2.257787 2.315015 2.376863 2.418393 2.44288 2.490549 2.527481 2.55924 2.605104 2.603312 2.5985 2.647384 2.632158 2.633436 2.636089 2.619199 2.557418 2.547427 2.515402 2.486659 2.523389 2.460302 2.443259 2.380801 2.317511 2.220978 2.255246 2.188715 2.0925 2.048474 2.039169 2.002348 1.936453 1.892292 1.832007 1.784973 1.754567 1.737318 1.661935 1.57116 1.536918 1.525738 1.497515 1.473117 1.455475 1.435251 1.405012 1.392581 1.367566 1.312835 1.285755 1.254608 1.234503 1.207212 1.198252 1.152586 1.136141 1.072682 0.962369 0.9688812 0.9311718 0.8833921 0.8568563 0.8309695 0.7174428 0.690686 0.6369839 0.5870074 0.6094033 0.5675335 0.5676746 0.5209805 0.4903448 0.4077856 0.354615 0.3276998 0.3142265 0.2812309 0.286317 0.2804525 0.2241148 0.1949757 0.1755177 0.1675483 0.08752166 0.05990045 0.03075972 -0.0045678 0.01250791 -0.03783192 -0.06062943 -0.06220869 -9999 -9999 -9999 -9999 -9999 -9999 -9999 -9999 -9999 -9999 -9999 -9999 -9999 -9999 -9999 -9999 -9999 -9999 -9999 -9999 -9999 -9999 -9999 -9999 -9999 -9999 -9999 -9999 -9999 -9999 -9999 -9999 -9999 -9999 -9999 -9999 -9999 -9999 -9999 -9999 -9999 -9999 -9999 -9999 -9999 -9999 -9999 -9999 -9999 -9999 -9999 -9999 -9999 -9999 -9999 -9999 -9999 -9999 -9999 -9999 -9999 -9999 -9999 -9999 -9999 -9999 -9999 -9999 -9999 -9999 -9999 -9999 -9999 -9999 -9999 -9999 -9999 -9999 -9999 -9999 -9999 -9999 -9999 -9999 -9999 -9999 -9999 -9999 -9999 -9999 -9999 -9999 -9999 -9999 -9999 -9999 -9999 -9999 -9999 -9999 -9999 
-9999 -9999 -9999 -9999 -9999 -9999 -9999 -9999 -9999 -9999 -9999 -9999 -9999 -9999 -9999 -9999 -9999 -9999 -9999 -9999 -9999 -9999 -9999 -9999 -9999 -9999 -9999 -9999 -9999 -9999 -9999 -9999 -9999 -9999 -9999 -9999 -9999 -9999 -9999 -9999 -9999 -9999 -9999 -9999 -9999 -9999 -9999 -9999 -9999 -9999 -9999 -9999 -9999 -9999 -9999 -9999 -9999 -9999 -9999 -9999 -9999 -9999 -9999 -9999 -9999 -9999 -9999 -9999 -9999 -9999 -9999 -9999 -9999 -9999 -9999 -9999 -9999 -9999 -9999 -9999 -9999 -9999 -9999 -9999 -9999 -9999 -9999 -9999 -9999 -9999 -9999 -9999 -9999 -9999 -9999 -9999 -9999 -9999 -9999 -9999 4.278258 4.263945 4.284325 4.286385 4.27984 4.277602 4.265962 4.253085 4.262848 4.219224 4.2265 4.221681 4.21065 4.170739 4.169196 4.170977 4.160646 4.170201 4.155231 4.129392 4.113985 4.118393 4.113939 4.097785 4.054527 4.053539 4.045746 4.057484 4.038178 4.044027 4.03863 4.041065 4.011519 4.016823 4.019063 3.986048 3.989777 3.998057 3.985772 3.975542 3.97348 3.976195 3.973146 3.970535 3.974825 3.969213 3.966462 3.968275 3.978049 3.97129 3.934169 3.974692 3.970872 3.957712 3.980379 3.980379 3.981422 3.981191 3.974315 3.993587 3.997562 3.997562 4.003276 4.011446 4.004288 4.009768 4.01622 4.01418 4.020412 4.02009 4.02004 4.00347 4.028571 4.025879 4.052708 4.052928 4.060744 4.098522 4.109297 4.062087 4.114745 4.071812 4.138566 4.092788 4.094375 4.145693 4.161232 4.165854 4.168338 4.167021 4.173019 4.178361 4.179508 4.192133 4.193864 4.185696 4.180524 4.180109 4.193726 4.193814 4.191392 4.195273 4.197874 4.219559 4.199405 4.150585 4.157146 4.155519 4.160677 4.18499 4.14346 4.139666 4.140459 4.11248 4.118114 4.098613 4.094646 4.109177 4.113002 4.123155 4.115841 4.114788 4.119751 4.113088 4.121986 4.099184 4.143229 4.132398 4.116699 4.122343 4.104854 4.101146 4.097438 4.111974 4.112456 4.111984 4.133017 4.132998 4.066158 4.065479 4.070073 4.074028 4.078296 4.080441 4.108006 4.107809 4.106997 4.14868 4.14553 4.14834 4.149435 4.15754 4.158874 4.14657 4.156365 4.161937 4.1903 4.217451 4.217772 4.223395 4.250347 4.264623 4.264605 4.297873 4.301448 4.303824 4.306941 4.32695 4.344458 4.361192 4.27186 4.371962 4.372975 4.315893 4.311491 -9999 -9999 -9999 -9999 -9999 4.327171 4.334915 4.323496 4.343297 4.351741 4.385924 4.387682 4.392157 4.39423 4.385443 4.345515 4.330486 -9999 -9999 -9999 -9999 -9999 -9999 -9999 -9999 -9999 -9999 -9999 -9999 -9999 -9999 -9999 -9999 4.232192 -9999 -9999 -9999 -9999 -9999 -9999 -9999 -9999 -9999 -9999 -9999 4.229324 4.220155 4.169312 4.174461 4.12952 4.11375 4.154402 4.139297 4.107561 4.083168 4.063743 4.046411 3.974072 3.94455 3.92816 3.918616 3.9016 3.857047 3.849977 3.861056 3.86108 3.787958 3.782562 3.772004 3.763323 3.724239 3.72075 3.705726 3.713669 3.71315 3.655373 3.65745 3.635246 3.63912 3.612724 3.607677 3.603729 3.566778 3.551348 3.528898 3.489812 3.555243 3.510087 3.493115 3.502137 3.471842 3.48228 3.468691 3.467744 3.450506 3.419774 3.423858 3.413485 3.413604 3.360668 3.382668 3.401986 3.366166 3.36601 3.372716 3.362544 3.355032 3.321288 3.322883 3.304982 3.318714 3.310635 3.284581 3.274436 3.256304 3.242971 3.201064 3.241106 3.261473 3.25312 3.240885 3.234416 3.221081 3.229215 3.218604 3.200235 3.20019 3.217302 3.214055 3.211379 3.195819 3.184731 3.173914 3.175544 3.168492 3.153751 3.154563 3.13653 3.140192 3.113954 3.117253 3.139228 3.11192 3.121177 3.108976 3.126059 3.156536 3.194745 3.200216 3.21307 3.203659 3.205125 3.189321 3.195054 3.199312 3.17636 3.14064 3.095578 3.079313 3.011654 3.000092 2.934329 2.901064 2.896916 2.855159 2.783831 2.740909 2.696333 2.692362 2.625988 2.619725 2.575132 2.57723 2.532437 2.534357 2.493905 2.445715 2.393828 2.399996 2.338124 2.324663 2.2869 2.218298 2.181755 2.172592 2.161829 2.163117 2.138867 2.07725 2.100543 2.05246 2.046044 2.043257 2.024608 2.016023 2.012921 1.975528 2.019289 2.039071 2.064816 2.071429 2.067056 1.96012 1.939985 1.909649 1.956094 2.015473 2.053996 2.07613 2.134848 2.172359 2.190822 2.257599 2.307916 2.34986 2.39698 2.433519 2.478226 2.511598 2.560915 2.592913 2.591648 2.616265 2.653401 2.654307 2.662034 2.64076 2.642101 2.625642 2.547729 2.615756 2.491699 2.47664 2.433465 2.437521 2.379308 2.253146 2.236322 2.179761 2.183395 2.091367 2.044254 2.005309 2.007763 1.907814 1.85345 1.846007 1.807141 1.799079 1.663512 1.647576 1.583992 1.5554 1.527565 1.497729 1.495016 1.48693 1.428272 1.402991 1.361283 1.348149 1.319845 1.284074 1.273494 1.220305 1.208261 1.170522 1.065803 1.051786 1.032813 1.003808 0.9714891 0.9091845 0.8759115 0.8509466 0.8267969 0.7560831 0.6895378 0.6598449 0.6382629 0.568194 0.5533359 0.5377608 0.4860545 0.4918208 0.4450004 0.3937492 0.3487544 0.3289666 0.2470008 0.2314356 0.2681184 0.258106 0.1957134 0.1789555 0.1649357 0.1117531 0.07863811 0.03530911 0.009168359 0.005390939 -0.04789247 -0.07986219 -0.07207378 -9999 -9999 -9999 -9999 -9999 -9999 -9999 -9999 -9999 -9999 -9999 -9999 -9999 -9999 -9999 -9999 -9999 -9999 -9999 -9999 -9999 -9999 -9999 -9999 -9999 -9999 -9999 -9999 -9999 -9999 -9999 -9999 -9999 -9999 -9999 -9999 -9999 -9999 -9999 -9999 -9999 -9999 -9999 -9999 -9999 -9999 -9999 -9999 -9999 -9999 -9999 -9999 -9999 -9999 -9999 -9999 -9999 -9999 -9999 -9999 -9999 -9999 -9999 -9999 -9999 -9999 -9999 -9999 -9999 -9999 -9999 -9999 -9999 -9999 -9999 -9999 -9999 -9999 -9999 -9999 -9999 -9999 -9999 -9999 -9999 -9999 -9999 -9999 -9999 -9999 -9999 -9999 -9999 -9999 -9999 -9999 -9999 -9999 -9999 -9999 -9999 
-9999 -9999 -9999 -9999 -9999 -9999 -9999 -9999 -9999 -9999 -9999 -9999 -9999 -9999 -9999 -9999 -9999 -9999 -9999 -9999 -9999 -9999 -9999 -9999 -9999 -9999 -9999 -9999 -9999 -9999 -9999 -9999 -9999 -9999 -9999 -9999 -9999 -9999 -9999 -9999 -9999 -9999 -9999 -9999 -9999 -9999 -9999 -9999 -9999 -9999 -9999 -9999 -9999 -9999 -9999 -9999 -9999 -9999 -9999 -9999 -9999 -9999 -9999 -9999 -9999 -9999 -9999 -9999 -9999 -9999 -9999 -9999 -9999 -9999 -9999 -9999 -9999 -9999 -9999 -9999 -9999 -9999 -9999 -9999 -9999 -9999 -9999 -9999 -9999 -9999 -9999 -9999 -9999 -9999 -9999 -9999 -9999 -9999 -9999 -9999 4.264925 4.280011 4.266504 4.272731 4.259748 4.252425 4.232019 4.253085 4.241266 4.209 4.197417 4.219082 4.186054 4.157094 4.165494 4.151196 4.15287 4.1317 4.118999 4.121408 4.109438 4.106323 4.05751 4.06974 4.043623 4.043778 4.045761 4.043102 4.037241 4.030043 4.027173 3.98947 3.969224 3.98246 3.968389 3.967936 3.977564 3.965932 3.969113 3.959908 3.966584 3.95584 3.958532 3.965788 3.956653 3.955765 3.937757 3.939759 3.934476 3.960841 3.960449 3.926714 3.936379 3.923117 3.924533 3.943573 3.954489 3.921483 3.918759 3.928794 3.944849 3.945503 3.992162 3.997324 3.985473 3.98772 4.00686 4.007294 4.013966 4.012932 4.000717 3.962786 3.972656 3.997643 4.016446 4.010332 4.017558 4.022023 4.028485 4.022178 4.088539 4.092964 4.052364 4.075063 4.073181 4.083186 4.139277 4.126793 4.124215 4.144848 4.133301 4.140125 4.146922 4.148297 4.179461 4.175125 4.17047 4.177232 4.142911 4.150857 4.154665 4.17557 4.179848 4.163472 4.132849 4.128694 4.138075 4.155519 4.152827 4.11956 4.119399 4.086757 4.087198 4.084143 4.074806 4.080791 4.081366 4.078601 4.10304 4.105581 4.107923 4.109162 4.093995 4.071446 4.068353 4.067159 4.059933 4.068832 4.072774 4.091022 4.094304 4.087319 4.087781 4.089454 4.093591 4.09281 4.034488 4.042108 4.06461 4.068984 4.058748 4.063674 4.072132 4.060534 4.072124 4.073553 4.082173 4.090302 4.137962 4.133654 4.123502 4.130041 4.142162 4.147001 4.144872 4.143425 4.179885 4.185293 4.202322 4.198209 4.201568 4.250415 4.255001 4.262202 4.282018 4.287867 4.287621 4.325952 4.326613 4.344848 4.255353 4.325706 4.361357 4.319796 4.294529 -9999 -9999 -9999 -9999 4.321957 4.323002 4.321793 4.31978 4.322382 4.326488 4.322728 4.321596 4.355106 4.357368 4.353766 4.329969 4.303229 4.302068 -9999 -9999 -9999 -9999 -9999 -9999 -9999 -9999 -9999 -9999 -9999 -9999 -9999 -9999 4.236359 4.24808 -9999 -9999 -9999 -9999 -9999 -9999 -9999 -9999 -9999 -9999 -9999 4.209817 4.186694 4.159575 4.14395 4.130905 4.102438 4.147295 4.059328 4.08709 4.070551 4.055094 4.005631 3.978728 3.95117 3.929175 3.900642 3.894355 3.853607 3.837393 3.814434 3.804896 3.792403 3.772123 3.728206 3.708512 3.702549 3.705365 3.690967 3.702122 3.667305 3.63063 3.642443 3.620219 3.616843 3.604644 3.561986 3.546183 3.544506 3.485275 3.486004 3.475357 3.471167 3.488759 3.448391 3.442669 3.432909 3.444924 3.455025 3.441096 3.408276 3.393362 3.397115 3.345406 3.352331 3.353078 3.351589 3.371644 3.360529 3.372458 3.35357 3.315445 3.316581 3.31686 3.312425 3.291103 3.297805 3.290834 3.295018 3.282073 3.267491 3.251855 3.236421 3.214441 3.242465 3.233189 3.213241 3.22026 3.207337 3.196972 3.200968 3.20119 3.190138 3.166936 3.180447 3.17143 3.164653 3.162056 3.158086 3.151121 3.149541 3.139227 3.109066 3.114013 3.111753 3.097444 3.118332 3.097711 3.095104 3.043044 3.071161 3.136546 3.172134 3.170319 3.195701 3.169475 3.200065 3.200737 3.18345 3.200004 3.163241 3.156495 3.116704 3.071954 3.060712 3.007635 2.980318 2.941716 2.870254 2.862437 2.842215 2.762675 2.710049 2.711494 2.684552 2.653106 2.598357 2.60652 2.55373 2.525709 2.495677 2.445805 2.403902 2.372859 2.356781 2.320911 2.319354 2.269333 2.220405 2.164443 2.123709 2.119793 2.152855 2.101245 2.051671 2.016716 2.027131 2.010849 2.002978 1.989014 2.010677 1.986451 1.989039 1.969694 2.035903 2.050019 2.069588 2.056931 1.954738 1.908014 1.870705 1.93666 1.984679 2.032573 2.095441 2.112748 2.146179 2.18576 2.197199 2.269803 2.345138 2.385329 2.411397 2.467628 2.540694 2.562745 2.582472 2.601852 2.608834 2.662204 2.680455 2.668926 2.660159 2.653152 2.668374 2.626168 2.541654 2.518408 2.481724 2.432501 2.426555 2.379078 2.343772 2.230234 2.177018 2.204258 2.107318 2.05345 2.077288 2.011153 1.925156 1.858212 1.871606 1.840259 1.795472 1.72714 1.636288 1.612888 1.535076 1.507595 1.496168 1.480814 1.479312 1.422198 1.407446 1.391308 1.343123 1.311881 1.298138 1.272021 1.213113 1.170734 1.146492 1.091103 1.024348 1.052413 1.008727 0.9960771 0.8977742 0.8770049 0.8539781 0.8193367 0.7797987 0.7139404 0.629402 0.6117014 0.5847726 0.557777 0.4894336 0.4491856 0.4256297 0.4176248 0.4179726 0.3600747 0.35386 0.2770222 0.2411411 0.2476458 0.2419922 0.2385274 0.1905017 0.1819876 0.1261354 0.1083876 0.04891785 0.02717536 0.004647241 -0.02801679 -0.03986542 -0.06241334 -0.1184491 -9999 -9999 -9999 -9999 -9999 -9999 -9999 -9999 -9999 -9999 -9999 -9999 -9999 -9999 -9999 -9999 -9999 -9999 -9999 -9999 -9999 -9999 -9999 -9999 -9999 -9999 -9999 -9999 -9999 -9999 -9999 -9999 -9999 -9999 -9999 -9999 -9999 -9999 -9999 -9999 -9999 -9999 -9999 -9999 -9999 -9999 -9999 -9999 -9999 -9999 -9999 -9999 -9999 -9999 -9999 -9999 -9999 -9999 -9999 -9999 -9999 -9999 -9999 -9999 -9999 -9999 -9999 -9999 -9999 -9999 -9999 -9999 -9999 -9999 -9999 -9999 -9999 -9999 -9999 -9999 -9999 -9999 -9999 -9999 -9999 -9999 -9999 -9999 -9999 -9999 -9999 -9999 -9999 -9999 -9999 -9999 -9999 -9999 -9999 -9999 
-9999 -9999 -9999 -9999 -9999 -9999 -9999 -9999 -9999 -9999 -9999 -9999 -9999 -9999 -9999 -9999 -9999 -9999 -9999 -9999 -9999 -9999 -9999 -9999 -9999 -9999 -9999 -9999 -9999 -9999 -9999 -9999 -9999 -9999 -9999 -9999 -9999 -9999 -9999 -9999 -9999 -9999 -9999 -9999 -9999 -9999 -9999 -9999 -9999 -9999 -9999 -9999 -9999 -9999 -9999 -9999 -9999 -9999 -9999 -9999 -9999 -9999 -9999 -9999 -9999 -9999 -9999 -9999 -9999 -9999 -9999 -9999 -9999 -9999 -9999 -9999 -9999 -9999 -9999 -9999 -9999 -9999 -9999 -9999 -9999 -9999 -9999 -9999 -9999 -9999 -9999 -9999 -9999 -9999 -9999 -9999 -9999 -9999 -9999 -9999 4.249734 4.258392 4.255029 4.25784 4.251065 4.238991 4.224258 4.22999 4.234264 4.219953 4.220085 4.206049 4.184374 4.148807 4.144439 4.128608 4.131389 4.132514 4.10616 4.098976 4.08938 4.066737 4.053815 4.033372 4.047796 4.02741 4.025508 4.018746 4.015183 4.021832 4.01827 3.992454 3.962113 3.957735 3.970551 3.958586 3.939326 3.942664 3.951688 3.951337 3.94618 3.948702 3.935862 3.89941 3.925721 3.904531 3.907193 3.909006 3.924185 3.906517 3.922303 3.888037 3.896212 3.885778 3.911826 3.897202 3.89877 3.905164 3.903222 3.910473 3.914708 3.921649 3.915547 3.91435 3.938545 3.927047 3.973927 3.992989 3.98651 3.98692 3.957614 3.959268 3.962075 3.96183 3.996723 4.003664 3.995725 3.997319 4.003105 3.997629 4.020264 4.008881 4.067694 4.096949 4.096558 4.061521 4.071727 4.122856 4.104919 4.134705 4.134387 4.123946 4.099669 4.127374 4.130857 4.134027 4.114381 4.112813 4.117889 4.127231 4.127451 4.134813 4.146322 4.147723 4.138023 4.143091 4.145019 4.101624 4.091302 4.082492 4.106489 4.086713 4.074219 4.069578 4.066215 4.063405 4.068934 4.072739 4.085734 4.0927 4.084628 4.067173 4.064837 4.05618 4.042508 4.046575 4.049743 4.064461 4.065141 4.062758 4.067266 4.073456 4.068258 4.068012 4.0672 4.013318 4.013752 4.021977 4.043581 4.047808 4.044781 4.066676 4.053638 4.046537 4.055848 4.056008 4.058123 4.067742 4.066477 4.08672 4.077733 4.096141 4.1225 4.119508 4.121284 4.122831 4.130814 4.160031 4.15199 4.188925 4.187735 4.216419 4.235478 4.246719 4.237597 4.25754 4.284179 4.292609 4.301434 4.300836 4.305148 4.240414 4.308022 4.359165 4.29104 -9999 -9999 -9999 4.385502 4.321778 4.319018 4.324475 4.321329 4.319131 4.314633 4.318585 4.315498 4.308293 4.292808 4.295768 4.291384 4.313465 4.297582 4.282731 -9999 -9999 -9999 -9999 -9999 -9999 -9999 -9999 -9999 -9999 -9999 -9999 4.219932 4.231332 4.216323 -9999 -9999 -9999 -9999 -9999 -9999 -9999 -9999 -9999 -9999 -9999 4.210072 4.170074 4.148677 4.143788 4.126882 4.098709 4.07923 4.081341 4.077566 4.062618 4.038748 4.009336 3.961249 3.941747 3.931782 3.887141 3.852143 3.842661 3.839914 3.786767 3.781654 3.775489 3.751656 3.749093 3.701336 3.691991 3.691752 3.688644 3.673987 3.652748 3.630699 3.606617 3.582052 3.569759 3.56216 3.527498 3.524674 3.482703 3.476841 3.477003 3.489353 3.455019 3.478652 3.483931 3.476571 3.421459 3.451324 3.419922 3.406315 3.397371 3.381907 3.342892 3.353035 3.328155 3.33577 3.336512 3.334803 3.332844 3.3132 3.311413 3.314324 3.305682 3.308751 3.296843 3.290408 3.280718 3.25679 3.24957 3.250327 3.250774 3.25337 3.22331 3.220612 3.170722 3.181376 3.180947 3.185495 3.150205 3.155422 3.162873 3.154664 3.14718 3.134695 3.138498 3.127146 3.12805 3.119482 3.115041 3.130243 3.120201 3.128923 3.069745 3.067384 3.070847 3.082254 3.093445 3.073753 3.038606 3.060789 3.059141 3.122388 3.161591 3.147922 3.171367 3.169406 3.16231 3.16079 3.156597 3.158723 3.142686 3.114782 3.071516 3.05942 3.047401 3.012512 2.97735 2.913158 2.906887 2.873821 2.854296 2.744546 2.719844 2.725446 2.699929 2.62154 2.603012 2.573661 2.564369 2.562767 2.475034 2.420487 2.375099 2.309787 2.341531 2.319662 2.242599 2.234624 2.212126 2.183094 2.132461 2.131067 2.084068 2.058643 2.003102 1.99003 1.936718 1.949251 1.980701 1.929403 1.972915 1.965968 1.955264 1.925573 1.975532 1.968843 2.02774 1.971042 1.860739 1.904999 1.88769 1.939693 1.963726 2.032975 2.0658 2.090484 2.133696 2.20901 2.213055 2.284516 2.331712 2.389202 2.409638 2.469827 2.531566 2.554357 2.576476 2.605844 2.627118 2.659141 2.670958 2.618714 2.612377 2.666066 2.599094 2.589661 2.535414 2.512613 2.471085 2.431508 2.386036 2.390596 2.348045 2.225653 2.171497 2.203455 2.102451 2.030552 2.001665 1.948293 1.912546 1.848761 1.876901 1.78432 1.742307 1.734649 1.678556 1.649586 1.605938 1.539434 1.508651 1.504424 1.473329 1.45373 1.409981 1.347972 1.316554 1.321247 1.257917 1.221698 1.170287 1.144387 1.08473 1.052337 1.051532 1.000141 0.9980357 0.9850385 0.9362852 0.8826725 0.8049985 0.7983209 0.7771712 0.7142314 0.6488711 0.6213919 0.5542538 0.5129606 0.4982977 0.4590832 0.3901808 0.3236486 0.3613557 0.3761554 0.3518865 0.3083875 0.2935553 0.2296012 0.1374498 0.1520192 0.1336617 0.1104472 0.09984273 0.06266157 0.1097556 0.04822127 0.02663374 0.0404174 -0.07136585 -0.1597338 -0.1769383 -9999 -9999 -9999 -9999 -9999 -9999 -9999 -9999 -9999 -9999 -9999 -9999 -9999 -9999 -9999 -9999 -9999 -9999 -9999 -9999 -9999 -9999 -9999 -9999 -9999 -9999 -9999 -9999 -9999 -9999 -9999 -9999 -9999 -9999 -9999 -9999 -9999 -9999 -9999 -9999 -9999 -9999 -9999 -9999 -9999 -9999 -9999 -9999 -9999 -9999 -9999 -9999 -9999 -9999 -9999 -9999 -9999 -9999 -9999 -9999 -9999 -9999 -9999 -9999 -9999 -9999 -9999 -9999 -9999 -9999 -9999 -9999 -9999 -9999 -9999 -9999 -9999 -9999 -9999 -9999 -9999 -9999 -9999 -9999 -9999 -9999 -9999 -9999 -9999 -9999 -9999 -9999 -9999 -9999 -9999 -9999 -9999 -9999 -9999 -9999 
-9999 -9999 -9999 -9999 -9999 -9999 -9999 -9999 -9999 -9999 -9999 -9999 -9999 -9999 -9999 -9999 -9999 -9999 -9999 -9999 -9999 -9999 -9999 -9999 -9999 -9999 -9999 -9999 -9999 -9999 -9999 -9999 -9999 -9999 -9999 -9999 -9999 -9999 -9999 -9999 -9999 -9999 -9999 -9999 -9999 -9999 -9999 -9999 -9999 -9999 -9999 -9999 -9999 -9999 -9999 -9999 -9999 -9999 -9999 -9999 -9999 -9999 -9999 -9999 -9999 -9999 -9999 -9999 -9999 -9999 -9999 -9999 -9999 -9999 -9999 -9999 -9999 -9999 -9999 -9999 -9999 -9999 -9999 -9999 -9999 -9999 -9999 -9999 -9999 -9999 -9999 -9999 -9999 -9999 -9999 -9999 -9999 -9999 -9999 4.232872 4.246741 4.247654 4.238998 4.207284 4.22538 4.211236 4.212583 4.216132 4.189215 4.205887 4.183024 4.192075 4.145373 4.146358 4.093079 4.130307 4.121245 4.115603 4.086421 4.068442 4.065038 4.050078 4.020971 4.042254 4.014576 4.025028 4.013874 4.011537 3.989671 3.977247 3.98122 3.949385 3.94591 3.944399 3.931988 3.927732 3.923248 3.928866 3.933011 3.932628 3.931967 3.91292 3.881124 3.886808 3.899888 3.878138 3.892289 3.861684 3.866438 3.901186 3.877625 3.872372 3.872598 3.866596 3.890058 3.883077 3.887803 3.890985 3.900537 3.894767 3.89454 3.895447 3.91372 3.898876 3.901845 3.917245 3.922621 3.933309 3.926015 3.944162 3.942402 3.949893 3.941726 3.944669 3.962972 3.964324 3.963665 3.961418 3.988999 3.98379 4.009068 4.016167 4.010547 4.014509 4.071974 4.026412 4.060605 4.020056 4.10884 4.119118 4.100832 4.093139 4.088749 4.091182 4.110865 4.087731 4.095901 4.100777 4.104058 4.103598 4.118925 4.115679 4.115927 4.130744 4.119283 4.132905 4.142418 4.147637 4.038599 4.03357 4.03613 4.061559 4.066087 4.06261 4.051517 4.061267 4.050761 4.062304 4.056307 4.066836 4.027069 4.026958 4.030674 4.041661 4.034303 4.036625 4.039265 4.051874 4.060537 4.056373 4.055013 4.052639 4.054183 3.998918 3.999598 4.006902 3.987016 3.984042 3.992597 4.013897 4.017643 4.018065 4.022159 4.049186 4.050281 4.045117 4.025285 4.05644 4.058102 4.059806 4.067062 4.085934 4.092558 4.115994 4.115592 4.113859 4.104758 4.129473 4.144516 4.144175 4.183602 4.183564 4.18874 4.219313 4.21851 4.219058 4.27444 4.270287 4.208737 4.298998 4.309557 4.207822 4.230498 4.352418 4.258972 -9999 -9999 -9999 4.309674 4.320396 4.330262 4.322592 4.32411 4.335409 4.333276 4.295614 4.289106 4.284642 4.278125 4.266532 4.271953 4.276386 4.271324 4.278098 4.248882 -9999 -9999 -9999 -9999 -9999 -9999 -9999 -9999 -9999 -9999 -9999 -9999 4.218122 -9999 -9999 -9999 -9999 -9999 -9999 -9999 -9999 -9999 -9999 -9999 4.195003 4.190934 4.172572 4.134853 4.127916 4.102771 4.091939 4.055501 4.076933 4.011309 3.99979 4.02725 4.007746 3.945494 3.928863 3.913957 3.844156 3.859212 3.840479 3.803027 3.776631 3.766681 3.761976 3.727733 3.704816 3.693685 3.681354 3.662805 3.677652 3.656171 3.62493 3.621116 3.598109 3.619602 3.559258 3.553968 3.50733 3.494746 3.496124 3.507285 3.466245 3.457013 3.46354 3.456141 3.464602 3.4226 3.420869 3.418391 3.413748 3.389939 3.370875 3.373352 3.322456 3.313255 3.31926 3.335449 3.308284 3.298532 3.301266 3.297325 3.302838 3.296816 3.276829 3.284133 3.27463 3.256181 3.247984 3.21782 3.219041 3.250088 3.233119 3.219944 3.210597 3.210258 3.213169 3.200226 3.196806 3.14525 3.10259 3.13977 3.145986 3.124376 3.119327 3.118287 3.114913 3.11828 3.110533 3.080889 3.090539 3.095809 3.071427 3.080456 3.069641 3.069775 3.059063 3.071821 3.043569 3.047193 2.999697 2.998124 3.036639 3.036119 3.03694 3.030103 3.152211 3.117773 3.15618 3.155596 3.139432 3.127195 3.099722 3.065179 3.051593 3.055327 3.020338 2.995427 2.968576 2.922424 2.920547 2.847123 2.832363 2.760827 2.727492 2.745708 2.680972 2.589161 2.577418 2.555666 2.514302 2.489723 2.455267 2.421544 2.367924 2.349698 2.321063 2.236668 2.195181 2.163292 2.154105 2.11141 2.046698 2.042648 2.058326 2.047299 2.018395 1.973403 1.926527 1.911121 1.927671 1.928599 1.908401 1.946374 1.949074 1.938448 1.952922 1.957084 1.976675 1.91355 1.906852 1.888624 1.911432 1.934867 1.945564 2.000466 2.050455 2.064061 2.113759 2.125184 2.24752 2.270157 2.330461 2.363988 2.398978 2.461825 2.506798 2.535709 2.575454 2.640691 2.651247 2.660333 2.711835 2.658704 2.666435 2.650565 2.602218 2.591677 2.560335 2.466013 2.459994 2.428338 2.406663 2.342385 2.289635 2.229375 2.203419 2.14368 2.096499 2.016786 1.993113 1.957864 1.886533 1.872036 1.870465 1.758574 1.754551 1.692944 1.69326 1.595583 1.568446 1.569852 1.512831 1.510988 1.476719 1.46567 1.394704 1.358866 1.334784 1.317039 1.258159 1.218953 1.163586 1.137337 1.092911 1.003737 1.012331 1.010035 0.9957405 0.9616404 0.9037488 0.9149677 0.8160487 0.76031 0.7414165 0.7238784 0.6625094 0.6100718 0.541761 0.4820448 0.4706149 0.4344597 0.4003765 0.3786435 0.3396873 0.2950964 0.313998 0.2192678 0.2120985 0.1930363 0.1034714 0.1054392 0.09147755 0.06373873 0.0512527 0.01102015 -0.005869684 -0.01296686 -0.01110789 -0.01711023 -0.03335617 -0.09733465 -0.1399498 -9999 -9999 -9999 -9999 -9999 -9999 -9999 -9999 -9999 -9999 -9999 -9999 -9999 -9999 -9999 -9999 -9999 -9999 -9999 -9999 -9999 -9999 -9999 -9999 -9999 -9999 -9999 -9999 -9999 -9999 -9999 -9999 -9999 -9999 -9999 -9999 -9999 -9999 -9999 -9999 -9999 -9999 -9999 -9999 -9999 -9999 -9999 -9999 -9999 -9999 -9999 -9999 -9999 -9999 -9999 -9999 -9999 -9999 -9999 -9999 -9999 -9999 -9999 -9999 -9999 -9999 -9999 -9999 -9999 -9999 -9999 -9999 -9999 -9999 -9999 -9999 -9999 -9999 -9999 -9999 -9999 -9999 -9999 -9999 -9999 -9999 -9999 -9999 -9999 -9999 -9999 -9999 -9999 -9999 -9999 -9999 -9999 -9999 -9999 -9999 
-9999 -9999 -9999 -9999 -9999 -9999 -9999 -9999 -9999 -9999 -9999 -9999 -9999 -9999 -9999 -9999 -9999 -9999 -9999 -9999 -9999 -9999 -9999 -9999 -9999 -9999 -9999 -9999 -9999 -9999 -9999 -9999 -9999 -9999 -9999 -9999 -9999 -9999 -9999 -9999 -9999 -9999 -9999 -9999 -9999 -9999 -9999 -9999 -9999 -9999 -9999 -9999 -9999 -9999 -9999 -9999 -9999 -9999 -9999 -9999 -9999 -9999 -9999 -9999 -9999 -9999 -9999 -9999 -9999 -9999 -9999 -9999 -9999 -9999 -9999 -9999 -9999 -9999 -9999 -9999 -9999 -9999 -9999 -9999 -9999 -9999 -9999 -9999 -9999 -9999 -9999 -9999 -9999 -9999 -9999 -9999 -9999 -9999 -9999 4.240873 4.238304 4.22702 4.202594 4.197076 4.227774 4.192726 4.175932 4.175141 4.172799 4.170177 4.116962 4.177803 4.096345 4.074106 4.076479 4.1131 4.10837 4.087505 4.073129 4.056964 4.038496 4.022627 4.01947 4.019224 4.007444 4.004215 4.006456 3.967321 3.947811 3.950573 3.934008 3.92641 3.928107 3.926466 3.918305 3.914749 3.914131 3.908711 3.910645 3.910483 3.905471 3.868562 3.86719 3.879825 3.855882 3.869928 3.84294 3.847872 3.863526 3.860353 3.846872 3.850958 3.862334 3.859428 3.860788 3.879024 3.873255 3.861425 3.875593 3.874818 3.873572 3.890937 3.893879 3.893106 3.905717 3.901206 3.920037 3.898276 3.902618 3.927615 3.927842 3.94993 3.941252 3.941191 3.933313 3.946746 3.951601 3.958073 3.964071 3.97245 3.96219 4.001655 4.003212 4.058381 3.993496 4.002844 4.007223 4.006793 4.066768 4.065364 4.077156 4.086171 4.061441 4.07367 4.076366 4.077468 4.07885 4.082595 4.093653 4.08376 4.098104 4.111065 4.103115 4.110722 4.104397 4.126714 4.04374 4.080654 4.011217 4.031162 4.026342 4.026105 4.034374 4.039676 4.037368 4.037255 4.049296 4.025639 4.007731 4.008337 4.005107 4.003034 4.015122 4.020179 4.013459 4.018282 4.026153 4.006887 3.99334 4.010689 4.004821 3.990512 3.938397 3.941894 3.94636 3.949865 3.956812 3.95616 3.956628 3.985111 3.973546 3.973187 3.96932 4.01084 4.026315 4.028733 4.02775 4.018195 4.031886 4.034579 4.042463 4.051042 4.071932 4.075185 4.092635 4.099133 4.097981 4.096174 4.124264 4.12938 4.15467 4.1742 4.170332 4.180112 4.209911 4.182618 4.248725 4.26351 4.147274 4.184707 4.283522 4.203777 4.211166 4.223895 4.300696 4.258425 -9999 -9999 -9999 4.306659 4.321673 4.313935 4.312122 4.31792 4.315277 4.297764 4.294837 4.295076 4.278436 4.270585 4.261503 4.258737 4.255053 4.319952 4.289328 -9999 -9999 -9999 -9999 -9999 -9999 -9999 -9999 -9999 -9999 -9999 -9999 -9999 -9999 -9999 -9999 -9999 -9999 -9999 -9999 -9999 -9999 -9999 -9999 4.16004 4.174226 4.166195 4.130363 4.109179 4.096784 4.075356 4.052001 4.029618 4.000587 3.98036 3.956162 3.954811 3.931312 3.914109 3.898964 3.838742 3.855177 3.815842 3.816272 3.800641 3.749475 3.749141 3.712182 3.682132 3.664057 3.664817 3.663988 3.664698 3.648597 3.618159 3.597047 3.582105 3.550487 3.545957 3.555441 3.543652 3.497607 3.511154 3.504563 3.496621 3.452122 3.447489 3.40688 3.404458 3.373236 3.355604 3.350302 3.380775 3.381671 3.364872 3.317353 3.304307 3.32643 3.277489 3.311049 3.27959 3.285582 3.282146 3.280912 3.272815 3.25503 3.253311 3.240794 3.216759 3.207715 3.212764 3.206959 3.168666 3.169109 3.202765 3.206378 3.163076 3.155663 3.156475 3.159226 3.14234 3.14157 3.134874 3.12595 3.118655 3.109583 3.111421 3.108809 3.100748 3.099753 3.094451 3.071801 3.070741 3.066228 3.047539 3.059171 3.035217 3.015309 3.03687 3.033415 3.032947 3.023813 2.998691 2.983878 3.004005 3.004742 2.987719 3.022179 3.124381 3.112697 3.104725 3.123277 3.07126 3.085301 3.057625 3.033597 3.03368 3.016159 2.986063 2.987664 2.940661 2.911173 2.892284 2.829556 2.756211 2.719233 2.742676 2.741843 2.671315 2.617435 2.552813 2.535776 2.53714 2.460224 2.421223 2.386633 2.296571 2.284421 2.245459 2.186131 2.167379 2.138714 2.117389 2.064413 2.047554 2.011466 2.031978 2.011084 1.965681 1.959089 1.926633 1.912213 1.897498 1.884374 1.882097 1.884527 1.89069 1.883234 1.901012 1.906623 1.87792 1.897489 1.904009 1.881388 1.885045 1.906096 1.945151 1.994385 2.008537 2.056096 2.108572 2.118245 2.181537 2.250031 2.305739 2.358026 2.376135 2.46106 2.506008 2.540813 2.57174 2.622567 2.648058 2.639943 2.656797 2.661412 2.659936 2.638963 2.637234 2.591614 2.567221 2.510536 2.43588 2.432905 2.383889 2.354824 2.296437 2.263475 2.202274 2.139419 2.110162 2.037294 1.988625 1.945839 1.927842 1.848559 1.813986 1.761659 1.737748 1.69051 1.654708 1.673853 1.557072 1.579765 1.533089 1.495812 1.468176 1.439478 1.39791 1.376714 1.321523 1.310152 1.253364 1.220924 1.14381 1.134519 1.107219 1.042234 0.9997818 0.9662679 0.948443 0.9461995 0.9238259 0.9348512 0.8435869 0.7501876 0.7075247 0.7294344 0.6607758 0.6149793 0.5070138 0.5027021 0.4223651 0.3903236 0.32926 0.3579543 0.3005849 0.287111 0.2642543 0.2091755 0.1712731 0.121534 0.1127268 0.08805062 0.07106729 0.05921928 0.0237012 0.02201981 -0.0104031 -0.03839161 -0.05560369 -0.09845243 -0.03117604 -0.09243125 -0.1261828 -9999 -9999 -9999 -9999 -9999 -9999 -9999 -9999 -9999 -9999 -9999 -9999 -9999 -9999 -9999 -9999 -9999 -9999 -9999 -9999 -9999 -9999 -9999 -9999 -9999 -9999 -9999 -9999 -9999 -9999 -9999 -9999 -9999 -9999 -9999 -9999 -9999 -9999 -9999 -9999 -9999 -9999 -9999 -9999 -9999 -9999 -9999 -9999 -9999 -9999 -9999 -9999 -9999 -9999 -9999 -9999 -9999 -9999 -9999 -9999 -9999 -9999 -9999 -9999 -9999 -9999 -9999 -9999 -9999 -9999 -9999 -9999 -9999 -9999 -9999 -9999 -9999 -9999 -9999 -9999 -9999 -9999 -9999 -9999 -9999 -9999 -9999 -9999 -9999 -9999 -9999 -9999 -9999 -9999 -9999 -9999 -9999 -9999 -9999 -9999 
-9999 -9999 -9999 -9999 -9999 -9999 -9999 -9999 -9999 -9999 -9999 -9999 -9999 -9999 -9999 -9999 -9999 -9999 -9999 -9999 -9999 -9999 -9999 -9999 -9999 -9999 -9999 -9999 -9999 -9999 -9999 -9999 -9999 -9999 -9999 -9999 -9999 -9999 -9999 -9999 -9999 -9999 -9999 -9999 -9999 -9999 -9999 -9999 -9999 -9999 -9999 -9999 -9999 -9999 -9999 -9999 -9999 -9999 -9999 -9999 -9999 -9999 -9999 -9999 -9999 -9999 -9999 -9999 -9999 -9999 -9999 -9999 -9999 -9999 -9999 -9999 -9999 -9999 -9999 -9999 -9999 -9999 -9999 -9999 -9999 -9999 -9999 -9999 -9999 -9999 -9999 -9999 -9999 -9999 -9999 -9999 -9999 -9999 -9999 4.213384 4.206027 4.210227 4.194728 4.206122 4.236884 4.189202 4.161714 4.105065 4.104754 4.116233 4.11589 4.11742 4.069501 4.056322 4.056942 4.050318 4.053647 4.075661 4.061041 4.021374 4.032948 4.010628 4.01076 4.003095 3.998726 3.982854 3.975014 3.939469 3.927318 3.937277 3.930143 3.913654 3.898091 3.903853 3.898909 3.895062 3.900574 3.895411 3.85757 3.853682 3.852568 3.856319 3.833412 3.839195 3.83727 3.828732 3.838452 3.843249 3.832561 3.851454 3.852363 3.852549 3.856617 3.8447 3.858996 3.834449 3.843652 3.852101 3.84037 3.834313 3.84503 3.858972 3.875683 3.884612 3.894065 3.880572 3.87421 3.886383 3.889077 3.908133 3.896863 3.899823 3.90324 3.903665 3.932771 3.935555 3.930171 3.932593 3.940106 3.955423 3.949701 3.954292 3.982535 4.000913 3.976002 3.995503 3.996809 3.989615 3.995007 4.048913 4.051175 4.073422 4.081753 4.081875 4.079227 4.07872 4.076833 4.065482 4.07719 4.093333 4.081097 4.083508 4.093009 4.077559 4.083134 4.087781 4.016475 4.019459 4.021708 4.015954 4.001741 4.009568 4.019351 4.039903 4.009741 3.980217 3.995078 3.984327 3.988175 3.983777 4.001157 4.000579 4.001025 4.011857 4.026408 4.017502 3.965784 3.96355 3.959384 3.918344 3.981065 3.991148 3.930742 3.931874 3.940429 3.937629 3.936794 3.936794 3.946601 3.945136 3.967959 3.971681 3.976595 3.956745 3.955969 3.977763 4.021705 4.010932 4.013432 4.030877 4.026366 4.027368 4.040174 4.061524 4.054517 4.082449 4.092689 4.095049 4.090226 4.113867 4.10908 4.139672 4.16469 4.158234 4.175509 4.141761 4.169482 4.241841 4.175496 4.127427 4.257926 4.287493 4.207421 4.208225 4.251721 4.248501 4.246575 -9999 -9999 -9999 -9999 4.251916 4.250198 4.301773 4.282136 4.28546 4.275351 4.266544 4.254187 4.201174 4.255031 4.243784 4.218812 4.167996 4.164963 4.165098 -9999 -9999 -9999 -9999 -9999 -9999 -9999 -9999 -9999 -9999 -9999 -9999 -9999 -9999 -9999 -9999 -9999 -9999 -9999 -9999 -9999 -9999 -9999 -9999 4.121802 4.106185 4.105116 4.106932 4.083449 4.062132 4.050965 4.031234 3.991058 3.973473 3.946186 3.93043 3.892834 3.902015 3.896108 3.828636 3.83046 3.830072 3.817939 3.777268 3.757952 3.743903 3.70744 3.666387 3.662946 3.650988 3.646838 3.627584 3.643195 3.600094 3.608008 3.603063 3.549907 3.550099 3.521876 3.514024 3.504428 3.495398 3.480055 3.450854 3.437908 3.394144 3.397525 3.384223 3.348979 3.325624 3.348247 3.360558 3.330648 3.330983 3.326967 3.266563 3.265753 3.274026 3.27395 3.262404 3.263444 3.268911 3.275103 3.269341 3.237599 3.225472 3.200278 3.196294 3.199446 3.191407 3.163969 3.158132 3.162383 3.203428 3.201025 3.146708 3.168281 3.14525 3.114777 3.118111 3.12897 3.082592 3.120866 3.064099 3.063538 3.069149 3.064453 3.041951 3.074497 3.089925 3.068553 3.063187 3.060883 3.070027 3.03869 3.013093 2.982368 3.02424 3.018684 3.013704 3.01529 2.998654 2.972181 2.960949 2.997432 3.056966 2.998877 3.022854 3.099401 3.076674 3.091236 3.05079 3.050642 3.038546 3.007866 3.006752 2.996891 2.977744 2.940338 2.903224 2.887854 2.854436 2.822882 2.736562 2.710814 2.689509 2.693658 2.580096 2.5559 2.539166 2.528184 2.486863 2.419416 2.368575 2.352965 2.337883 2.260705 2.240548 2.160832 2.153996 2.115114 2.094292 2.052933 2.024112 1.992889 1.969334 1.941263 1.953123 1.922418 1.875018 1.885013 1.852908 1.821742 1.846821 1.845974 1.855857 1.87335 1.858979 1.864977 1.854698 1.867645 1.868295 1.818528 1.835487 1.854693 1.913946 1.964433 2.009229 2.04638 2.04449 2.113552 2.185179 2.237074 2.288968 2.350446 2.388436 2.436537 2.495078 2.554485 2.553309 2.627124 2.650559 2.642085 2.658623 2.653709 2.639363 2.638064 2.634524 2.602785 2.568844 2.513447 2.479291 2.422494 2.350873 2.401739 2.279455 2.257127 2.21871 2.124293 2.102087 2.028683 1.973875 1.938653 1.867073 1.903667 1.811882 1.760624 1.719114 1.737289 1.641667 1.651139 1.595113 1.545618 1.531842 1.5014 1.443446 1.429848 1.393564 1.37049 1.327668 1.305721 1.235098 1.214143 1.172058 1.133498 1.099449 1.069999 0.9860779 0.9449394 0.9219307 0.9081931 0.8924046 0.8652713 0.8482634 0.7558537 0.698643 0.6679609 0.617336 0.6161822 0.5439017 0.4922303 0.4532896 0.3823158 0.3426518 0.2975912 0.2621815 0.235912 0.2179909 0.1933317 0.1664474 0.1108271 0.08365044 0.1294294 0.06421205 0.0610345 0.07302618 0.07339893 0.03790445 -0.01090294 -0.02426185 -0.07745385 -0.07468399 -0.06944517 -0.1272217 -9999 -9999 -9999 -9999 -9999 -9999 -9999 -9999 -9999 -9999 -9999 -9999 -9999 -9999 -9999 -9999 -9999 -9999 -9999 -9999 -9999 -9999 -9999 -9999 -9999 -9999 -9999 -9999 -9999 -9999 -9999 -9999 -9999 -9999 -9999 -9999 -9999 -9999 -9999 -9999 -9999 -9999 -9999 -9999 -9999 -9999 -9999 -9999 -9999 -9999 -9999 -9999 -9999 -9999 -9999 -9999 -9999 -9999 -9999 -9999 -9999 -9999 -9999 -9999 -9999 -9999 -9999 -9999 -9999 -9999 -9999 -9999 -9999 -9999 -9999 -9999 -9999 -9999 -9999 -9999 -9999 -9999 -9999 -9999 -9999 -9999 -9999 -9999 -9999 -9999 -9999 -9999 -9999 -9999 -9999 -9999 -9999 -9999 -9999 -9999 
-9999 -9999 -9999 -9999 -9999 -9999 -9999 -9999 -9999 -9999 -9999 -9999 -9999 -9999 -9999 -9999 -9999 -9999 -9999 -9999 -9999 -9999 -9999 -9999 -9999 -9999 -9999 -9999 -9999 -9999 -9999 -9999 -9999 -9999 -9999 -9999 -9999 -9999 -9999 -9999 -9999 -9999 -9999 -9999 -9999 -9999 -9999 -9999 -9999 -9999 -9999 -9999 -9999 -9999 -9999 -9999 -9999 -9999 -9999 -9999 -9999 -9999 -9999 -9999 -9999 -9999 -9999 -9999 -9999 -9999 -9999 -9999 -9999 -9999 -9999 -9999 -9999 -9999 -9999 -9999 -9999 -9999 -9999 -9999 -9999 -9999 -9999 -9999 -9999 -9999 -9999 -9999 -9999 -9999 -9999 -9999 -9999 -9999 -9999 4.177962 4.198275 4.172942 4.131309 4.175269 4.212774 4.154049 4.103498 4.103138 4.0838 4.086057 4.101545 4.120315 4.044753 4.04436 4.05301 4.050091 4.017339 4.068285 4.026656 4.01544 4.009983 4.000945 3.99325 3.99393 3.988454 3.98194 3.946665 3.922081 3.921528 3.911308 3.908397 3.883267 3.883201 3.8854 3.875169 3.889652 3.894628 3.837161 3.839908 3.826754 3.839769 3.82265 3.827344 3.820179 3.816344 3.814742 3.821333 3.829028 3.837748 3.817626 3.833055 3.838531 3.835475 3.824238 3.84023 3.82868 3.825804 3.830003 3.833958 3.819988 3.827756 3.843184 3.849034 3.856255 3.862466 3.847461 3.850609 3.866322 3.867856 3.903824 3.905278 3.903265 3.89924 3.889897 3.894417 3.917952 3.921864 3.920217 3.920865 3.93611 3.935097 3.941673 3.951841 3.992798 3.984974 3.974971 3.978416 3.987073 3.990299 4.03023 4.037277 4.072081 4.045407 4.054213 4.07722 4.051158 4.058868 4.059321 4.061479 4.076052 4.074951 4.083 4.034639 4.035378 4.04201 4.050779 3.997727 3.997028 4.012671 4.008226 3.997473 4.000772 3.973135 3.986805 3.965892 3.980435 3.974008 3.974215 3.976134 3.973286 3.978947 3.985053 3.98386 3.949344 3.969867 3.950588 3.949266 3.962435 3.960169 3.91138 3.906299 3.911928 3.907988 3.929693 3.937274 3.927383 3.930197 3.932115 3.928529 3.928911 3.921607 3.925466 3.932293 3.958711 3.96452 3.949621 3.942983 3.977486 3.966444 3.996424 3.997066 4.013603 4.011911 4.048573 4.048442 4.045705 4.054465 4.06099 4.079294 4.087617 4.10037 4.116663 4.125434 4.145924 4.151308 4.123157 4.089971 4.147993 4.233918 4.133531 4.127439 4.249611 4.202469 4.185791 4.180449 4.141635 4.224234 4.223554 -9999 -9999 -9999 -9999 4.239804 4.234751 4.212531 4.204371 4.254715 4.254312 4.20254 4.189353 4.174065 4.20984 4.206289 4.185413 4.141592 4.141689 -9999 -9999 -9999 -9999 -9999 -9999 -9999 -9999 -9999 -9999 -9999 -9999 -9999 -9999 -9999 -9999 -9999 -9999 -9999 -9999 -9999 -9999 -9999 4.088356 4.091721 4.091897 4.103786 4.097723 4.079464 4.061279 4.041873 4.020649 3.971217 3.936362 3.933086 3.905056 3.881847 3.850061 3.83982 3.8348 3.820411 3.806207 3.798703 3.748883 3.723523 3.717094 3.698247 3.656136 3.659971 3.649457 3.633392 3.623425 3.575017 3.564255 3.566988 3.529903 3.535136 3.527957 3.524595 3.471474 3.484003 3.460518 3.443546 3.438576 3.433182 3.378438 3.374311 3.387085 3.32495 3.323147 3.327133 3.324209 3.259818 3.310493 3.310459 3.290823 3.283745 3.291842 3.263217 3.247143 3.232721 3.249132 3.222546 3.219079 3.198622 3.16915 3.173685 3.158935 3.156358 3.139956 3.145818 3.112771 3.144993 3.149221 3.136412 3.142845 3.136107 3.137641 3.086232 3.088965 3.064169 3.057877 3.070028 3.060015 3.024956 3.032107 3.045291 3.027672 3.027621 3.060228 3.043073 3.04663 3.04922 3.023079 3.018447 3.018462 2.978437 3.000787 2.965677 2.992545 2.987984 2.971759 2.965906 2.945526 2.938541 2.987628 3.03561 3.005734 3.067281 3.05911 3.044888 3.035218 3.005608 3.019461 2.996272 2.998251 2.966204 2.951818 2.911582 2.872815 2.84783 2.805119 2.799177 2.724821 2.718657 2.696831 2.641904 2.606453 2.538498 2.579684 2.522295 2.503515 2.411484 2.361134 2.316292 2.302434 2.231788 2.209598 2.225399 2.119571 2.096146 2.083198 2.034953 1.978496 1.96375 1.965194 1.92178 1.915563 1.87148 1.853517 1.840516 1.815355 1.794544 1.800675 1.819163 1.838923 1.827803 1.826284 1.838166 1.830647 1.851449 1.881805 1.75032 1.82134 1.829512 1.871061 1.942121 1.999944 2.006881 2.032836 2.10049 2.144902 2.212878 2.26843 2.327722 2.357771 2.422389 2.484806 2.490943 2.516843 2.622893 2.61813 2.649744 2.679268 2.671952 2.667685 2.626435 2.612632 2.614307 2.554538 2.538171 2.489193 2.425188 2.353141 2.33207 2.265375 2.22158 2.189561 2.084719 2.084286 2.037723 1.934594 1.881968 1.904892 1.8392 1.798983 1.761343 1.724484 1.720514 1.640742 1.639448 1.608279 1.553507 1.476771 1.476878 1.472779 1.449098 1.410573 1.318499 1.34097 1.279077 1.264211 1.214903 1.16267 1.120028 1.05109 1.016424 1.012801 0.9532453 0.9277 0.8976995 0.8764114 0.8201746 0.8098183 0.7204542 0.7262631 0.6603931 0.597673 0.554372 0.5443265 0.5164431 0.4223065 0.3755722 0.30501 0.2836736 0.2421089 0.2128174 0.1909038 0.1637294 0.1483797 0.1382454 0.0596654 0.0270707 0.04010902 0.002121772 0.006238763 -0.03402577 -0.008916729 -0.03068929 -0.02848937 -0.03292621 -0.0826577 -0.1273714 -0.1319986 -0.1599558 -9999 -9999 -9999 -9999 -9999 -9999 -9999 -9999 -9999 -9999 -9999 -9999 -9999 -9999 -9999 -9999 -9999 -9999 -9999 -9999 -9999 -9999 -9999 -9999 -9999 -9999 -9999 -9999 -9999 -9999 -9999 -9999 -9999 -9999 -9999 -9999 -9999 -9999 -9999 -9999 -9999 -9999 -9999 -9999 -9999 -9999 -9999 -9999 -9999 -9999 -9999 -9999 -9999 -9999 -9999 -9999 -9999 -9999 -9999 -9999 -9999 -9999 -9999 -9999 -9999 -9999 -9999 -9999 -9999 -9999 -9999 -9999 -9999 -9999 -9999 -9999 -9999 -9999 -9999 -9999 -9999 -9999 -9999 -9999 -9999 -9999 -9999 -9999 -9999 -9999 -9999 -9999 -9999 -9999 -9999 -9999 -9999 -9999 -9999 
-9999 -9999 -9999 -9999 -9999 -9999 -9999 -9999 -9999 -9999 -9999 -9999 -9999 -9999 -9999 -9999 -9999 -9999 -9999 -9999 -9999 -9999 -9999 -9999 -9999 -9999 -9999 -9999 -9999 -9999 -9999 -9999 -9999 -9999 -9999 -9999 -9999 -9999 -9999 -9999 -9999 -9999 -9999 -9999 -9999 -9999 -9999 -9999 -9999 -9999 -9999 -9999 -9999 -9999 -9999 -9999 -9999 -9999 -9999 -9999 -9999 -9999 -9999 -9999 -9999 -9999 -9999 -9999 -9999 -9999 -9999 -9999 -9999 -9999 -9999 -9999 -9999 -9999 -9999 -9999 -9999 -9999 -9999 -9999 -9999 -9999 -9999 -9999 -9999 -9999 -9999 -9999 -9999 -9999 -9999 -9999 -9999 -9999 4.164739 4.159386 4.107177 4.103221 4.126471 4.125393 4.148055 4.065367 4.063818 4.059554 4.069784 4.066519 4.079062 4.055109 4.037736 4.031724 4.031799 4.03522 4.030598 4.038461 4.013703 3.993421 3.996238 3.981531 3.97398 3.972985 3.964609 3.95699 3.905669 3.906802 3.906904 3.891574 3.89298 3.864483 3.873358 3.863904 3.867764 3.850418 3.826896 3.827937 3.820955 3.828434 3.840847 3.809937 3.802753 3.801526 3.803011 3.795995 3.808006 3.804844 3.80994 3.807657 3.823334 3.823317 3.8265 3.829887 3.817972 3.797353 3.812798 3.812938 3.821402 3.807776 3.820423 3.821877 3.825683 3.839029 3.829767 3.828634 3.839121 3.844293 3.853418 3.860193 3.89572 3.891502 3.881738 3.881719 3.882977 3.903937 3.916789 3.920505 3.92109 3.932601 3.921868 3.929237 3.929913 3.972475 3.974956 3.959564 3.966895 3.974576 3.97348 3.972007 3.970305 4.029994 4.037775 4.045255 4.035884 4.044128 4.044242 4.052488 4.053602 4.063747 4.075616 4.027066 4.014194 4.016591 4.028345 3.975559 3.986049 3.975958 3.993791 3.974962 3.979387 3.971247 3.961893 3.963129 3.966999 3.961715 3.974339 3.97537 3.971265 3.972493 3.924552 3.923473 3.930118 3.930881 3.930964 3.923646 3.932726 3.884194 3.933727 3.890798 3.877145 3.85722 3.857233 3.899089 3.896376 3.884756 3.910618 3.91158 3.879903 3.888476 3.887923 3.889237 3.887002 3.916728 3.936823 3.948182 3.945659 3.93395 3.969973 3.955878 3.955449 3.968758 3.999302 3.993423 4.017039 4.00619 4.010105 4.029853 4.07177 4.079717 4.092185 4.099804 4.099331 4.119677 4.127976 4.148688 4.072899 4.074189 4.15632 4.159248 4.096076 4.124661 4.264845 4.172318 4.165919 4.124277 4.19996 4.225933 4.163646 -9999 -9999 -9999 -9999 -9999 4.225494 4.205972 4.204046 4.177298 4.190269 4.198367 4.155712 4.146926 4.145674 4.175756 4.125594 4.130452 -9999 -9999 -9999 -9999 -9999 -9999 -9999 -9999 -9999 -9999 -9999 -9999 -9999 -9999 -9999 -9999 -9999 -9999 -9999 -9999 -9999 -9999 -9999 4.081697 4.083257 4.09338 4.088979 4.080079 4.040874 4.043777 4.00274 4.01221 3.955266 3.934755 3.92368 3.889799 3.865074 3.859502 3.836632 3.766074 3.810939 3.797764 3.779117 3.732566 3.727768 3.719213 3.690332 3.633637 3.634172 3.628971 3.628504 3.579073 3.56251 3.556229 3.543905 3.515312 3.523703 3.509101 3.50578 3.456361 3.440387 3.4142 3.410752 3.416964 3.412432 3.407907 3.353521 3.363125 3.320723 3.31366 3.316416 3.292994 3.250847 3.261655 3.223765 3.237319 3.233946 3.225277 3.236932 3.221471 3.239425 3.198924 3.198471 3.219823 3.201301 3.168454 3.151094 3.150047 3.117728 3.13574 3.106123 3.107256 3.105787 3.134457 3.130542 3.124348 3.124037 3.122583 3.11851 3.087703 3.045291 3.040839 3.058227 3.055668 3.0274 3.003333 2.986808 3.02539 3.002474 2.997344 3.041754 3.033545 2.993616 2.986033 2.98714 3.008472 2.985909 3.000886 2.985081 2.983043 2.960166 2.955327 2.956226 2.946822 3.028506 2.970901 2.992462 3.045951 3.05514 3.030293 3.025116 2.989177 2.963221 2.996104 2.959435 2.938757 2.938069 2.924157 2.878743 2.864582 2.833033 2.787311 2.765287 2.724126 2.707964 2.658245 2.627388 2.584576 2.541048 2.504619 2.482363 2.423306 2.368938 2.316099 2.301254 2.247847 2.232487 2.166487 2.135756 2.10679 2.078165 2.038636 1.96442 1.946176 1.91531 1.877221 1.909787 1.860444 1.831398 1.796483 1.778334 1.767908 1.734322 1.770784 1.741681 1.786576 1.775769 1.771832 1.800571 1.761984 1.776949 1.850871 1.70076 1.765615 1.838933 1.857646 1.929743 1.973198 2.002888 1.995141 2.083678 2.132951 2.20156 2.248649 2.287366 2.345866 2.409321 2.478596 2.520697 2.599284 2.568967 2.619391 2.651238 2.671385 2.673066 2.692245 2.633158 2.577705 2.61465 2.602478 2.500956 2.465242 2.413416 2.388984 2.317111 2.261597 2.204662 2.166655 2.106127 2.051728 1.999954 1.925191 1.842529 1.892733 1.833924 1.766167 1.754292 1.702205 1.668266 1.63425 1.614696 1.586159 1.54996 1.488072 1.421837 1.46983 1.422526 1.400985 1.309981 1.3406 1.276151 1.253666 1.197271 1.158534 1.082075 1.051822 0.9935541 0.9756063 0.9509777 0.9092377 0.8904778 0.8655174 0.8188652 0.7983509 0.7701313 0.7117977 0.6860486 0.5788053 0.5231516 0.5302401 0.5035759 0.4441219 0.378198 0.3304336 0.2685964 0.2326212 0.2059979 0.1562629 0.1385171 0.1107193 0.08255076 0.04763784 0.02674946 0.007905898 -0.03098989 -0.02000732 0.007012135 -0.01589826 -0.06875746 -0.09361601 -0.03723835 -0.09481247 -0.08033016 -0.1122698 -0.1654716 -9999 -9999 -9999 -9999 -9999 -9999 -9999 -9999 -9999 -9999 -9999 -9999 -9999 -9999 -9999 -9999 -9999 -9999 -9999 -9999 -9999 -9999 -9999 -9999 -9999 -9999 -9999 -9999 -9999 -9999 -9999 -9999 -9999 -9999 -9999 -9999 -9999 -9999 -9999 -9999 -9999 -9999 -9999 -9999 -9999 -9999 -9999 -9999 -9999 -9999 -9999 -9999 -9999 -9999 -9999 -9999 -9999 -9999 -9999 -9999 -9999 -9999 -9999 -9999 -9999 -9999 -9999 -9999 -9999 -9999 -9999 -9999 -9999 -9999 -9999 -9999 -9999 -9999 -9999 -9999 -9999 -9999 -9999 -9999 -9999 -9999 -9999 -9999 -9999 -9999 -9999 -9999 -9999 -9999 -9999 -9999 -9999 -9999 -9999 
-9999 -9999 -9999 -9999 -9999 -9999 -9999 -9999 -9999 -9999 -9999 -9999 -9999 -9999 -9999 -9999 -9999 -9999 -9999 -9999 -9999 -9999 -9999 -9999 -9999 -9999 -9999 -9999 -9999 -9999 -9999 -9999 -9999 -9999 -9999 -9999 -9999 -9999 -9999 -9999 -9999 -9999 -9999 -9999 -9999 -9999 -9999 -9999 -9999 -9999 -9999 -9999 -9999 -9999 -9999 -9999 -9999 -9999 -9999 -9999 -9999 -9999 -9999 -9999 -9999 -9999 -9999 -9999 -9999 -9999 -9999 -9999 -9999 -9999 -9999 -9999 -9999 -9999 -9999 -9999 -9999 -9999 -9999 -9999 -9999 -9999 -9999 -9999 -9999 -9999 -9999 -9999 -9999 -9999 -9999 -9999 -9999 -9999 4.169678 4.161764 4.088675 4.10482 4.150084 4.148637 4.144149 4.052643 4.053458 4.055264 4.06548 4.053176 4.050548 4.050841 4.042398 4.027973 4.011497 4.021779 4.029012 3.995971 3.939877 3.937899 3.973228 3.952267 3.969536 3.961379 3.886035 3.939036 3.938413 3.892234 3.882799 3.87353 3.861279 3.856624 3.832764 3.814041 3.810102 3.807086 3.806878 3.806773 3.815833 3.818197 3.800336 3.795442 3.79446 3.797141 3.784158 3.787232 3.790634 3.787352 3.792071 3.784521 3.792887 3.792439 3.797593 3.791858 3.792198 3.790364 3.795989 3.802898 3.791276 3.802453 3.806767 3.799695 3.813963 3.802257 3.812606 3.806868 3.814828 3.815848 3.830918 3.841814 3.853099 3.876062 3.879304 3.867975 3.865921 3.89039 3.894191 3.902206 3.911459 3.924023 3.917926 3.933297 3.918464 3.939587 3.963575 3.939091 3.956614 3.95941 3.951658 3.948399 3.955283 3.970759 4.028932 4.021115 4.028396 4.0254 4.019941 4.044618 4.029466 4.050324 4.023603 3.997746 4.007889 4.005396 4.010568 3.953654 3.951388 3.954542 3.954347 3.925206 3.92602 3.931158 3.929822 3.928236 3.946468 3.930684 3.946266 3.94636 3.935909 3.914336 3.916275 3.910206 3.915615 3.922106 3.925914 3.922664 3.921059 3.869882 3.851524 3.849654 3.850703 3.851017 3.84241 3.848284 3.845154 3.846362 3.852973 3.847764 3.862639 3.870173 3.862517 3.877987 3.879798 3.880799 3.888703 3.889332 3.909557 3.934734 3.934828 3.925165 3.934261 3.936943 3.953689 3.953557 3.982402 4.00202 3.998255 3.999363 4.014388 4.042212 4.047926 4.079242 4.083157 4.083912 3.996975 4.118513 4.120215 4.029088 4.050411 4.093402 4.059036 4.089631 4.08747 4.120352 4.101527 4.127961 4.13367 4.163173 4.157776 4.151226 -9999 -9999 -9999 -9999 -9999 -9999 -9999 -9999 4.161588 4.158342 4.149458 4.134659 4.134648 4.112642 4.167263 4.105497 4.108518 -9999 -9999 -9999 -9999 -9999 -9999 -9999 -9999 -9999 -9999 -9999 -9999 -9999 -9999 -9999 -9999 -9999 -9999 -9999 -9999 -9999 -9999 -9999 -9999 4.082525 4.078268 4.060386 4.04249 4.030204 4.01352 3.999652 3.955443 3.919069 3.915266 3.897806 3.840757 3.81509 3.822439 3.764679 3.74403 3.72613 3.702058 3.72045 3.653943 3.706945 3.670951 3.631231 3.626704 3.62844 3.584652 3.566749 3.553732 3.542576 3.530066 3.502362 3.494961 3.46837 3.472 3.446398 3.434183 3.408119 3.400208 3.392581 3.400769 3.386049 3.340172 3.333153 3.316452 3.317607 3.290014 3.27682 3.252192 3.265842 3.225185 3.226543 3.214933 3.193357 3.167901 3.16882 3.225106 3.128355 3.185717 3.135058 3.188225 3.15657 3.188299 3.138169 3.138877 3.083126 3.105403 3.088186 3.097137 3.092063 3.077176 3.078047 3.083136 3.077435 3.079294 3.065573 3.050965 3.010559 3.036671 3.014858 3.010857 2.995937 2.992242 2.972574 2.965729 2.996125 2.988177 3.001088 2.995534 2.979278 2.997148 2.993665 2.987797 2.988069 2.983808 2.984863 2.944192 2.941792 2.936774 2.934262 2.921803 2.951389 2.94579 2.993837 2.955744 2.974873 2.973758 2.963034 2.94912 2.964283 2.933104 2.922354 2.919731 2.874574 2.867977 2.845798 2.785779 2.732749 2.711168 2.688921 2.643966 2.631766 2.592885 2.555531 2.451468 2.494705 2.472827 2.416728 2.355063 2.294485 2.23184 2.198529 2.13118 2.146493 2.114635 2.096543 2.029679 2.007971 1.928001 1.891849 1.883416 1.823854 1.846341 1.81996 1.808074 1.764846 1.75221 1.692591 1.697866 1.743317 1.721735 1.72319 1.729042 1.739124 1.741325 1.763469 1.784979 1.728106 1.673847 1.750432 1.806558 1.869818 1.905139 1.953397 1.978235 1.987948 2.087646 2.116739 2.184071 2.204251 2.266393 2.322573 2.38028 2.437649 2.50341 2.577879 2.573306 2.618122 2.654845 2.674827 2.692615 2.692433 2.682365 2.637088 2.611486 2.59557 2.520728 2.462055 2.419338 2.37408 2.319415 2.247685 2.205976 2.206596 2.090811 2.035976 1.964336 1.944129 1.877996 1.89725 1.818226 1.782275 1.744281 1.690557 1.639774 1.641327 1.604744 1.584422 1.543628 1.464561 1.470745 1.453122 1.431537 1.340495 1.320556 1.334407 1.272027 1.236189 1.189126 1.153042 1.114013 1.054513 0.9823067 0.9520816 0.9294604 0.8760956 0.8367035 0.8228971 0.7707725 0.7615251 0.7481138 0.693032 0.6672976 0.5683231 0.5454541 0.5069066 0.4837833 0.4641059 0.3803741 0.3467144 0.3218301 0.2788427 0.1793222 0.1435324 0.1054897 0.0695658 0.02158255 0.007500187 0.008827019 -0.007131373 -0.03229625 -0.05970613 -0.04353282 -0.02181662 -0.04646461 -0.07102595 -0.06068467 -0.08901579 -0.114759 -0.1502541 -0.1902554 -9999 -9999 -9999 -9999 -9999 -9999 -9999 -9999 -9999 -9999 -9999 -9999 -9999 -9999 -9999 -9999 -9999 -9999 -9999 -9999 -9999 -9999 -9999 -9999 -9999 -9999 -9999 -9999 -9999 -9999 -9999 -9999 -9999 -9999 -9999 -9999 -9999 -9999 -9999 -9999 -9999 -9999 -9999 -9999 -9999 -9999 -9999 -9999 -9999 -9999 -9999 -9999 -9999 -9999 -9999 -9999 -9999 -9999 -9999 -9999 -9999 -9999 -9999 -9999 -9999 -9999 -9999 -9999 -9999 -9999 -9999 -9999 -9999 -9999 -9999 -9999 -9999 -9999 -9999 -9999 -9999 -9999 -9999 -9999 -9999 -9999 -9999 -9999 -9999 -9999 -9999 -9999 -9999 -9999 -9999 -9999 -9999 -9999 -9999 
-9999 -9999 -9999 -9999 -9999 -9999 -9999 -9999 -9999 -9999 -9999 -9999 -9999 -9999 -9999 -9999 -9999 -9999 -9999 -9999 -9999 -9999 -9999 -9999 -9999 -9999 -9999 -9999 -9999 -9999 -9999 -9999 -9999 -9999 -9999 -9999 -9999 -9999 -9999 -9999 -9999 -9999 -9999 -9999 -9999 -9999 -9999 -9999 -9999 -9999 -9999 -9999 -9999 -9999 -9999 -9999 -9999 -9999 -9999 -9999 -9999 -9999 -9999 -9999 -9999 -9999 -9999 -9999 -9999 -9999 -9999 -9999 -9999 -9999 -9999 -9999 -9999 -9999 -9999 -9999 -9999 -9999 -9999 -9999 -9999 -9999 -9999 -9999 -9999 -9999 -9999 -9999 -9999 -9999 -9999 -9999 -9999 -9999 4.15972 4.160059 4.086465 4.139493 4.137585 4.09732 4.082242 4.028481 4.048783 4.039554 4.049916 4.033933 4.011538 4.014116 3.99752 3.9994 4.01542 4.008797 4.00428 3.969244 3.947395 3.928092 3.911946 3.964959 3.905319 3.887866 3.841564 3.885228 3.877482 3.869209 3.87315 3.850622 3.850281 3.8393 3.848504 3.798533 3.795048 3.780655 3.798794 3.801707 3.798335 3.791906 3.77228 3.770391 3.781953 3.750154 3.756018 3.756244 3.750937 3.772628 3.782676 3.772122 3.767592 3.774991 3.777389 3.777842 3.786896 3.782066 3.747222 3.740195 3.782337 3.787038 3.785327 3.73419 3.78189 3.725353 3.804032 3.802672 3.808446 3.815764 3.815878 3.822976 3.825875 3.840864 3.867314 3.861854 3.859314 3.874443 3.87676 3.889802 3.890515 3.894258 3.905758 3.90972 3.913651 3.925709 3.929058 3.930266 3.941003 3.938837 3.938516 3.937648 3.931913 3.954955 3.955397 4.009232 4.019424 4.013242 4.027921 4.024979 3.996095 4.01353 4.007346 3.987734 3.99549 4.010577 3.940444 3.938789 3.937815 3.936332 3.917758 3.90033 3.900217 3.904662 3.921064 3.922272 3.916821 3.922034 3.92777 3.893606 3.891336 3.888964 3.884809 3.893151 3.904747 3.906688 3.899139 3.849305 3.826851 3.833856 3.817116 3.821119 3.826417 3.835414 3.83268 3.838239 3.838303 3.831387 3.845596 3.853673 3.852464 3.850651 3.84692 3.847449 3.876968 3.879005 3.88587 3.873767 3.876776 3.908216 3.915699 3.909598 3.920113 3.922455 3.926611 3.944445 3.950091 3.968516 3.986532 3.985739 4.003713 4.017814 4.029345 4.059124 4.064848 4.07877 4.053075 3.991272 4.089046 4.06532 4.043422 3.988294 4.079658 4.028136 4.047475 4.069672 4.093489 4.09549 4.114816 4.132415 4.155888 4.161211 -9999 -9999 -9999 -9999 -9999 -9999 -9999 -9999 -9999 -9999 4.129903 4.125812 4.12595 4.131309 4.099894 4.085741 4.051603 -9999 -9999 -9999 -9999 -9999 -9999 -9999 -9999 -9999 -9999 -9999 -9999 -9999 -9999 -9999 -9999 -9999 -9999 -9999 -9999 4.062469 -9999 -9999 -9999 -9999 4.039088 4.040117 4.022803 4.021637 3.987819 3.966196 3.912767 3.919253 3.900639 3.864424 3.823133 3.80735 3.79794 3.745809 3.745979 3.728875 3.709114 3.71192 3.652167 3.678095 3.660126 3.622092 3.63635 3.571352 3.558351 3.550896 3.519652 3.492203 3.508684 3.503393 3.48091 3.481679 3.430752 3.420987 3.432254 3.398439 3.402493 3.381087 3.36621 3.354859 3.335698 3.343783 3.324035 3.286733 3.285914 3.261921 3.23938 3.244161 3.208673 3.205633 3.19872 3.182633 3.153421 3.143587 3.197513 3.13255 3.123523 3.174628 3.182208 3.138036 3.140508 3.115043 3.112215 3.067012 3.073749 3.015661 3.0579 3.076653 3.05719 3.052681 3.056776 3.056371 3.046798 3.00512 3.037611 2.978115 3.020861 2.991271 2.98794 2.981052 2.972781 2.977309 2.978493 2.979914 2.984169 2.990359 2.980147 2.961726 2.958326 2.972105 2.959304 2.975966 2.968196 2.957364 2.981292 2.934147 2.923962 2.916662 2.929935 2.882074 2.881668 2.969635 2.919759 2.958931 2.958225 2.93627 2.927557 2.931355 2.928633 2.921345 2.871453 2.856127 2.843434 2.790696 2.779291 2.720248 2.693258 2.645105 2.588126 2.569743 2.561953 2.561865 2.499161 2.487176 2.448191 2.395875 2.348533 2.292685 2.239476 2.167389 2.148296 2.111626 2.081031 2.077624 2.009381 1.972866 1.900373 1.864849 1.866247 1.795569 1.816969 1.773427 1.732132 1.69438 1.681822 1.643575 1.671189 1.664598 1.679498 1.700102 1.71164 1.736206 1.721446 1.774219 1.781195 1.761693 1.717445 1.715865 1.785853 1.85537 1.867301 1.940666 1.911609 1.918549 2.009628 2.117997 2.157721 2.178005 2.198243 2.283653 2.367224 2.43483 2.443172 2.518004 2.568705 2.632054 2.652151 2.70145 2.725797 2.72155 2.670004 2.629733 2.605569 2.583124 2.523551 2.424833 2.413504 2.3573 2.30631 2.270139 2.20931 2.137544 2.071942 1.976368 1.915288 1.887071 1.909777 1.871559 1.814025 1.776055 1.717199 1.678557 1.623464 1.623465 1.641993 1.561728 1.520025 1.51422 1.483563 1.420205 1.424106 1.364654 1.326723 1.278213 1.248914 1.190298 1.200039 1.13619 1.109039 1.034873 0.9795529 0.9274349 0.9205674 0.8553463 0.832837 0.8028933 0.7726704 0.7517772 0.7582756 0.6640956 0.6624233 0.5873805 0.5240284 0.4672438 0.4567094 0.455513 0.355142 0.3212698 0.3422746 0.2632726 0.2152805 0.1606628 0.1115407 0.0381549 0.01884778 0.02897676 -0.01210234 -0.01497396 -0.005474894 -0.03238493 -0.02709423 -0.06340324 -0.05871088 -0.07308867 -0.1357967 -0.1743949 -0.1693472 -0.1725964 -0.1918241 -9999 -9999 -9999 -9999 -9999 -9999 -9999 -9999 -9999 -9999 -9999 -9999 -9999 -9999 -9999 -9999 -9999 -9999 -9999 -9999 -9999 -9999 -9999 -9999 -9999 -9999 -9999 -9999 -9999 -9999 -9999 -9999 -9999 -9999 -9999 -9999 -9999 -9999 -9999 -9999 -9999 -9999 -9999 -9999 -9999 -9999 -9999 -9999 -9999 -9999 -9999 -9999 -9999 -9999 -9999 -9999 -9999 -9999 -9999 -9999 -9999 -9999 -9999 -9999 -9999 -9999 -9999 -9999 -9999 -9999 -9999 -9999 -9999 -9999 -9999 -9999 -9999 -9999 -9999 -9999 -9999 -9999 -9999 -9999 -9999 -9999 -9999 -9999 -9999 -9999 -9999 -9999 -9999 -9999 -9999 -9999 -9999 -9999 -9999 
-9999 -9999 -9999 -9999 -9999 -9999 -9999 -9999 -9999 -9999 -9999 -9999 -9999 -9999 -9999 -9999 -9999 -9999 -9999 -9999 -9999 -9999 -9999 -9999 -9999 -9999 -9999 -9999 -9999 -9999 -9999 -9999 -9999 -9999 -9999 -9999 -9999 -9999 -9999 -9999 -9999 -9999 -9999 -9999 -9999 -9999 -9999 -9999 -9999 -9999 -9999 -9999 -9999 -9999 -9999 -9999 -9999 -9999 -9999 -9999 -9999 -9999 -9999 -9999 -9999 -9999 -9999 -9999 -9999 -9999 -9999 -9999 -9999 -9999 -9999 -9999 -9999 -9999 -9999 -9999 -9999 -9999 -9999 -9999 -9999 -9999 -9999 -9999 -9999 -9999 -9999 -9999 -9999 -9999 -9999 -9999 -9999 -9999 4.135039 4.128057 4.09991 4.126399 4.120632 4.075817 4.069567 4.012673 4.043383 4.030104 4.039125 4.008397 4.003631 4.017763 3.993166 3.993104 4.002576 3.989949 3.991672 3.949908 3.917762 3.910685 3.897392 3.902795 3.890691 3.82817 3.875684 3.871944 3.862547 3.868945 3.847229 3.836239 3.831967 3.822506 3.803383 3.796303 3.782862 3.770978 3.763026 3.770102 3.757505 3.757656 3.754582 3.74235 3.733197 3.722402 3.725209 3.730359 3.710379 3.71258 3.737759 3.740924 3.735535 3.738473 3.726865 3.737832 3.741689 3.725323 3.719133 3.730655 3.708232 3.743063 3.737434 3.727971 3.658929 3.692939 3.701804 3.751482 3.7319 3.741477 3.747463 3.753445 3.754673 3.829385 3.845197 3.832652 3.837708 3.842809 3.851395 3.866621 3.868956 3.877882 3.888238 3.891161 3.895576 3.907974 3.905654 3.921541 3.928173 3.928948 3.93223 3.930636 3.924202 3.934049 3.942194 3.944026 3.98816 4.007009 4.006724 4.004445 3.986037 3.973679 3.972432 3.980412 3.930051 3.916353 3.915767 3.913167 3.905347 3.905544 3.906782 3.913281 3.920232 3.912414 3.910733 3.90008 3.879148 3.879706 3.855538 3.872413 3.870713 3.883808 3.881065 3.879808 3.884694 3.83227 3.800541 3.825754 3.804073 3.803148 3.80418 3.806039 3.80537 3.813312 3.790205 3.768988 3.799275 3.817572 3.82164 3.814878 3.825588 3.838145 3.846128 3.825158 3.829571 3.843891 3.844306 3.863555 3.86399 3.864653 3.871044 3.863838 3.902793 3.893105 3.904022 3.910217 3.942709 3.937637 3.955625 3.973889 3.973787 3.991062 4.00035 4.031562 3.928442 4.039796 4.040631 3.89684 3.923181 4.008406 4.009237 4.02155 4.080036 4.027795 4.028543 4.053862 4.072895 4.091279 4.103293 4.109027 4.136367 4.151035 -9999 -9999 -9999 -9999 -9999 -9999 -9999 -9999 -9999 -9999 -9999 4.124551 4.108922 4.080126 4.069255 4.053323 4.045827 -9999 -9999 -9999 -9999 -9999 -9999 -9999 -9999 -9999 -9999 -9999 -9999 -9999 -9999 -9999 -9999 -9999 -9999 -9999 -9999 -9999 -9999 -9999 -9999 4.024012 4.0231 4.016061 4.012432 4.000167 3.959921 3.960183 3.930762 3.916522 3.894629 3.861444 3.827602 3.804518 3.793011 3.734418 3.726508 3.71126 3.70137 3.681728 3.668289 3.627151 3.608494 3.607183 3.600422 3.565449 3.552841 3.547881 3.534435 3.505657 3.467611 3.465749 3.435197 3.425088 3.417027 3.405321 3.407736 3.402334 3.377976 3.354612 3.367874 3.322571 3.307255 3.292788 3.292207 3.281524 3.28102 3.271671 3.229561 3.235017 3.190111 3.185962 3.18547 3.147502 3.132595 3.125082 3.106126 3.143754 3.071119 3.133724 3.124555 3.120421 3.077095 3.090544 3.083847 3.056481 3.054679 3.042096 3.026544 3.068702 3.050676 3.044454 3.04781 3.040007 2.985499 2.985444 3.015603 2.983065 2.931928 2.968187 2.969959 2.978784 2.960727 2.96052 2.938784 2.966467 2.962621 2.959874 2.95924 2.954893 2.970311 2.952549 2.955463 2.948003 2.950204 2.952108 2.94491 2.91248 2.909614 2.903031 2.902903 2.876956 2.862353 2.921536 2.885017 2.883585 2.879783 2.926097 2.916247 2.923139 2.912814 2.861117 2.841553 2.844586 2.825762 2.759773 2.752502 2.693547 2.663881 2.63274 2.566243 2.572127 2.552268 2.511999 2.499125 2.473759 2.408008 2.36088 2.287031 2.265322 2.176635 2.148676 2.104056 2.083883 2.024056 2.028004 1.978601 1.930077 1.879141 1.854746 1.829328 1.802653 1.805115 1.736875 1.671264 1.638925 1.637389 1.619412 1.602081 1.559133 1.60607 1.647367 1.662631 1.66088 1.672325 1.731654 1.739202 1.771102 1.760404 1.701285 1.735978 1.801555 1.844151 1.914873 1.842241 1.918318 2.017464 2.080303 2.095613 2.151301 2.182311 2.265875 2.350177 2.391546 2.480203 2.504091 2.587404 2.624199 2.641722 2.706201 2.712424 2.722219 2.70131 2.655005 2.601988 2.54204 2.491235 2.4408 2.41614 2.353699 2.318848 2.251621 2.195038 2.099445 2.076793 1.963964 1.946663 1.942603 1.864023 1.85295 1.826478 1.735202 1.677581 1.668461 1.668337 1.614704 1.602559 1.547689 1.497496 1.498922 1.504476 1.457481 1.36304 1.335161 1.316733 1.276912 1.288351 1.160343 1.182625 1.143031 1.088949 1.015025 0.9644246 0.9321495 0.9113882 0.8297661 0.7750244 0.7680675 0.7248901 0.7050313 0.710348 0.6904072 0.6835968 0.5667634 0.5247546 0.4918712 0.4601255 0.4095853 0.3633559 0.3159606 0.288915 0.2651342 0.2052236 0.1659351 0.09945326 0.05450797 0.01850161 -0.0199517 -0.03091916 -0.0447847 -0.05252491 -0.03935435 -0.09869158 -0.1443022 -0.1752485 -0.102888 -0.1430134 -0.2093554 -0.180314 -0.1864087 -0.1744436 -9999 -9999 -9999 -9999 -9999 -9999 -9999 -9999 -9999 -9999 -9999 -9999 -9999 -9999 -9999 -9999 -9999 -9999 -9999 -9999 -9999 -9999 -9999 -9999 -9999 -9999 -9999 -9999 -9999 -9999 -9999 -9999 -9999 -9999 -9999 -9999 -9999 -9999 -9999 -9999 -9999 -9999 -9999 -9999 -9999 -9999 -9999 -9999 -9999 -9999 -9999 -9999 -9999 -9999 -9999 -9999 -9999 -9999 -9999 -9999 -9999 -9999 -9999 -9999 -9999 -9999 -9999 -9999 -9999 -9999 -9999 -9999 -9999 -9999 -9999 -9999 -9999 -9999 -9999 -9999 -9999 -9999 -9999 -9999 -9999 -9999 -9999 -9999 -9999 -9999 -9999 -9999 -9999 -9999 -9999 -9999 -9999 -9999 -9999 
-9999 -9999 -9999 -9999 -9999 -9999 -9999 -9999 -9999 -9999 -9999 -9999 -9999 -9999 -9999 -9999 -9999 -9999 -9999 -9999 -9999 -9999 -9999 -9999 -9999 -9999 -9999 -9999 -9999 -9999 -9999 -9999 -9999 -9999 -9999 -9999 -9999 -9999 -9999 -9999 -9999 -9999 -9999 -9999 -9999 -9999 -9999 -9999 -9999 -9999 -9999 -9999 -9999 -9999 -9999 -9999 -9999 -9999 -9999 -9999 -9999 -9999 -9999 -9999 -9999 -9999 -9999 -9999 -9999 -9999 -9999 -9999 -9999 -9999 -9999 -9999 -9999 -9999 -9999 -9999 -9999 -9999 -9999 -9999 -9999 -9999 -9999 -9999 -9999 -9999 -9999 -9999 -9999 -9999 -9999 -9999 -9999 -9999 4.114233 4.119506 4.110075 4.093376 4.108649 4.058637 4.067618 4.025524 4.013473 4.017677 3.988183 3.989771 3.983117 3.987182 3.969916 3.964746 3.983516 3.978536 3.973812 3.940325 3.910326 3.908419 3.879003 3.8891 3.864088 3.856104 3.802985 3.808328 3.85167 3.839858 3.819522 3.817872 3.790489 3.816321 3.762492 3.755657 3.759006 3.750406 3.750108 3.752836 3.75176 3.735607 3.712946 3.714572 3.71576 3.693731 3.699051 3.701012 3.705974 3.715581 3.716375 3.710203 3.715172 3.71884 3.718292 3.721343 3.723091 3.69692 3.70247 3.70288 3.651192 3.638501 3.65045 3.697933 3.677054 3.724281 3.734687 3.691708 3.689347 3.757876 3.762694 3.791055 3.792413 3.791648 3.753175 3.770786 3.773468 3.829068 3.83005 3.852259 3.860299 3.859607 3.879013 3.872905 3.886555 3.885756 3.89407 3.917408 3.916543 3.92142 3.926278 3.912387 3.930994 3.913908 3.929676 3.930261 3.926449 3.999471 3.99074 3.997008 3.975089 3.960262 3.964318 3.966599 3.969496 3.910339 3.899276 3.889258 3.885618 3.885391 3.898841 3.895228 3.883437 3.878605 3.878706 3.859387 3.84671 3.846143 3.84771 3.85229 3.865524 3.86441 3.860551 3.808236 3.757476 3.769095 3.769643 3.787005 3.788705 3.784885 3.775282 3.776663 3.760765 3.760436 3.743189 3.755123 3.754028 3.754356 3.788159 3.800173 3.813232 3.815846 3.80522 3.778974 3.783787 3.769025 3.808754 3.807739 3.817928 3.848191 3.847009 3.852729 3.853569 3.878013 3.894495 3.886132 3.905464 3.916748 3.918886 3.936126 3.960946 3.954489 3.930443 3.938123 3.976172 3.917108 4.040407 4.040177 3.946373 3.978022 3.933086 3.928462 3.94969 3.992254 4.001005 4.028925 4.063833 4.061635 4.06415 4.091107 4.142026 4.136987 4.137502 -9999 -9999 -9999 -9999 -9999 -9999 -9999 -9999 -9999 -9999 -9999 -9999 -9999 -9999 4.04313 -9999 -9999 -9999 -9999 -9999 -9999 -9999 -9999 -9999 -9999 -9999 -9999 -9999 -9999 -9999 -9999 -9999 -9999 -9999 -9999 -9999 -9999 -9999 -9999 -9999 4.018729 4.015041 4.01408 3.993554 3.968866 3.970742 3.914327 3.906649 3.879865 3.868164 3.860367 3.80875 3.796566 3.761448 3.739818 3.717331 3.680237 3.669151 3.657399 3.632692 3.583057 3.57793 3.59134 3.57959 3.544182 3.542076 3.537267 3.502818 3.493653 3.464161 3.464094 3.446017 3.421752 3.407591 3.401949 3.396065 3.37067 3.371853 3.359927 3.347162 3.27957 3.267418 3.267355 3.260259 3.224981 3.228001 3.237091 3.233752 3.213823 3.171928 3.140249 3.135767 3.168661 3.088126 3.114672 3.14253 3.133542 3.050126 3.117226 3.104211 3.078084 3.073853 3.054771 3.038073 3.048373 3.038741 3.017212 2.999401 3.013341 3.010929 3.001584 2.994941 2.9936 2.975553 2.980489 2.970652 2.963273 2.959334 2.94945 2.951584 2.945322 2.951743 2.937762 2.924195 2.92308 2.917816 2.916075 2.934182 2.931922 2.969174 2.943545 2.939409 2.934869 2.923131 2.939229 2.905477 2.910725 2.895267 2.892573 2.876835 2.86419 2.854996 2.852441 2.834261 2.868247 2.937382 2.902824 2.905177 2.895845 2.894125 2.86482 2.831426 2.785665 2.764661 2.695425 2.728274 2.625354 2.607984 2.565102 2.569077 2.551431 2.486182 2.473884 2.472044 2.443207 2.40108 2.333644 2.28129 2.215806 2.1522 2.077031 2.132181 2.051354 2.003908 2.024856 1.93781 1.864453 1.848425 1.802593 1.780625 1.796879 1.785205 1.739306 1.65161 1.614938 1.589677 1.599226 1.603703 1.537067 1.563059 1.632328 1.656788 1.63858 1.656501 1.708588 1.713117 1.763462 1.694493 1.6839 1.723148 1.742562 1.829627 1.865136 1.863274 1.933832 2.025991 2.020071 2.083864 2.132625 2.158272 2.225845 2.310508 2.358119 2.432484 2.483486 2.561765 2.63324 2.65638 2.703526 2.702743 2.712675 2.711123 2.655708 2.569712 2.49078 2.464127 2.423821 2.406098 2.37221 2.291963 2.243964 2.166731 2.090898 2.032346 1.94839 1.92493 1.906419 1.877681 1.852897 1.799352 1.721877 1.66458 1.645907 1.60711 1.585525 1.55545 1.531296 1.496478 1.461597 1.442193 1.395671 1.341143 1.35286 1.304269 1.310745 1.226337 1.160384 1.179269 1.119205 1.06139 1.022426 0.9450293 0.9163386 0.8965594 0.8216206 0.7855332 0.7671979 0.7128364 0.6816019 0.6110649 0.6171905 0.6559763 0.5592163 0.4706038 0.5004682 0.4554552 0.4329701 0.3573199 0.3030251 0.2534312 0.1845173 0.1892835 0.1742695 0.08227917 0.04730759 0.002498429 -0.02966516 -0.04839552 -0.07821701 -0.1212991 -0.1187458 -0.1653282 -0.1596279 -0.1879703 -0.1613008 -0.1715273 -0.1907365 -0.1726003 -0.1911214 -0.2021327 -0.2285105 -9999 -9999 -9999 -9999 -9999 -9999 -9999 -9999 -9999 -9999 -9999 -9999 -9999 -9999 -9999 -9999 -9999 -9999 -9999 -9999 -9999 -9999 -9999 -9999 -9999 -9999 -9999 -9999 -9999 -9999 -9999 -9999 -9999 -9999 -9999 -9999 -9999 -9999 -9999 -9999 -9999 -9999 -9999 -9999 -9999 -9999 -9999 -9999 -9999 -9999 -9999 -9999 -9999 -9999 -9999 -9999 -9999 -9999 -9999 -9999 -9999 -9999 -9999 -9999 -9999 -9999 -9999 -9999 -9999 -9999 -9999 -9999 -9999 -9999 -9999 -9999 -9999 -9999 -9999 -9999 -9999 -9999 -9999 -9999 -9999 -9999 -9999 -9999 -9999 -9999 -9999 -9999 -9999 -9999 -9999 -9999 -9999 -9999 
-9999 -9999 -9999 -9999 -9999 -9999 -9999 -9999 -9999 -9999 -9999 -9999 -9999 -9999 -9999 -9999 -9999 -9999 -9999 -9999 -9999 -9999 -9999 -9999 -9999 -9999 -9999 -9999 -9999 -9999 -9999 -9999 -9999 -9999 -9999 -9999 -9999 -9999 -9999 -9999 -9999 -9999 -9999 -9999 -9999 -9999 -9999 -9999 -9999 -9999 -9999 -9999 -9999 -9999 -9999 -9999 -9999 -9999 -9999 -9999 -9999 -9999 -9999 -9999 -9999 -9999 -9999 -9999 -9999 -9999 -9999 -9999 -9999 -9999 -9999 -9999 -9999 -9999 -9999 -9999 -9999 -9999 -9999 -9999 -9999 -9999 -9999 -9999 -9999 -9999 -9999 -9999 -9999 -9999 -9999 -9999 -9999 4.117696 4.101621 4.091993 4.073524 4.06826 4.093307 4.062938 4.057409 3.998463 3.987744 3.999753 4.000508 3.968635 3.960247 3.959607 3.981847 3.972584 3.959781 3.959787 3.949495 3.894171 3.891567 3.877952 3.874716 3.863477 3.852704 3.844906 3.804905 3.785238 3.777808 3.821467 3.810569 3.765726 3.767234 3.776635 3.742117 3.734257 3.733048 3.761291 3.724992 3.718015 3.721799 3.700786 3.700352 3.707681 3.695669 3.688334 3.694957 3.691324 3.692206 3.697896 3.710221 3.712333 3.693458 3.692343 3.673797 3.633448 3.621646 3.683461 3.632909 3.642004 3.648057 3.64185 3.645606 3.648983 3.656891 3.656242 3.656695 3.670645 3.727676 3.671418 3.679943 3.676112 3.70708 3.710752 3.781631 3.79593 3.806293 3.733576 3.738096 3.797632 3.8103 3.844223 3.847477 3.865257 3.861742 3.869441 3.873322 3.895965 3.899949 3.900991 3.9009 3.902459 3.910433 3.906288 3.898625 3.913073 3.912628 3.909024 3.987246 3.960149 3.959755 3.941061 3.955503 3.93508 3.880293 3.881664 3.850114 3.876707 3.878517 3.873337 3.884869 3.861592 3.861822 3.845916 3.852799 3.841351 3.831465 3.827359 3.828938 3.845663 3.843226 3.824243 3.797976 3.797751 3.753321 3.754681 3.7559 3.762578 3.77134 3.76179 3.760311 3.751307 3.748621 3.737705 3.735269 3.732225 3.739699 3.734462 3.732152 3.765132 3.771794 3.77107 3.759241 3.785103 3.771957 3.768674 3.773391 3.777483 3.775731 3.819536 3.82313 3.818272 3.847904 3.841502 3.863095 3.875733 3.879197 3.905278 3.90268 3.907142 3.911393 3.941808 3.937616 3.92664 3.979584 3.8669 3.892877 4.027283 3.940067 3.942176 3.960431 3.9802 3.947205 3.986499 3.987147 4.001622 4.043764 4.044865 4.049248 4.076041 4.111168 4.115759 4.114079 4.118107 -9999 -9999 -9999 -9999 -9999 -9999 -9999 -9999 -9999 -9999 -9999 -9999 -9999 -9999 -9999 -9999 -9999 -9999 -9999 -9999 -9999 -9999 -9999 -9999 -9999 -9999 -9999 -9999 -9999 -9999 -9999 -9999 -9999 -9999 -9999 -9999 -9999 -9999 -9999 3.943994 3.953647 3.944885 3.971411 3.970507 3.964637 3.885279 3.880484 3.864145 3.851645 3.81325 3.793322 3.76543 3.745573 3.706433 3.707018 3.671444 3.63706 3.613092 3.601846 3.576565 3.541324 3.569074 3.538422 3.471609 3.471442 3.506165 3.459403 3.457644 3.452795 3.446739 3.430212 3.410232 3.39355 3.390738 3.38633 3.356307 3.34146 3.350209 3.322752 3.289773 3.261354 3.252556 3.257991 3.200469 3.206127 3.199844 3.172783 3.162395 3.15334 3.153439 3.128772 3.126322 3.056446 3.045335 3.051864 3.102419 3.098746 3.094816 3.05312 3.045097 3.046137 3.062681 3.035003 3.025255 3.011508 3.004875 2.994765 2.973744 2.987213 2.987531 2.966049 2.974755 2.959236 2.964337 2.968431 2.971859 2.93391 2.896063 2.929177 2.921385 2.902873 2.915891 2.910943 2.907163 2.90118 2.899892 2.910356 2.920013 2.918844 2.905017 2.925072 2.929101 2.924799 2.875095 2.891065 2.892871 2.880114 2.8773 2.864372 2.849687 2.850161 2.832975 2.828408 2.906332 2.907399 2.894218 2.876729 2.878165 2.856761 2.829732 2.821311 2.756752 2.70421 2.613099 2.615486 2.577832 2.551801 2.504605 2.515413 2.489919 2.471757 2.449272 2.446325 2.404858 2.387689 2.277735 2.213196 2.183974 2.152252 2.128486 2.120494 2.034357 1.996457 1.963433 1.918649 1.835447 1.78573 1.791262 1.765935 1.735222 1.769667 1.721829 1.652642 1.575562 1.605693 1.59552 1.556093 1.568596 1.543537 1.606029 1.621076 1.612613 1.626274 1.67905 1.717692 1.730466 1.674159 1.62168 1.670191 1.712375 1.779879 1.823165 1.861508 1.898959 2.008881 1.987273 2.022193 2.098497 2.135694 2.220567 2.286806 2.333463 2.37169 2.478393 2.547258 2.594834 2.623682 2.663561 2.689496 2.712729 2.687701 2.683143 2.606723 2.477376 2.495865 2.454755 2.413119 2.346779 2.304875 2.245492 2.113508 2.088871 2.033819 1.972638 1.949579 1.889976 1.867315 1.846885 1.744999 1.697011 1.673874 1.62876 1.600813 1.568758 1.52099 1.503587 1.477097 1.473353 1.412458 1.389969 1.331872 1.303354 1.352768 1.307373 1.232142 1.171562 1.102945 1.080217 1.06487 1.023928 0.9149932 0.8696733 0.8707078 0.8208897 0.7630888 0.7505761 0.7166672 0.6507752 0.5813812 0.557753 0.5982667 0.5882102 0.4857289 0.4526908 0.43078 0.4067664 0.3676717 0.3599921 0.2412876 0.1711085 0.1539421 0.1642118 0.09242032 0.01723885 -0.03310587 -0.01737454 -0.05674503 -0.1103539 -0.1453399 -0.1646009 -0.1782939 -0.1765093 -0.1867171 -0.2203231 -0.2306894 -0.2381326 -0.2161532 -0.2637686 -0.27141 -0.2062146 -9999 -9999 -9999 -9999 -9999 -9999 -9999 -9999 -9999 -9999 -9999 -9999 -9999 -9999 -9999 -9999 -9999 -9999 -9999 -9999 -9999 -9999 -9999 -9999 -9999 -9999 -9999 -9999 -9999 -9999 -9999 -9999 -9999 -9999 -9999 -9999 -9999 -9999 -9999 -9999 -9999 -9999 -9999 -9999 -9999 -9999 -9999 -9999 -9999 -9999 -9999 -9999 -9999 -9999 -9999 -9999 -9999 -9999 -9999 -9999 -9999 -9999 -9999 -9999 -9999 -9999 -9999 -9999 -9999 -9999 -9999 -9999 -9999 -9999 -9999 -9999 -9999 -9999 -9999 -9999 -9999 -9999 -9999 -9999 -9999 -9999 -9999 -9999 -9999 -9999 -9999 -9999 -9999 -9999 -9999 -9999 -9999 -9999 
-9999 -9999 -9999 -9999 -9999 -9999 -9999 -9999 -9999 -9999 -9999 -9999 -9999 -9999 -9999 -9999 -9999 -9999 -9999 -9999 -9999 -9999 -9999 -9999 -9999 -9999 -9999 -9999 -9999 -9999 -9999 -9999 -9999 -9999 -9999 -9999 -9999 -9999 -9999 -9999 -9999 -9999 -9999 -9999 -9999 -9999 -9999 -9999 -9999 -9999 -9999 -9999 -9999 -9999 -9999 -9999 -9999 -9999 -9999 -9999 -9999 -9999 -9999 -9999 -9999 -9999 -9999 -9999 -9999 -9999 -9999 -9999 -9999 -9999 -9999 -9999 -9999 -9999 -9999 -9999 -9999 -9999 -9999 -9999 -9999 -9999 -9999 -9999 -9999 -9999 -9999 -9999 -9999 -9999 -9999 -9999 -9999 4.087883 4.100542 4.08952 4.053597 4.054534 4.058787 4.043932 4.058157 3.992851 3.988441 3.990613 4.006618 3.95281 3.953328 3.943378 3.959296 3.930534 3.932225 3.923524 3.889762 3.882713 3.88406 3.856173 3.861081 3.843226 3.817304 3.7878 3.780746 3.772871 3.756653 3.796422 3.791853 3.764064 3.745269 3.724238 3.728932 3.73619 3.740924 3.702698 3.681188 3.697213 3.695117 3.69207 3.686351 3.69151 3.661693 3.677843 3.677456 3.689096 3.683594 3.601415 3.689748 3.690334 3.660487 3.609875 3.6048 3.605612 3.61375 3.625908 3.628749 3.638466 3.630438 3.632405 3.618505 3.607054 3.616717 3.640717 3.646907 3.652664 3.656703 3.651547 3.680942 3.679371 3.677671 3.691744 3.694893 3.720203 3.723492 3.740997 3.735633 3.79192 3.737314 3.802897 3.790862 3.811025 3.827957 3.852516 3.847925 3.848196 3.879055 3.889752 3.88582 3.883719 3.900173 3.896017 3.886427 3.900566 3.89286 3.938667 3.943863 3.940633 3.924696 3.9222 3.858828 3.864995 3.862206 3.867314 3.847352 3.835162 3.854356 3.850262 3.841719 3.849884 3.807926 3.807432 3.805223 3.83616 3.830446 3.830766 3.822524 3.815119 3.807493 3.794875 3.737295 3.745677 3.742913 3.742687 3.730341 3.741731 3.723024 3.732276 3.728879 3.73047 3.737242 3.722205 3.720717 3.71357 3.710927 3.718603 3.722402 3.729528 3.737567 3.751934 3.75261 3.734393 3.736206 3.757997 3.760955 3.760597 3.764365 3.764762 3.804296 3.803251 3.799686 3.830687 3.829686 3.831348 3.856885 3.860787 3.867281 3.892832 3.893358 3.900544 3.91744 3.865783 3.907427 3.950587 3.872266 3.883007 3.954492 3.877202 3.896817 3.912915 3.914959 3.930449 3.944789 3.970118 3.999654 4.027979 4.034829 4.049509 4.055229 4.103561 4.120057 4.110451 4.104217 -9999 -9999 -9999 -9999 -9999 -9999 -9999 -9999 -9999 -9999 -9999 -9999 -9999 -9999 -9999 -9999 -9999 -9999 -9999 -9999 -9999 -9999 -9999 -9999 -9999 -9999 -9999 -9999 -9999 -9999 -9999 -9999 -9999 -9999 -9999 -9999 -9999 -9999 -9999 -9999 3.919942 3.900628 3.949591 3.944696 3.884573 3.877535 3.846823 3.833424 3.816508 3.770868 3.750023 3.735925 3.687458 3.674938 3.664134 3.6291 3.600126 3.55827 3.544048 3.52765 3.535601 3.511043 3.472701 3.452868 3.495745 3.432172 3.440017 3.422807 3.428972 3.415961 3.389282 3.386009 3.382561 3.374384 3.296365 3.324311 3.313399 3.28718 3.2827 3.256391 3.241959 3.198115 3.205173 3.162641 3.147422 3.15356 3.122927 3.11407 3.116383 3.076618 3.072061 3.068547 3.034213 3.090563 3.093841 3.036137 3.098627 3.068398 3.045825 3.024791 3.038265 3.018484 2.996905 2.997063 2.988419 2.983577 2.965515 2.957454 2.953553 2.916616 2.939559 2.928578 2.913176 2.906626 2.906484 2.929294 2.899916 2.883929 2.874678 2.860835 2.857958 2.870988 2.837663 2.880315 2.904497 2.901014 2.895527 2.898912 2.891028 2.890575 2.883349 2.866412 2.848595 2.863826 2.874156 2.866534 2.859249 2.83605 2.837161 2.82259 2.813545 2.800229 2.90026 2.830125 2.866591 2.836176 2.815702 2.773794 2.731391 2.721122 2.619689 2.562537 2.516802 2.592037 2.544883 2.408434 2.46581 2.515248 2.484193 2.460655 2.451333 2.409956 2.384822 2.373616 2.307545 2.198869 2.132845 2.122059 2.152229 2.091751 2.028308 1.975184 1.905402 1.978593 1.837353 1.768759 1.752993 1.756029 1.714332 1.741258 1.642902 1.605163 1.567286 1.523946 1.579808 1.530867 1.532883 1.491872 1.568882 1.53194 1.575959 1.604218 1.654557 1.667682 1.663809 1.661696 1.589768 1.638171 1.701471 1.759991 1.801997 1.844974 1.885531 1.98679 1.968823 2.002875 2.056473 2.121551 2.196891 2.231233 2.315577 2.398309 2.456126 2.521821 2.594446 2.620646 2.615909 2.604402 2.712574 2.642985 2.696921 2.6146 2.538339 2.542576 2.479367 2.436478 2.360834 2.283264 2.213613 2.102832 2.053703 2.027996 1.986286 1.919504 1.896948 1.84694 1.778701 1.722608 1.732422 1.661171 1.614411 1.555088 1.555475 1.533983 1.485363 1.480805 1.397125 1.399979 1.415545 1.315899 1.263474 1.300067 1.224719 1.20668 1.170208 1.147814 1.08682 0.999889 1.024341 0.9101754 0.8730501 0.8210338 0.7985508 0.693355 0.6969112 0.7139614 0.6743857 0.5729628 0.5485121 0.5135164 0.489843 0.4968663 0.4452547 0.4187639 0.3478996 0.327164 0.3257397 0.2395028 0.1674205 0.1418254 0.1522955 0.1418755 -0.02105942 -0.05385278 -0.06201087 -0.07415246 -0.08780931 -0.1652139 -0.1507388 -0.1956592 -0.2194208 -0.2340968 -0.2944158 -0.2757124 -0.2741937 -0.2742451 -0.2886507 -0.2871788 -0.2191057 -9999 -9999 -9999 -9999 -9999 -9999 -9999 -9999 -9999 -9999 -9999 -9999 -9999 -9999 -9999 -9999 -9999 -9999 -9999 -9999 -9999 -9999 -9999 -9999 -9999 -9999 -9999 -9999 -9999 -9999 -9999 -9999 -9999 -9999 -9999 -9999 -9999 -9999 -9999 -9999 -9999 -9999 -9999 -9999 -9999 -9999 -9999 -9999 -9999 -9999 -9999 -9999 -9999 -9999 -9999 -9999 -9999 -9999 -9999 -9999 -9999 -9999 -9999 -9999 -9999 -9999 -9999 -9999 -9999 -9999 -9999 -9999 -9999 -9999 -9999 -9999 -9999 -9999 -9999 -9999 -9999 -9999 -9999 -9999 -9999 -9999 -9999 -9999 -9999 -9999 -9999 -9999 -9999 -9999 -9999 -9999 -9999 -9999 
-9999 -9999 -9999 -9999 -9999 -9999 -9999 -9999 -9999 -9999 -9999 -9999 -9999 -9999 -9999 -9999 -9999 -9999 -9999 -9999 -9999 -9999 -9999 -9999 -9999 -9999 -9999 -9999 -9999 -9999 -9999 -9999 -9999 -9999 -9999 -9999 -9999 -9999 -9999 -9999 -9999 -9999 -9999 -9999 -9999 -9999 -9999 -9999 -9999 -9999 -9999 -9999 -9999 -9999 -9999 -9999 -9999 -9999 -9999 -9999 -9999 -9999 -9999 -9999 -9999 -9999 -9999 -9999 -9999 -9999 -9999 -9999 -9999 -9999 -9999 -9999 -9999 -9999 -9999 -9999 -9999 -9999 -9999 -9999 -9999 -9999 -9999 -9999 -9999 -9999 -9999 -9999 -9999 -9999 -9999 -9999 -9999 4.071496 4.085058 4.075957 4.057493 4.022538 4.004531 4.044848 3.968305 3.97217 3.973249 3.974508 4.019129 3.946516 3.946372 3.951743 3.940172 3.895595 3.875062 3.884975 3.861797 3.85933 3.85606 3.855153 3.828637 3.791453 3.779628 3.777704 3.774883 3.753172 3.736626 3.789913 3.731268 3.676318 3.725313 3.728075 3.712707 3.717463 3.682144 3.665807 3.666367 3.665289 3.681834 3.662415 3.684051 3.660259 3.640331 3.661682 3.672939 3.614284 3.6781 3.652084 3.640795 3.635399 3.659661 3.589288 3.604131 3.593073 3.608233 3.620789 3.622004 3.62255 3.5906 3.613863 3.590449 3.611673 3.614902 3.613456 3.616775 3.611203 3.636639 3.645358 3.627932 3.655472 3.665158 3.666626 3.678559 3.705376 3.71297 3.700438 3.736851 3.740829 3.740905 3.732943 3.790619 3.787128 3.807584 3.826951 3.810366 3.831875 3.829826 3.870753 3.867102 3.854574 3.834861 3.85595 3.842492 3.879558 3.879365 3.861112 3.875569 3.905153 3.8519 3.855307 3.841214 3.836592 3.839537 3.825024 3.832133 3.838654 3.831912 3.835281 3.825046 3.784948 3.788579 3.794647 3.798119 3.808386 3.809278 3.806697 3.797624 3.789784 3.767736 3.710912 3.72894 3.722574 3.728653 3.728091 3.686678 3.684884 3.683969 3.685072 3.728457 3.701098 3.688713 3.674902 3.694924 3.699046 3.700304 3.682418 3.671634 3.691831 3.708552 3.71529 3.719816 3.732623 3.729591 3.730384 3.74095 3.742415 3.742623 3.73751 3.750222 3.759758 3.792383 3.790293 3.81553 3.811855 3.816886 3.860712 3.862581 3.861335 3.850693 3.79417 3.878896 3.928373 3.858958 3.820826 3.890219 3.846282 3.887939 3.947658 3.923071 3.882797 3.886179 3.904327 3.929678 3.953686 3.954669 3.994342 4.012353 4.037372 4.044409 4.066734 4.109551 4.11306 4.103239 -9999 -9999 -9999 -9999 -9999 -9999 -9999 -9999 -9999 -9999 -9999 -9999 -9999 -9999 -9999 -9999 -9999 -9999 -9999 -9999 -9999 -9999 -9999 -9999 -9999 -9999 -9999 -9999 3.876716 -9999 -9999 -9999 -9999 3.921218 -9999 -9999 -9999 -9999 -9999 3.914989 3.887151 3.897568 3.896512 3.934412 3.888332 3.84779 3.833473 3.814424 3.783034 3.761986 3.734319 3.722453 3.679112 3.667786 3.649635 3.612138 3.566062 3.532866 3.525368 3.517501 3.493703 3.482769 3.462837 3.448104 3.478052 3.480153 3.427425 3.417718 3.352937 3.386843 3.380427 3.378771 3.378431 3.337868 3.315753 3.316556 3.276527 3.272108 3.259969 3.239802 3.235647 3.188249 3.191999 3.139306 3.138306 3.14989 3.137437 3.096096 3.119919 3.088883 3.054599 3.060783 3.026862 3.03634 3.0532 3.034943 3.005627 3.031429 3.00992 2.987711 2.991569 2.988051 2.950954 2.948485 2.949611 2.968151 2.920341 2.919227 2.93049 2.937857 2.908086 2.895533 2.910265 2.89813 2.862339 2.891999 2.876452 2.850522 2.878994 2.847879 2.837496 2.854159 2.8127 2.868735 2.870984 2.865716 2.89894 2.881163 2.864383 2.864464 2.853932 2.852108 2.836788 2.837015 2.867174 2.788604 2.827128 2.764729 2.767226 2.759101 2.789326 2.836774 2.823583 2.73894 2.804059 2.781389 2.719346 2.685582 2.641976 2.634841 2.525083 2.508433 2.490823 2.518621 2.503493 2.400622 2.443636 2.480013 2.434102 2.431318 2.392504 2.340722 2.315054 2.355491 2.284261 2.182501 2.20962 2.114818 2.141023 2.053011 2.025476 1.959482 1.895492 1.963134 1.810673 1.742082 1.684403 1.707717 1.696034 1.681391 1.61761 1.610432 1.508798 1.53279 1.535617 1.466717 1.461227 1.469938 1.509502 1.500517 1.528336 1.576902 1.634117 1.63976 1.623313 1.664873 1.603136 1.629483 1.684354 1.697129 1.749853 1.791058 1.868843 1.927897 1.94274 1.975355 2.029228 2.109009 2.180048 2.207589 2.298088 2.327543 2.397906 2.499444 2.525197 2.599444 2.609299 2.640085 2.740916 2.691534 2.634258 2.650201 2.597197 2.556229 2.471211 2.434115 2.344333 2.301731 2.197613 2.148452 2.065318 2.005972 1.975742 1.915712 1.877901 1.82924 1.77603 1.70168 1.678441 1.604577 1.595962 1.581142 1.588594 1.501791 1.467255 1.44645 1.400936 1.367204 1.359664 1.34438 1.267209 1.236499 1.206494 1.196699 1.167085 1.135522 1.103207 1.036004 1.009368 0.9430702 0.9174781 0.8324267 0.7664158 0.7032763 0.6804776 0.663565 0.5802994 0.6480921 0.5833049 0.5109403 0.4141329 0.4716785 0.4989372 0.417946 0.3191191 0.2608479 0.301818 0.3027257 0.1489572 0.1197356 0.08956799 0.1044085 0.03774354 -0.03210695 -0.020804 -0.08065516 -0.1245613 -0.08733744 -0.100777 -0.1824377 -0.1996489 -0.230043 -0.2819613 -0.2945804 -0.3227093 -0.2859885 -0.3079896 -0.2887665 -0.2579795 -9999 -9999 -9999 -9999 -9999 -9999 -9999 -9999 -9999 -9999 -9999 -9999 -9999 -9999 -9999 -9999 -9999 -9999 -9999 -9999 -9999 -9999 -9999 -9999 -9999 -9999 -9999 -9999 -9999 -9999 -9999 -9999 -9999 -9999 -9999 -9999 -9999 -9999 -9999 -9999 -9999 -9999 -9999 -9999 -9999 -9999 -9999 -9999 -9999 -9999 -9999 -9999 -9999 -9999 -9999 -9999 -9999 -9999 -9999 -9999 -9999 -9999 -9999 -9999 -9999 -9999 -9999 -9999 -9999 -9999 -9999 -9999 -9999 -9999 -9999 -9999 -9999 -9999 -9999 -9999 -9999 -9999 -9999 -9999 -9999 -9999 -9999 -9999 -9999 -9999 -9999 -9999 -9999 -9999 -9999 -9999 -9999 -9999
[truncated: 2,727,419 more chars]
