# Supplementary material for: Aureoboletus projectellus (Fungi, Boletales) – Occurrence data, environmental layers and habitat suitability models for North America and Europe
Source: Data Brief. 2019 Feb 23;23:103779. doi: 10.1016/j.dib.2019.103779 (PMC6660558; doi:10.1016/j.dib.2019.103779)
Supplement: Multimedia component 10 [file mmc10.zip › PCA2.asc]

ncols         680
nrows         579
xllcorner     8301595.1591273
yllcorner     8611709.0351293
cellsize      5000
NODATA_value  -9999
-9999 -9999 -9999 -9999 -9999 -9999 -9999 -9999 -9999 -9999 -9999 -9999 -9999 -9999 -9999 -9999 -9999 -9999 -9999 -9999 -9999 -9999 -9999 -9999 -9999 -9999 -9999 -9999 -9999 -9999 -9999 -9999 -9999 -9999 -9999 -9999 -9999 -9999 -9999 -9999 -9999 -9999 -9999 -9999 -9999 -9999 -9999 -9999 -9999 -9999 -9999 -9999 -9999 -9999 -9999 -9999 -9999 -9999 -9999 -9999 -9999 -9999 -9999 -9999 -9999 -9999 -9999 -9999 -9999 -9999 -9999 -9999 -9999 -9999 -9999 -9999 -9999 -9999 -9999 -9999 -9999 -9999 -9999 -9999 -9999 -9999 -9999 -9999 -9999 -9999 -9999 -9999 -9999 -9999 -9999 -9999 -9999 -9999 -9999 -9999 -9999 -9999 -9999 -9999 -9999 -9999 -9999 -9999 -9999 -9999 -9999 -9999 -9999 -2.277662 -2.248381 -9999 -9999 -9999 -9999 -9999 -9999 -9999 -9999 -9999 -9999 -9999 -9999 -9999 -9999 -9999 -9999 -9999 -9999 -9999 -9999 -9999 -9999 -9999 -9999 -9999 -9999 -9999 -9999 -9999 -9999 -9999 -9999 -9999 -9999 -9999 -9999 -9999 -9999 -9999 -9999 -9999 -9999 -9999 -9999 -9999 -9999 -9999 -9999 -9999 -9999 -9999 -9999 -9999 -9999 -9999 -9999 -9999 -9999 -9999 -9999 -9999 -9999 -9999 -9999 -9999 -9999 -9999 -9999 -9999 -9999 -9999 -9999 -9999 -9999 -9999 -9999 -9999 -9999 -9999 -9999 -9999 -9999 -9999 -9999 -9999 -9999 -9999 -9999 -9999 -9999 -9999 -9999 -9999 -9999 -9999 -9999 -9999 -9999 -9999 -9999 -9999 -9999 -9999 -9999 -9999 -9999 -9999 -9999 -9999 -9999 -9999 -9999 -9999 -9999 -9999 -9999 -9999 -9999 -9999 -9999 -9999 -9999 -9999 -9999 -9999 -9999 -9999 -9999 -9999 -9999 -9999 -9999 -9999 -9999 -9999 -9999 -9999 -9999 -9999 -9999 -9999 -9999 -9999 -9999 -9999 -9999 -9999 -9999 -9999 -9999 -9999 -9999 -9999 -9999 -9999 -9999 -9999 -9999 -9999 -9999 -9999 -9999 -9999 -9999 -9999 -9999 -9999 -9999 -9999 -9999 -9999 -9999 -9999 -9999 -9999 -9999 -9999 -9999 -9999 -9999 -9999 -9999 -9999 -9999 -9999 -9999 -9999 -9999 -9999 -9999 -9999 -9999 -9999 -9999 -9999 -9999 -9999 -9999 -9999 -9999 -9999 -9999 -9999 -9999 -9999 -9999 -9999 -9999 -9999 -9999 -9999 -9999 -9999 -9999 -9999 -9999 -9999 -9999 -9999 -9999 -9999 -9999 -9999 -9999 -9999 -9999 -9999 -9999 -9999 -9999 -9999 -9999 -9999 -9999 -9999 -9999 -9999 -9999 -9999 -9999 -9999 -9999 -9999 -9999 -9999 -9999 -9999 -9999 -9999 -9999 -9999 -9999 -9999 -9999 -9999 -9999 -9999 -9999 -9999 -9999 -9999 -9999 -9999 -9999 -9999 -9999 -9999 -9999 -9999 -9999 -9999 -9999 -9999 -9999 -9999 -9999 -9999 -9999 -9999 -9999 -9999 -9999 -9999 -9999 -9999 -9999 -9999 -9999 -9999 -9999 -9999 -9999 -9999 -9999 -9999 -9999 -9999 -9999 -9999 -9999 -9999 -9999 -9999 -9999 -9999 -9999 -9999 -9999 -9999 -9999 -9999 -9999 -9999 -9999 -9999 -9999 -9999 -9999 -9999 -9999 -9999 -9999 -9999 -9999 -9999 -9999 -9999 -9999 -9999 -9999 -9999 -9999 -9999 -9999 -9999 -9999 -9999 -9999 -9999 -9999 -9999 -9999 -9999 -9999 -9999 -9999 -9999 -9999 -9999 -9999 -9999 -9999 -9999 -9999 -9999 -9999 -9999 -9999 -9999 -9999 -9999 -9999 -9999 -9999 -9999 -9999 -9999 -9999 -9999 -9999 -9999 -9999 -9999 -9999 -9999 -9999 -9999 -9999 -9999 -9999 -9999 -9999 -9999 -9999 -9999 -9999 -9999 -9999 -9999 -9999 -9999 -9999 -9999 -9999 -9999 -9999 -9999 -9999 -9999 -9999 -9999 -9999 -9999 -9999 -9999 -9999 -9999 -9999 -9999 -9999 -9999 -9999 -9999 -9999 -9999 -9999 -9999 -9999 -9999 -9999 -9999 -9999 -9999 -9999 -9999 -9999 -9999 -9999 -9999 -9999 -9999 -9999 -9999 -9999 -9999 -9999 -9999 -9999 -9999 -9999 -9999 -9999 -9999 -9999 -9999 -9999 -9999 -9999 -9999 -3.615244 -3.527931 -3.435312 -9999 -9999 -9999 -9999 -9999 -9999 -9999 -9999 -9999 -9999 -9999 -9999 -9999 -9999 -9999 -9999 -9999 -9999 -9999 -9999 -9999 -9999 -9999 -9999 -9999 -9999 -9999 -9999 -9999 -9999 -9999 -9999 -9999 -9999 -9999 -9999 -9999 -9999 -9999 -9999 -9999 -9999 -9999 -9999 -9999 -9999 -9999 -9999 -9999 -9999 -9999 -9999 -9999 -9999 -9999 -9999 -9999 -9999 -9999 -9999 -9999 -9999 -9999 -9999 -9999 -9999 -9999 -9999 -9999 -9999 -9999 -9999 -9999 -9999 -9999 -9999 -9999 -9999 -9999 -9999 -9999 -9999 -9999 -9999 -9999 -9999 -9999 -9999 -9999 -9999 -9999 -9999 -9999 -9999 -9999 -9999 -9999 -9999 -9999 -9999 -9999 -9999 -9999 -9999 -9999 -9999 -9999 -9999 -9999 -9999 -9999 -9999 -9999 
-9999 -9999 -9999 -9999 -9999 -9999 -9999 -9999 -9999 -9999 -9999 -9999 -9999 -9999 -9999 -9999 -9999 -9999 -9999 -9999 -9999 -9999 -9999 -9999 -9999 -9999 -9999 -9999 -9999 -9999 -9999 -9999 -9999 -9999 -9999 -9999 -9999 -9999 -9999 -9999 -9999 -9999 -9999 -9999 -9999 -9999 -9999 -9999 -9999 -9999 -9999 -9999 -9999 -9999 -9999 -9999 -9999 -9999 -9999 -9999 -9999 -9999 -9999 -9999 -9999 -9999 -9999 -9999 -9999 -9999 -9999 -9999 -9999 -9999 -9999 -9999 -9999 -9999 -9999 -9999 -9999 -9999 -9999 -9999 -9999 -9999 -9999 -9999 -9999 -9999 -9999 -9999 -9999 -9999 -9999 -9999 -9999 -9999 -9999 -9999 -9999 -9999 -9999 -9999 -9999 -9999 -9999 -9999 -9999 -9999 -9999 -9999 -9999 -2.267522 -2.231551 -2.245607 -2.264315 -2.291553 -2.296577 -2.309302 -9999 -9999 -9999 -9999 -9999 -9999 -9999 -9999 -9999 -9999 -9999 -9999 -9999 -9999 -9999 -9999 -9999 -9999 -9999 -9999 -9999 -9999 -9999 -9999 -9999 -9999 -9999 -9999 -9999 -9999 -9999 -9999 -9999 -9999 -9999 -9999 -9999 -9999 -9999 -9999 -9999 -9999 -9999 -9999 -9999 -9999 -9999 -9999 -9999 -9999 -9999 -9999 -9999 -9999 -9999 -9999 -9999 -9999 -9999 -9999 -9999 -9999 -9999 -9999 -9999 -9999 -9999 -9999 -9999 -9999 -9999 -9999 -9999 -9999 -9999 -9999 -9999 -9999 -9999 -9999 -9999 -9999 -9999 -9999 -9999 -9999 -9999 -9999 -9999 -9999 -9999 -9999 -9999 -9999 -9999 -9999 -9999 -9999 -9999 -9999 -9999 -9999 -9999 -9999 -9999 -9999 -9999 -9999 -9999 -9999 -9999 -9999 -9999 -9999 -9999 -9999 -9999 -9999 -9999 -9999 -9999 -9999 -9999 -9999 -9999 -9999 -9999 -9999 -9999 -9999 -9999 -9999 -9999 -9999 -9999 -9999 -9999 -9999 -9999 -9999 -9999 -9999 -9999 -9999 -9999 -9999 -9999 -9999 -9999 -9999 -9999 -9999 -9999 -9999 -9999 -9999 -9999 -9999 -9999 -9999 -9999 -9999 -9999 -9999 -9999 -9999 -9999 -9999 -9999 -9999 -9999 -9999 -9999 -9999 -9999 -9999 -9999 -9999 -9999 -9999 -9999 -9999 -9999 -9999 -9999 -9999 -9999 -9999 -9999 -9999 -9999 -9999 -9999 -9999 -9999 -9999 -9999 -9999 -9999 -9999 -9999 -9999 -9999 -9999 -9999 -9999 -9999 -9999 -9999 -9999 -9999 -9999 -9999 -9999 -9999 -9999 -9999 -9999 -9999 -9999 -9999 -9999 -9999 -9999 -9999 -9999 -9999 -9999 -9999 -9999 -9999 -9999 -9999 -9999 -9999 -9999 -9999 -9999 -9999 -9999 -9999 -9999 -9999 -9999 -9999 -9999 -9999 -9999 -9999 -9999 -9999 -9999 -9999 -9999 -9999 -9999 -9999 -9999 -9999 -9999 -9999 -9999 -9999 -9999 -9999 -9999 -9999 -9999 -9999 -9999 -9999 -9999 -9999 -9999 -9999 -9999 -9999 -9999 -9999 -9999 -9999 -9999 -9999 -9999 -9999 -9999 -9999 -9999 -9999 -9999 -9999 -9999 -9999 -9999 -9999 -9999 -9999 -9999 -9999 -9999 -9999 -9999 -9999 -9999 -9999 -9999 -9999 -9999 -9999 -9999 -9999 -9999 -9999 -9999 -9999 -9999 -9999 -9999 -9999 -9999 -9999 -9999 -9999 -9999 -9999 -9999 -9999 -9999 -9999 -9999 -9999 -9999 -9999 -9999 -9999 -9999 -9999 -9999 -9999 -9999 -9999 -9999 -9999 -9999 -9999 -9999 -9999 -9999 -9999 -9999 -9999 -9999 -9999 -9999 -9999 -9999 -9999 -9999 -9999 -9999 -9999 -9999 -9999 -9999 -9999 -9999 -9999 -9999 -9999 -9999 -9999 -9999 -9999 -9999 -9999 -9999 -9999 -9999 -9999 -9999 -9999 -9999 -9999 -9999 -9999 -9999 -9999 -9999 -9999 -9999 -9999 -9999 -9999 -9999 -9999 -9999 -9999 -9999 -9999 -9999 -9999 -9999 -9999 -9999 -9999 -9999 -9999 -9999 -9999 -9999 -9999 -9999 -9999 -9999 -9999 -9999 -9999 -9999 -9999 -9999 -9999 -9999 -9999 -9999 -9999 -9999 -9999 -9999 -9999 -9999 -9999 -9999 -9999 -9999 -9999 -9999 -9999 -9999 -9999 -3.268711 -3.663349 -3.391376 -3.269158 -3.503652 -3.679633 -3.578378 -3.585083 -9999 -9999 -9999 -9999 -9999 -9999 -9999 -9999 -9999 -9999 -9999 -9999 -9999 -9999 -9999 -9999 -9999 -9999 -9999 -9999 -9999 -9999 -9999 -9999 -9999 -9999 -9999 -9999 -9999 -9999 -9999 -9999 -9999 -9999 -9999 -9999 -9999 -9999 -9999 -9999 -9999 -9999 -9999 -9999 -9999 -9999 -9999 -9999 -9999 -9999 -9999 -9999 -9999 -9999 -9999 -9999 -9999 -9999 -9999 -9999 -9999 -9999 -9999 -9999 -9999 -9999 -9999 -9999 -9999 -9999 -9999 -9999 -9999 -9999 -9999 -9999 -9999 -9999 -9999 -9999 -9999 -9999 -9999 -9999 -9999 -9999 -9999 -9999 -9999 -9999 -9999 -9999 -9999 -9999 -9999 -9999 -9999 -9999 -9999 -9999 -9999 -9999 -9999 -9999 -9999 -9999 -9999 -9999 -9999 -9999 -9999 -9999 -9999 
-9999 -9999 -9999 -9999 -9999 -9999 -9999 -9999 -9999 -9999 -9999 -9999 -9999 -9999 -9999 -9999 -9999 -9999 -9999 -9999 -9999 -9999 -9999 -9999 -9999 -9999 -9999 -9999 -9999 -9999 -9999 -9999 -9999 -9999 -9999 -9999 -9999 -9999 -9999 -9999 -9999 -9999 -9999 -9999 -9999 -9999 -9999 -9999 -9999 -9999 -9999 -9999 -9999 -9999 -9999 -9999 -9999 -9999 -9999 -9999 -9999 -9999 -9999 -9999 -9999 -9999 -9999 -9999 -9999 -9999 -9999 -9999 -9999 -9999 -9999 -9999 -9999 -9999 -9999 -9999 -9999 -9999 -9999 -9999 -9999 -9999 -9999 -9999 -9999 -9999 -9999 -9999 -9999 -9999 -9999 -9999 -9999 -9999 -9999 -9999 -9999 -9999 -9999 -9999 -9999 -9999 -9999 -9999 -9999 -9999 -9999 -9999 -2.237918 -2.23824 -2.239013 -2.228874 -2.260703 -2.275949 -2.278939 -2.29633 -2.322638 -2.345652 -2.34678 -2.35972 -2.362734 -9999 -9999 -9999 -9999 -9999 -9999 -9999 -9999 -9999 -9999 -9999 -9999 -9999 -9999 -9999 -9999 -9999 -9999 -9999 -9999 -9999 -9999 -9999 -9999 -9999 -9999 -9999 -9999 -9999 -9999 -9999 -9999 -9999 -9999 -9999 -9999 -9999 -9999 -9999 -9999 -9999 -9999 -9999 -9999 -9999 -9999 -9999 -9999 -9999 -9999 -9999 -9999 -9999 -9999 -9999 -9999 -9999 -9999 -9999 -9999 -9999 -9999 -9999 -9999 -9999 -9999 -9999 -9999 -9999 -9999 -9999 -9999 -9999 -9999 -9999 -9999 -9999 -9999 -9999 -9999 -9999 -9999 -9999 -9999 -9999 -9999 -9999 -9999 -9999 -9999 -9999 -9999 -9999 -9999 -9999 -9999 -9999 -9999 -9999 -9999 -9999 -9999 -9999 -9999 -9999 -9999 -9999 -9999 -9999 -9999 -9999 -9999 -9999 -9999 -9999 -9999 -9999 -9999 -9999 -9999 -9999 -9999 -9999 -9999 -9999 -9999 -9999 -9999 -9999 -9999 -9999 -9999 -9999 -9999 -9999 -9999 -9999 -9999 -9999 -9999 -9999 -9999 -9999 -9999 -9999 -9999 -9999 -9999 -9999 -9999 -9999 -9999 -9999 -9999 -9999 -9999 -9999 -9999 -9999 -9999 -9999 -9999 -9999 -9999 -9999 -9999 -9999 -9999 -9999 -9999 -9999 -9999 -9999 -9999 -9999 -9999 -9999 -9999 -9999 -9999 -9999 -9999 -9999 -9999 -9999 -9999 -9999 -9999 -9999 -9999 -9999 -9999 -9999 -9999 -9999 -9999 -9999 -9999 -9999 -9999 -9999 -9999 -9999 -9999 -9999 -9999 -9999 -9999 -9999 -9999 -9999 -9999 -9999 -9999 -9999 -9999 -9999 -9999 -9999 -9999 -9999 -9999 -9999 -9999 -9999 -9999 -9999 -9999 -9999 -9999 -9999 -9999 -9999 -9999 -9999 -9999 -9999 -9999 -9999 -9999 -9999 -9999 -9999 -9999 -9999 -9999 -9999 -9999 -9999 -9999 -9999 -9999 -9999 -9999 -9999 -9999 -9999 -9999 -9999 -9999 -9999 -9999 -9999 -9999 -9999 -9999 -9999 -9999 -9999 -9999 -9999 -9999 -9999 -9999 -9999 -9999 -9999 -9999 -9999 -9999 -9999 -9999 -9999 -9999 -9999 -9999 -9999 -9999 -9999 -9999 -9999 -9999 -9999 -9999 -9999 -9999 -9999 -9999 -9999 -9999 -9999 -9999 -9999 -9999 -9999 -9999 -9999 -9999 -9999 -9999 -9999 -9999 -9999 -9999 -9999 -9999 -9999 -9999 -9999 -9999 -9999 -9999 -9999 -9999 -9999 -9999 -9999 -9999 -9999 -9999 -9999 -9999 -9999 -9999 -9999 -9999 -9999 -9999 -9999 -9999 -9999 -9999 -9999 -9999 -9999 -9999 -9999 -9999 -9999 -9999 -9999 -9999 -9999 -9999 -9999 -9999 -9999 -9999 -9999 -9999 -9999 -9999 -9999 -9999 -9999 -9999 -9999 -9999 -9999 -9999 -9999 -9999 -9999 -9999 -9999 -9999 -9999 -9999 -9999 -9999 -9999 -9999 -9999 -9999 -9999 -9999 -9999 -9999 -9999 -9999 -9999 -9999 -9999 -9999 -9999 -9999 -9999 -9999 -9999 -9999 -9999 -9999 -9999 -9999 -9999 -9999 -9999 -9999 -9999 -9999 -9999 -9999 -9999 -9999 -9999 -9999 -9999 -9999 -9999 -9999 -9999 -9999 -9999 -9999 -9999 -9999 -9999 -9999 -9999 -3.623338 -3.448183 -3.671896 -3.322502 -3.364393 -3.319448 -3.344757 -3.267578 -3.388145 -3.576327 -3.833735 -3.720088 -3.476695 -9999 -9999 -9999 -9999 -9999 -9999 -9999 -9999 -9999 -9999 -9999 -9999 -9999 -9999 -9999 -9999 -9999 -9999 -9999 -9999 -9999 -9999 -9999 -9999 -9999 -9999 -9999 -9999 -9999 -9999 -9999 -9999 -9999 -9999 -9999 -9999 -9999 -9999 -9999 -9999 -9999 -9999 -9999 -9999 -9999 -9999 -9999 -9999 -9999 -9999 -9999 -9999 -9999 -9999 -9999 -9999 -9999 -9999 -9999 -9999 -9999 -9999 -9999 -9999 -9999 -9999 -9999 -9999 -9999 -9999 -9999 -9999 -9999 -9999 -9999 -9999 -9999 -9999 -9999 -9999 -9999 -9999 -9999 -9999 -9999 -9999 -9999 -9999 -9999 -9999 -9999 -9999 -9999 -9999 -9999 -9999 -9999 -9999 -9999 -9999 -9999 -9999 -9999 -9999 -9999 -9999 -9999 -9999 -9999 -9999 -9999 -9999 -9999 
-9999 -9999 -9999 -9999 -9999 -9999 -9999 -9999 -9999 -9999 -9999 -9999 -9999 -9999 -9999 -9999 -9999 -9999 -9999 -9999 -9999 -9999 -9999 -9999 -9999 -9999 -9999 -9999 -9999 -9999 -9999 -9999 -9999 -9999 -9999 -9999 -9999 -9999 -9999 -9999 -9999 -9999 -9999 -9999 -9999 -9999 -9999 -9999 -9999 -9999 -9999 -9999 -9999 -9999 -9999 -9999 -9999 -9999 -9999 -9999 -9999 -9999 -9999 -9999 -9999 -9999 -9999 -9999 -9999 -9999 -9999 -9999 -9999 -9999 -9999 -9999 -9999 -9999 -9999 -9999 -9999 -9999 -9999 -9999 -9999 -9999 -9999 -9999 -9999 -9999 -9999 -9999 -9999 -9999 -9999 -9999 -9999 -9999 -9999 -9999 -9999 -9999 -9999 -9999 -9999 -9999 -9999 -9999 -9999 -9999 -9999 -9999 -2.191377 -2.210893 -2.230784 -2.246701 -2.262368 -2.277627 -2.262368 -2.280995 -2.311164 -2.330627 -2.330466 -2.341473 -2.346115 -2.368366 -2.390053 -2.38436 -2.405601 -2.437752 -9999 -9999 -9999 -9999 -9999 -9999 -9999 -9999 -9999 -9999 -9999 -9999 -9999 -9999 -9999 -9999 -9999 -9999 -9999 -9999 -9999 -9999 -9999 -9999 -9999 -9999 -9999 -9999 -9999 -9999 -9999 -9999 -9999 -9999 -9999 -9999 -9999 -9999 -9999 -9999 -9999 -9999 -9999 -9999 -9999 -9999 -9999 -9999 -9999 -9999 -9999 -9999 -9999 -9999 -9999 -9999 -9999 -9999 -9999 -9999 -9999 -9999 -9999 -9999 -9999 -9999 -9999 -9999 -9999 -9999 -9999 -9999 -9999 -9999 -9999 -9999 -9999 -9999 -9999 -9999 -9999 -9999 -9999 -9999 -9999 -9999 -9999 -9999 -9999 -9999 -9999 -9999 -9999 -9999 -9999 -9999 -9999 -9999 -9999 -9999 -9999 -9999 -9999 -9999 -9999 -9999 -9999 -9999 -9999 -9999 -9999 -9999 -9999 -9999 -9999 -9999 -9999 -9999 -9999 -9999 -9999 -9999 -9999 -9999 -9999 -9999 -9999 -9999 -9999 -9999 -9999 -9999 -9999 -9999 -9999 -9999 -9999 -9999 -9999 -9999 -9999 -9999 -9999 -9999 -9999 -9999 -9999 -9999 -9999 -9999 -9999 -9999 -9999 -9999 -9999 -9999 -9999 -9999 -9999 -9999 -9999 -9999 -9999 -9999 -9999 -9999 -9999 -9999 -9999 -9999 -9999 -9999 -9999 -9999 -9999 -9999 -9999 -9999 -9999 -9999 -9999 -9999 -9999 -9999 -9999 -9999 -9999 -9999 -9999 -9999 -9999 -9999 -9999 -9999 -9999 -9999 -9999 -9999 -9999 -9999 -9999 -9999 -9999 -9999 -9999 -9999 -9999 -9999 -9999 -9999 -9999 -9999 -9999 -9999 -9999 -9999 -9999 -9999 -9999 -9999 -9999 -9999 -9999 -9999 -9999 -9999 -9999 -9999 -9999 -9999 -9999 -9999 -9999 -9999 -9999 -9999 -9999 -9999 -9999 -9999 -9999 -9999 -9999 -9999 -9999 -9999 -9999 -9999 -9999 -9999 -9999 -9999 -9999 -9999 -9999 -9999 -9999 -9999 -9999 -9999 -9999 -9999 -9999 -9999 -9999 -9999 -9999 -9999 -9999 -9999 -9999 -9999 -9999 -9999 -9999 -9999 -9999 -9999 -9999 -9999 -9999 -9999 -9999 -9999 -9999 -9999 -9999 -9999 -9999 -9999 -9999 -9999 -9999 -9999 -9999 -9999 -9999 -9999 -9999 -9999 -9999 -9999 -9999 -9999 -9999 -9999 -9999 -9999 -9999 -9999 -9999 -9999 -9999 -9999 -9999 -9999 -9999 -9999 -9999 -9999 -9999 -9999 -9999 -9999 -9999 -9999 -9999 -9999 -9999 -9999 -9999 -9999 -9999 -9999 -9999 -9999 -9999 -9999 -9999 -9999 -9999 -9999 -9999 -9999 -9999 -9999 -9999 -9999 -9999 -9999 -9999 -9999 -9999 -9999 -9999 -9999 -9999 -9999 -9999 -9999 -9999 -9999 -9999 -9999 -9999 -9999 -9999 -9999 -9999 -9999 -9999 -9999 -9999 -9999 -9999 -9999 -9999 -9999 -9999 -9999 -9999 -9999 -9999 -9999 -9999 -9999 -9999 -9999 -9999 -9999 -9999 -9999 -9999 -9999 -9999 -9999 -9999 -9999 -9999 -9999 -9999 -9999 -9999 -9999 -9999 -9999 -9999 -9999 -9999 -9999 -9999 -9999 -9999 -9999 -9999 -9999 -9999 -9999 -9999 -3.462797 -3.290696 -3.483592 -3.388706 -3.416269 -3.611854 -3.557273 -3.42268 -3.297238 -3.301082 -3.304665 -3.264515 -3.253328 -3.500985 -3.747249 -3.743184 -3.62238 -3.472022 -9999 -9999 -9999 -9999 -9999 -9999 -9999 -9999 -9999 -9999 -9999 -9999 -9999 -9999 -9999 -9999 -9999 -9999 -9999 -9999 -9999 -9999 -9999 -9999 -9999 -9999 -9999 -9999 -9999 -9999 -9999 -9999 -9999 -9999 -9999 -9999 -9999 -9999 -9999 -9999 -9999 -9999 -9999 -9999 -9999 -9999 -9999 -9999 -9999 -9999 -9999 -9999 -9999 -9999 -9999 -9999 -9999 -9999 -9999 -9999 -9999 -9999 -9999 -9999 -9999 -9999 -9999 -9999 -9999 -9999 -9999 -9999 -9999 -9999 -9999 -9999 -9999 -9999 -9999 -9999 -9999 -9999 -9999 -9999 -9999 -9999 -9999 -9999 -9999 -9999 -9999 -9999 -9999 -9999 -9999 -9999 -9999 -9999 -9999 -9999 -9999 -9999 -9999 -9999 -9999 -9999 -9999 -9999 -9999 -9999 -9999 -9999 -9999 
-9999 -9999 -9999 -9999 -9999 -9999 -9999 -9999 -9999 -9999 -9999 -9999 -9999 -9999 -9999 -9999 -9999 -9999 -9999 -9999 -9999 -9999 -9999 -9999 -9999 -9999 -9999 -9999 -9999 -9999 -9999 -9999 -9999 -9999 -9999 -9999 -9999 -9999 -9999 -9999 -9999 -9999 -9999 -9999 -9999 -9999 -9999 -9999 -9999 -9999 -9999 -9999 -9999 -9999 -9999 -9999 -9999 -9999 -9999 -9999 -9999 -9999 -9999 -9999 -9999 -9999 -9999 -9999 -9999 -9999 -9999 -9999 -9999 -9999 -9999 -9999 -9999 -9999 -9999 -9999 -9999 -9999 -9999 -9999 -9999 -9999 -9999 -9999 -9999 -9999 -9999 -9999 -9999 -9999 -9999 -9999 -9999 -9999 -9999 -9999 -9999 -9999 -9999 -9999 -9999 -9999 -9999 -9999 -9999 -9999 -9999 -9999 -2.211858 -2.235696 -2.280203 -2.251245 -2.245669 -2.246765 -2.273289 -2.278349 -2.301463 -2.327247 -2.327409 -2.33748 -2.343214 -2.36193 -2.378286 -2.390224 -2.405343 -2.455712 -2.480776 -2.498327 -2.50433 -2.51725 -2.521765 -2.524133 -9999 -9999 -9999 -9999 -9999 -9999 -9999 -9999 -9999 -9999 -9999 -9999 -9999 -9999 -9999 -9999 -9999 -9999 -9999 -9999 -9999 -9999 -9999 -9999 -9999 -9999 -9999 -9999 -9999 -9999 -9999 -9999 -9999 -9999 -9999 -9999 -9999 -9999 -9999 -9999 -9999 -9999 -9999 -9999 -9999 -9999 -9999 -9999 -9999 -9999 -9999 -9999 -9999 -9999 -9999 -9999 -9999 -9999 -9999 -9999 -9999 -9999 -9999 -9999 -9999 -9999 -9999 -9999 -9999 -9999 -9999 -9999 -9999 -9999 -9999 -9999 -9999 -9999 -9999 -9999 -9999 -9999 -9999 -9999 -9999 -9999 -9999 -9999 -9999 -9999 -9999 -9999 -9999 -9999 -9999 -9999 -9999 -9999 -9999 -9999 -9999 -9999 -9999 -9999 -9999 -9999 -9999 -9999 -9999 -9999 -9999 -9999 -9999 -9999 -9999 -9999 -9999 -9999 -9999 -9999 -9999 -9999 -9999 -9999 -9999 -9999 -9999 -9999 -9999 -9999 -9999 -9999 -9999 -9999 -9999 -9999 -9999 -9999 -9999 -9999 -9999 -9999 -9999 -9999 -9999 -9999 -9999 -9999 -9999 -9999 -9999 -9999 -9999 -9999 -9999 -9999 -9999 -9999 -9999 -9999 -9999 -9999 -9999 -9999 -9999 -9999 -9999 -9999 -9999 -9999 -9999 -9999 -9999 -9999 -9999 -9999 -9999 -9999 -9999 -9999 -9999 -9999 -9999 -9999 -9999 -9999 -9999 -9999 -9999 -9999 -9999 -9999 -9999 -9999 -9999 -9999 -9999 -9999 -9999 -9999 -9999 -9999 -9999 -9999 -9999 -9999 -9999 -9999 -9999 -9999 -9999 -9999 -9999 -9999 -9999 -9999 -9999 -9999 -9999 -9999 -9999 -9999 -9999 -9999 -9999 -9999 -9999 -9999 -9999 -9999 -9999 -9999 -9999 -9999 -9999 -9999 -9999 -9999 -9999 -9999 -9999 -9999 -9999 -9999 -9999 -9999 -9999 -9999 -9999 -9999 -9999 -9999 -9999 -9999 -9999 -9999 -9999 -9999 -9999 -9999 -9999 -9999 -9999 -9999 -9999 -9999 -9999 -9999 -9999 -9999 -9999 -9999 -9999 -9999 -9999 -9999 -9999 -9999 -9999 -9999 -9999 -9999 -9999 -9999 -9999 -9999 -9999 -9999 -9999 -9999 -9999 -9999 -9999 -9999 -9999 -9999 -9999 -9999 -9999 -9999 -9999 -9999 -9999 -9999 -9999 -9999 -9999 -9999 -9999 -9999 -9999 -9999 -9999 -9999 -9999 -9999 -9999 -9999 -9999 -9999 -9999 -9999 -9999 -9999 -9999 -9999 -9999 -9999 -9999 -9999 -9999 -9999 -9999 -9999 -9999 -9999 -9999 -9999 -9999 -9999 -9999 -9999 -9999 -9999 -9999 -9999 -9999 -9999 -9999 -9999 -9999 -9999 -9999 -9999 -9999 -9999 -9999 -9999 -9999 -9999 -9999 -9999 -9999 -9999 -9999 -9999 -9999 -9999 -9999 -9999 -9999 -9999 -9999 -9999 -9999 -9999 -9999 -9999 -9999 -9999 -9999 -9999 -9999 -9999 -9999 -9999 -9999 -9999 -9999 -9999 -9999 -9999 -9999 -9999 -9999 -9999 -9999 -9999 -9999 -9999 -9999 -9999 -9999 -9999 -9999 -9999 -9999 -9999 -4.496871 -4.379957 -4.138957 -3.927725 -3.869129 -3.698813 -3.476716 -3.777783 -3.567262 -3.68756 -3.749187 -3.486902 -3.359411 -3.323688 -3.284589 -3.278537 -3.227135 -3.332066 -3.597807 -3.788463 -3.686823 -3.473636 -3.433069 -9999 -9999 -9999 -9999 -9999 -9999 -9999 -9999 -9999 -9999 -9999 -9999 -9999 -9999 -9999 -9999 -9999 -9999 -9999 -9999 -9999 -9999 -9999 -9999 -9999 -9999 -9999 -9999 -9999 -9999 -9999 -9999 -9999 -9999 -9999 -9999 -9999 -9999 -9999 -9999 -9999 -9999 -9999 -9999 -9999 -9999 -9999 -9999 -9999 -9999 -9999 -9999 -9999 -9999 -9999 -9999 -9999 -9999 -9999 -9999 -9999 -9999 -9999 -9999 -9999 -9999 -9999 -9999 -9999 -9999 -9999 -9999 -9999 -9999 -9999 -9999 -9999 -9999 -9999 -9999 -9999 -9999 -9999 -9999 -9999 -9999 -9999 -9999 -9999 -9999 -9999 -9999 -9999 -9999 -9999 -9999 -9999 -9999 -9999 -9999 -9999 -9999 -9999 -9999 -9999 -9999 -9999 -9999 -9999 -9999 -9999 -9999 -9999 
-9999 -9999 -9999 -9999 -9999 -9999 -9999 -9999 -9999 -9999 -9999 -9999 -9999 -9999 -9999 -9999 -9999 -9999 -9999 -9999 -9999 -9999 -9999 -9999 -9999 -9999 -9999 -9999 -9999 -9999 -9999 -9999 -9999 -9999 -9999 -9999 -9999 -9999 -9999 -9999 -9999 -9999 -9999 -9999 -9999 -9999 -9999 -9999 -9999 -9999 -9999 -9999 -9999 -9999 -9999 -9999 -9999 -9999 -9999 -9999 -9999 -9999 -9999 -9999 -9999 -9999 -9999 -9999 -9999 -9999 -9999 -9999 -9999 -9999 -9999 -9999 -9999 -9999 -9999 -9999 -9999 -9999 -9999 -9999 -9999 -9999 -9999 -9999 -9999 -9999 -9999 -9999 -9999 -9999 -9999 -9999 -9999 -9999 -9999 -9999 -9999 -9999 -9999 -9999 -9999 -9999 -9999 -9999 -9999 -9999 -9999 -9999 -2.183401 -2.226029 -2.251694 -2.252242 -2.252758 -2.241847 -2.246391 -2.268146 -2.270611 -2.293588 -2.311707 -2.311062 -2.333461 -2.359492 -2.380984 -2.375799 -2.422307 -2.433378 -2.471759 -2.49098 -2.48727 -2.487399 -2.495668 -2.524164 -2.53765 -2.557247 -2.570142 -2.567123 -2.598952 -9999 -9999 -9999 -9999 -9999 -9999 -9999 -9999 -9999 -9999 -9999 -9999 -9999 -9999 -9999 -9999 -9999 -9999 -9999 -9999 -9999 -9999 -9999 -9999 -9999 -9999 -9999 -9999 -9999 -9999 -9999 -9999 -9999 -9999 -9999 -9999 -9999 -9999 -9999 -9999 -9999 -9999 -9999 -9999 -9999 -9999 -9999 -9999 -9999 -9999 -9999 -9999 -9999 -9999 -9999 -9999 -9999 -9999 -9999 -9999 -9999 -9999 -9999 -9999 -9999 -9999 -9999 -9999 -9999 -9999 -9999 -9999 -9999 -9999 -9999 -9999 -9999 -9999 -9999 -9999 -9999 -9999 -9999 -9999 -9999 -9999 -9999 -9999 -9999 -9999 -9999 -9999 -9999 -9999 -9999 -9999 -9999 -9999 -9999 -9999 -9999 -9999 -9999 -9999 -9999 -9999 -9999 -9999 -9999 -9999 -9999 -9999 -9999 -9999 -9999 -9999 -9999 -9999 -9999 -9999 -9999 -9999 -9999 -9999 -9999 -9999 -9999 -9999 -9999 -9999 -9999 -9999 -9999 -9999 -9999 -9999 -9999 -9999 -9999 -9999 -9999 -9999 -9999 -9999 -9999 -9999 -9999 -9999 -9999 -9999 -9999 -9999 -9999 -9999 -9999 -9999 -9999 -9999 -9999 -9999 -9999 -9999 -9999 -9999 -9999 -9999 -9999 -9999 -9999 -9999 -9999 -9999 -9999 -9999 -9999 -9999 -9999 -9999 -9999 -9999 -9999 -9999 -9999 -9999 -9999 -9999 -9999 -9999 -9999 -9999 -9999 -9999 -9999 -9999 -9999 -9999 -9999 -9999 -9999 -9999 -9999 -9999 -9999 -9999 -9999 -9999 -9999 -9999 -9999 -9999 -9999 -9999 -9999 -9999 -9999 -9999 -9999 -9999 -9999 -9999 -9999 -9999 -9999 -9999 -9999 -9999 -9999 -9999 -9999 -9999 -9999 -9999 -9999 -9999 -9999 -9999 -9999 -9999 -9999 -9999 -9999 -9999 -9999 -9999 -9999 -9999 -9999 -9999 -9999 -9999 -9999 -9999 -9999 -9999 -9999 -9999 -9999 -9999 -9999 -9999 -9999 -9999 -9999 -9999 -9999 -9999 -9999 -9999 -9999 -9999 -9999 -9999 -9999 -9999 -9999 -9999 -9999 -9999 -9999 -9999 -9999 -9999 -9999 -9999 -9999 -9999 -9999 -9999 -9999 -9999 -9999 -9999 -9999 -9999 -9999 -9999 -9999 -9999 -9999 -9999 -9999 -9999 -9999 -9999 -9999 -9999 -9999 -9999 -9999 -9999 -9999 -9999 -9999 -9999 -9999 -9999 -9999 -9999 -9999 -9999 -9999 -9999 -9999 -9999 -9999 -9999 -9999 -9999 -9999 -9999 -9999 -9999 -9999 -9999 -9999 -9999 -9999 -9999 -9999 -9999 -9999 -9999 -9999 -9999 -9999 -9999 -9999 -9999 -9999 -9999 -9999 -9999 -9999 -9999 -9999 -9999 -9999 -9999 -9999 -9999 -9999 -9999 -9999 -9999 -9999 -9999 -9999 -9999 -9999 -9999 -9999 -9999 -9999 -9999 -9999 -9999 -9999 -9999 -9999 -9999 -9999 -9999 -9999 -9999 -9999 -9999 -9999 -9999 -9999 -9999 -9999 -9999 -9999 -9999 -9999 -9999 -9999 -4.318163 -3.915016 -4.589357 -4.260688 -4.193693 -4.416165 -4.384226 -4.11785 -4.212644 -3.985632 -3.72825 -3.780981 -3.875373 -3.774965 -3.801014 -3.756875 -3.651405 -3.683566 -3.485167 -3.460649 -3.281964 -3.395037 -3.261011 -3.361455 -3.587554 -3.564214 -3.572851 -3.411091 -3.301872 -3.193767 -9999 -9999 -9999 -9999 -9999 -9999 -9999 -9999 -9999 -9999 -9999 -9999 -9999 -9999 -9999 -9999 -9999 -9999 -9999 -9999 -9999 -9999 -9999 -9999 -9999 -9999 -9999 -9999 -9999 -9999 -9999 -9999 -9999 -9999 -9999 -9999 -9999 -9999 -9999 -9999 -9999 -9999 -9999 -9999 -9999 -9999 -9999 -9999 -9999 -9999 -9999 -9999 -9999 -9999 -9999 -9999 -9999 -9999 -9999 -9999 -9999 -9999 -9999 -9999 -9999 -9999 -9999 -9999 -9999 -9999 -9999 -9999 -9999 -9999 -9999 -9999 -9999 -9999 -9999 -9999 -9999 -9999 -9999 -9999 -9999 -9999 -9999 -9999 -9999 -9999 -9999 -9999 -9999 -9999 -9999 -9999 -9999 -9999 -9999 -9999 -9999 -9999 -9999 -9999 -9999 -9999 -9999 -9999 -9999 -9999 -9999 -9999 
-9999 -9999 -9999 -9999 -9999 -9999 -9999 -9999 -9999 -9999 -9999 -9999 -9999 -9999 -9999 -9999 -9999 -9999 -9999 -9999 -9999 -9999 -9999 -9999 -9999 -9999 -9999 -9999 -9999 -9999 -9999 -9999 -9999 -9999 -9999 -9999 -9999 -9999 -9999 -9999 -9999 -9999 -9999 -9999 -9999 -9999 -9999 -9999 -9999 -9999 -9999 -9999 -9999 -9999 -9999 -9999 -9999 -9999 -9999 -9999 -9999 -9999 -9999 -9999 -9999 -9999 -9999 -9999 -9999 -9999 -9999 -9999 -9999 -9999 -9999 -9999 -9999 -9999 -9999 -9999 -9999 -9999 -9999 -9999 -9999 -9999 -9999 -9999 -9999 -9999 -9999 -9999 -9999 -9999 -9999 -9999 -9999 -9999 -9999 -9999 -9999 -9999 -9999 -9999 -9999 -9999 -9999 -9999 -9999 -9999 -9999 -9999 -2.209454 -2.226437 -2.220123 -2.243682 -2.263108 -2.267886 -2.242682 -2.259812 -2.269529 -2.285954 -2.293199 -2.319426 -2.324741 -2.336896 -2.352088 -2.381266 -2.413391 -2.449161 -2.440893 -2.4713 -2.493186 -2.48391 -2.507735 -2.525461 -2.541834 -2.542253 -2.582203 -2.586879 -2.587137 -2.609987 -2.607234 -2.617028 -2.595485 -2.66832 -2.647748 -9999 -9999 -9999 -9999 -9999 -9999 -9999 -9999 -9999 -9999 -9999 -9999 -9999 -9999 -9999 -9999 -9999 -9999 -9999 -9999 -9999 -9999 -9999 -9999 -9999 -9999 -9999 -9999 -9999 -9999 -9999 -9999 -9999 -9999 -9999 -9999 -9999 -9999 -9999 -9999 -9999 -9999 -9999 -9999 -9999 -9999 -9999 -9999 -9999 -9999 -9999 -9999 -9999 -9999 -9999 -9999 -9999 -9999 -9999 -9999 -9999 -9999 -9999 -9999 -9999 -9999 -9999 -9999 -9999 -9999 -9999 -9999 -9999 -9999 -9999 -9999 -9999 -9999 -9999 -9999 -9999 -9999 -9999 -9999 -9999 -9999 -9999 -9999 -9999 -9999 -9999 -9999 -9999 -9999 -9999 -9999 -9999 -9999 -9999 -9999 -9999 -9999 -9999 -9999 -9999 -9999 -9999 -9999 -9999 -9999 -9999 -9999 -9999 -9999 -9999 -9999 -9999 -9999 -9999 -9999 -9999 -9999 -9999 -9999 -9999 -9999 -9999 -9999 -9999 -9999 -9999 -9999 -9999 -9999 -9999 -9999 -9999 -9999 -9999 -9999 -9999 -9999 -9999 -9999 -9999 -9999 -9999 -9999 -9999 -9999 -9999 -9999 -9999 -9999 -9999 -9999 -9999 -9999 -9999 -9999 -9999 -9999 -9999 -9999 -9999 -9999 -9999 -9999 -9999 -9999 -9999 -9999 -9999 -9999 -9999 -9999 -9999 -9999 -9999 -9999 -9999 -9999 -9999 -9999 -9999 -9999 -9999 -9999 -9999 -9999 -9999 -9999 -9999 -9999 -9999 -9999 -9999 -9999 -9999 -9999 -9999 -9999 -9999 -9999 -9999 -9999 -9999 -9999 -9999 -9999 -9999 -9999 -9999 -9999 -9999 -9999 -9999 -9999 -9999 -9999 -9999 -9999 -9999 -9999 -9999 -9999 -9999 -9999 -9999 -9999 -9999 -9999 -9999 -9999 -9999 -9999 -9999 -9999 -9999 -9999 -9999 -9999 -9999 -9999 -9999 -9999 -9999 -9999 -9999 -9999 -9999 -9999 -9999 -9999 -9999 -9999 -9999 -9999 -9999 -9999 -9999 -9999 -9999 -9999 -9999 -9999 -9999 -9999 -9999 -9999 -9999 -9999 -9999 -9999 -9999 -9999 -9999 -9999 -9999 -9999 -9999 -9999 -9999 -9999 -9999 -9999 -9999 -9999 -9999 -9999 -9999 -9999 -9999 -9999 -9999 -9999 -9999 -9999 -9999 -9999 -9999 -9999 -9999 -9999 -9999 -9999 -9999 -9999 -9999 -9999 -9999 -9999 -9999 -9999 -9999 -9999 -9999 -9999 -9999 -9999 -9999 -9999 -9999 -9999 -9999 -9999 -9999 -9999 -9999 -9999 -9999 -9999 -9999 -9999 -9999 -9999 -9999 -9999 -9999 -9999 -9999 -9999 -9999 -9999 -9999 -9999 -9999 -9999 -9999 -9999 -9999 -9999 -9999 -9999 -9999 -9999 -9999 -9999 -9999 -9999 -9999 -9999 -9999 -9999 -9999 -9999 -9999 -9999 -9999 -9999 -9999 -9999 -9999 -9999 -9999 -9999 -9999 -9999 -9999 -9999 -9999 -9999 -9999 -9999 -9999 -9999 -4.600921 -4.626244 -4.69273 -4.923425 -4.805593 -4.394176 -4.036521 -4.511046 -4.408598 -4.141742 -4.352713 -4.320285 -4.531789 -4.298753 -4.111553 -3.776583 -3.82298 -3.737902 -3.874771 -3.926583 -3.823772 -3.821069 -3.752881 -3.559623 -3.505592 -3.471994 -3.443879 -3.324386 -3.303722 -3.445419 -3.418887 -3.29303 -3.24523 -3.363241 -3.505182 -9999 -9999 -9999 -9999 -9999 -9999 -9999 -9999 -9999 -9999 -9999 -9999 -9999 -9999 -9999 -9999 -9999 -9999 -9999 -9999 -9999 -9999 -9999 -9999 -9999 -9999 -9999 -9999 -9999 -9999 -9999 -9999 -9999 -9999 -9999 -9999 -9999 -9999 -9999 -9999 -9999 -9999 -9999 -9999 -9999 -9999 -9999 -9999 -9999 -9999 -9999 -9999 -9999 -9999 -9999 -9999 -9999 -9999 -9999 -9999 -9999 -9999 -9999 -9999 -9999 -9999 -9999 -9999 -9999 -9999 -9999 -9999 -9999 -9999 -9999 -9999 -9999 -9999 -9999 -9999 -9999 -9999 -9999 -9999 -9999 -9999 -9999 -9999 -9999 -9999 -9999 -9999 -9999 -9999 -9999 -9999 -9999 -9999 -9999 -9999 -9999 -9999 -9999 -9999 -9999 -9999 -9999 -9999 -9999 -9999 -9999 -9999 
-9999 -9999 -9999 -9999 -9999 -9999 -9999 -9999 -9999 -9999 -9999 -9999 -9999 -9999 -9999 -9999 -9999 -9999 -9999 -9999 -9999 -9999 -9999 -9999 -9999 -9999 -9999 -9999 -9999 -9999 -9999 -9999 -9999 -9999 -9999 -9999 -9999 -9999 -9999 -9999 -9999 -9999 -9999 -9999 -9999 -9999 -9999 -9999 -9999 -9999 -9999 -9999 -9999 -9999 -9999 -9999 -9999 -9999 -9999 -9999 -9999 -9999 -9999 -9999 -9999 -9999 -9999 -9999 -9999 -9999 -9999 -9999 -9999 -9999 -9999 -9999 -9999 -9999 -9999 -9999 -9999 -9999 -9999 -9999 -9999 -9999 -9999 -9999 -9999 -9999 -9999 -9999 -9999 -9999 -9999 -9999 -9999 -9999 -9999 -9999 -9999 -9999 -9999 -9999 -9999 -9999 -9999 -9999 -9999 -9999 -9999 -2.162205 -2.202456 -2.227202 -2.228588 -2.240964 -2.277677 -2.25677 -2.244423 -2.233997 -2.259536 -2.260761 -2.293331 -2.293782 -2.302242 -2.339936 -2.353539 -2.377555 -2.41419 -2.424 -2.443244 -2.466487 -2.501596 -2.508318 -2.521912 -2.499482 -2.525118 -2.54691 -2.581792 -2.584645 -2.58854 -2.588604 -2.613206 -2.612143 -2.612706 -2.656317 -2.638057 -2.633543 -2.671212 -2.656373 -2.66004 -2.66723 -2.658226 -9999 -9999 -9999 -9999 -9999 -9999 -9999 -9999 -9999 -9999 -9999 -9999 -9999 -9999 -9999 -9999 -9999 -9999 -9999 -9999 -9999 -9999 -9999 -9999 -9999 -9999 -9999 -9999 -9999 -9999 -9999 -9999 -9999 -9999 -9999 -9999 -9999 -9999 -9999 -9999 -9999 -9999 -9999 -9999 -9999 -9999 -9999 -9999 -9999 -9999 -9999 -9999 -9999 -9999 -9999 -9999 -9999 -9999 -9999 -9999 -9999 -9999 -9999 -9999 -9999 -9999 -9999 -9999 -9999 -9999 -9999 -9999 -9999 -9999 -9999 -9999 -9999 -9999 -9999 -9999 -9999 -9999 -9999 -9999 -9999 -9999 -9999 -9999 -9999 -9999 -9999 -9999 -9999 -9999 -9999 -9999 -9999 -9999 -9999 -9999 -9999 -9999 -9999 -9999 -9999 -9999 -9999 -9999 -9999 -9999 -9999 -9999 -9999 -9999 -9999 -9999 -9999 -9999 -9999 -9999 -9999 -9999 -9999 -9999 -9999 -9999 -9999 -9999 -9999 -9999 -9999 -9999 -9999 -9999 -9999 -9999 -9999 -9999 -9999 -9999 -9999 -9999 -9999 -9999 -9999 -9999 -9999 -9999 -9999 -9999 -9999 -9999 -9999 -9999 -9999 -9999 -9999 -9999 -9999 -9999 -9999 -9999 -9999 -9999 -9999 -9999 -9999 -9999 -9999 -9999 -9999 -9999 -9999 -9999 -9999 -9999 -9999 -9999 -9999 -9999 -9999 -9999 -9999 -9999 -9999 -9999 -9999 -9999 -9999 -9999 -9999 -9999 -9999 -9999 -9999 -9999 -9999 -9999 -9999 -9999 -9999 -9999 -9999 -9999 -9999 -9999 -9999 -9999 -9999 -9999 -9999 -9999 -9999 -9999 -9999 -9999 -9999 -9999 -9999 -9999 -9999 -9999 -9999 -9999 -9999 -9999 -9999 -9999 -9999 -9999 -9999 -9999 -9999 -9999 -9999 -9999 -9999 -9999 -9999 -9999 -9999 -9999 -9999 -9999 -9999 -9999 -9999 -9999 -9999 -9999 -9999 -9999 -9999 -9999 -9999 -9999 -9999 -9999 -9999 -9999 -9999 -9999 -9999 -9999 -9999 -9999 -9999 -9999 -9999 -9999 -9999 -9999 -9999 -9999 -9999 -9999 -9999 -9999 -9999 -9999 -9999 -9999 -9999 -9999 -9999 -9999 -9999 -9999 -9999 -9999 -9999 -9999 -9999 -9999 -9999 -9999 -9999 -9999 -9999 -9999 -9999 -9999 -9999 -9999 -9999 -9999 -9999 -9999 -9999 -9999 -9999 -9999 -9999 -9999 -9999 -9999 -9999 -9999 -9999 -9999 -9999 -9999 -9999 -9999 -9999 -9999 -9999 -9999 -9999 -9999 -9999 -9999 -9999 -9999 -9999 -9999 -9999 -9999 -9999 -9999 -9999 -9999 -9999 -9999 -9999 -9999 -9999 -9999 -9999 -9999 -9999 -9999 -9999 -9999 -9999 -9999 -9999 -9999 -9999 -9999 -9999 -9999 -9999 -9999 -9999 -9999 -9999 -9999 -9999 -9999 -9999 -9999 -9999 -9999 -4.08676 -4.377099 -4.631295 -4.469036 -4.483671 -4.471839 -4.570762 -4.639709 -4.782732 -4.770337 -4.797266 -4.636766 -4.054383 -4.503944 -4.542999 -4.25108 -4.446179 -4.487619 -4.716299 -4.522381 -4.328314 -4.132664 -3.821534 -3.613145 -3.905107 -3.824376 -3.932696 -3.867944 -3.761927 -3.645291 -3.536081 -3.588794 -3.549396 -3.461842 -3.3218 -3.272054 -3.326301 -3.492638 -3.478286 -3.624222 -3.745725 -9999 -9999 -9999 -9999 -9999 -9999 -9999 -9999 -9999 -9999 -9999 -9999 -9999 -9999 -9999 -9999 -9999 -9999 -9999 -9999 -9999 -9999 -9999 -9999 -9999 -9999 -9999 -9999 -9999 -9999 -9999 -9999 -9999 -9999 -9999 -9999 -9999 -9999 -9999 -9999 -9999 -9999 -9999 -9999 -9999 -9999 -9999 -9999 -9999 -9999 -9999 -9999 -9999 -9999 -9999 -9999 -9999 -9999 -9999 -9999 -9999 -9999 -9999 -9999 -9999 -9999 -9999 -9999 -9999 -9999 -9999 -9999 -9999 -9999 -9999 -9999 -9999 -9999 -9999 -9999 -9999 -9999 -9999 -9999 -9999 -9999 -9999 -9999 -9999 -9999 -9999 -9999 -9999 -9999 -9999 -9999 -9999 -9999 -9999 -9999 -9999 -9999 -9999 -9999 -9999 -9999 -9999 -9999 -9999 -9999 -9999 -9999 
-9999 -9999 -9999 -9999 -9999 -9999 -9999 -9999 -9999 -9999 -9999 -9999 -9999 -9999 -9999 -9999 -9999 -9999 -9999 -9999 -9999 -9999 -9999 -9999 -9999 -9999 -9999 -9999 -9999 -9999 -9999 -9999 -9999 -9999 -9999 -9999 -9999 -9999 -9999 -9999 -9999 -9999 -9999 -9999 -9999 -9999 -9999 -9999 -9999 -9999 -9999 -9999 -9999 -9999 -9999 -9999 -9999 -9999 -9999 -9999 -9999 -9999 -9999 -9999 -9999 -9999 -9999 -9999 -9999 -9999 -9999 -9999 -9999 -9999 -9999 -9999 -9999 -9999 -9999 -9999 -9999 -9999 -9999 -9999 -9999 -9999 -9999 -9999 -9999 -9999 -9999 -9999 -9999 -9999 -9999 -9999 -9999 -9999 -9999 -9999 -9999 -9999 -9999 -9999 -9999 -9999 -9999 -9999 -9999 -9999 -9999 -2.171878 -2.203833 -2.196243 -2.23208 -2.243589 -2.236012 -2.196605 -2.231182 -2.235252 -2.25458 -2.276688 -2.289644 -2.309001 -2.320206 -2.322515 -2.362977 -2.376186 -2.392075 -2.401212 -2.42371 -2.451697 -2.484444 -2.504195 -2.498562 -2.512643 -2.518156 -2.546002 -2.571844 -2.574121 -2.595714 -2.601887 -2.600549 -2.586719 -2.613971 -2.637495 -2.640392 -2.660484 -2.664991 -2.675013 -2.678027 -2.688921 -2.672347 -2.662437 -2.67327 -2.66689 -2.66718 -2.66718 -2.677126 -9999 -9999 -9999 -9999 -9999 -9999 -9999 -9999 -9999 -9999 -9999 -9999 -9999 -9999 -9999 -9999 -9999 -9999 -9999 -9999 -9999 -9999 -9999 -9999 -9999 -9999 -9999 -9999 -9999 -9999 -9999 -9999 -9999 -9999 -9999 -9999 -9999 -9999 -9999 -9999 -9999 -9999 -9999 -9999 -9999 -9999 -9999 -9999 -9999 -9999 -9999 -9999 -9999 -9999 -9999 -9999 -9999 -9999 -9999 -9999 -9999 -9999 -9999 -9999 -9999 -9999 -9999 -9999 -9999 -9999 -9999 -9999 -9999 -9999 -9999 -9999 -9999 -9999 -9999 -9999 -9999 -9999 -9999 -9999 -9999 -9999 -9999 -9999 -9999 -9999 -9999 -9999 -9999 -9999 -9999 -9999 -9999 -9999 -9999 -9999 -9999 -9999 -9999 -9999 -9999 -9999 -9999 -9999 -9999 -9999 -9999 -9999 -9999 -9999 -9999 -9999 -9999 -9999 -9999 -9999 -9999 -9999 -9999 -9999 -9999 -9999 -9999 -9999 -9999 -9999 -9999 -9999 -9999 -9999 -9999 -9999 -9999 -9999 -9999 -9999 -9999 -9999 -9999 -9999 -9999 -9999 -9999 -9999 -9999 -9999 -9999 -9999 -9999 -9999 -9999 -9999 -9999 -9999 -9999 -9999 -9999 -9999 -9999 -9999 -9999 -9999 -9999 -9999 -9999 -9999 -9999 -9999 -9999 -9999 -9999 -9999 -9999 -9999 -9999 -9999 -9999 -9999 -9999 -9999 -9999 -9999 -9999 -9999 -9999 -9999 -9999 -9999 -9999 -9999 -9999 -9999 -9999 -9999 -9999 -9999 -9999 -9999 -9999 -9999 -9999 -9999 -9999 -9999 -9999 -9999 -9999 -9999 -9999 -9999 -9999 -9999 -9999 -9999 -9999 -9999 -9999 -9999 -9999 -9999 -9999 -9999 -9999 -9999 -9999 -9999 -9999 -9999 -9999 -9999 -9999 -9999 -9999 -9999 -9999 -9999 -9999 -9999 -9999 -9999 -9999 -9999 -9999 -9999 -9999 -9999 -9999 -9999 -9999 -9999 -9999 -9999 -9999 -9999 -9999 -9999 -9999 -9999 -9999 -9999 -9999 -9999 -9999 -9999 -9999 -9999 -9999 -9999 -9999 -9999 -9999 -9999 -9999 -9999 -9999 -9999 -9999 -9999 -9999 -9999 -9999 -9999 -9999 -9999 -9999 -9999 -9999 -9999 -9999 -9999 -9999 -9999 -9999 -9999 -9999 -9999 -9999 -9999 -9999 -9999 -9999 -9999 -9999 -9999 -9999 -9999 -9999 -9999 -9999 -9999 -9999 -9999 -9999 -9999 -9999 -9999 -9999 -9999 -9999 -9999 -9999 -9999 -9999 -9999 -9999 -9999 -9999 -9999 -9999 -9999 -9999 -9999 -9999 -9999 -9999 -9999 -9999 -9999 -9999 -9999 -9999 -9999 -9999 -9999 -9999 -9999 -9999 -9999 -9999 -9999 -9999 -9999 -9999 -9999 -9999 -9999 -9999 -9999 -4.460325 -4.516085 -4.569698 -4.630516 -4.643913 -4.589475 -4.230624 -4.427772 -4.592427 -4.626907 -4.523354 -4.49614 -4.529253 -4.676143 -4.635592 -4.703657 -4.808315 -4.787546 -4.410441 -4.348549 -4.448711 -4.316515 -4.577133 -4.724427 -4.761693 -4.503251 -4.452999 -4.428392 -3.841648 -3.661552 -3.884525 -3.878628 -3.941735 -3.887808 -3.704253 -3.612722 -3.607001 -3.826884 -3.585079 -3.428068 -3.248775 -3.249003 -3.372201 -3.843838 -3.706862 -3.790941 -4.012727 -9999 -9999 -9999 -9999 -9999 -9999 -9999 -9999 -9999 -9999 -9999 -9999 -9999 -9999 -9999 -9999 -9999 -9999 -9999 -9999 -9999 -9999 -9999 -9999 -9999 -9999 -9999 -9999 -9999 -9999 -9999 -9999 -9999 -9999 -9999 -9999 -9999 -9999 -9999 -9999 -9999 -9999 -9999 -9999 -9999 -9999 -9999 -9999 -9999 -9999 -9999 -9999 -9999 -9999 -9999 -9999 -9999 -9999 -9999 -9999 -9999 -9999 -9999 -9999 -9999 -9999 -9999 -9999 -9999 -9999 -9999 -9999 -9999 -9999 -9999 -9999 -9999 -9999 -9999 -9999 -9999 -9999 -9999 -9999 -9999 -9999 -9999 -9999 -9999 -9999 -9999 -9999 -9999 -9999 -9999 -9999 -9999 -9999 -9999 -9999 -9999 -9999 -9999 -9999 -9999 -9999 -9999 -9999 -9999 -9999 -9999 -9999 
-9999 -9999 -9999 -9999 -9999 -9999 -9999 -9999 -9999 -9999 -9999 -9999 -9999 -9999 -9999 -9999 -9999 -9999 -9999 -9999 -9999 -9999 -9999 -9999 -9999 -9999 -9999 -9999 -9999 -9999 -9999 -9999 -9999 -9999 -9999 -9999 -9999 -9999 -9999 -9999 -9999 -9999 -9999 -9999 -9999 -9999 -9999 -9999 -9999 -9999 -9999 -9999 -9999 -9999 -9999 -9999 -9999 -9999 -9999 -9999 -9999 -9999 -9999 -9999 -9999 -9999 -9999 -9999 -9999 -9999 -9999 -9999 -9999 -9999 -9999 -9999 -9999 -9999 -9999 -9999 -9999 -9999 -9999 -9999 -9999 -9999 -9999 -9999 -9999 -9999 -9999 -9999 -9999 -9999 -9999 -9999 -9999 -9999 -9999 -9999 -9999 -9999 -9999 -9999 -9999 -9999 -9999 -9999 -9999 -9999 -9999 -2.147953 -2.162083 -2.164446 -2.222078 -2.22419 -2.214483 -2.207956 -2.214451 -2.251227 -2.254407 -2.264446 -2.286223 -2.307045 -2.306851 -2.331921 -2.344569 -2.373766 -2.40143 -2.409382 -2.41076 -2.431596 -2.447988 -2.460761 -2.477289 -2.507799 -2.523397 -2.542228 -2.549377 -2.571513 -2.578429 -2.59346 -2.598588 -2.590893 -2.639196 -2.675968 -2.670822 -2.658551 -2.665979 -2.683182 -2.675688 -2.690951 -2.673789 -2.670411 -2.692667 -2.691807 -2.687242 -2.69245 -2.674943 -2.701298 -2.703312 -2.716578 -2.719623 -2.747212 -2.762376 -9999 -9999 -9999 -9999 -9999 -9999 -9999 -9999 -9999 -9999 -9999 -9999 -9999 -9999 -9999 -9999 -9999 -9999 -9999 -9999 -9999 -9999 -9999 -9999 -9999 -9999 -9999 -9999 -9999 -9999 -9999 -9999 -9999 -9999 -9999 -9999 -9999 -9999 -9999 -9999 -9999 -9999 -9999 -9999 -9999 -9999 -9999 -9999 -9999 -9999 -9999 -9999 -9999 -9999 -9999 -9999 -9999 -9999 -9999 -9999 -9999 -9999 -9999 -9999 -9999 -9999 -9999 -9999 -9999 -9999 -9999 -9999 -9999 -9999 -9999 -9999 -9999 -9999 -9999 -9999 -9999 -9999 -9999 -9999 -9999 -9999 -9999 -9999 -9999 -9999 -9999 -9999 -9999 -9999 -9999 -9999 -9999 -9999 -9999 -9999 -9999 -9999 -9999 -9999 -9999 -9999 -9999 -9999 -9999 -9999 -9999 -9999 -9999 -9999 -9999 -9999 -9999 -9999 -9999 -9999 -9999 -9999 -9999 -9999 -9999 -9999 -9999 -9999 -9999 -9999 -9999 -9999 -9999 -9999 -9999 -9999 -9999 -9999 -9999 -9999 -9999 -9999 -9999 -9999 -9999 -9999 -9999 -9999 -9999 -9999 -9999 -9999 -9999 -9999 -9999 -9999 -9999 -9999 -9999 -9999 -9999 -9999 -9999 -9999 -9999 -9999 -9999 -9999 -9999 -9999 -9999 -9999 -9999 -9999 -9999 -9999 -9999 -9999 -9999 -9999 -9999 -9999 -9999 -9999 -9999 -9999 -9999 -9999 -9999 -9999 -9999 -9999 -9999 -9999 -9999 -9999 -9999 -9999 -9999 -9999 -9999 -9999 -9999 -9999 -9999 -9999 -9999 -9999 -9999 -9999 -9999 -9999 -9999 -9999 -9999 -9999 -9999 -9999 -9999 -9999 -9999 -9999 -9999 -9999 -9999 -9999 -9999 -9999 -9999 -9999 -9999 -9999 -9999 -9999 -9999 -9999 -9999 -9999 -9999 -9999 -9999 -9999 -9999 -9999 -9999 -9999 -9999 -9999 -9999 -9999 -9999 -9999 -9999 -9999 -9999 -9999 -9999 -9999 -9999 -9999 -9999 -9999 -9999 -9999 -9999 -9999 -9999 -9999 -9999 -9999 -9999 -9999 -9999 -9999 -9999 -9999 -9999 -9999 -9999 -9999 -9999 -9999 -9999 -9999 -9999 -9999 -9999 -9999 -9999 -9999 -9999 -9999 -9999 -9999 -9999 -9999 -9999 -9999 -9999 -9999 -9999 -9999 -9999 -9999 -9999 -9999 -9999 -9999 -9999 -9999 -9999 -9999 -9999 -9999 -9999 -9999 -9999 -9999 -9999 -9999 -9999 -9999 -9999 -9999 -9999 -9999 -9999 -9999 -9999 -9999 -9999 -9999 -9999 -9999 -9999 -9999 -9999 -9999 -9999 -9999 -9999 -9999 -9999 -9999 -9999 -9999 -9999 -9999 -9999 -9999 -4.446156 -4.429579 -4.594296 -4.414082 -4.422968 -4.453844 -4.458698 -4.504294 -4.560071 -4.721355 -4.701009 -4.737409 -4.555325 -4.234763 -4.171809 -4.476058 -4.427141 -4.41514 -4.478774 -4.47823 -4.57463 -4.646267 -4.710877 -4.688292 -4.35635 -4.377584 -4.33407 -4.435707 -4.694981 -4.707599 -4.702362 -4.491977 -4.382968 -4.192598 -3.98558 -3.866348 -3.847201 -4.081957 -3.947852 -4.02505 -3.78038 -3.600091 -3.867496 -3.838556 -3.514308 -3.40801 -3.31938 -3.436049 -3.662939 -3.940748 -3.99743 -3.991623 -3.945907 -9999 -9999 -9999 -9999 -9999 -9999 -9999 -9999 -9999 -9999 -9999 -9999 -9999 -9999 -9999 -9999 -9999 -9999 -9999 -9999 -9999 -9999 -9999 -9999 -9999 -9999 -9999 -9999 -9999 -9999 -9999 -9999 -9999 -9999 -9999 -9999 -9999 -9999 -9999 -9999 -9999 -9999 -9999 -9999 -9999 -9999 -9999 -9999 -9999 -9999 -9999 -9999 -9999 -9999 -9999 -9999 -9999 -9999 -9999 -9999 -9999 -9999 -9999 -9999 -9999 -9999 -9999 -9999 -9999 -9999 -9999 -9999 -9999 -9999 -9999 -9999 -9999 -9999 -9999 -9999 -9999 -9999 -9999 -9999 -9999 -9999 -9999 -9999 -9999 -9999 -9999 -9999 -9999 -9999 -9999 -9999 -9999 -9999 -9999 -9999 -9999 -9999 -9999 -9999 -9999 -9999 -9999 -9999 -9999 -9999 -9999 -9999 
-9999 -9999 -9999 -9999 -9999 -9999 -9999 -9999 -9999 -9999 -9999 -9999 -9999 -9999 -9999 -9999 -9999 -9999 -9999 -9999 -9999 -9999 -9999 -9999 -9999 -9999 -9999 -9999 -9999 -9999 -9999 -9999 -9999 -9999 -9999 -9999 -9999 -9999 -9999 -9999 -9999 -9999 -9999 -9999 -9999 -9999 -9999 -9999 -9999 -9999 -9999 -9999 -9999 -9999 -9999 -9999 -9999 -9999 -9999 -9999 -9999 -9999 -9999 -9999 -9999 -9999 -9999 -9999 -9999 -9999 -9999 -9999 -9999 -9999 -9999 -9999 -9999 -9999 -9999 -9999 -9999 -9999 -9999 -9999 -9999 -9999 -9999 -9999 -9999 -9999 -9999 -9999 -9999 -9999 -9999 -9999 -9999 -9999 -9999 -9999 -9999 -9999 -9999 -9999 -9999 -9999 -9999 -9999 -9999 -9999 -9999 -2.136622 -2.138921 -2.139372 -2.18931 -2.211161 -2.215853 -2.207412 -2.22261 -2.234046 -2.251988 -2.288952 -2.263816 -2.288649 -2.305771 -2.344607 -2.360445 -2.393868 -2.411583 -2.426773 -2.434032 -2.431143 -2.42441 -2.440306 -2.459064 -2.488104 -2.506275 -2.541631 -2.545563 -2.559327 -2.572733 -2.591423 -2.598304 -2.61234 -2.635156 -2.660738 -2.674016 -2.680126 -2.680835 -2.706845 -2.709025 -2.681756 -2.674943 -2.687772 -2.681925 -2.699026 -2.702438 -2.697054 -2.697376 -2.704872 -2.713951 -2.734259 -2.745149 -2.738897 -2.740916 -2.766135 -2.7727 -2.767044 -2.773782 -2.77346 -2.787509 -9999 -9999 -9999 -9999 -9999 -9999 -9999 -9999 -9999 -9999 -9999 -9999 -9999 -9999 -9999 -9999 -9999 -9999 -9999 -9999 -9999 -9999 -9999 -9999 -9999 -9999 -9999 -9999 -9999 -9999 -9999 -9999 -9999 -9999 -9999 -9999 -9999 -9999 -9999 -9999 -9999 -9999 -9999 -9999 -9999 -9999 -9999 -9999 -9999 -9999 -9999 -9999 -9999 -9999 -9999 -9999 -9999 -9999 -9999 -9999 -9999 -9999 -9999 -9999 -9999 -9999 -9999 -9999 -9999 -9999 -9999 -9999 -9999 -9999 -9999 -9999 -9999 -9999 -9999 -9999 -9999 -9999 -9999 -9999 -9999 -9999 -9999 -9999 -9999 -9999 -9999 -9999 -9999 -9999 -9999 -9999 -9999 -9999 -9999 -9999 -9999 -9999 -9999 -9999 -9999 -9999 -9999 -9999 -9999 -9999 -9999 -9999 -9999 -9999 -9999 -9999 -9999 -9999 -9999 -9999 -9999 -9999 -9999 -9999 -9999 -9999 -9999 -9999 -9999 -9999 -9999 -9999 -9999 -9999 -9999 -9999 -9999 -9999 -9999 -9999 -9999 -9999 -9999 -9999 -9999 -9999 -9999 -9999 -9999 -9999 -9999 -9999 -9999 -9999 -9999 -9999 -9999 -9999 -9999 -9999 -9999 -9999 -9999 -9999 -9999 -9999 -9999 -9999 -9999 -9999 -9999 -9999 -9999 -9999 -9999 -9999 -9999 -9999 -9999 -9999 -9999 -9999 -9999 -9999 -9999 -9999 -9999 -9999 -9999 -9999 -9999 -9999 -9999 -9999 -9999 -9999 -9999 -9999 -9999 -9999 -9999 -9999 -9999 -9999 -9999 -9999 -9999 -9999 -9999 -9999 -9999 -9999 -9999 -9999 -9999 -9999 -9999 -9999 -9999 -9999 -9999 -9999 -9999 -9999 -9999 -9999 -9999 -9999 -9999 -9999 -9999 -9999 -9999 -9999 -9999 -9999 -9999 -9999 -9999 -9999 -9999 -9999 -9999 -9999 -9999 -9999 -9999 -9999 -9999 -9999 -9999 -9999 -9999 -9999 -9999 -9999 -9999 -9999 -9999 -9999 -9999 -9999 -9999 -9999 -9999 -9999 -9999 -9999 -9999 -9999 -9999 -9999 -9999 -9999 -9999 -9999 -9999 -9999 -9999 -9999 -9999 -9999 -9999 -9999 -9999 -9999 -9999 -9999 -9999 -9999 -9999 -9999 -9999 -9999 -9999 -9999 -9999 -9999 -9999 -9999 -9999 -9999 -9999 -9999 -9999 -9999 -9999 -9999 -9999 -9999 -9999 -9999 -9999 -9999 -9999 -9999 -9999 -9999 -9999 -9999 -9999 -9999 -9999 -9999 -9999 -9999 -9999 -9999 -9999 -9999 -9999 -9999 -9999 -9999 -9999 -9999 -9999 -4.100663 -4.083818 -4.013081 -4.135928 -4.287128 -4.267199 -4.394601 -4.397356 -4.429528 -4.53663 -4.464466 -4.447655 -4.471339 -4.481957 -4.506722 -4.549267 -4.573684 -4.66046 -4.748715 -4.776278 -4.272473 -4.135829 -4.163179 -4.166358 -4.326529 -4.407522 -4.405612 -4.355994 -4.520374 -4.691852 -4.634341 -4.515241 -4.360192 -4.257786 -4.504162 -4.685055 -4.702113 -4.495653 -4.37641 -4.216931 -4.166994 -4.030008 -4.003541 -3.906369 -4.02501 -3.929182 -3.861373 -3.795602 -3.715451 -4.070538 -3.67793 -3.481519 -3.358785 -3.519486 -3.852082 -4.060292 -4.018884 -4.107408 -3.99479 -4.025809 -3.970337 -9999 -9999 -9999 -9999 -9999 -9999 -9999 -9999 -9999 -9999 -9999 -9999 -9999 -9999 -9999 -9999 -9999 -9999 -9999 -9999 -9999 -9999 -9999 -9999 -9999 -9999 -9999 -9999 -9999 -9999 -9999 -9999 -9999 -9999 -9999 -9999 -9999 -9999 -9999 -9999 -9999 -9999 -9999 -9999 -9999 -9999 -9999 -9999 -9999 -9999 -9999 -9999 -9999 -9999 -9999 -9999 -9999 -9999 -9999 -9999 -9999 -9999 -9999 -9999 -9999 -9999 -9999 -9999 -9999 -9999 -9999 -9999 -9999 -9999 -9999 -9999 -9999 -9999 -9999 -9999 -9999 -9999 -9999 -9999 -9999 -9999 -9999 -9999 -9999 -9999 -9999 -9999 -9999 -9999 -9999 -9999 -9999 -9999 -9999 -9999 -9999 -9999 -9999 -9999 -9999 -9999 -9999 -9999 -9999 -9999 -9999 
-9999 -9999 -9999 -9999 -9999 -9999 -9999 -9999 -9999 -9999 -9999 -9999 -9999 -9999 -9999 -9999 -9999 -9999 -9999 -9999 -9999 -9999 -9999 -9999 -9999 -9999 -9999 -9999 -9999 -9999 -9999 -9999 -9999 -9999 -9999 -9999 -9999 -9999 -9999 -9999 -9999 -9999 -9999 -9999 -9999 -9999 -9999 -9999 -9999 -9999 -9999 -9999 -9999 -9999 -9999 -9999 -9999 -9999 -9999 -9999 -9999 -9999 -9999 -9999 -9999 -9999 -9999 -9999 -9999 -9999 -9999 -9999 -9999 -9999 -9999 -9999 -9999 -9999 -9999 -9999 -9999 -9999 -9999 -9999 -9999 -9999 -9999 -9999 -9999 -9999 -9999 -9999 -9999 -9999 -9999 -9999 -9999 -9999 -9999 -9999 -9999 -9999 -9999 -9999 -9999 -9999 -9999 -9999 -9999 -9999 -9999 -2.095155 -2.114779 -2.144749 -2.130939 -2.184717 -2.162028 -2.209155 -2.229629 -2.24838 -2.248058 -2.241977 -2.29189 -2.303995 -2.352926 -2.352155 -2.396258 -2.402958 -2.421841 -2.419248 -2.448678 -2.433099 -2.412711 -2.430756 -2.466816 -2.478982 -2.509577 -2.509641 -2.532208 -2.54774 -2.569313 -2.581494 -2.586877 -2.600765 -2.650769 -2.628907 -2.65658 -2.663909 -2.673742 -2.67953 -2.679369 -2.694319 -2.680782 -2.708108 -2.723757 -2.705992 -2.70791 -2.704832 -2.701447 -2.709897 -2.727883 -2.742679 -2.73483 -2.745521 -2.750922 -2.751083 -2.746788 -2.751716 -2.751555 -2.76066 -2.76873 -2.782801 -2.796917 -2.800236 -2.800333 -2.800268 -2.819977 -2.82017 -9999 -9999 -9999 -9999 -9999 -9999 -9999 -9999 -9999 -9999 -9999 -9999 -9999 -9999 -9999 -9999 -9999 -9999 -9999 -9999 -9999 -9999 -9999 -9999 -9999 -9999 -9999 -9999 -9999 -9999 -9999 -9999 -9999 -9999 -9999 -9999 -9999 -9999 -9999 -9999 -9999 -9999 -9999 -9999 -9999 -9999 -9999 -9999 -9999 -9999 -9999 -9999 -9999 -9999 -9999 -9999 -9999 -9999 -9999 -9999 -9999 -9999 -9999 -9999 -9999 -9999 -9999 -9999 -9999 -9999 -9999 -9999 -9999 -9999 -9999 -9999 -9999 -9999 -9999 -9999 -9999 -9999 -9999 -9999 -9999 -9999 -9999 -9999 -9999 -9999 -9999 -9999 -9999 -9999 -9999 -9999 -9999 -9999 -9999 -9999 -9999 -9999 -9999 -9999 -9999 -9999 -9999 -9999 -9999 -9999 -9999 -9999 -9999 -9999 -9999 -9999 -9999 -9999 -9999 -9999 -9999 -9999 -9999 -9999 -9999 -9999 -9999 -9999 -9999 -9999 -9999 -9999 -9999 -9999 -9999 -9999 -9999 -9999 -9999 -9999 -9999 -9999 -9999 -9999 -9999 -9999 -9999 -9999 -9999 -9999 -9999 -9999 -9999 -9999 -9999 -9999 -9999 -9999 -9999 -9999 -9999 -9999 -9999 -9999 -9999 -9999 -9999 -9999 -9999 -9999 -9999 -9999 -9999 -9999 -9999 -9999 -9999 -9999 -9999 -9999 -9999 -9999 -9999 -9999 -9999 -9999 -9999 -9999 -9999 -9999 -9999 -9999 -9999 -9999 -9999 -9999 -9999 -9999 -9999 -9999 -9999 -9999 -9999 -9999 -9999 -9999 -9999 -9999 -9999 -9999 -9999 -9999 -9999 -9999 -9999 -9999 -9999 -9999 -9999 -9999 -9999 -9999 -9999 -9999 -9999 -9999 -9999 -9999 -9999 -9999 -9999 -9999 -9999 -9999 -9999 -9999 -9999 -9999 -9999 -9999 -9999 -9999 -9999 -9999 -9999 -9999 -9999 -9999 -9999 -9999 -9999 -9999 -9999 -9999 -9999 -9999 -9999 -9999 -9999 -9999 -9999 -9999 -9999 -9999 -9999 -9999 -9999 -9999 -9999 -9999 -9999 -9999 -9999 -9999 -9999 -9999 -9999 -9999 -9999 -9999 -9999 -9999 -9999 -9999 -9999 -9999 -9999 -9999 -9999 -9999 -9999 -9999 -9999 -9999 -9999 -9999 -9999 -9999 -9999 -9999 -9999 -9999 -9999 -9999 -9999 -9999 -9999 -9999 -9999 -9999 -9999 -9999 -9999 -9999 -9999 -9999 -9999 -9999 -9999 -9999 -9999 -9999 -9999 -4.15254 -3.988272 -4.021395 -4.009581 -4.04739 -4.05826 -4.025428 -4.087188 -4.014082 -4.172404 -4.149551 -4.249991 -4.250768 -4.274475 -4.385587 -4.385635 -4.493059 -4.442904 -4.42707 -4.430399 -4.50166 -4.514067 -4.622541 -4.585099 -4.60507 -4.684343 -4.708713 -4.624879 -4.228417 -4.063532 -4.042906 -4.116004 -4.327501 -4.323912 -4.178787 -4.117483 -4.383849 -4.541313 -4.446612 -4.314559 -4.296294 -4.470853 -4.660049 -4.532517 -4.496917 -4.391211 -4.126213 -4.032066 -3.980556 -3.861712 -3.844384 -3.767851 -3.751712 -3.80401 -3.862509 -3.792117 -3.72553 -3.521208 -3.596133 -3.565688 -3.74232 -4.05256 -3.951828 -4.016798 -4.119706 -4.186858 -4.05836 -4.028255 -9999 -9999 -9999 -9999 -9999 -9999 -9999 -9999 -9999 -9999 -9999 -9999 -9999 -9999 -9999 -9999 -9999 -9999 -9999 -9999 -9999 -9999 -9999 -9999 -9999 -9999 -9999 -9999 -9999 -9999 -9999 -9999 -9999 -9999 -9999 -9999 -9999 -9999 -9999 -9999 -9999 -9999 -9999 -9999 -9999 -9999 -9999 -9999 -9999 -9999 -9999 -9999 -9999 -9999 -9999 -9999 -9999 -9999 -9999 -9999 -9999 -9999 -9999 -9999 -9999 -9999 -9999 -9999 -9999 -9999 -9999 -9999 -9999 -9999 -9999 -9999 -9999 -9999 -9999 -9999 -9999 -9999 -9999 -9999 -9999 -9999 -9999 -9999 -9999 -9999 -9999 -9999 -9999 -9999 -9999 -9999 -9999 -9999 -9999 -9999 -9999 -9999 -9999 -9999 -9999 -9999 -9999 -9999 -9999 -9999 -9999 
-9999 -9999 -9999 -9999 -9999 -9999 -9999 -9999 -9999 -9999 -9999 -9999 -9999 -9999 -9999 -9999 -9999 -9999 -9999 -9999 -9999 -9999 -9999 -9999 -9999 -9999 -9999 -9999 -9999 -9999 -9999 -9999 -9999 -9999 -9999 -9999 -9999 -9999 -9999 -9999 -9999 -9999 -9999 -9999 -9999 -9999 -9999 -9999 -9999 -9999 -9999 -9999 -9999 -9999 -9999 -9999 -9999 -9999 -9999 -9999 -9999 -9999 -9999 -9999 -9999 -9999 -9999 -9999 -9999 -9999 -9999 -9999 -9999 -9999 -9999 -9999 -9999 -9999 -9999 -9999 -9999 -9999 -9999 -9999 -9999 -9999 -9999 -9999 -9999 -9999 -9999 -9999 -9999 -9999 -9999 -9999 -9999 -9999 -9999 -9999 -9999 -9999 -9999 -9999 -9999 -9999 -9999 -9999 -9999 -9999 -2.137747 -2.135517 -2.118627 -2.133596 -2.128199 -2.150623 -2.158686 -2.183723 -2.220008 -2.237576 -2.246057 -2.269515 -2.296017 -2.333801 -2.371171 -2.37172 -2.38745 -2.404031 -2.394913 -2.422518 -2.418989 -2.421873 -2.414895 -2.442796 -2.464216 -2.501522 -2.503936 -2.501619 -2.538544 -2.560878 -2.597545 -2.59761 -2.600011 -2.61554 -2.708119 -2.644203 -2.647723 -2.667868 -2.68257 -2.677991 -2.680957 -2.684037 -2.720556 -2.728782 -2.742573 -2.692846 -2.720455 -2.725674 -2.719438 -2.73628 -2.743495 -2.755809 -2.765348 -2.789763 -2.78246 -2.775804 -2.745888 -2.755807 -2.76147 -2.76095 -2.766973 -2.768537 -2.782544 -2.782916 -2.793127 -2.790657 -2.795302 -2.795238 -2.794916 -2.805927 -2.794542 -2.793723 -2.790403 -2.772909 -2.77072 -9999 -9999 -9999 -9999 -9999 -9999 -9999 -9999 -9999 -9999 -9999 -9999 -9999 -9999 -9999 -9999 -9999 -9999 -9999 -9999 -9999 -9999 -9999 -9999 -9999 -9999 -9999 -9999 -9999 -9999 -9999 -9999 -9999 -9999 -9999 -9999 -9999 -9999 -9999 -9999 -9999 -9999 -9999 -9999 -9999 -9999 -9999 -9999 -9999 -9999 -9999 -9999 -9999 -9999 -9999 -9999 -9999 -9999 -9999 -9999 -9999 -9999 -9999 -9999 -9999 -9999 -9999 -9999 -9999 -9999 -9999 -9999 -9999 -9999 -9999 -9999 -9999 -9999 -9999 -9999 -9999 -9999 -9999 -9999 -9999 -9999 -9999 -9999 -9999 -9999 -9999 -9999 -9999 -9999 -9999 -9999 -9999 -9999 -9999 -9999 -9999 -9999 -9999 -9999 -9999 -9999 -9999 -9999 -9999 -9999 -9999 -9999 -9999 -9999 -9999 -9999 -9999 -9999 -9999 -9999 -9999 -9999 -9999 -9999 -9999 -9999 -9999 -9999 -9999 -9999 -9999 -9999 -9999 -9999 -9999 -9999 -9999 -9999 -9999 -9999 -9999 -9999 -9999 -9999 -9999 -9999 -9999 -9999 -9999 -9999 -9999 -9999 -9999 -9999 -9999 -9999 -9999 -9999 -9999 -9999 -9999 -9999 -9999 -9999 -9999 -9999 -9999 -9999 -9999 -9999 -9999 -9999 -9999 -9999 -9999 -9999 -9999 -9999 -9999 -9999 -9999 -9999 -9999 -9999 -9999 -9999 -9999 -9999 -9999 -9999 -9999 -9999 -9999 -9999 -9999 -9999 -9999 -9999 -9999 -9999 -9999 -9999 -9999 -9999 -9999 -9999 -9999 -9999 -9999 -9999 -9999 -9999 -9999 -9999 -9999 -9999 -9999 -9999 -9999 -9999 -9999 -9999 -9999 -9999 -9999 -9999 -9999 -9999 -9999 -9999 -9999 -9999 -9999 -9999 -9999 -9999 -9999 -9999 -9999 -9999 -9999 -9999 -9999 -9999 -9999 -9999 -9999 -9999 -9999 -9999 -9999 -9999 -9999 -9999 -9999 -9999 -9999 -9999 -9999 -9999 -9999 -9999 -9999 -9999 -9999 -9999 -9999 -9999 -9999 -9999 -9999 -9999 -9999 -9999 -9999 -9999 -9999 -9999 -9999 -9999 -9999 -9999 -9999 -9999 -9999 -9999 -9999 -9999 -9999 -9999 -9999 -9999 -9999 -9999 -9999 -9999 -9999 -9999 -9999 -9999 -9999 -9999 -9999 -9999 -9999 -9999 -9999 -9999 -9999 -3.910884 -3.901407 -3.896347 -3.922603 -3.930686 -4.112879 -4.187334 -4.180177 -4.012926 -3.986561 -4.012029 -4.049899 -4.0873 -4.003101 -4.099222 -4.14856 -4.055135 -4.241164 -4.291192 -4.312761 -4.31207 -4.337296 -4.37265 -4.379946 -4.414245 -4.421212 -4.441719 -4.442986 -4.549505 -4.660488 -4.645314 -4.655161 -4.632613 -4.705143 -4.790412 -4.409754 -3.901889 -3.985785 -3.906416 -3.925577 -4.020822 -3.98668 -3.815815 -3.761851 -4.121773 -4.24729 -4.094898 -4.062533 -4.047714 -4.211109 -4.059617 -4.002179 -3.935793 -3.905614 -3.797904 -3.66759 -3.615122 -3.587585 -3.698577 -3.813323 -3.952723 -3.915589 -3.773619 -3.764423 -3.829831 -3.845523 -3.78825 -3.927204 -3.867257 -3.986003 -4.064548 -4.134804 -4.152909 -4.126211 -4.138182 -9999 -9999 -9999 -9999 -9999 -9999 -9999 -9999 -9999 -9999 -9999 -9999 -9999 -9999 -9999 -9999 -9999 -9999 -9999 -9999 -9999 -9999 -9999 -9999 -9999 -9999 -9999 -9999 -9999 -9999 -9999 -9999 -9999 -9999 -9999 -9999 -9999 -9999 -9999 -9999 -9999 -9999 -9999 -9999 -9999 -9999 -9999 -9999 -9999 -9999 -9999 -9999 -9999 -9999 -9999 -9999 -9999 -9999 -9999 -9999 -9999 -9999 -9999 -9999 -9999 -9999 -9999 -9999 -9999 -9999 -9999 -9999 -9999 -9999 -9999 -9999 -9999 -9999 -9999 -9999 -9999 -9999 -9999 -9999 -9999 -9999 -9999 -9999 -9999 -9999 -9999 -9999 -9999 -9999 -9999 -9999 -9999 -9999 -9999 -9999 -9999 -9999 -9999 -9999 -9999 -9999 -9999 -9999 -9999 -9999 -9999 
-9999 -9999 -9999 -9999 -9999 -9999 -9999 -9999 -9999 -9999 -9999 -9999 -9999 -9999 -9999 -9999 -9999 -9999 -9999 -9999 -9999 -9999 -9999 -9999 -9999 -9999 -9999 -9999 -9999 -9999 -9999 -9999 -9999 -9999 -9999 -9999 -9999 -9999 -9999 -9999 -9999 -9999 -9999 -9999 -9999 -9999 -9999 -9999 -9999 -9999 -9999 -9999 -9999 -9999 -9999 -9999 -9999 -9999 -9999 -9999 -9999 -9999 -9999 -9999 -9999 -9999 -9999 -9999 -9999 -9999 -9999 -9999 -9999 -9999 -9999 -9999 -9999 -9999 -9999 -9999 -9999 -9999 -9999 -9999 -9999 -9999 -9999 -9999 -9999 -9999 -9999 -9999 -9999 -9999 -9999 -9999 -9999 -9999 -9999 -9999 -9999 -9999 -9999 -9999 -9999 -9999 -9999 -9999 -9999 -9999 -2.103849 -2.150969 -2.146776 -2.122089 -2.12894 -2.152662 -2.190867 -2.227542 -2.227575 -2.23033 -2.269341 -2.311074 -2.314716 -2.330038 -2.348415 -2.375498 -2.391067 -2.387997 -2.389102 -2.396452 -2.40416 -2.420278 -2.42284 -2.450419 -2.479278 -2.512396 -2.518668 -2.521262 -2.530012 -2.572954 -2.588018 -2.580509 -2.580283 -2.596527 -2.679991 -2.6496 -2.679932 -2.692816 -2.70528 -2.704104 -2.699967 -2.710428 -2.73763 -2.743835 -2.725 -2.741653 -2.741588 -2.737989 -2.729545 -2.745212 -2.747553 -2.753191 -2.762002 -2.775794 -2.783424 -2.777738 -2.77966 -2.782738 -2.78248 -2.787334 -2.807906 -2.801399 -2.792293 -2.791133 -2.783587 -2.77472 -2.789776 -2.789679 -2.790888 -2.794529 -2.798549 -2.794235 -2.788144 -2.783586 -2.775582 -2.77526 -2.766756 -2.764161 -2.781852 -2.769851 -2.777023 -2.80306 -9999 -9999 -9999 -9999 -9999 -9999 -9999 -9999 -9999 -9999 -9999 -9999 -9999 -9999 -9999 -9999 -9999 -9999 -9999 -9999 -9999 -9999 -9999 -9999 -9999 -9999 -9999 -9999 -9999 -9999 -9999 -9999 -9999 -9999 -9999 -9999 -9999 -9999 -9999 -9999 -9999 -9999 -9999 -9999 -9999 -9999 -9999 -9999 -9999 -9999 -9999 -9999 -9999 -9999 -9999 -9999 -9999 -9999 -9999 -9999 -9999 -9999 -9999 -9999 -9999 -9999 -9999 -9999 -9999 -9999 -9999 -9999 -9999 -9999 -9999 -9999 -9999 -9999 -9999 -9999 -9999 -9999 -9999 -9999 -9999 -9999 -9999 -9999 -9999 -9999 -9999 -9999 -9999 -9999 -9999 -9999 -9999 -9999 -9999 -9999 -9999 -9999 -9999 -9999 -9999 -9999 -9999 -9999 -9999 -9999 -9999 -9999 -9999 -9999 -9999 -9999 -9999 -9999 -9999 -9999 -9999 -9999 -9999 -9999 -9999 -9999 -9999 -9999 -9999 -9999 -9999 -9999 -9999 -9999 -9999 -9999 -9999 -9999 -9999 -9999 -9999 -9999 -9999 -9999 -9999 -9999 -9999 -9999 -9999 -9999 -9999 -9999 -9999 -9999 -9999 -9999 -9999 -9999 -9999 -9999 -9999 -9999 -9999 -9999 -9999 -9999 -9999 -9999 -9999 -9999 -9999 -9999 -9999 -9999 -9999 -9999 -9999 -9999 -9999 -9999 -9999 -9999 -9999 -9999 -9999 -9999 -9999 -9999 -9999 -9999 -9999 -9999 -9999 -9999 -9999 -9999 -9999 -9999 -9999 -9999 -9999 -9999 -9999 -9999 -9999 -9999 -9999 -9999 -9999 -9999 -9999 -9999 -9999 -9999 -9999 -9999 -9999 -9999 -9999 -9999 -9999 -9999 -9999 -9999 -9999 -9999 -9999 -9999 -9999 -9999 -9999 -9999 -9999 -9999 -9999 -9999 -9999 -9999 -9999 -9999 -9999 -9999 -9999 -9999 -9999 -9999 -9999 -9999 -9999 -9999 -9999 -9999 -9999 -9999 -9999 -9999 -9999 -9999 -9999 -9999 -9999 -9999 -9999 -9999 -9999 -9999 -9999 -9999 -9999 -9999 -9999 -9999 -9999 -9999 -9999 -9999 -9999 -9999 -9999 -9999 -9999 -9999 -9999 -9999 -9999 -9999 -9999 -9999 -9999 -9999 -9999 -9999 -9999 -9999 -9999 -3.969461 -3.958801 -4.072536 -3.983101 -3.929659 -3.884747 -3.892582 -3.898786 -3.906553 -3.916682 -3.907185 -3.906177 -4.161977 -4.141369 -4.131135 -4.034631 -3.986869 -3.98208 -4.026208 -4.025767 -4.016738 -4.089805 -4.045251 -4.16551 -4.153236 -4.214411 -4.248191 -4.312745 -4.355884 -4.356992 -4.386696 -4.415152 -4.422572 -4.420588 -4.434494 -4.487262 -4.61334 -4.682608 -4.69781 -4.662392 -4.703181 -4.686217 -4.606499 -4.23557 -3.759785 -3.854282 -3.841702 -3.83611 -3.861681 -3.644083 -3.592353 -3.644161 -3.690832 -3.752921 -3.623162 -3.585788 -3.718629 -3.60467 -3.544066 -3.519934 -3.489153 -3.528861 -3.513011 -3.641508 -3.766129 -3.854852 -3.894947 -3.854649 -3.864891 -3.888837 -3.940504 -3.900616 -3.959905 -3.915005 -3.991517 -4.065667 -4.034817 -4.165484 -4.169384 -4.126217 -4.163064 -4.157178 -9999 -9999 -9999 -9999 -9999 -9999 -9999 -9999 -9999 -9999 -9999 -9999 -9999 -9999 -9999 -9999 -9999 -9999 -9999 -9999 -9999 -9999 -9999 -9999 -9999 -9999 -9999 -9999 -9999 -9999 -9999 -9999 -9999 -9999 -9999 -9999 -9999 -9999 -9999 -9999 -9999 -9999 -9999 -9999 -9999 -9999 -9999 -9999 -9999 -9999 -9999 -9999 -9999 -9999 -9999 -9999 -9999 -9999 -9999 -9999 -9999 -9999 -9999 -9999 -9999 -9999 -9999 -9999 -9999 -9999 -9999 -9999 -9999 -9999 -9999 -9999 -9999 -9999 -9999 -9999 -9999 -9999 -9999 -9999 -9999 -9999 -9999 -9999 -9999 -9999 -9999 -9999 -9999 -9999 -9999 -9999 -9999 -9999 -9999 -9999 -9999 -9999 -9999 -9999 -9999 -9999 -9999 -9999 -9999 -9999 -9999 
-9999 -9999 -9999 -9999 -9999 -9999 -9999 -9999 -9999 -9999 -9999 -9999 -9999 -9999 -9999 -9999 -9999 -9999 -9999 -9999 -9999 -9999 -9999 -9999 -9999 -9999 -9999 -9999 -9999 -9999 -9999 -9999 -9999 -9999 -9999 -9999 -9999 -9999 -9999 -9999 -9999 -9999 -9999 -9999 -9999 -9999 -9999 -9999 -9999 -9999 -9999 -9999 -9999 -9999 -9999 -9999 -9999 -9999 -9999 -9999 -9999 -9999 -9999 -9999 -9999 -9999 -9999 -9999 -9999 -9999 -9999 -9999 -9999 -9999 -9999 -9999 -9999 -9999 -9999 -9999 -9999 -9999 -9999 -9999 -9999 -9999 -9999 -9999 -9999 -9999 -9999 -9999 -9999 -9999 -9999 -9999 -9999 -9999 -9999 -9999 -9999 -9999 -9999 -9999 -9999 -9999 -9999 -9999 -9999 -9999 -2.093239 -2.119977 -2.128818 -2.136236 -2.155359 -2.160347 -2.188636 -2.210971 -2.218368 -2.225249 -2.259141 -2.300108 -2.30875 -2.34043 -2.350147 -2.366173 -2.396445 -2.368818 -2.381726 -2.390616 -2.396648 -2.41046 -2.452034 -2.457371 -2.483283 -2.490521 -2.513562 -2.549785 -2.552154 -2.570655 -2.570107 -2.573695 -2.568858 -2.594392 -2.654719 -2.640132 -2.643737 -2.677018 -2.683386 -2.679967 -2.69675 -2.710845 -2.735649 -2.750797 -2.758094 -2.771714 -2.756945 -2.741009 -2.740993 -2.742754 -2.752922 -2.751171 -2.760329 -2.781654 -2.787531 -2.787988 -2.789486 -2.78926 -2.789751 -2.787157 -2.804422 -2.81088 -2.803556 -2.804984 -2.809219 -2.81104 -2.820685 -2.81946 -2.814239 -2.818899 -2.794385 -2.787213 -2.779074 -2.785595 -2.784918 -2.78437 -2.775292 -2.779678 -2.786523 -2.79442 -2.794452 -2.799082 -2.821804 -2.826235 -2.822496 -2.810405 -2.814712 -2.814616 -2.841981 -2.817275 -9999 -9999 -9999 -9999 -9999 -9999 -9999 -9999 -9999 -9999 -9999 -9999 -9999 -9999 -9999 -9999 -9999 -9999 -9999 -9999 -9999 -9999 -9999 -9999 -9999 -9999 -9999 -9999 -9999 -9999 -9999 -9999 -9999 -9999 -9999 -9999 -9999 -9999 -9999 -9999 -9999 -9999 -9999 -9999 -9999 -9999 -9999 -9999 -9999 -9999 -9999 -9999 -9999 -9999 -9999 -9999 -9999 -9999 -9999 -9999 -9999 -9999 -9999 -9999 -9999 -9999 -9999 -9999 -9999 -9999 -9999 -9999 -9999 -9999 -9999 -9999 -9999 -9999 -9999 -9999 -9999 -9999 -9999 -9999 -9999 -9999 -9999 -9999 -9999 -9999 -9999 -9999 -9999 -9999 -9999 -9999 -9999 -9999 -9999 -9999 -9999 -9999 -9999 -9999 -9999 -9999 -9999 -9999 -9999 -9999 -9999 -9999 -9999 -9999 -9999 -9999 -9999 -9999 -9999 -9999 -9999 -9999 -9999 -9999 -9999 -9999 -9999 -9999 -9999 -9999 -9999 -9999 -9999 -9999 -9999 -9999 -9999 -9999 -9999 -9999 -9999 -9999 -9999 -9999 -9999 -9999 -9999 -9999 -9999 -9999 -9999 -9999 -9999 -9999 -9999 -9999 -9999 -9999 -9999 -9999 -9999 -9999 -9999 -9999 -9999 -9999 -9999 -9999 -9999 -9999 -9999 -9999 -9999 -9999 -9999 -9999 -9999 -9999 -9999 -9999 -9999 -9999 -9999 -9999 -9999 -9999 -9999 -9999 -9999 -9999 -9999 -9999 -9999 -9999 -9999 -9999 -9999 -9999 -9999 -9999 -9999 -9999 -9999 -9999 -9999 -9999 -9999 -9999 -9999 -9999 -9999 -9999 -9999 -9999 -9999 -9999 -9999 -9999 -9999 -9999 -9999 -9999 -9999 -9999 -9999 -9999 -9999 -9999 -9999 -9999 -9999 -9999 -9999 -9999 -9999 -9999 -9999 -9999 -9999 -9999 -9999 -9999 -9999 -9999 -9999 -9999 -9999 -9999 -9999 -9999 -9999 -9999 -9999 -9999 -9999 -9999 -9999 -9999 -9999 -9999 -9999 -9999 -9999 -9999 -9999 -9999 -9999 -9999 -9999 -9999 -9999 -9999 -9999 -9999 -9999 -9999 -9999 -9999 -9999 -4.263228 -4.105868 -3.949776 -3.909581 -3.914555 -3.896126 -3.906518 -3.968409 -3.945552 -3.940221 -4.028359 -4.075732 -3.999824 -3.907793 -3.908459 -3.908025 -3.912376 -3.928006 -3.91054 -3.901194 -4.065011 -4.09716 -4.096737 -4.052216 -3.989832 -4.007282 -4.009761 -4.019853 -4.043054 -4.213781 -4.1408 -4.173083 -4.132156 -4.295647 -4.272424 -4.326993 -4.357864 -4.377125 -4.410783 -4.484748 -4.414514 -4.468259 -4.470093 -4.467936 -4.550195 -4.651148 -4.857194 -4.755744 -4.726377 -4.642982 -4.684697 -4.433964 -3.929868 -4.047296 -4.073395 -4.03237 -3.855364 -3.953508 -4.069674 -3.994787 -3.858489 -4.039137 -4.10505 -3.617059 -3.709686 -3.758708 -3.798078 -3.829674 -3.816087 -3.82296 -3.734139 -3.758326 -3.859839 -3.949653 -3.981307 -3.917886 -3.96268 -4.03585 -4.028571 -4.004365 -3.9562 -3.966597 -4.04838 -4.049174 -4.103111 -4.181844 -4.165597 -4.154617 -4.223076 -4.206481 -9999 -9999 -9999 -9999 -9999 -9999 -9999 -9999 -9999 -9999 -9999 -9999 -9999 -9999 -9999 -9999 -9999 -9999 -9999 -9999 -9999 -9999 -9999 -9999 -9999 -9999 -9999 -9999 -9999 -9999 -9999 -9999 -9999 -9999 -9999 -9999 -9999 -9999 -9999 -9999 -9999 -9999 -9999 -9999 -9999 -9999 -9999 -9999 -9999 -9999 -9999 -9999 -9999 -9999 -9999 -9999 -9999 -9999 -9999 -9999 -9999 -9999 -9999 -9999 -9999 -9999 -9999 -9999 -9999 -9999 -9999 -9999 -9999 -9999 -9999 -9999 -9999 -9999 -9999 -9999 -9999 -9999 -9999 -9999 -9999 -9999 -9999 -9999 -9999 -9999 -9999 -9999 -9999 -9999 -9999 -9999 -9999 -9999 -9999 -9999 -9999 -9999 -9999 -9999 -9999 -9999 -9999 -9999 -9999 -9999 -9999 
-9999 -9999 -9999 -9999 -9999 -9999 -9999 -9999 -9999 -9999 -9999 -9999 -9999 -9999 -9999 -9999 -9999 -9999 -9999 -9999 -9999 -9999 -9999 -9999 -9999 -9999 -9999 -9999 -9999 -9999 -9999 -9999 -9999 -9999 -9999 -9999 -9999 -9999 -9999 -9999 -9999 -9999 -9999 -9999 -9999 -9999 -9999 -9999 -9999 -9999 -9999 -9999 -9999 -9999 -9999 -9999 -9999 -9999 -9999 -9999 -9999 -9999 -9999 -9999 -9999 -9999 -9999 -9999 -9999 -9999 -9999 -9999 -9999 -9999 -9999 -9999 -9999 -9999 -9999 -9999 -9999 -9999 -9999 -9999 -9999 -9999 -9999 -9999 -9999 -9999 -9999 -9999 -9999 -9999 -9999 -9999 -9999 -9999 -9999 -9999 -9999 -9999 -9999 -9999 -9999 -9999 -9999 -9999 -9999 -9999 -2.072181 -2.119912 -2.101656 -2.179359 -2.154084 -2.163659 -2.179689 -2.218374 -2.223146 -2.255446 -2.240614 -2.319734 -2.331225 -2.343085 -2.353591 -2.347166 -2.349582 -2.336312 -2.372788 -2.389034 -2.388352 -2.409918 -2.444057 -2.478687 -2.493914 -2.496353 -2.535402 -2.535692 -2.560912 -2.567079 -2.550552 -2.567111 -2.576898 -2.578864 -2.643197 -2.628097 -2.631557 -2.671131 -2.676962 -2.679943 -2.692024 -2.719374 -2.732495 -2.733834 -2.755891 -2.763272 -2.773422 -2.769017 -2.768985 -2.746693 -2.769596 -2.769188 -2.758527 -2.781874 -2.792861 -2.813625 -2.806066 -2.805132 -2.794884 -2.800661 -2.798311 -2.797216 -2.813056 -2.812959 -2.807013 -2.808871 -2.804222 -2.810873 -2.814016 -2.820628 -2.820959 -2.810661 -2.808861 -2.831578 -2.836957 -2.810053 -2.802998 -2.793701 -2.78221 -2.800594 -2.79298 -2.800836 -2.803906 -2.812536 -2.822591 -2.821739 -2.822819 -2.822786 -2.812488 -2.811586 -2.804421 -2.81049 -2.826097 -2.818253 -2.819848 -2.843926 -2.857951 -2.862705 -9999 -9999 -9999 -9999 -9999 -9999 -9999 -9999 -9999 -9999 -9999 -9999 -9999 -9999 -9999 -9999 -9999 -9999 -9999 -9999 -9999 -9999 -9999 -9999 -9999 -9999 -9999 -9999 -9999 -9999 -9999 -9999 -9999 -9999 -9999 -9999 -9999 -9999 -9999 -9999 -9999 -9999 -9999 -9999 -9999 -9999 -9999 -9999 -9999 -9999 -9999 -9999 -9999 -9999 -9999 -9999 -9999 -9999 -9999 -9999 -9999 -9999 -9999 -9999 -9999 -9999 -9999 -9999 -9999 -9999 -9999 -9999 -9999 -9999 -9999 -9999 -9999 -9999 -9999 -9999 -9999 -9999 -9999 -9999 -9999 -9999 -9999 -9999 -9999 -9999 -9999 -9999 -9999 -9999 -9999 -9999 -9999 -9999 -9999 -9999 -9999 -9999 -9999 -9999 -9999 -9999 -9999 -9999 -9999 -9999 -9999 -9999 -9999 -9999 -9999 -9999 -9999 -9999 -9999 -9999 -9999 -9999 -9999 -9999 -9999 -9999 -9999 -9999 -9999 -9999 -9999 -9999 -9999 -9999 -9999 -9999 -9999 -9999 -9999 -9999 -9999 -9999 -9999 -9999 -9999 -9999 -9999 -9999 -9999 -9999 -9999 -9999 -9999 -9999 -9999 -9999 -9999 -9999 -9999 -9999 -9999 -9999 -9999 -9999 -9999 -9999 -9999 -9999 -9999 -9999 -9999 -9999 -9999 -9999 -9999 -9999 -9999 -9999 -9999 -9999 -9999 -9999 -9999 -9999 -9999 -9999 -9999 -9999 -9999 -9999 -9999 -9999 -9999 -9999 -9999 -9999 -9999 -9999 -9999 -9999 -9999 -9999 -9999 -9999 -9999 -9999 -9999 -9999 -9999 -9999 -9999 -9999 -9999 -9999 -9999 -9999 -9999 -9999 -9999 -9999 -9999 -9999 -9999 -9999 -9999 -9999 -9999 -9999 -9999 -9999 -9999 -9999 -9999 -9999 -9999 -9999 -9999 -9999 -9999 -9999 -9999 -9999 -9999 -9999 -9999 -9999 -9999 -9999 -9999 -9999 -9999 -9999 -9999 -9999 -9999 -9999 -9999 -9999 -9999 -9999 -9999 -9999 -9999 -4.708675 -4.358727 -4.604534 -4.414918 -4.279592 -4.194838 -4.129903 -4.169892 -4.208458 -4.228295 -3.941839 -3.921609 -3.912387 -3.900271 -3.886702 -3.908515 -3.923812 -3.953975 -3.953528 -4.001693 -4.038152 -3.964264 -3.93178 -3.946043 -3.932811 -3.923122 -3.938119 -3.910195 -3.98093 -3.994877 -4.005383 -4.086668 -3.990617 -3.991904 -4.03896 -4.030685 -4.099809 -4.103931 -4.070837 -4.141224 -4.182892 -4.414961 -4.380033 -4.346857 -4.38414 -4.463459 -4.500346 -4.496307 -4.456202 -4.429156 -4.527774 -4.451963 -4.450142 -4.594101 -4.737029 -4.882578 -4.636162 -4.614869 -4.62207 -4.618023 -4.066007 -4.035465 -4.144037 -4.1271 -4.12287 -4.256358 -4.143806 -4.03515 -4.146947 -4.322263 -4.317791 -4.222214 -4.086333 -4.043911 -3.996664 -4.128346 -4.184865 -4.248083 -4.176007 -4.038113 -3.9519 -4.023432 -3.947167 -3.976092 -4.070831 -4.146728 -4.043283 -4.026394 -4.011508 -4.01 -4.032818 -4.00745 -4.117411 -4.194835 -4.19081 -4.216597 -4.23879 -4.193083 -4.134459 -9999 -9999 -9999 -9999 -9999 -9999 -9999 -9999 -9999 -9999 -9999 -9999 -9999 -9999 -9999 -9999 -9999 -9999 -9999 -9999 -9999 -9999 -9999 -9999 -9999 -9999 -9999 -9999 -9999 -9999 -9999 -9999 -9999 -9999 -9999 -9999 -9999 -9999 -9999 -9999 -9999 -9999 -9999 -9999 -9999 -9999 -9999 -9999 -9999 -9999 -9999 -9999 -9999 -9999 -9999 -9999 -9999 -9999 -9999 -9999 -9999 -9999 -9999 -9999 -9999 -9999 -9999 -9999 -9999 -9999 -9999 -9999 -9999 -9999 -9999 -9999 -9999 -9999 -9999 -9999 -9999 -9999 -9999 -9999 -9999 -9999 -9999 -9999 -9999 -9999 -9999 -9999 -9999 -9999 -9999 -9999 -9999 -9999 -9999 -9999 -9999 -9999 -9999 -9999 -9999 -9999 -9999 -9999 -9999 -9999 
-9999 -9999 -9999 -9999 -9999 -9999 -9999 -9999 -9999 -9999 -9999 -9999 -9999 -9999 -9999 -9999 -9999 -9999 -9999 -9999 -9999 -9999 -9999 -9999 -9999 -9999 -9999 -9999 -9999 -9999 -9999 -9999 -9999 -9999 -9999 -9999 -9999 -9999 -9999 -9999 -9999 -9999 -9999 -9999 -9999 -9999 -9999 -9999 -9999 -9999 -9999 -9999 -9999 -9999 -9999 -9999 -9999 -9999 -9999 -9999 -9999 -9999 -9999 -9999 -9999 -9999 -9999 -9999 -9999 -9999 -9999 -9999 -9999 -9999 -9999 -9999 -9999 -9999 -9999 -9999 -9999 -9999 -9999 -9999 -9999 -9999 -9999 -9999 -9999 -9999 -9999 -9999 -9999 -9999 -9999 -9999 -9999 -9999 -9999 -9999 -9999 -9999 -9999 -9999 -9999 -9999 -9999 -9999 -9999 -2.047072 -2.047105 -2.112695 -2.112439 -2.137286 -2.155697 -2.159877 -2.213843 -2.211409 -2.266646 -2.278394 -2.250754 -2.32144 -2.336848 -2.331611 -2.337718 -2.341038 -2.317552 -2.345248 -2.34528 -2.357495 -2.363734 -2.39624 -2.434509 -2.469064 -2.481211 -2.494384 -2.525432 -2.519773 -2.535574 -2.55763 -2.543444 -2.555772 -2.559103 -2.5891 -2.646073 -2.629611 -2.624272 -2.645343 -2.676511 -2.653738 -2.704657 -2.696099 -2.72275 -2.762758 -2.764998 -2.764125 -2.780694 -2.764062 -2.776425 -2.772664 -2.78161 -2.781924 -2.781957 -2.776054 -2.778616 -2.789348 -2.79933 -2.812465 -2.807352 -2.820002 -2.806869 -2.821014 -2.812054 -2.806734 -2.79125 -2.809129 -2.808871 -2.808742 -2.807711 -2.820736 -2.827839 -2.840554 -2.855747 -2.852013 -2.851884 -2.847437 -2.837765 -2.81755 -2.809379 -2.800516 -2.829831 -2.829573 -2.82967 -2.829573 -2.821918 -2.810191 -2.796573 -2.833426 -2.830992 -2.830863 -2.82385 -2.808729 -2.809534 -2.816851 -2.819284 -2.834018 -2.83484 -2.840896 -2.840961 -2.871788 -2.872309 -2.868377 -2.875757 -2.876015 -2.883116 -2.890626 -2.890175 -9999 -9999 -9999 -9999 -9999 -9999 -9999 -9999 -9999 -9999 -9999 -9999 -9999 -9999 -9999 -9999 -9999 -9999 -9999 -9999 -9999 -9999 -9999 -9999 -9999 -9999 -9999 -9999 -9999 -9999 -9999 -9999 -9999 -9999 -9999 -9999 -9999 -9999 -9999 -9999 -9999 -9999 -9999 -9999 -9999 -9999 -9999 -9999 -9999 -9999 -9999 -9999 -9999 -9999 -9999 -9999 -9999 -9999 -9999 -9999 -9999 -9999 -9999 -9999 -9999 -9999 -9999 -9999 -9999 -9999 -9999 -9999 -9999 -9999 -9999 -9999 -9999 -9999 -9999 -9999 -9999 -9999 -9999 -9999 -9999 -9999 -9999 -9999 -9999 -9999 -9999 -9999 -9999 -9999 -9999 -9999 -9999 -9999 -9999 -9999 -9999 -9999 -9999 -9999 -9999 -9999 -9999 -9999 -9999 -9999 -9999 -9999 -9999 -9999 -9999 -9999 -9999 -9999 -9999 -9999 -9999 -9999 -9999 -9999 -9999 -9999 -9999 -9999 -9999 -9999 -9999 -9999 -9999 -9999 -9999 -9999 -9999 -9999 -9999 -9999 -9999 -9999 -9999 -9999 -9999 -9999 -9999 -9999 -9999 -9999 -9999 -9999 -9999 -9999 -9999 -9999 -9999 -9999 -9999 -9999 -9999 -9999 -9999 -9999 -9999 -9999 -9999 -9999 -9999 -9999 -9999 -9999 -9999 -9999 -9999 -9999 -9999 -9999 -9999 -9999 -9999 -9999 -9999 -9999 -9999 -9999 -9999 -9999 -9999 -9999 -9999 -9999 -9999 -9999 -9999 -9999 -9999 -9999 -9999 -9999 -9999 -9999 -9999 -9999 -9999 -9999 -9999 -9999 -9999 -9999 -9999 -9999 -9999 -9999 -9999 -9999 -9999 -9999 -9999 -9999 -9999 -9999 -9999 -9999 -9999 -9999 -9999 -9999 -9999 -9999 -9999 -9999 -9999 -9999 -9999 -9999 -9999 -9999 -9999 -9999 -9999 -9999 -9999 -9999 -9999 -4.521292 -4.462872 -4.458429 -4.495086 -4.576934 -4.508928 -4.587811 -4.563366 -4.608257 -4.707505 -4.482288 -4.418997 -4.598445 -4.52624 -4.302392 -4.145438 -4.181076 -4.16249 -4.081206 -3.964771 -3.940179 -3.923426 -3.90312 -3.928471 -3.975322 -3.956798 -4.023636 -4.035646 -3.948188 -4.012146 -4.020457 -4.027097 -3.991917 -3.937344 -3.971634 -3.956077 -3.931965 -3.936595 -3.931128 -3.964118 -4.049374 -4.017317 -4.015323 -4.035567 -4.084145 -4.083488 -4.160412 -4.17381 -4.189198 -4.165009 -4.283068 -4.35038 -4.41708 -4.432474 -4.571801 -4.561071 -4.499522 -4.525232 -4.486003 -4.492159 -4.507492 -4.435577 -4.435439 -4.553858 -4.784333 -4.726605 -4.499456 -4.461829 -4.318836 -4.335801 -4.019913 -4.107868 -4.145194 -4.187705 -4.188657 -4.017411 -4.142997 -4.167281 -4.234308 -4.086942 -4.040584 -3.934998 -3.930166 -3.877489 -4.065134 -4.033528 -4.048768 -4.04001 -4.347356 -3.99969 -3.965511 -3.999159 -4.046773 -4.085025 -4.159321 -4.062113 -4.01368 -3.996767 -3.931158 -3.947987 -4.028864 -4.142906 -4.186236 -4.190102 -4.219273 -4.229497 -4.188449 -4.110915 -9999 -9999 -9999 -9999 -9999 -9999 -9999 -9999 -9999 -9999 -9999 -9999 -9999 -9999 -9999 -9999 -9999 -9999 -9999 -9999 -9999 -9999 -9999 -9999 -9999 -9999 -9999 -9999 -9999 -9999 -9999 -9999 -9999 -9999 -9999 -9999 -9999 -9999 -9999 -9999 -9999 -9999 -9999 -9999 -9999 -9999 -9999 -9999 -9999 -9999 -9999 -9999 -9999 -9999 -9999 -9999 -9999 -9999 -9999 -9999 -9999 -9999 -9999 -9999 -9999 -9999 -9999 -9999 -9999 -9999 -9999 -9999 -9999 -9999 -9999 -9999 -9999 -9999 -9999 -9999 -9999 -9999 -9999 -9999 -9999 -9999 -9999 -9999 -9999 -9999 -9999 -9999 -9999 -9999 -9999 -9999 -9999 -9999 -9999 -9999 -9999 -9999 -9999 -9999 -9999 -9999 -9999 -9999 -9999 -9999 
-9999 -9999 -9999 -9999 -9999 -9999 -9999 -9999 -9999 -9999 -9999 -9999 -9999 -9999 -9999 -9999 -9999 -9999 -9999 -9999 -9999 -9999 -9999 -9999 -9999 -9999 -9999 -9999 -9999 -9999 -9999 -9999 -9999 -9999 -9999 -9999 -9999 -9999 -9999 -9999 -9999 -9999 -9999 -9999 -9999 -9999 -9999 -9999 -9999 -9999 -9999 -9999 -9999 -9999 -9999 -9999 -9999 -9999 -9999 -9999 -9999 -9999 -9999 -9999 -9999 -9999 -9999 -9999 -9999 -9999 -9999 -9999 -9999 -9999 -9999 -9999 -9999 -9999 -9999 -9999 -9999 -9999 -9999 -9999 -9999 -9999 -9999 -9999 -9999 -9999 -9999 -9999 -9999 -9999 -9999 -9999 -9999 -9999 -9999 -9999 -9999 -9999 -9999 -9999 -9999 -9999 -9999 -9999 -9999 -2.134229 -2.14695 -2.154072 -2.130952 -2.132089 -2.125855 -2.140444 -2.200775 -2.227079 -2.23312 -2.270022 -2.282994 -2.296011 -2.305922 -2.305374 -2.328581 -2.328485 -2.313226 -2.352995 -2.381645 -2.402529 -2.399794 -2.419649 -2.460249 -2.467731 -2.487534 -2.509321 -2.50974 -2.512592 -2.512657 -2.512496 -2.549186 -2.573555 -2.603115 -2.610947 -2.614276 -2.650779 -2.605614 -2.652074 -2.678274 -2.686974 -2.712693 -2.713354 -2.737692 -2.758694 -2.767492 -2.778599 -2.777159 -2.785321 -2.780971 -2.8075 -2.807178 -2.79667 -2.801698 -2.786351 -2.784739 -2.784583 -2.808608 -2.797126 -2.817189 -2.811768 -2.813911 -2.81901 -2.810023 -2.808508 -2.790894 -2.807153 -2.820099 -2.819809 -2.819712 -2.838647 -2.845448 -2.841403 -2.874313 -2.875707 -2.875836 -2.863276 -2.840875 -2.839764 -2.831511 -2.819422 -2.836045 -2.838893 -2.84592 -2.842933 -2.83965 -2.829782 -2.827887 -2.847291 -2.859577 -2.850127 -2.836954 -2.820662 -2.816601 -2.810641 -2.813582 -2.822582 -2.822292 -2.830976 -2.836999 -2.837821 -2.858454 -2.859098 -2.858067 -2.864862 -2.874077 -2.865739 -2.879553 -2.87952 -2.896816 -2.893971 -2.886143 -2.886755 -2.840981 -2.833181 -2.831892 -2.825052 -9999 -9999 -9999 -9999 -9999 -9999 -9999 -9999 -9999 -9999 -9999 -9999 -9999 -9999 -9999 -9999 -9999 -9999 -9999 -9999 -9999 -9999 -9999 -9999 -9999 -9999 -9999 -9999 -9999 -9999 -9999 -9999 -9999 -9999 -9999 -9999 -9999 -9999 -9999 -9999 -9999 -9999 -9999 -9999 -9999 -9999 -9999 -9999 -9999 -9999 -9999 -9999 -9999 -9999 -9999 -9999 -9999 -9999 -9999 -9999 -9999 -9999 -9999 -9999 -9999 -9999 -9999 -9999 -9999 -9999 -9999 -9999 -9999 -9999 -9999 -9999 -9999 -9999 -9999 -9999 -9999 -9999 -9999 -9999 -9999 -9999 -9999 -9999 -9999 -9999 -9999 -9999 -9999 -9999 -9999 -9999 -9999 -9999 -9999 -9999 -9999 -9999 -9999 -9999 -9999 -9999 -9999 -9999 -9999 -9999 -9999 -9999 -9999 -9999 -9999 -9999 -9999 -9999 -9999 -9999 -9999 -9999 -9999 -9999 -9999 -9999 -9999 -9999 -9999 -9999 -9999 -9999 -9999 -9999 -9999 -9999 -9999 -9999 -9999 -9999 -9999 -9999 -9999 -9999 -9999 -9999 -9999 -9999 -9999 -9999 -9999 -9999 -9999 -9999 -9999 -9999 -9999 -9999 -9999 -9999 -9999 -9999 -9999 -9999 -9999 -9999 -9999 -9999 -9999 -9999 -9999 -9999 -9999 -9999 -9999 -9999 -9999 -9999 -9999 -9999 -9999 -9999 -9999 -9999 -9999 -9999 -9999 -9999 -9999 -9999 -9999 -9999 -9999 -9999 -9999 -9999 -9999 -9999 -9999 -9999 -9999 -9999 -9999 -9999 -9999 -9999 -9999 -9999 -9999 -9999 -9999 -9999 -9999 -9999 -9999 -9999 -9999 -9999 -9999 -9999 -9999 -9999 -9999 -9999 -9999 -9999 -9999 -4.602913 -4.637246 -4.588849 -4.519645 -4.538705 -4.418661 -4.535451 -4.522234 -4.497756 -4.480357 -4.46996 -4.463335 -4.455177 -4.543236 -4.486666 -4.533568 -4.550771 -4.577212 -4.637089 -4.7742 -4.450859 -4.477574 -4.692315 -4.546046 -4.300859 -4.216411 -4.245553 -4.048436 -3.94564 -3.991455 -3.966741 -3.931804 -3.924317 -3.966251 -4.077257 -4.044909 -3.97198 -3.967257 -3.932622 -4.020439 -4.023812 -3.977388 -3.916233 -3.999818 -3.988606 -3.937438 -3.941842 -3.951979 -4.080298 -4.018685 -4.027141 -4.045749 -4.093091 -4.070573 -4.126336 -4.160653 -4.199934 -4.167138 -4.228546 -4.188667 -4.320142 -4.401276 -4.486949 -4.624146 -4.636231 -4.599975 -4.541588 -4.559494 -4.540788 -4.515319 -4.456388 -4.370069 -4.34903 -4.35432 -4.529419 -4.297835 -4.043926 -4.225176 -4.216939 -4.091811 -4.116263 -4.111694 -4.188285 -4.121738 -4.153267 -4.079011 -4.052449 -4.008288 -4.045933 -3.986168 -3.830439 -3.832592 -3.781972 -3.853598 -3.97265 -3.95753 -3.758074 -3.842831 -4.125584 -3.877927 -3.886064 -3.96785 -4.207317 -4.151715 -4.007061 -3.978387 -3.910965 -3.849586 -3.941399 -4.024759 -4.108669 -4.14151 -4.166151 -4.211209 -4.210729 -4.212282 -4.152135 -9999 -9999 -9999 -9999 -9999 -9999 -9999 -9999 -9999 -9999 -9999 -9999 -9999 -9999 -9999 -9999 -9999 -9999 -9999 -9999 -9999 -9999 -9999 -9999 -9999 -9999 -9999 -9999 -9999 -9999 -9999 -9999 -9999 -9999 -9999 -9999 -9999 -9999 -9999 -9999 -9999 -9999 -9999 -9999 -9999 -9999 -9999 -9999 -9999 -9999 -9999 -9999 -9999 -9999 -9999 -9999 -9999 -9999 -9999 -9999 -9999 -9999 -9999 -9999 -9999 -9999 -9999 -9999 -9999 -9999 -9999 -9999 -9999 -9999 -9999 -9999 -9999 -9999 -9999 -9999 -9999 -9999 -9999 -9999 -9999 -9999 -9999 -9999 -9999 -9999 -9999 -9999 -9999 -9999 -9999 -9999 -9999 -9999 -9999 -9999 -9999 -9999 -9999 -9999 -9999 -9999 -9999 -9999 -9999 -9999 
-9999 -9999 -9999 -9999 -9999 -9999 -9999 -9999 -9999 -9999 -9999 -9999 -9999 -9999 -9999 -9999 -9999 -9999 -9999 -9999 -9999 -9999 -9999 -9999 -9999 -9999 -9999 -9999 -9999 -9999 -9999 -9999 -9999 -9999 -9999 -9999 -9999 -9999 -9999 -9999 -9999 -9999 -9999 -9999 -9999 -9999 -9999 -9999 -9999 -9999 -9999 -9999 -9999 -9999 -9999 -9999 -9999 -9999 -9999 -9999 -9999 -9999 -9999 -9999 -9999 -9999 -9999 -9999 -9999 -9999 -9999 -9999 -9999 -9999 -9999 -9999 -9999 -9999 -9999 -9999 -9999 -9999 -9999 -9999 -9999 -9999 -9999 -9999 -9999 -9999 -9999 -9999 -9999 -9999 -9999 -9999 -9999 -9999 -9999 -9999 -9999 -9999 -9999 -9999 -9999 -9999 -9999 -9999 -9999 -2.132154 -2.163701 -2.151942 -2.152217 -2.160003 -2.168432 -2.175729 -2.194527 -2.218969 -2.231445 -2.296535 -2.289106 -2.320057 -2.314318 -2.320051 -2.320116 -2.345502 -2.345728 -2.353889 -2.378484 -2.415341 -2.415212 -2.446128 -2.476958 -2.507751 -2.485179 -2.498054 -2.508126 -2.510288 -2.490754 -2.518823 -2.52725 -2.55939 -2.569895 -2.590572 -2.611562 -2.660157 -2.691958 -2.734586 -2.68725 -2.686684 -2.719093 -2.719287 -2.722956 -2.75139 -2.751891 -2.766056 -2.777688 -2.799753 -2.788134 -2.798678 -2.807854 -2.810036 -2.807302 -2.80078 -2.80092 -2.801533 -2.800824 -2.799708 -2.805839 -2.815966 -2.806306 -2.816415 -2.808323 -2.808677 -2.810278 -2.806389 -2.803514 -2.821997 -2.817257 -2.83913 -2.841596 -2.848989 -2.842482 -2.859904 -2.862204 -2.868533 -2.842561 -2.846414 -2.833455 -2.829389 -2.830291 -2.840182 -2.847627 -2.863756 -2.847885 -2.840117 -2.839956 -2.850381 -2.847395 -2.848658 -2.852012 -2.816527 -2.8126 -2.799679 -2.801179 -2.803143 -2.806669 -2.809456 -2.813796 -2.823318 -2.832256 -2.844267 -2.847973 -2.852165 -2.860984 -2.86498 -2.870875 -2.872743 -2.874054 -2.880025 -2.856989 -2.849052 -2.848085 -2.848292 -2.821961 -2.814998 -2.813433 -2.805751 -2.798275 -2.793226 -2.793484 -2.797405 -2.789485 -2.796856 -2.778998 -2.752843 -2.752972 -9999 -9999 -9999 -9999 -9999 -9999 -9999 -9999 -9999 -9999 -9999 -9999 -9999 -9999 -9999 -9999 -9999 -9999 -9999 -9999 -9999 -9999 -9999 -9999 -9999 -9999 -9999 -9999 -9999 -9999 -9999 -9999 -9999 -9999 -9999 -9999 -9999 -9999 -9999 -9999 -9999 -9999 -9999 -9999 -9999 -9999 -9999 -9999 -9999 -9999 -9999 -9999 -9999 -9999 -9999 -9999 -9999 -9999 -9999 -9999 -9999 -9999 -9999 -9999 -9999 -9999 -9999 -9999 -9999 -9999 -9999 -9999 -9999 -9999 -9999 -9999 -9999 -9999 -9999 -9999 -9999 -9999 -9999 -9999 -9999 -9999 -9999 -9999 -9999 -9999 -9999 -9999 -9999 -9999 -9999 -9999 -9999 -9999 -9999 -9999 -9999 -9999 -9999 -9999 -9999 -9999 -9999 -9999 -9999 -9999 -9999 -9999 -9999 -9999 -9999 -9999 -9999 -9999 -9999 -9999 -9999 -9999 -9999 -9999 -9999 -9999 -9999 -9999 -9999 -9999 -9999 -9999 -9999 -9999 -9999 -9999 -9999 -9999 -9999 -9999 -9999 -9999 -9999 -9999 -9999 -9999 -9999 -9999 -9999 -9999 -9999 -9999 -9999 -9999 -9999 -9999 -9999 -9999 -9999 -9999 -9999 -9999 -9999 -9999 -9999 -9999 -9999 -9999 -9999 -9999 -9999 -9999 -9999 -9999 -9999 -9999 -9999 -9999 -9999 -9999 -9999 -9999 -9999 -9999 -9999 -9999 -9999 -9999 -9999 -9999 -9999 -9999 -9999 -9999 -9999 -9999 -9999 -9999 -9999 -9999 -9999 -9999 -9999 -9999 -9999 -9999 -4.453972 -4.471653 -4.638572 -4.469298 -4.595164 -4.510081 -4.576307 -4.588382 -4.560222 -4.591766 -4.648389 -4.664034 -4.568358 -4.550842 -4.613242 -4.440063 -4.492799 -4.539041 -4.483589 -4.464542 -4.473632 -4.448364 -4.535424 -4.506362 -4.472939 -4.501803 -4.502287 -4.595061 -4.622733 -4.696872 -4.722852 -4.420399 -4.419013 -4.574428 -4.573913 -4.35033 -4.256273 -4.197284 -3.975786 -3.918797 -3.945901 -3.918392 -3.945506 -3.96577 -3.97964 -4.017245 -4.029725 -3.974481 -3.94061 -3.968721 -4.033226 -4.030589 -3.94924 -3.956976 -3.971942 -3.96227 -3.940003 -3.944803 -4.020339 -4.101978 -4.055773 -4.040622 -4.068281 -4.119237 -4.12383 -4.273297 -4.211157 -4.287683 -4.207268 -4.215825 -4.28748 -4.477793 -4.484561 -4.562016 -4.599023 -4.543214 -4.667242 -4.558449 -4.505212 -4.517919 -4.444704 -4.453937 -4.433057 -4.256403 -4.397648 -4.264916 -4.150901 -3.848079 -3.968601 -3.947196 -3.912908 -3.903618 -3.911069 -3.953343 -4.272309 -4.037971 -3.981283 -3.954112 -3.833 -3.961649 -4.007424 -4.113782 -4.096242 -4.001727 -4.057072 -3.921132 -3.82085 -3.728799 -3.913681 -4.121253 -4.075382 -4.028733 -4.042669 -3.924795 -3.99511 -3.957097 -3.902701 -3.849709 -3.914311 -3.992129 -4.098787 -4.162449 -4.183914 -4.197605 -4.250066 -4.251551 -4.190443 -9999 -9999 -9999 -9999 -9999 -9999 -9999 -9999 -9999 -9999 -9999 -9999 -9999 -9999 -9999 -9999 -9999 -9999 -9999 -9999 -9999 -9999 -9999 -9999 -9999 -9999 -9999 -9999 -9999 -9999 -9999 -9999 -9999 -9999 -9999 -9999 -9999 -9999 -9999 -9999 -9999 -9999 -9999 -9999 -9999 -9999 -9999 -9999 -9999 -9999 -9999 -9999 -9999 -9999 -9999 -9999 -9999 -9999 -9999 -9999 -9999 -9999 -9999 -9999 -9999 -9999 -9999 -9999 -9999 -9999 -9999 -9999 -9999 -9999 -9999 -9999 -9999 -9999 -9999 -9999 -9999 -9999 -9999 -9999 -9999 -9999 -9999 -9999 -9999 -9999 -9999 -9999 -9999 -9999 -9999 -9999 -9999 -9999 -9999 -9999 -9999 -9999 -9999 -9999 -9999 -9999 -9999 -9999 -9999 -9999 
-9999 -9999 -9999 -9999 -9999 -9999 -9999 -9999 -9999 -9999 -9999 -9999 -9999 -9999 -9999 -9999 -9999 -9999 -9999 -9999 -9999 -9999 -9999 -9999 -9999 -9999 -9999 -9999 -9999 -9999 -9999 -9999 -9999 -9999 -9999 -9999 -9999 -9999 -9999 -9999 -9999 -9999 -9999 -9999 -9999 -9999 -9999 -9999 -9999 -9999 -9999 -9999 -9999 -9999 -9999 -9999 -9999 -9999 -9999 -9999 -9999 -9999 -9999 -9999 -9999 -9999 -9999 -9999 -9999 -9999 -9999 -9999 -9999 -9999 -9999 -9999 -9999 -9999 -9999 -9999 -9999 -9999 -9999 -9999 -9999 -9999 -9999 -9999 -9999 -9999 -9999 -9999 -9999 -9999 -9999 -9999 -9999 -9999 -9999 -9999 -9999 -9999 -9999 -9999 -9999 -9999 -9999 -9999 -9999 -2.157356 -2.163476 -2.187582 -2.181566 -2.165483 -2.174878 -2.184805 -2.193058 -2.255486 -2.288056 -2.287959 -2.292824 -2.317783 -2.318501 -2.326264 -2.333875 -2.337324 -2.349475 -2.3609 -2.383577 -2.406507 -2.420859 -2.446426 -2.472567 -2.479727 -2.473992 -2.497367 -2.525846 -2.529647 -2.529615 -2.514142 -2.520152 -2.539218 -2.552776 -2.569708 -2.604992 -2.682492 -2.740642 -2.730348 -2.709599 -2.699396 -2.71424 -2.734496 -2.744566 -2.744051 -2.775151 -2.769204 -2.782983 -2.79648 -2.811857 -2.799398 -2.815862 -2.815798 -2.831419 -2.819341 -2.815074 -2.810573 -2.811916 -2.811851 -2.821066 -2.834954 -2.822443 -2.824452 -2.82355 -2.824065 -2.823066 -2.801762 -2.803498 -2.8092 -2.823606 -2.823509 -2.831276 -2.831244 -2.846008 -2.85479 -2.849733 -2.839807 -2.837456 -2.850507 -2.839142 -2.809202 -2.842509 -2.845832 -2.859529 -2.864127 -2.864497 -2.864723 -2.85699 -2.866111 -2.854005 -2.834375 -2.834214 -2.809535 -2.813966 -2.821415 -2.813857 -2.806306 -2.821769 -2.807749 -2.808796 -2.804928 -2.81276 -2.829831 -2.829896 -2.834247 -2.845733 -2.848264 -2.864671 -2.853584 -2.854912 -2.878384 -2.855735 -2.851646 -2.851131 -2.849076 -2.823472 -2.822537 -2.788033 -2.784734 -2.79497 -2.792893 -2.79133 -2.781991 -2.787747 -2.800327 -2.772476 -2.733265 -2.76778 -2.767329 -2.776548 -2.776515 -2.783478 -2.789147 -2.784162 -2.783614 -2.777107 -2.769235 -2.761829 -2.76597 -9999 -9999 -9999 -9999 -9999 -9999 -9999 -9999 -9999 -9999 -9999 -9999 -9999 -9999 -9999 -9999 -9999 -9999 -9999 -9999 -9999 -9999 -9999 -9999 -9999 -9999 -9999 -9999 -9999 -9999 -9999 -9999 -9999 -9999 -9999 -9999 -9999 -9999 -9999 -9999 -9999 -9999 -9999 -9999 -9999 -9999 -9999 -9999 -9999 -9999 -9999 -9999 -9999 -9999 -9999 -9999 -9999 -9999 -9999 -9999 -9999 -9999 -9999 -9999 -9999 -9999 -9999 -9999 -9999 -9999 -9999 -9999 -9999 -9999 -9999 -9999 -9999 -9999 -9999 -9999 -9999 -9999 -9999 -9999 -9999 -9999 -9999 -9999 -9999 -9999 -9999 -9999 -9999 -9999 -9999 -9999 -9999 -9999 -9999 -9999 -9999 -9999 -9999 -9999 -9999 -9999 -9999 -9999 -9999 -9999 -9999 -9999 -9999 -9999 -9999 -9999 -9999 -9999 -9999 -9999 -9999 -9999 -9999 -9999 -9999 -9999 -9999 -9999 -9999 -9999 -9999 -9999 -9999 -9999 -9999 -9999 -9999 -9999 -9999 -9999 -9999 -9999 -9999 -9999 -9999 -9999 -9999 -9999 -9999 -9999 -9999 -9999 -9999 -9999 -9999 -9999 -9999 -9999 -9999 -9999 -9999 -9999 -9999 -9999 -9999 -9999 -9999 -9999 -9999 -9999 -9999 -9999 -9999 -9999 -9999 -9999 -9999 -9999 -9999 -9999 -9999 -9999 -9999 -4.481943 -4.457719 -4.602806 -4.411371 -4.359891 -4.282655 -4.274988 -4.359098 -4.430862 -4.401516 -4.441666 -4.493454 -4.521194 -4.568757 -4.657666 -4.545273 -4.590604 -4.541811 -4.623363 -4.629882 -4.608153 -4.628234 -4.688885 -4.68731 -4.605405 -4.586899 -4.634947 -4.512428 -4.588994 -4.56987 -4.490034 -4.492884 -4.564973 -4.510736 -4.485606 -4.512373 -4.47345 -4.481075 -4.462079 -4.486792 -4.580067 -4.568762 -4.652995 -4.68096 -4.411751 -4.347742 -4.638175 -4.541468 -4.30689 -4.2738 -4.179302 -3.977941 -3.925659 -3.90936 -3.902034 -3.937806 -4.000765 -4.057572 -3.977193 -3.962818 -4.01138 -3.987114 -3.955006 -3.94924 -3.960288 -3.959936 -3.970706 -3.957319 -3.9498 -3.955694 -3.971448 -4.108237 -4.110344 -4.107062 -4.050985 -4.197146 -4.119881 -4.22851 -4.271071 -4.310158 -4.259348 -4.235644 -4.243336 -4.463054 -4.445172 -4.523975 -4.554852 -4.551999 -4.604719 -4.554934 -4.458077 -4.460737 -4.463527 -4.512093 -4.503537 -4.409374 -4.456093 -4.407384 -4.303329 -4.140302 -4.269005 -4.008902 -4.107233 -4.09826 -4.015522 -4.064216 -4.21753 -3.975051 -3.82487 -3.951609 -4.112162 -4.056541 -3.951612 -3.882771 -3.892263 -3.860344 -3.902426 -3.905283 -3.917437 -3.743755 -4.11375 -4.344131 -4.310793 -4.139211 -4.030426 -3.925082 -3.927531 -3.907723 -3.851533 -3.991796 -3.998262 -3.999277 -4.049919 -4.172503 -4.203823 -4.243724 -4.236177 -4.161694 -4.095977 -9999 -9999 -9999 -9999 -9999 -9999 -9999 -9999 -9999 -9999 -9999 -9999 -9999 -9999 -9999 -9999 -9999 -9999 -9999 -9999 -9999 -9999 -9999 -9999 -9999 -9999 -9999 -9999 -9999 -9999 -9999 -9999 -9999 -9999 -9999 -9999 -9999 -9999 -9999 -9999 -9999 -9999 -9999 -9999 -9999 -9999 -9999 -9999 -9999 -9999 -9999 -9999 -9999 -9999 -9999 -9999 -9999 -9999 -9999 -9999 -9999 -9999 -9999 -9999 -9999 -9999 -9999 -9999 -9999 -9999 -9999 -9999 -9999 -9999 -9999 -9999 -9999 -9999 -9999 -9999 -9999 -9999 -9999 -9999 -9999 -9999 -9999 -9999 -9999 -9999 -9999 -9999 -9999 -9999 -9999 -9999 -9999 -9999 -9999 -9999 -9999 -9999 -9999 -9999 -9999 -9999 -9999 -9999 -9999 -9999 
-9999 -9999 -9999 -9999 -9999 -9999 -9999 -9999 -9999 -9999 -9999 -9999 -9999 -9999 -9999 -9999 -9999 -9999 -9999 -9999 -9999 -9999 -9999 -9999 -9999 -9999 -9999 -9999 -9999 -9999 -9999 -9999 -9999 -9999 -9999 -9999 -9999 -9999 -9999 -9999 -9999 -9999 -9999 -9999 -9999 -9999 -9999 -9999 -9999 -9999 -9999 -9999 -9999 -9999 -9999 -9999 -9999 -9999 -9999 -9999 -9999 -9999 -9999 -9999 -9999 -9999 -9999 -9999 -9999 -9999 -9999 -9999 -9999 -9999 -9999 -9999 -9999 -9999 -9999 -9999 -9999 -9999 -9999 -9999 -9999 -9999 -9999 -9999 -9999 -9999 -9999 -9999 -9999 -9999 -9999 -9999 -9999 -9999 -9999 -9999 -9999 -9999 -9999 -9999 -9999 -9999 -9999 -9999 -9999 -2.138434 -2.15073 -2.18523 -2.155986 -2.182791 -2.181985 -2.208632 -2.202975 -2.23951 -2.257627 -2.28236 -2.289119 -2.303116 -2.319497 -2.304528 -2.311087 -2.345012 -2.356808 -2.362357 -2.38348 -2.411247 -2.438735 -2.469171 -2.479032 -2.492002 -2.522553 -2.505524 -2.532184 -2.537312 -2.527392 -2.51024 -2.509305 -2.526556 -2.536679 -2.542346 -2.603928 -2.666498 -2.752128 -2.715434 -2.682019 -2.708012 -2.718748 -2.738232 -2.743128 -2.781296 -2.774124 -2.77267 -2.772283 -2.790333 -2.808707 -2.825134 -2.820688 -2.820495 -2.818771 -2.826444 -2.834126 -2.836628 -2.822912 -2.827356 -2.859162 -2.837492 -2.840605 -2.831258 -2.816557 -2.815913 -2.818245 -2.829509 -2.825579 -2.799656 -2.793205 -2.805961 -2.820863 -2.822897 -2.822607 -2.838122 -2.844716 -2.844651 -2.84449 -2.827465 -2.823823 -2.819064 -2.857516 -2.855942 -2.84718 -2.847277 -2.844613 -2.85307 -2.868447 -2.870692 -2.865239 -2.838888 -2.832649 -2.821126 -2.807582 -2.80755 -2.817121 -2.813903 -2.810369 -2.809214 -2.80931 -2.806361 -2.805201 -2.804943 -2.818062 -2.825655 -2.854276 -2.857531 -2.844783 -2.822618 -2.808165 -2.809148 -2.825534 -2.822605 -2.828664 -2.816957 -2.816468 -2.812135 -2.804033 -2.79685 -2.79677 -2.789971 -2.786395 -2.782431 -2.77289 -2.77231 -2.771794 -2.765806 -2.769642 -2.765823 -2.778862 -2.798656 -2.807036 -2.806242 -2.80418 -2.798156 -2.790759 -2.78666 -2.778042 -2.769876 -2.766906 -2.76985 -2.779407 -2.772623 -2.775717 -2.764661 -2.762378 -2.764902 -2.764161 -2.7718 -2.765093 -2.730662 -2.722812 -9999 -9999 -9999 -9999 -9999 -9999 -9999 -9999 -9999 -9999 -9999 -9999 -9999 -9999 -9999 -9999 -9999 -9999 -9999 -9999 -9999 -9999 -9999 -9999 -9999 -9999 -9999 -9999 -9999 -9999 -9999 -9999 -9999 -9999 -9999 -9999 -9999 -9999 -9999 -9999 -9999 -9999 -9999 -9999 -9999 -9999 -9999 -9999 -9999 -9999 -9999 -9999 -9999 -9999 -9999 -9999 -9999 -9999 -9999 -9999 -9999 -9999 -9999 -9999 -9999 -9999 -9999 -9999 -9999 -9999 -9999 -9999 -9999 -9999 -9999 -9999 -9999 -9999 -9999 -9999 -9999 -9999 -9999 -9999 -9999 -9999 -9999 -9999 -9999 -9999 -9999 -9999 -9999 -9999 -9999 -9999 -9999 -9999 -9999 -9999 -9999 -9999 -9999 -9999 -9999 -9999 -9999 -9999 -9999 -9999 -9999 -9999 -9999 -9999 -9999 -9999 -9999 -9999 -9999 -9999 -9999 -9999 -9999 -9999 -9999 -9999 -9999 -9999 -9999 -9999 -9999 -9999 -9999 -9999 -9999 -9999 -9999 -9999 -9999 -9999 -9999 -9999 -9999 -9999 -9999 -9999 -9999 -9999 -9999 -9999 -9999 -9999 -9999 -9999 -9999 -9999 -9999 -4.115321 -4.114601 -4.119991 -4.268499 -4.213643 -4.346901 -4.398311 -4.168478 -4.334123 -4.193276 -4.527287 -4.542171 -4.520811 -4.523599 -4.580729 -4.568189 -4.495183 -4.418828 -4.403234 -4.363856 -4.497278 -4.411663 -4.41197 -4.469951 -4.609496 -4.550127 -4.55028 -4.585008 -4.618632 -4.663128 -4.590521 -4.690856 -4.610799 -4.622128 -4.623878 -4.66466 -4.665336 -4.661395 -4.652527 -4.611174 -4.549088 -4.617467 -4.583946 -4.47272 -4.589125 -4.590575 -4.545944 -4.481751 -4.466109 -4.465937 -4.479537 -4.44402 -4.513705 -4.606894 -4.534177 -4.589793 -4.689641 -4.591264 -4.37185 -4.384002 -4.470166 -4.487466 -4.239612 -4.261805 -4.06297 -3.962505 -3.900444 -3.90074 -3.908192 -3.932559 -3.957825 -3.945231 -3.937484 -4.10603 -3.996353 -3.968914 -3.918031 -3.996281 -3.989264 -3.967503 -3.968232 -3.935535 -3.936078 -4.004484 -4.092977 -4.087054 -4.100663 -4.071727 -4.089649 -4.138677 -4.322889 -4.291044 -4.348845 -4.227988 -4.216651 -4.270588 -4.469473 -4.528054 -4.457405 -4.508326 -4.57454 -4.559987 -4.574531 -4.465656 -4.449264 -4.460248 -4.501428 -4.511384 -4.456487 -4.486639 -4.480577 -4.413156 -4.592121 -4.285193 -4.123617 -4.232929 -4.384653 -4.180919 -4.196236 -4.163786 -3.991897 -4.067495 -4.213775 -4.093398 -3.994941 -4.008851 -4.006717 -4.081736 -4.096907 -4.169669 -4.14428 -3.922742 -3.98681 -4.026744 -4.277192 -4.269272 -4.143253 -4.034848 -4.053368 -3.991836 -3.963309 -3.86741 -3.929873 -3.95162 -4.018228 -4.104709 -4.17992 -4.229441 -4.200983 -4.171343 -4.10687 -4.016569 -4.078558 -9999 -9999 -9999 -9999 -9999 -9999 -9999 -9999 -9999 -9999 -9999 -9999 -9999 -9999 -9999 -9999 -9999 -9999 -9999 -9999 -9999 -9999 -9999 -9999 -9999 -9999 -9999 -9999 -9999 -9999 -9999 -9999 -9999 -9999 -9999 -9999 -9999 -9999 -9999 -9999 -9999 -9999 -9999 -9999 -9999 -9999 -9999 -9999 -9999 -9999 -9999 -9999 -9999 -9999 -9999 -9999 -9999 -9999 -9999 -9999 -9999 -9999 -9999 -9999 -9999 -9999 -9999 -9999 -9999 -9999 -9999 -9999 -9999 -9999 -9999 -9999 -9999 -9999 -9999 -9999 -9999 -9999 -9999 -9999 -9999 -9999 -9999 -9999 -9999 -9999 -9999 -9999 -9999 -9999 -9999 -9999 -9999 -9999 -9999 -9999 -9999 -9999 -9999 -9999 -9999 -9999 -9999 -9999 -9999 
-9999 -9999 -9999 -9999 -9999 -9999 -9999 -9999 -9999 -9999 -9999 -9999 -9999 -9999 -9999 -9999 -9999 -9999 -9999 -9999 -9999 -9999 -9999 -9999 -9999 -9999 -9999 -9999 -9999 -9999 -9999 -9999 -9999 -9999 -9999 -9999 -9999 -9999 -9999 -9999 -9999 -9999 -9999 -9999 -9999 -9999 -9999 -9999 -9999 -9999 -9999 -9999 -9999 -9999 -9999 -9999 -9999 -9999 -9999 -9999 -9999 -9999 -9999 -9999 -9999 -9999 -9999 -9999 -9999 -9999 -9999 -9999 -9999 -9999 -9999 -9999 -9999 -9999 -9999 -9999 -9999 -9999 -9999 -9999 -9999 -9999 -9999 -9999 -9999 -9999 -9999 -9999 -9999 -9999 -9999 -9999 -9999 -9999 -9999 -9999 -9999 -9999 -9999 -9999 -9999 -9999 -9999 -9999 -2.103913 -2.122913 -2.108009 -2.130042 -2.130912 -2.178886 -2.185639 -2.210365 -2.225453 -2.246829 -2.256273 -2.287338 -2.302558 -2.295367 -2.303925 -2.309025 -2.305592 -2.325481 -2.348583 -2.356905 -2.388959 -2.435387 -2.484356 -2.484775 -2.490338 -2.497853 -2.496369 -2.505861 -2.53026 -2.535565 -2.543362 -2.532635 -2.502653 -2.525741 -2.538357 -2.592051 -2.652767 -2.703532 -2.755405 -2.700294 -2.701287 -2.723248 -2.737284 -2.743909 -2.723325 -2.740227 -2.769073 -2.788947 -2.788979 -2.790349 -2.805478 -2.808537 -2.821903 -2.828891 -2.841741 -2.830519 -2.830777 -2.849021 -2.851978 -2.847562 -2.860902 -2.876502 -2.863024 -2.843769 -2.834906 -2.84277 -2.849333 -2.84055 -2.820547 -2.825901 -2.817164 -2.817663 -2.800299 -2.816245 -2.823606 -2.812919 -2.81695 -2.813189 -2.834082 -2.811715 -2.803382 -2.824274 -2.841983 -2.849815 -2.841339 -2.840598 -2.845801 -2.86238 -2.863883 -2.856003 -2.861888 -2.855455 -2.851205 -2.847155 -2.821144 -2.796226 -2.805685 -2.810684 -2.810297 -2.806236 -2.810334 -2.801476 -2.80204 -2.80308 -2.822737 -2.826508 -2.833804 -2.812863 -2.814652 -2.815071 -2.811767 -2.792141 -2.791755 -2.816036 -2.819721 -2.81335 -2.809733 -2.812261 -2.801818 -2.801077 -2.802712 -2.785132 -2.774533 -2.769925 -2.776126 -2.757336 -2.755867 -2.765201 -2.766331 -2.782671 -2.791599 -2.806338 -2.801835 -2.816647 -2.803798 -2.799606 -2.79633 -2.803498 -2.798857 -2.803578 -2.79284 -2.788352 -2.768447 -2.769461 -2.770895 -2.765964 -2.779207 -2.776246 -2.782796 -2.770296 -2.779175 -2.761787 -2.743305 -2.734827 -2.734677 -2.735382 -2.74559 -2.739176 -2.736733 -2.738503 -2.749283 -2.748155 -2.740863 -2.763133 -2.740062 -2.736734 -2.714091 -2.715622 -2.72047 -9999 -9999 -9999 -9999 -9999 -9999 -9999 -9999 -9999 -9999 -9999 -9999 -9999 -9999 -9999 -9999 -9999 -9999 -9999 -9999 -9999 -9999 -9999 -9999 -9999 -9999 -9999 -9999 -9999 -9999 -9999 -9999 -9999 -9999 -9999 -9999 -9999 -9999 -9999 -9999 -9999 -9999 -9999 -9999 -9999 -9999 -9999 -9999 -9999 -9999 -9999 -9999 -9999 -9999 -9999 -9999 -9999 -9999 -9999 -9999 -9999 -9999 -9999 -9999 -9999 -9999 -9999 -9999 -9999 -9999 -9999 -9999 -9999 -9999 -9999 -9999 -9999 -9999 -9999 -9999 -9999 -9999 -9999 -9999 -9999 -9999 -9999 -9999 -9999 -9999 -9999 -9999 -9999 -9999 -9999 -9999 -9999 -9999 -9999 -9999 -9999 -9999 -9999 -9999 -9999 -9999 -9999 -9999 -9999 -9999 -9999 -9999 -9999 -9999 -9999 -9999 -9999 -9999 -9999 -9999 -9999 -9999 -9999 -9999 -9999 -9999 -4.065801 -4.062304 -4.060695 -4.048758 -4.045822 -4.067182 -4.086792 -4.149186 -4.09464 -4.091003 -4.104492 -4.153912 -4.145115 -4.134235 -4.145082 -4.148826 -4.120121 -4.107423 -4.150524 -4.243914 -4.333394 -4.325305 -4.350597 -4.389181 -4.187558 -4.409111 -4.550186 -4.570726 -4.450475 -4.527762 -4.485893 -4.460454 -4.411126 -4.307678 -4.467883 -4.459455 -4.405364 -4.427075 -4.489264 -4.500029 -4.521878 -4.497125 -4.573617 -4.58907 -4.599374 -4.596481 -4.668754 -4.567417 -4.537681 -4.533788 -4.596233 -4.618688 -4.617805 -4.689977 -4.57859 -4.585977 -4.62896 -4.549946 -4.499254 -4.498487 -4.600172 -4.529956 -4.498685 -4.474688 -4.541661 -4.472234 -4.464135 -4.459343 -4.449494 -4.469378 -4.562723 -4.654299 -4.656522 -4.560187 -4.342809 -4.238405 -4.35511 -4.25755 -4.160709 -4.02191 -3.959052 -3.9102 -3.917154 -3.923628 -3.92501 -3.969035 -3.993191 -3.993539 -4.067826 -3.939909 -3.940054 -3.934256 -3.971279 -3.989861 -3.950704 -3.944584 -3.959432 -3.949635 -3.984779 -4.051401 -4.046992 -4.031371 -4.067583 -4.084619 -4.145394 -4.306355 -4.200867 -4.372593 -4.190081 -4.23726 -4.267796 -4.298285 -4.461216 -4.455364 -4.42751 -4.63624 -4.510272 -4.505165 -4.431004 -4.451772 -4.475849 -4.466702 -4.49069 -4.470504 -4.519476 -4.508899 -4.447036 -4.432264 -4.331975 -4.436764 -4.390573 -4.180133 -4.104002 -4.105453 -4.124671 -4.169218 -4.082365 -4.223246 -4.162482 -4.090159 -4.198687 -4.266304 -4.373394 -4.427167 -4.264151 -4.168749 -4.045411 -4.093887 -3.868949 -4.012764 -3.973846 -4.076386 -4.117676 -4.164973 -4.124936 -4.046832 -3.891155 -3.863381 -3.954049 -4.032114 -4.104603 -4.164263 -4.188585 -4.169148 -4.14694 -4.036133 -3.940134 -4.064968 -9999 -9999 -9999 -9999 -9999 -9999 -9999 -9999 -9999 -9999 -9999 -9999 -9999 -9999 -9999 -9999 -9999 -9999 -9999 -9999 -9999 -9999 -9999 -9999 -9999 -9999 -9999 -9999 -9999 -9999 -9999 -9999 -9999 -9999 -9999 -9999 -9999 -9999 -9999 -9999 -9999 -9999 -9999 -9999 -9999 -9999 -9999 -9999 -9999 -9999 -9999 -9999 -9999 -9999 -9999 -9999 -9999 -9999 -9999 -9999 -9999 -9999 -9999 -9999 -9999 -9999 -9999 -9999 -9999 -9999 -9999 -9999 -9999 -9999 -9999 -9999 -9999 -9999 -9999 -9999 -9999 -9999 -9999 -9999 -9999 -9999 -9999 -9999 -9999 -9999 -9999 -9999 -9999 -9999 -9999 -9999 -9999 -9999 -9999 -9999 -9999 -9999 -9999 -9999 -9999 -9999 -9999 -9999 -9999 
-9999 -9999 -9999 -9999 -9999 -9999 -9999 -9999 -9999 -9999 -9999 -9999 -9999 -9999 -9999 -9999 -9999 -9999 -9999 -9999 -9999 -9999 -9999 -9999 -9999 -9999 -9999 -9999 -9999 -9999 -9999 -9999 -9999 -9999 -9999 -9999 -9999 -9999 -9999 -9999 -9999 -9999 -9999 -9999 -9999 -9999 -9999 -9999 -9999 -9999 -9999 -9999 -9999 -9999 -9999 -9999 -9999 -9999 -9999 -9999 -9999 -9999 -9999 -9999 -9999 -9999 -9999 -9999 -9999 -9999 -9999 -9999 -9999 -9999 -9999 -9999 -9999 -9999 -9999 -9999 -9999 -9999 -9999 -9999 -9999 -9999 -9999 -9999 -9999 -9999 -9999 -9999 -9999 -9999 -9999 -9999 -9999 -9999 -9999 -9999 -9999 -9999 -9999 -9999 -9999 -9999 -9999 -9999 -2.081159 -2.113416 -2.083724 -2.099165 -2.132805 -2.141715 -2.161313 -2.186976 -2.233334 -2.255013 -2.270194 -2.290958 -2.306377 -2.302843 -2.308725 -2.311795 -2.321257 -2.336569 -2.336472 -2.365688 -2.372795 -2.405817 -2.426894 -2.45839 -2.473238 -2.495579 -2.50214 -2.492508 -2.510694 -2.523376 -2.533397 -2.520598 -2.533494 -2.542756 -2.55684 -2.593827 -2.664124 -2.733889 -2.717401 -2.707196 -2.72284 -2.721445 -2.740029 -2.731743 -2.726855 -2.732415 -2.763031 -2.786566 -2.768559 -2.800215 -2.835105 -2.836019 -2.845212 -2.863386 -2.858413 -2.863102 -2.861389 -2.856865 -2.866654 -2.870685 -2.870492 -2.876982 -2.874831 -2.86437 -2.843158 -2.839662 -2.809267 -2.819849 -2.821401 -2.822615 -2.822026 -2.819302 -2.808457 -2.807652 -2.811459 -2.800415 -2.806894 -2.828467 -2.822258 -2.791906 -2.815568 -2.837187 -2.843473 -2.857041 -2.855505 -2.851017 -2.858849 -2.863283 -2.871051 -2.841059 -2.856679 -2.851813 -2.851426 -2.835905 -2.815025 -2.805555 -2.807478 -2.787806 -2.802248 -2.807788 -2.807176 -2.788117 -2.774403 -2.783962 -2.783255 -2.790062 -2.801989 -2.805374 -2.80157 -2.81441 -2.80819 -2.79435 -2.797831 -2.804096 -2.788446 -2.788575 -2.800485 -2.786847 -2.797148 -2.780653 -2.786584 -2.792257 -2.785684 -2.771044 -2.748748 -2.748841 -2.74768 -2.755384 -2.755094 -2.803127 -2.814141 -2.82089 -2.808925 -2.817238 -2.823557 -2.82439 -2.806094 -2.814046 -2.818311 -2.809453 -2.801572 -2.807487 -2.806803 -2.785743 -2.78136 -2.774273 -2.770508 -2.778897 -2.782891 -2.779264 -2.772092 -2.758856 -2.741931 -2.74193 -2.740845 -2.733927 -2.734871 -2.7324 -2.751353 -2.74373 -2.7421 -2.73249 -2.745602 -2.739728 -2.741598 -2.750961 -2.729286 -2.729681 -2.711236 -2.717968 -9999 -9999 -9999 -9999 -9999 -9999 -9999 -9999 -9999 -9999 -9999 -9999 -9999 -9999 -9999 -9999 -9999 -9999 -9999 -9999 -9999 -9999 -9999 -9999 -9999 -9999 -9999 -9999 -9999 -9999 -9999 -9999 -9999 -9999 -9999 -9999 -9999 -9999 -9999 -9999 -9999 -9999 -9999 -9999 -9999 -9999 -9999 -9999 -9999 -9999 -9999 -9999 -9999 -9999 -9999 -9999 -9999 -9999 -9999 -9999 -9999 -9999 -9999 -9999 -9999 -9999 -9999 -9999 -9999 -9999 -9999 -9999 -9999 -9999 -9999 -9999 -9999 -9999 -9999 -9999 -9999 -9999 -9999 -9999 -9999 -9999 -9999 -9999 -9999 -9999 -9999 -9999 -9999 -9999 -9999 -9999 -9999 -9999 -9999 -9999 -9999 -9999 -9999 -4.162873 -4.091073 -4.032828 -4.084132 -4.028777 -4.043198 -4.072353 -4.146847 -4.083941 -4.05518 -4.039009 -4.04288 -4.033769 -4.046293 -4.0071 -4.01382 -4.017644 -4.013804 -4.030273 -4.030555 -4.037831 -4.046141 -4.053991 -4.073276 -4.070796 -4.062904 -4.082527 -4.059031 -4.088562 -4.120679 -4.108355 -4.086603 -4.092597 -4.109289 -4.14257 -4.177505 -4.15669 -4.129338 -4.099959 -4.235059 -4.164115 -4.235296 -4.348411 -4.376287 -4.221945 -4.262573 -4.223999 -4.430699 -4.57679 -4.542445 -4.433502 -4.452647 -4.459627 -4.530871 -4.384008 -4.331258 -4.517891 -4.473628 -4.48775 -4.492342 -4.470463 -4.465785 -4.479943 -4.550714 -4.526538 -4.514056 -4.548297 -4.552339 -4.556334 -4.503619 -4.510305 -4.503887 -4.530309 -4.57858 -4.592246 -4.61626 -4.584548 -4.612414 -4.560593 -4.582847 -4.581925 -4.595829 -4.596609 -4.55982 -4.509787 -4.51955 -4.517519 -4.517487 -4.512381 -4.56924 -4.519641 -4.544323 -4.522429 -4.567161 -4.652029 -4.669913 -4.587234 -4.39775 -4.286806 -4.216559 -4.120977 -3.927813 -3.924203 -3.929786 -3.969582 -4.043224 -3.913857 -3.915128 -3.963557 -3.989252 -4.147463 -3.975213 -3.949264 -3.965983 -3.984927 -3.986189 -3.911906 -3.928819 -3.939509 -3.946106 -3.976177 -4.009515 -4.040866 -4.068376 -4.044805 -4.052501 -4.122126 -4.167095 -4.263821 -4.299019 -4.223499 -4.251684 -4.259102 -4.301414 -4.34244 -4.528608 -4.453301 -4.504969 -4.463552 -4.472305 -4.461889 -4.479836 -4.487215 -4.474173 -4.473814 -4.472051 -4.527032 -4.520185 -4.492328 -4.374097 -4.381675 -4.377633 -4.352342 -4.171397 -3.996694 -4.008449 -4.177032 -4.274949 -4.288564 -4.25804 -4.340199 -4.375403 -4.36821 -4.349936 -4.387302 -4.463727 -4.288689 -4.157209 -3.998867 -4.007103 -3.756267 -3.676416 -3.768728 -3.944805 -4.076386 -4.186648 -4.11218 -4.0567 -3.9212 -3.80778 -3.993709 -4.150458 -4.163002 -4.153631 -4.13089 -4.105478 -4.097636 -4.031219 -3.909612 -4.032224 -9999 -9999 -9999 -9999 -9999 -9999 -9999 -9999 -9999 -9999 -9999 -9999 -9999 -9999 -9999 -9999 -9999 -9999 -9999 -9999 -9999 -9999 -9999 -9999 -9999 -9999 -9999 -9999 -9999 -9999 -9999 -9999 -9999 -9999 -9999 -9999 -9999 -9999 -9999 -9999 -9999 -9999 -9999 -9999 -9999 -9999 -9999 -9999 -9999 -9999 -9999 -9999 -9999 -9999 -9999 -9999 -9999 -9999 -9999 -9999 -9999 -9999 -9999 -9999 -9999 -9999 -9999 -9999 -9999 -9999 -9999 -9999 -9999 -9999 -9999 -9999 -9999 -9999 -9999 -9999 -9999 -9999 -9999 -9999 -9999 -9999 -9999 -9999 -9999 -9999 -9999 -9999 -9999 -9999 -9999 -9999 -9999 -9999 -9999 -9999 -9999 -9999 -9999 -9999 -9999 -9999 -9999 -9999 -9999 
-9999 -9999 -9999 -9999 -9999 -9999 -9999 -9999 -9999 -9999 -9999 -9999 -9999 -9999 -9999 -9999 -9999 -9999 -9999 -9999 -9999 -9999 -9999 -9999 -9999 -9999 -9999 -9999 -9999 -9999 -9999 -9999 -9999 -9999 -9999 -9999 -9999 -9999 -9999 -9999 -9999 -9999 -9999 -9999 -9999 -9999 -9999 -9999 -9999 -9999 -9999 -9999 -9999 -9999 -9999 -9999 -9999 -9999 -9999 -9999 -9999 -9999 -9999 -9999 -9999 -9999 -9999 -9999 -9999 -9999 -9999 -9999 -9999 -9999 -9999 -9999 -9999 -9999 -9999 -9999 -9999 -9999 -9999 -9999 -9999 -9999 -9999 -9999 -9999 -9999 -9999 -9999 -9999 -9999 -9999 -9999 -9999 -9999 -9999 -9999 -9999 -9999 -9999 -9999 -9999 -9999 -9999 -9999 -2.075232 -2.067433 -2.074552 -2.098046 -2.100847 -2.129699 -2.164255 -2.223044 -2.229595 -2.227674 -2.267567 -2.301347 -2.292701 -2.298651 -2.303262 -2.305341 -2.321716 -2.341894 -2.363739 -2.369846 -2.374213 -2.378282 -2.408588 -2.403751 -2.460409 -2.495997 -2.489788 -2.489367 -2.496062 -2.52025 -2.520508 -2.544456 -2.537756 -2.5568 -2.556027 -2.605574 -2.649303 -2.700862 -2.699461 -2.695333 -2.70083 -2.723415 -2.718919 -2.739436 -2.735735 -2.735682 -2.737857 -2.777041 -2.794209 -2.801193 -2.813423 -2.831384 -2.846195 -2.841777 -2.835592 -2.860247 -2.868305 -2.868187 -2.866961 -2.875636 -2.88331 -2.881199 -2.873479 -2.856856 -2.872172 -2.869157 -2.860917 -2.841207 -2.848072 -2.840514 -2.817598 -2.822905 -2.796767 -2.810952 -2.80452 -2.808581 -2.80478 -2.809565 -2.818175 -2.807802 -2.813199 -2.808884 -2.809077 -2.842055 -2.850349 -2.852655 -2.860136 -2.880414 -2.880382 -2.8639 -2.841828 -2.824625 -2.819661 -2.814024 -2.810903 -2.795704 -2.801772 -2.794825 -2.814886 -2.796267 -2.795944 -2.791658 -2.791529 -2.780687 -2.770673 -2.790272 -2.794697 -2.79973 -2.80916 -2.813793 -2.791428 -2.791041 -2.783909 -2.785597 -2.801739 -2.798306 -2.784547 -2.782101 -2.804652 -2.773901 -2.771366 -2.770979 -2.791521 -2.771866 -2.773106 -2.773743 -2.777153 -2.776605 -2.778324 -2.817394 -2.828145 -2.852431 -2.83933 -2.847624 -2.849458 -2.851471 -2.837865 -2.838313 -2.833204 -2.822407 -2.811977 -2.802494 -2.791559 -2.797394 -2.779436 -2.779468 -2.795029 -2.778727 -2.775149 -2.783569 -2.762847 -2.742256 -2.739367 -2.732952 -2.739503 -2.732737 -2.732447 -2.748009 -2.748605 -2.732755 -2.740988 -2.734023 -2.745516 -2.73904 -2.74005 -2.753712 -2.749651 -2.751448 -2.739919 -2.703673 -9999 -9999 -9999 -9999 -9999 -9999 -9999 -9999 -9999 -9999 -9999 -9999 -9999 -9999 -9999 -9999 -9999 -9999 -9999 -9999 -9999 -9999 -9999 -9999 -9999 -9999 -9999 -9999 -9999 -9999 -9999 -9999 -9999 -9999 -9999 -9999 -9999 -9999 -9999 -9999 -9999 -9999 -9999 -9999 -9999 -9999 -9999 -3.223292 -3.341371 -3.481098 -3.574384 -3.621942 -3.617337 -3.666838 -3.714205 -3.745709 -3.83528 -3.913713 -3.959569 -3.972122 -3.949059 -3.922172 -3.943206 -3.880048 -3.892296 -3.798918 -3.86317 -3.820935 -3.927695 -3.906886 -3.842423 -3.862003 -3.832711 -3.847092 -3.759328 -3.770894 -3.812954 -3.947283 -3.882518 -3.899243 -3.857221 -3.925703 -3.88587 -3.863716 -3.873729 -3.900106 -3.889103 -3.930077 -3.937683 -3.886776 -3.859466 -3.852669 -3.861851 -3.89855 -3.826983 -3.785048 -3.789282 -3.868588 -4.047293 -3.975436 -4.03995 -4.116042 -4.159178 -4.158502 -4.098957 -4.09345 -4.09398 -4.088472 -4.058802 -4.023824 -4.07169 -4.038715 -4.044964 -4.031836 -4.042898 -4.019761 -4.025781 -4.027578 -4.026153 -4.025379 -4.02735 -4.052034 -4.078634 -4.103837 -4.091177 -4.088057 -4.066723 -4.049883 -4.064119 -4.098228 -4.075613 -4.070719 -4.067619 -4.075678 -4.111872 -4.106163 -4.186514 -4.161319 -4.15252 -4.150381 -4.154031 -4.168046 -4.402348 -4.403038 -4.408651 -4.389973 -4.332424 -4.301864 -4.333471 -4.243152 -4.402973 -4.574827 -4.525705 -4.504189 -4.486763 -4.502869 -4.509136 -4.480471 -4.507944 -4.558773 -4.526474 -4.480225 -4.48479 -4.486748 -4.487751 -4.493445 -4.486529 -4.494097 -4.492271 -4.502588 -4.50727 -4.49245 -4.485667 -4.54659 -4.514777 -4.541666 -4.669983 -4.622895 -4.611267 -4.672421 -4.682917 -4.618071 -4.631094 -4.622937 -4.591834 -4.652578 -4.606897 -4.574503 -4.500558 -4.536294 -4.491315 -4.495005 -4.600456 -4.574458 -4.531983 -4.526028 -4.556953 -4.652389 -4.611456 -4.644012 -4.494783 -4.282968 -4.238199 -4.079941 -3.972209 -3.926118 -3.91594 -3.917922 -3.995895 -3.988019 -3.912591 -3.936381 -3.910452 -4.116439 -3.993533 -4.000278 -3.968714 -3.960361 -3.980185 -3.933114 -3.934919 -3.948209 -3.970228 -3.978671 -3.994412 -4.089597 -4.08267 -4.054716 -4.07539 -4.068254 -4.090961 -4.162545 -4.18653 -4.124618 -4.262394 -4.232008 -4.284667 -4.293747 -4.377949 -4.453569 -4.49099 -4.465301 -4.45603 -4.443971 -4.466353 -4.442504 -4.482438 -4.48024 -4.469382 -4.51654 -4.535239 -4.521522 -4.432987 -4.478373 -4.364516 -4.238598 -4.169612 -4.067874 -4.26575 -4.29262 -4.405263 -4.44958 -4.470073 -4.516581 -4.450422 -4.549497 -4.501603 -4.420206 -4.444916 -4.499442 -4.478254 -4.277133 -4.263988 -4.120913 -3.983676 -3.741077 -3.682591 -3.863254 -3.98542 -3.887774 -3.948277 -4.002234 -3.848213 -4.085841 -4.211071 -4.139463 -4.138281 -4.170861 -3.994975 -3.951335 -4.036039 -3.968977 -4.011389 -9999 -9999 -9999 -9999 -9999 -9999 -9999 -9999 -9999 -9999 -9999 -9999 -9999 -9999 -9999 -9999 -9999 -9999 -9999 -9999 -9999 -9999 -9999 -9999 -9999 -9999 -9999 -9999 -9999 -9999 -9999 -9999 -9999 -9999 -9999 -9999 -9999 -9999 -9999 -9999 -9999 -9999 -9999 -9999 -9999 -9999 -9999 -9999 -9999 -9999 -9999 -9999 -9999 -9999 -9999 -9999 -9999 -9999 -9999 -9999 -9999 -9999 -9999 -9999 -9999 -9999 -9999 -9999 -9999 -9999 -9999 -9999 -9999 -9999 -9999 -9999 -9999 -9999 -9999 -9999 -9999 -9999 -9999 -9999 -9999 -9999 -9999 -9999 -9999 -9999 -9999 -9999 -9999 -9999 -9999 -9999 -9999 -9999 -9999 -9999 -9999 -9999 -9999 -9999 -9999 -9999 -9999 -9999 -9999 
-9999 -9999 -9999 -9999 -9999 -9999 -9999 -9999 -9999 -9999 -9999 -9999 -9999 -9999 -9999 -9999 -9999 -9999 -9999 -9999 -9999 -9999 -9999 -9999 -9999 -9999 -9999 -9999 -9999 -9999 -9999 -9999 -9999 -9999 -9999 -9999 -9999 -9999 -9999 -9999 -9999 -9999 -9999 -9999 -9999 -9999 -9999 -9999 -9999 -9999 -9999 -9999 -9999 -9999 -9999 -9999 -9999 -9999 -9999 -9999 -9999 -9999 -9999 -9999 -9999 -9999 -9999 -9999 -9999 -9999 -9999 -9999 -9999 -9999 -9999 -9999 -9999 -9999 -9999 -9999 -9999 -9999 -9999 -9999 -9999 -9999 -9999 -9999 -9999 -9999 -9999 -9999 -9999 -9999 -9999 -9999 -9999 -9999 -9999 -9999 -9999 -9999 -9999 -9999 -9999 -9999 -9999 -9999 -2.026068 -2.045465 -2.053474 -2.068019 -2.117198 -2.131794 -2.164987 -2.207367 -2.262809 -2.246858 -2.275878 -2.271272 -2.286626 -2.300738 -2.3004 -2.293046 -2.331716 -2.34796 -2.347734 -2.347799 -2.358433 -2.38024 -2.422323 -2.439259 -2.465131 -2.465099 -2.497089 -2.485306 -2.486079 -2.527016 -2.536443 -2.547144 -2.576712 -2.592473 -2.578065 -2.612967 -2.654606 -2.657274 -2.671176 -2.679301 -2.709055 -2.715571 -2.735532 -2.742883 -2.748235 -2.738174 -2.749728 -2.773392 -2.795332 -2.806511 -2.82518 -2.82608 -2.846193 -2.8579 -2.85146 -2.836867 -2.852612 -2.868144 -2.870582 -2.874803 -2.882614 -2.876486 -2.87684 -2.871941 -2.87884 -2.869071 -2.879011 -2.860836 -2.870978 -2.862678 -2.858577 -2.829804 -2.804217 -2.800677 -2.805149 -2.805213 -2.804536 -2.793874 -2.795027 -2.809196 -2.794931 -2.79477 -2.81255 -2.813033 -2.827952 -2.854419 -2.854354 -2.873764 -2.890722 -2.8766 -2.847715 -2.813812 -2.820287 -2.836824 -2.821598 -2.792117 -2.794407 -2.796908 -2.790058 -2.802754 -2.803511 -2.785483 -2.791561 -2.763259 -2.768961 -2.779 -2.825171 -2.816668 -2.825805 -2.808795 -2.79726 -2.796225 -2.796032 -2.794932 -2.786003 -2.799956 -2.801229 -2.796399 -2.79208 -2.793913 -2.797476 -2.812565 -2.802227 -2.816115 -2.796154 -2.795703 -2.786713 -2.798998 -2.797863 -2.816539 -2.855406 -2.873357 -2.881158 -2.879123 -2.867877 -2.878008 -2.882614 -2.870548 -2.862684 -2.857415 -2.846752 -2.825518 -2.813573 -2.804095 -2.805626 -2.759507 -2.762085 -2.768748 -2.774633 -2.778501 -2.766589 -2.767482 -2.733484 -2.733194 -2.740962 -2.73362 -2.731786 -2.729627 -2.750705 -2.751848 -2.761804 -2.747744 -2.729832 -2.732866 -2.740388 -2.743155 -2.746734 -2.749688 -2.74092 -2.740607 -2.737819 -9999 -9999 -9999 -9999 -9999 -9999 -9999 -9999 -9999 -9999 -9999 -9999 -9999 -9999 -9999 -9999 -9999 -9999 -9999 -9999 -9999 -9999 -9999 -9999 -9999 -9999 -9999 -9999 -9999 -9999 -9999 -9999 -9999 -9999 -9999 -9999 -9999 -9999 -3.033723 -2.990376 -2.915467 -9999 -9999 -9999 -3.026042 -3.188708 -3.25951 -3.42121 -3.448528 -3.347264 -3.514291 -3.577338 -3.620763 -3.706614 -3.742962 -3.833046 -3.942133 -3.862593 -3.884446 -3.880664 -3.932816 -3.886139 -3.886172 -3.858463 -3.856121 -3.905729 -3.881668 -3.873853 -3.862025 -3.665577 -3.657585 -3.829529 -3.80563 -3.706239 -3.765051 -3.906908 -3.86341 -3.882916 -3.948318 -3.885211 -3.891423 -3.90459 -3.901287 -3.863688 -3.922292 -3.971421 -3.975128 -3.968589 -3.9066 -3.866391 -3.851128 -3.859703 -3.88076 -3.866671 -3.852246 -3.801086 -3.789575 -3.878117 -3.876642 -3.930743 -4.010622 -4.006434 -4.092785 -4.054565 -4.031224 -4.024468 -4.030714 -4.060219 -4.003662 -4.020709 -4.00052 -4.017959 -4.016299 -4.027424 -4.028359 -4.057971 -4.037807 -4.038645 -4.03247 -4.054605 -4.051954 -4.05504 -4.088615 -4.07374 -4.065234 -4.061936 -4.050273 -4.057477 -4.046571 -4.080036 -4.059254 -4.073798 -4.115658 -4.182743 -4.160675 -4.198238 -4.137056 -4.141926 -4.187922 -4.245959 -4.406439 -4.371247 -4.306182 -4.348454 -4.246568 -4.500258 -4.497647 -4.445705 -4.34025 -4.393253 -4.506627 -4.523981 -4.60281 -4.617931 -4.594998 -4.534245 -4.45745 -4.542225 -4.502631 -4.517043 -4.503622 -4.549767 -4.486602 -4.50966 -4.50966 -4.50773 -4.477164 -4.467818 -4.494819 -4.498469 -4.498176 -4.492231 -4.514568 -4.556147 -4.556134 -4.639479 -4.642306 -4.627177 -4.716022 -4.710609 -4.673216 -4.629071 -4.611853 -4.59778 -4.699967 -4.66451 -4.621531 -4.523626 -4.55965 -4.541994 -4.540773 -4.573332 -4.647698 -4.601436 -4.540279 -4.566545 -4.603908 -4.459085 -4.457085 -4.596172 -4.411279 -4.209853 -4.166565 -3.979103 -3.962855 -3.938081 -3.951209 -3.991473 -3.932365 -3.98408 -3.95339 -4.036563 -4.045285 -4.078261 -4.048212 -4.006514 -3.963245 -3.989591 -3.970391 -3.96539 -3.95631 -3.988729 -3.979754 -3.989088 -4.091634 -4.089973 -4.067651 -4.057071 -4.066778 -4.049122 -4.231774 -4.144314 -4.252633 -4.286734 -4.241152 -4.282403 -4.322843 -4.37445 -4.376636 -4.471786 -4.480464 -4.470743 -4.444983 -4.460008 -4.437219 -4.490652 -4.45226 -4.47961 -4.450323 -4.395904 -4.571652 -4.45062 -4.42542 -4.328903 -4.257427 -4.287434 -4.257006 -4.355825 -4.568172 -4.510594 -4.486822 -4.482788 -4.478588 -4.435225 -4.407197 -4.408619 -4.439097 -4.490552 -4.545646 -4.403998 -4.351129 -4.379869 -4.385219 -4.323055 -4.229968 -3.959043 -3.826967 -3.555779 -3.88049 -3.943127 -4.185846 -3.868028 -3.927589 -4.022285 -4.218646 -4.104017 -4.270802 -4.183717 -3.878689 -3.981322 -3.862254 -3.798069 -3.714097 -9999 -9999 -9999 -9999 -9999 -9999 -9999 -9999 -9999 -9999 -9999 -9999 -9999 -9999 -9999 -9999 -9999 -9999 -9999 -9999 -9999 -9999 -9999 -9999 -9999 -9999 -9999 -9999 -9999 -9999 -9999 -9999 -9999 -9999 -9999 -9999 -9999 -9999 -9999 -9999 -9999 -9999 -9999 -9999 -9999 -9999 -9999 -9999 -9999 -9999 -9999 -9999 -9999 -9999 -9999 -9999 -9999 -9999 -9999 -9999 -9999 -9999 -9999 -9999 -9999 -9999 -9999 -9999 -9999 -9999 -9999 -9999 -9999 -9999 -9999 -9999 -9999 -9999 -9999 -9999 -9999 -9999 -9999 -9999 -9999 -9999 -9999 -9999 -9999 -9999 -9999 -9999 -9999 -9999 -9999 -9999 -9999 -9999 -9999 -9999 -9999 -9999 -9999 -9999 -9999 -9999 -9999 -9999 
-9999 -9999 -9999 -9999 -9999 -9999 -9999 -9999 -9999 -9999 -9999 -9999 -9999 -9999 -9999 -9999 -9999 -9999 -9999 -9999 -9999 -9999 -9999 -9999 -9999 -9999 -9999 -9999 -9999 -9999 -9999 -9999 -9999 -9999 -9999 -9999 -9999 -9999 -9999 -9999 -9999 -9999 -9999 -9999 -9999 -9999 -9999 -9999 -9999 -9999 -9999 -9999 -9999 -9999 -9999 -9999 -9999 -9999 -9999 -9999 -9999 -9999 -9999 -9999 -9999 -9999 -9999 -9999 -9999 -9999 -9999 -9999 -9999 -9999 -9999 -9999 -9999 -9999 -9999 -9999 -9999 -9999 -9999 -9999 -9999 -9999 -9999 -9999 -9999 -9999 -9999 -9999 -9999 -9999 -9999 -9999 -9999 -9999 -9999 -9999 -9999 -9999 -9999 -9999 -9999 -9999 -9999 -9999 -2.042835 -2.029428 -2.059816 -2.068986 -2.093264 -2.129265 -2.133522 -2.188311 -2.228017 -2.285298 -2.279859 -2.268726 -2.260743 -2.266886 -2.288354 -2.30054 -2.33368 -2.352666 -2.376736 -2.399254 -2.404486 -2.388701 -2.426662 -2.456234 -2.477667 -2.479907 -2.506624 -2.513218 -2.512509 -2.521933 -2.527925 -2.553923 -2.572938 -2.582398 -2.556711 -2.599774 -2.629205 -2.634407 -2.634568 -2.679894 -2.678389 -2.716947 -2.729508 -2.723314 -2.725458 -2.722283 -2.755498 -2.796404 -2.803925 -2.834673 -2.833239 -2.839762 -2.857969 -2.86331 -2.86244 -2.870224 -2.886006 -2.848213 -2.847248 -2.880726 -2.880823 -2.881113 -2.876947 -2.872682 -2.879415 -2.884915 -2.872291 -2.851519 -2.853957 -2.847845 -2.87207 -2.859122 -2.850873 -2.824328 -2.81295 -2.776672 -2.782537 -2.804504 -2.815962 -2.797562 -2.798045 -2.805116 -2.807034 -2.806411 -2.805537 -2.832883 -2.856041 -2.863873 -2.872883 -2.850363 -2.815306 -2.816196 -2.848422 -2.863377 -2.836489 -2.827181 -2.801009 -2.795911 -2.790958 -2.789542 -2.761106 -2.782272 -2.764415 -2.773326 -2.772198 -2.790609 -2.803653 -2.827176 -2.820101 -2.813649 -2.787462 -2.805225 -2.812884 -2.79581 -2.795358 -2.805755 -2.807495 -2.803949 -2.798629 -2.801237 -2.824813 -2.815019 -2.827606 -2.821945 -2.818436 -2.81304 -2.795348 -2.790718 -2.808377 -2.823249 -2.862388 -2.884738 -2.892955 -2.918591 -2.942557 -2.926512 -2.923791 -2.894461 -2.892214 -2.893648 -2.878008 -2.864962 -2.874429 -2.822341 -2.81296 -2.784674 -2.779561 -2.78102 -2.773217 -2.769361 -2.757578 -2.773535 -2.762639 -2.768437 -2.763474 -2.767219 -2.76342 -2.730935 -2.719423 -2.727126 -2.740026 -2.731775 -2.739478 -2.733624 -2.769888 -2.757173 -2.733241 -2.736249 -2.739227 -2.730748 -2.741942 -9999 -9999 -9999 -9999 -9999 -9999 -9999 -9999 -9999 -9999 -9999 -9999 -9999 -9999 -9999 -9999 -9999 -9999 -9999 -9999 -9999 -9999 -9999 -9999 -9999 -9999 -9999 -9999 -9999 -9999 -9999 -9999 -9999 -9999 -9999 -2.948218 -2.958228 -3.026729 -2.929351 -2.93871 -2.918873 -9999 -3.105304 -3.060173 -3.111389 -3.278384 -3.167503 -3.39354 -3.408996 -3.333497 -3.506764 -3.553582 -3.624682 -3.629151 -3.82185 -3.896296 -3.84485 -3.898831 -3.856952 -3.894568 -3.965528 -3.949843 -3.889837 -3.859474 -3.891387 -3.922587 -3.823845 -3.901971 -3.84833 -3.800077 -3.787156 -3.787671 -3.758483 -3.68702 -3.869068 -3.867177 -3.916194 -3.930392 -3.952245 -3.893422 -3.924286 -3.938247 -3.895655 -3.873908 -3.899894 -3.922868 -3.962774 -3.932345 -3.91631 -3.902349 -3.875319 -3.86428 -3.9076 -3.88684 -3.915147 -3.919516 -3.899959 -3.852833 -3.874715 -3.868523 -3.887851 -3.950842 -4.064404 -4.024211 -3.98969 -3.9894 -3.99882 -3.998659 -4.005607 -4.005156 -4.026151 -4.062865 -4.060238 -4.056021 -4.025949 -4.044997 -4.047549 -4.037085 -4.02924 -4.028876 -4.023098 -4.034945 -4.055748 -4.057117 -4.047328 -4.063588 -4.066159 -4.05815 -4.058279 -4.072807 -4.122818 -4.124344 -4.124022 -4.189068 -4.143357 -4.14331 -4.130804 -4.134819 -4.173185 -4.212352 -4.349759 -4.318551 -4.368252 -4.368188 -4.240296 -4.459178 -4.506751 -4.452791 -4.402853 -4.374745 -4.536272 -4.455434 -4.515411 -4.617682 -4.631 -4.613746 -4.49669 -4.495849 -4.493145 -4.50001 -4.484731 -4.503536 -4.564983 -4.534604 -4.517505 -4.500853 -4.488745 -4.491082 -4.486711 -4.515778 -4.50755 -4.507161 -4.531535 -4.568465 -4.593409 -4.611438 -4.626071 -4.657425 -4.689403 -4.731324 -4.700707 -4.681287 -4.687012 -4.674716 -4.66957 -4.687726 -4.646194 -4.564777 -4.545519 -4.591591 -4.543827 -4.568461 -4.628416 -4.606151 -4.584452 -4.677073 -4.630257 -4.545538 -4.456983 -4.427161 -4.407609 -4.28336 -4.178589 -4.007154 -3.96867 -3.982525 -3.951445 -4.050292 -3.934328 -3.907116 -3.972981 -3.984648 -4.066755 -4.057151 -4.009057 -3.998172 -3.965767 -3.96087 -4.028573 -4.059068 -3.972855 -3.977459 -3.983431 -4.014128 -4.013712 -4.161055 -4.167944 -4.064323 -4.038792 -4.067531 -4.109423 -4.168618 -4.239321 -4.276215 -4.200572 -4.306146 -4.335989 -4.328828 -4.361954 -4.37451 -4.43462 -4.500452 -4.516975 -4.508741 -4.463305 -4.386968 -4.457126 -4.476746 -4.497453 -4.484195 -4.493433 -4.352863 -4.332267 -4.329823 -4.37631 -4.358916 -4.323807 -4.372369 -4.540485 -4.468627 -4.455493 -4.553756 -4.551479 -4.458414 -4.413455 -4.391613 -4.428345 -4.381445 -4.419401 -4.474796 -4.387284 -4.386571 -4.360536 -4.356565 -4.386037 -4.319837 -4.094243 -3.904977 -3.49419 -3.715451 -3.991417 -3.678921 -3.855281 -3.916481 -4.122648 -4.068995 -3.996091 -4.039762 -4.038609 -3.864893 -3.697891 -3.632865 -3.563432 -9999 -9999 -9999 -9999 -9999 -9999 -9999 -9999 -9999 -9999 -9999 -9999 -9999 -9999 -9999 -9999 -9999 -9999 -9999 -9999 -9999 -9999 -9999 -9999 -9999 -9999 -9999 -9999 -9999 -9999 -9999 -9999 -9999 -9999 -9999 -9999 -9999 -9999 -9999 -9999 -9999 -9999 -9999 -9999 -9999 -9999 -9999 -9999 -9999 -9999 -9999 -9999 -9999 -9999 -9999 -9999 -9999 -9999 -9999 -9999 -9999 -9999 -9999 -9999 -9999 -9999 -9999 -9999 -9999 -9999 -9999 -9999 -9999 -9999 -9999 -9999 -9999 -9999 -9999 -9999 -9999 -9999 -9999 -9999 -9999 -9999 -9999 -9999 -9999 -9999 -9999 -9999 -9999 -9999 -9999 -9999 -9999 -9999 -9999 -9999 -9999 -9999 -9999 -9999 -9999 -9999 -9999 -9999 
-9999 -9999 -9999 -9999 -9999 -9999 -9999 -9999 -9999 -9999 -9999 -9999 -9999 -9999 -9999 -9999 -9999 -9999 -9999 -9999 -9999 -9999 -9999 -9999 -9999 -9999 -9999 -9999 -9999 -9999 -9999 -9999 -9999 -9999 -9999 -9999 -9999 -9999 -9999 -9999 -9999 -9999 -9999 -9999 -9999 -9999 -9999 -9999 -9999 -9999 -9999 -9999 -9999 -9999 -9999 -9999 -9999 -9999 -9999 -9999 -9999 -9999 -9999 -9999 -9999 -9999 -9999 -9999 -9999 -9999 -9999 -9999 -9999 -9999 -9999 -9999 -9999 -9999 -9999 -9999 -9999 -9999 -9999 -9999 -9999 -9999 -9999 -9999 -9999 -9999 -9999 -9999 -9999 -9999 -9999 -9999 -9999 -9999 -9999 -9999 -9999 -9999 -9999 -9999 -9999 -9999 -9999 -2.012312 -2.013858 -2.014667 -2.044556 -2.076061 -2.094618 -2.100512 -2.117079 -2.143464 -2.178654 -2.205662 -2.201471 -2.231042 -2.256847 -2.270776 -2.264521 -2.297742 -2.317034 -2.348971 -2.380754 -2.403757 -2.416716 -2.416718 -2.449351 -2.462838 -2.479084 -2.487649 -2.491004 -2.519205 -2.523913 -2.522513 -2.526966 -2.529674 -2.554213 -2.557587 -2.558038 -2.606978 -2.665386 -2.63433 -2.670272 -2.678843 -2.711243 -2.71037 -2.719929 -2.721568 -2.743332 -2.739862 -2.754894 -2.778992 -2.806209 -2.819039 -2.826842 -2.841841 -2.844339 -2.8659 -2.869144 -2.87175 -2.872072 -2.86993 -2.872165 -2.869006 -2.884936 -2.872333 -2.872301 -2.877203 -2.870225 -2.87182 -2.872234 -2.869228 -2.865284 -2.860436 -2.862134 -2.83632 -2.834822 -2.837637 -2.79163 -2.793676 -2.798342 -2.818093 -2.817609 -2.811908 -2.809232 -2.808459 -2.808169 -2.801383 -2.808648 -2.826297 -2.839727 -2.838857 -2.840506 -2.81849 -2.886189 -2.863872 -2.882466 -2.875023 -2.861622 -2.84729 -2.822155 -2.785867 -2.776579 -2.783437 -2.784839 -2.780341 -2.7619 -2.773267 -2.774701 -2.775184 -2.79967 -2.799058 -2.814974 -2.810687 -2.80169 -2.831184 -2.825588 -2.824203 -2.824654 -2.827653 -2.809036 -2.792602 -2.797641 -2.798592 -2.822009 -2.81548 -2.804748 -2.808135 -2.825527 -2.818178 -2.801868 -2.799238 -2.828846 -2.861751 -2.87259 -2.912664 -2.912435 -2.930029 -2.927322 -2.922834 -2.917485 -2.922497 -2.891123 -2.895358 -2.858382 -2.887424 -2.864712 -2.849893 -2.813263 -2.800838 -2.785943 -2.786147 -2.789032 -2.773008 -2.781726 -2.766412 -2.757868 -2.770016 -2.777945 -2.769597 -2.760685 -2.752527 -2.749223 -2.730589 -2.723356 -2.728638 -2.723782 -2.730938 -2.741376 -2.740925 -2.747707 -2.747578 -2.713665 -2.716729 -2.725565 -9999 -9999 -9999 -9999 -9999 -9999 -9999 -9999 -9999 -9999 -9999 -9999 -9999 -9999 -9999 -9999 -9999 -9999 -9999 -9999 -9999 -9999 -9999 -9999 -9999 -9999 -9999 -9999 -9999 -9999 -9999 -9999 -2.724847 -2.903387 -2.861016 -2.941343 -2.96236 -9999 -9999 -9999 -9999 -3.080647 -3.076344 -3.183327 -3.195926 -3.160036 -3.196072 -3.38562 -3.388381 -3.308439 -3.481236 -3.496382 -3.486445 -3.564576 -3.668578 -3.823321 -3.834943 -3.884009 -3.889224 -3.882426 -3.94951 -3.974923 -3.902735 -3.883633 -3.906471 -3.853901 -3.781836 -3.786099 -3.737521 -3.719098 -3.744985 -3.742545 -3.680865 -3.718367 -3.719672 -3.834779 -3.923552 -4.00456 -3.999008 -3.943972 -3.944198 -3.955334 -3.92241 -3.891572 -3.891157 -3.917616 -3.944719 -3.933792 -3.930977 -3.914846 -3.897588 -3.93091 -3.978732 -3.958375 -3.909451 -3.955088 -4.033996 -3.92538 -3.917581 -3.939317 -3.95589 -4.003657 -4.032704 -4.032446 -4.029208 -3.998219 -3.991132 -4.000367 -4.085154 -4.062994 -4.056361 -4.046293 -4.030069 -4.034584 -4.039601 -4.051994 -4.048106 -4.078886 -4.06781 -4.065653 -4.033242 -4.055845 -4.039684 -4.051925 -4.059318 -4.058375 -4.071356 -4.069318 -4.110806 -4.12179 -4.136253 -4.15146 -4.180785 -4.189696 -4.174013 -4.158595 -4.14913 -4.184549 -4.165708 -4.161779 -4.184598 -4.2295 -4.350829 -4.34873 -4.22173 -4.292644 -4.448005 -4.44115 -4.384043 -4.375816 -4.462961 -4.350045 -4.515891 -4.542325 -4.673413 -4.63804 -4.546096 -4.502226 -4.492246 -4.485628 -4.48531 -4.49093 -4.557531 -4.628661 -4.609545 -4.543299 -4.549353 -4.524792 -4.488281 -4.498534 -4.491995 -4.48392 -4.573193 -4.556849 -4.551309 -4.554754 -4.557737 -4.621202 -4.711317 -4.638865 -4.623311 -4.668604 -4.693934 -4.711693 -4.665134 -4.646567 -4.631074 -4.608878 -4.613637 -4.564779 -4.553142 -4.569591 -4.553233 -4.529491 -4.570578 -4.607302 -4.504706 -4.550271 -4.505422 -4.306759 -4.365724 -4.503312 -4.235923 -4.144311 -4.000031 -3.973459 -3.95163 -3.94985 -4.0155 -3.928772 -3.926748 -4.038598 -3.975515 -3.982862 -4.073496 -4.012725 -3.974572 -3.980719 -4.094104 -4.011722 -3.982004 -3.981204 -3.998614 -4.019471 -4.071676 -4.06657 -4.122176 -4.108342 -4.040577 -4.066891 -4.090194 -4.17748 -4.193394 -4.182373 -4.269674 -4.311002 -4.335252 -4.335852 -4.363258 -4.368719 -4.428064 -4.488904 -4.535964 -4.432267 -4.452429 -4.372221 -4.476435 -4.502176 -4.480857 -4.411328 -4.349128 -4.327075 -4.376419 -4.432174 -4.476119 -4.439623 -4.381857 -4.438317 -4.436274 -4.482303 -4.542818 -4.680933 -4.588839 -4.492723 -4.46898 -4.718474 -4.761356 -4.507634 -4.188303 -4.209484 -4.24333 -4.261006 -4.392621 -4.324618 -4.199532 -4.145072 -3.859282 -3.649495 -3.813071 -3.770058 -3.70559 -3.445673 -3.895859 -4.037936 -3.931415 -3.892325 -3.963665 -3.991042 -3.842256 -3.770066 -3.59491 -3.46683 -3.430273 -9999 -9999 -9999 -9999 -9999 -9999 -9999 -9999 -9999 -9999 -9999 -9999 -9999 -9999 -9999 -9999 -9999 -9999 -9999 -9999 -9999 -9999 -9999 -9999 -9999 -9999 -9999 -9999 -9999 -9999 -9999 -9999 -9999 -9999 -9999 -9999 -9999 -9999 -9999 -9999 -9999 -9999 -9999 -9999 -9999 -9999 -9999 -9999 -9999 -9999 -9999 -9999 -9999 -9999 -9999 -9999 -9999 -9999 -9999 -9999 -9999 -9999 -9999 -9999 -9999 -9999 -9999 -9999 -9999 -9999 -9999 -9999 -9999 -9999 -9999 -9999 -9999 -9999 -9999 -9999 -9999 -9999 -9999 -9999 -9999 -9999 -9999 -9999 -9999 -9999 -9999 -9999 -9999 -9999 -9999 -9999 -9999 -9999 -9999 -9999 -9999 -9999 -9999 -9999 -9999 -9999 -9999 -9999 
-9999 -9999 -9999 -9999 -9999 -9999 -9999 -9999 -9999 -9999 -9999 -9999 -9999 -9999 -9999 -9999 -9999 -9999 -9999 -9999 -9999 -9999 -9999 -9999 -9999 -9999 -9999 -9999 -9999 -9999 -9999 -9999 -9999 -9999 -9999 -9999 -9999 -9999 -9999 -9999 -9999 -9999 -9999 -9999 -9999 -9999 -9999 -9999 -9999 -9999 -9999 -9999 -9999 -9999 -9999 -9999 -9999 -9999 -9999 -9999 -9999 -9999 -9999 -9999 -9999 -9999 -9999 -9999 -9999 -9999 -9999 -9999 -9999 -9999 -9999 -9999 -9999 -9999 -9999 -9999 -9999 -9999 -9999 -9999 -9999 -9999 -9999 -9999 -9999 -9999 -9999 -9999 -9999 -9999 -9999 -9999 -9999 -9999 -9999 -9999 -9999 -9999 -9999 -9999 -9999 -9999 -9999 -2.008912 -2.022253 -2.023867 -2.030869 -2.050159 -2.060324 -2.101499 -2.110798 -2.144449 -2.158007 -2.168257 -2.169352 -2.199286 -2.229902 -2.258225 -2.266138 -2.306885 -2.307207 -2.342216 -2.408409 -2.420527 -2.432919 -2.432822 -2.454986 -2.456178 -2.481395 -2.503297 -2.502556 -2.505537 -2.524362 -2.520817 -2.558449 -2.544317 -2.54137 -2.558876 -2.559391 -2.618009 -2.677666 -2.660423 -2.669947 -2.714514 -2.715303 -2.715593 -2.714031 -2.719192 -2.719128 -2.744846 -2.759809 -2.770365 -2.822394 -2.822523 -2.823895 -2.82296 -2.841887 -2.838192 -2.856921 -2.856889 -2.862935 -2.87845 -2.88098 -2.889797 -2.88256 -2.878273 -2.877451 -2.852238 -2.883797 -2.859675 -2.864026 -2.871484 -2.871951 -2.870533 -2.855945 -2.841883 -2.835402 -2.834628 -2.823939 -2.81814 -2.809314 -2.805 -2.809475 -2.834894 -2.827437 -2.826771 -2.819701 -2.80891 -2.817179 -2.821697 -2.83339 -2.800083 -2.814892 -2.844478 -2.863258 -2.874458 -2.867769 -2.873342 -2.865782 -2.883496 -2.840718 -2.799077 -2.746403 -2.780649 -2.759418 -2.783797 -2.754462 -2.747127 -2.747964 -2.768816 -2.787117 -2.789159 -2.785264 -2.798009 -2.817121 -2.831675 -2.837764 -2.828406 -2.819275 -2.812971 -2.807169 -2.802636 -2.788491 -2.814592 -2.81427 -2.810723 -2.794596 -2.805908 -2.808968 -2.795626 -2.778754 -2.822589 -2.854975 -2.885012 -2.913397 -2.92577 -2.922276 -2.967115 -2.941148 -2.923793 -2.914887 -2.940936 -2.900854 -2.940016 -2.863254 -2.850904 -2.865066 -2.837255 -2.821459 -2.796351 -2.801289 -2.799227 -2.774575 -2.760845 -2.778111 -2.785879 -2.769557 -2.76512 -2.751258 -2.756992 -2.766549 -2.752235 -2.741761 -2.731735 -2.723882 -2.712035 -2.71811 -2.72393 -2.719397 -2.731914 -2.731269 -2.725894 -2.731561 -2.716388 -9999 -9999 -9999 -9999 -9999 -9999 -9999 -9999 -9999 -9999 -9999 -9999 -9999 -9999 -9999 -9999 -9999 -9999 -9999 -9999 -9999 -9999 -9999 -9999 -9999 -9999 -9999 -9999 -9999 -9999 -9999 -9999 -2.724899 -2.724377 -2.809848 -2.754737 -2.90609 -9999 -9999 -2.937075 -3.044944 -3.043157 -3.03145 -3.236602 -3.110834 -3.194215 -3.150917 -3.273546 -3.324542 -3.262755 -3.310808 -3.496683 -3.46575 -3.468531 -3.532117 -3.671691 -3.702042 -3.82821 -3.850563 -3.897504 -3.918766 -3.936794 -3.881312 -3.854189 -3.819613 -3.820957 -3.764801 -3.758911 -3.938212 -3.915788 -3.810746 -3.815121 -3.650273 -3.642918 -3.768931 -3.750996 -3.815248 -3.87611 -3.945788 -3.966438 -3.927168 -3.924028 -3.949883 -3.944442 -3.912547 -3.942626 -3.954769 -3.930001 -3.913274 -3.922519 -3.892299 -3.915383 -3.942182 -3.977421 -3.969882 -3.923649 -3.91525 -3.957214 -3.954036 -3.986066 -4.049273 -4.052603 -4.044219 -4.06732 -4.002694 -3.93752 -3.969164 -3.962101 -3.990577 -4.049808 -4.043222 -4.05226 -4.029836 -4.010066 -4.01969 -4.067795 -4.078545 -4.057259 -4.06821 -4.081682 -4.074621 -4.08467 -4.069196 -4.061803 -4.062206 -4.055314 -4.047544 -4.081825 -4.099457 -4.108161 -4.118315 -4.130979 -4.163241 -4.214458 -4.157835 -4.149646 -4.149452 -4.174896 -4.21129 -4.160251 -4.167822 -4.185668 -4.325125 -4.346915 -4.296995 -4.228371 -4.290323 -4.413893 -4.378954 -4.392283 -4.385086 -4.367234 -4.387118 -4.471613 -4.549054 -4.671604 -4.664758 -4.57414 -4.550582 -4.491632 -4.494998 -4.500748 -4.510903 -4.523587 -4.620463 -4.646737 -4.667329 -4.601416 -4.538952 -4.501338 -4.485126 -4.477242 -4.479804 -4.525268 -4.551312 -4.541584 -4.500249 -4.558078 -4.606708 -4.674818 -4.610391 -4.577273 -4.612022 -4.684132 -4.723713 -4.657295 -4.599031 -4.699429 -4.612621 -4.540291 -4.563215 -4.560215 -4.588008 -4.521178 -4.513006 -4.53028 -4.467551 -4.39741 -4.405029 -4.409698 -4.350263 -4.337211 -4.422792 -4.39754 -4.105429 -4.024964 -3.974925 -3.933279 -3.925861 -3.922359 -3.945444 -3.917137 -3.910691 -3.955094 -3.947874 -4.034888 -4.034256 -3.98792 -3.992724 -4.037233 -4.019434 -3.988435 -3.97914 -3.985692 -3.987819 -4.111811 -4.058832 -4.099462 -4.102966 -4.077774 -4.079257 -4.088686 -4.117812 -4.181053 -4.22217 -4.30625 -4.326248 -4.371099 -4.352618 -4.359474 -4.381384 -4.38405 -4.445455 -4.494249 -4.410755 -4.431551 -4.454417 -4.368356 -4.431463 -4.397668 -4.360815 -4.463148 -4.384031 -4.446637 -4.461606 -4.50535 -4.491526 -4.531241 -4.589972 -4.613219 -4.593218 -4.659986 -4.683079 -4.704308 -4.659365 -4.672104 -4.996922 -4.997071 -5.069457 -4.895477 -4.490292 -4.203552 -4.217698 -3.972528 -3.998044 -4.021188 -3.957659 -3.874299 -3.986638 -4.184355 -4.239604 -3.973883 -3.350532 -3.859739 -3.919065 -3.954007 -3.768947 -4.031865 -4.098717 -3.92223 -3.896047 -3.851644 -3.644742 -3.333837 -9999 -9999 -9999 -9999 -9999 -9999 -9999 -9999 -9999 -9999 -9999 -9999 -9999 -9999 -9999 -9999 -9999 -9999 -9999 -9999 -9999 -9999 -9999 -9999 -9999 -9999 -9999 -9999 -9999 -9999 -9999 -9999 -9999 -9999 -9999 -9999 -9999 -9999 -9999 -9999 -9999 -9999 -9999 -9999 -9999 -9999 -9999 -9999 -9999 -9999 -9999 -9999 -9999 -9999 -9999 -9999 -9999 -9999 -9999 -9999 -9999 -9999 -9999 -9999 -9999 -9999 -9999 -9999 -9999 -9999 -9999 -9999 -9999 -9999 -9999 -9999 -9999 -9999 -9999 -9999 -9999 -9999 -9999 -9999 -9999 -9999 -9999 -9999 -9999 -9999 -9999 -9999 -9999 -9999 -9999 -9999 -9999 -9999 -9999 -9999 -9999 -9999 -9999 -9999 -9999 -9999 -9999 -9999 
-9999 -9999 -9999 -9999 -9999 -9999 -9999 -9999 -9999 -9999 -9999 -9999 -9999 -9999 -9999 -9999 -9999 -9999 -9999 -9999 -9999 -9999 -9999 -9999 -9999 -9999 -9999 -9999 -9999 -9999 -9999 -9999 -9999 -9999 -9999 -9999 -9999 -9999 -9999 -9999 -9999 -9999 -9999 -9999 -9999 -9999 -9999 -9999 -9999 -9999 -9999 -9999 -9999 -9999 -9999 -9999 -9999 -9999 -9999 -9999 -9999 -9999 -9999 -9999 -9999 -9999 -9999 -9999 -9999 -9999 -9999 -9999 -9999 -9999 -9999 -9999 -9999 -9999 -9999 -9999 -9999 -9999 -9999 -9999 -9999 -9999 -9999 -9999 -9999 -9999 -9999 -9999 -9999 -9999 -9999 -9999 -9999 -9999 -9999 -9999 -9999 -9999 -9999 -9999 -9999 -9999 -9999 -2.026066 -2.04661 -2.060966 -2.07304 -2.063498 -2.053295 -2.061336 -2.125034 -2.133446 -2.132866 -2.162116 -2.170158 -2.175847 -2.224245 -2.241524 -2.312268 -2.313047 -2.317334 -2.350118 -2.405347 -2.417787 -2.444818 -2.430405 -2.455791 -2.469728 -2.480218 -2.50152 -2.497814 -2.506085 -2.510211 -2.515027 -2.548105 -2.568669 -2.539566 -2.555469 -2.578436 -2.653928 -2.688741 -2.643657 -2.670938 -2.690272 -2.695075 -2.698442 -2.704494 -2.718704 -2.722811 -2.737891 -2.765845 -2.788066 -2.801219 -2.848974 -2.842751 -2.859698 -2.859509 -2.830346 -2.84604 -2.848833 -2.847105 -2.846396 -2.898421 -2.901084 -2.88459 -2.883156 -2.892628 -2.879961 -2.879735 -2.87561 -2.878345 -2.876337 -2.884016 -2.871959 -2.853719 -2.851979 -2.825835 -2.837854 -2.821231 -2.83808 -2.821618 -2.818398 -2.812583 -2.808688 -2.830581 -2.83924 -2.813816 -2.803258 -2.817263 -2.811021 -2.804611 -2.799087 -2.823017 -2.836581 -2.829216 -2.833116 -2.866978 -2.872004 -2.864445 -2.864413 -2.873518 -2.830245 -2.727718 -2.727621 -2.773597 -2.770221 -2.757835 -2.744515 -2.744032 -2.741051 -2.760091 -2.771806 -2.782665 -2.782955 -2.801151 -2.819575 -2.817507 -2.817475 -2.817136 -2.814695 -2.811258 -2.80372 -2.80343 -2.823783 -2.816567 -2.80758 -2.813378 -2.821017 -2.819497 -2.782711 -2.786132 -2.846599 -2.875489 -2.889257 -2.901314 -2.909404 -2.908953 -2.966562 -2.9562 -2.948191 -2.928826 -2.935596 -2.920384 -2.945513 -2.893757 -2.881327 -2.852953 -2.844428 -2.832431 -2.814309 -2.827359 -2.809487 -2.78301 -2.771525 -2.769043 -2.790354 -2.773242 -2.758742 -2.760259 -2.762132 -2.77668 -2.742651 -2.731945 -2.731753 -2.728606 -2.726189 -2.717134 -2.720882 -2.712259 -2.711647 -2.721244 -2.720201 -2.708871 -9999 -9999 -9999 -9999 -9999 -9999 -9999 -9999 -9999 -9999 -9999 -9999 -9999 -9999 -9999 -9999 -9999 -9999 -9999 -9999 -9999 -9999 -9999 -9999 -9999 -9999 -9999 -9999 -9999 -9999 -9999 -9999 -9999 -9999 -9999 -2.73132 -2.847733 -2.854657 -2.873285 -2.855055 -2.970988 -3.079518 -3.019448 -3.016107 -3.113676 -3.055275 -3.131896 -3.173479 -3.305245 -3.188345 -3.222834 -3.250454 -3.436727 -3.432688 -3.43363 -3.484048 -3.623554 -3.598974 -3.740703 -3.786548 -3.821772 -3.800721 -3.849129 -3.852642 -3.885024 -3.803129 -3.823509 -3.817406 -3.726008 -3.942019 -3.915236 -3.843417 -3.88261 -3.752073 -3.709476 -3.652563 -3.739425 -3.725068 -3.83209 -3.897041 -3.951143 -3.921724 -3.964895 -3.967041 -3.943644 -3.972662 -3.94401 -3.91072 -3.890407 -3.902033 -3.898075 -3.872985 -3.876861 -3.900115 -3.914829 -3.907558 -3.94086 -3.91077 -4.027102 -4.026207 -3.988271 -4.0863 -4.125133 -4.005945 -3.970607 -3.969093 -3.949037 -3.937303 -3.938472 -3.967669 -4.009573 -4.011232 -4.016663 -3.968112 -4.000417 -4.007851 -4.016275 -4.026825 -4.041471 -4.067367 -4.079065 -4.060707 -4.058269 -4.07869 -4.07385 -4.119905 -4.119905 -4.093231 -4.105543 -4.123359 -4.116171 -4.123457 -4.133908 -4.146164 -4.196419 -4.134066 -4.135001 -4.190348 -4.142293 -4.169188 -4.194019 -4.178131 -4.194147 -4.219769 -4.311857 -4.252488 -4.209165 -4.438057 -4.4249 -4.337566 -4.370918 -4.385115 -4.329635 -4.380794 -4.405385 -4.492346 -4.615476 -4.644393 -4.584408 -4.618506 -4.491393 -4.52653 -4.48285 -4.499259 -4.496004 -4.569696 -4.550048 -4.620117 -4.612176 -4.539476 -4.549036 -4.509939 -4.50046 -4.519742 -4.503952 -4.509943 -4.52082 -4.487302 -4.549603 -4.611438 -4.648052 -4.600149 -4.538846 -4.616027 -4.715736 -4.675128 -4.652394 -4.653067 -4.634503 -4.602576 -4.566207 -4.590571 -4.564734 -4.487161 -4.493608 -4.500243 -4.542491 -4.567848 -4.508841 -4.476987 -4.479742 -4.471967 -4.412946 -4.432561 -4.527642 -4.288538 -4.038291 -3.961493 -3.943693 -3.951571 -3.960255 -3.942946 -3.968558 -3.933803 -3.936513 -3.929072 -3.95604 -4.054017 -4.044468 -4.004691 -4.041505 -4.016335 -4.024903 -3.972268 -3.975762 -4.004373 -4.158194 -4.026757 -4.078488 -4.083395 -4.083178 -4.145772 -4.08565 -4.114715 -4.139318 -4.251561 -4.187792 -4.340297 -4.330447 -4.35187 -4.367759 -4.387154 -4.402941 -4.414522 -4.458079 -4.474924 -4.536104 -4.375439 -4.43683 -4.343783 -4.345884 -4.434886 -4.415704 -4.387696 -4.401651 -4.513539 -4.495906 -4.540981 -4.681206 -4.673333 -4.625911 -4.606315 -4.682652 -4.723536 -4.603328 -4.645719 -4.802117 -5.035207 -5.180369 -4.977658 -4.733879 -4.569787 -4.420613 -4.254214 -4.213326 -4.224801 -4.173137 -4.171279 -4.169791 -4.182179 -4.076904 -4.058466 -3.935851 -3.49469 -3.556846 -3.585649 -3.642592 -3.567889 -3.696876 -3.858913 -3.838823 -3.804586 -3.730861 -3.508526 -3.315674 -9999 -9999 -9999 -9999 -9999 -9999 -9999 -9999 -9999 -9999 -9999 -9999 -9999 -9999 -9999 -9999 -9999 -9999 -9999 -9999 -9999 -9999 -9999 -9999 -9999 -9999 -9999 -9999 -9999 -9999 -9999 -9999 -9999 -9999 -9999 -9999 -9999 -9999 -9999 -9999 -9999 -9999 -9999 -9999 -9999 -9999 -9999 -9999 -9999 -9999 -9999 -9999 -9999 -9999 -9999 -9999 -9999 -9999 -9999 -9999 -9999 -9999 -9999 -9999 -9999 -9999 -9999 -9999 -9999 -9999 -9999 -9999 -9999 -9999 -9999 -9999 -9999 -9999 -9999 -9999 -9999 -9999 -9999 -9999 -9999 -9999 -9999 -9999 -9999 -9999 -9999 -9999 -9999 -9999 -9999 -9999 -9999 -9999 -9999 -9999 -9999 -9999 -9999 -9999 -9999 -9999 -9999 -9999 
-9999 -9999 -9999 -9999 -9999 -9999 -9999 -9999 -9999 -9999 -9999 -9999 -9999 -9999 -9999 -9999 -9999 -9999 -9999 -9999 -9999 -9999 -9999 -9999 -9999 -9999 -9999 -9999 -9999 -9999 -9999 -9999 -9999 -9999 -9999 -9999 -9999 -9999 -9999 -9999 -9999 -9999 -9999 -9999 -9999 -9999 -9999 -9999 -9999 -9999 -9999 -9999 -9999 -9999 -9999 -9999 -9999 -9999 -9999 -9999 -9999 -9999 -9999 -9999 -9999 -9999 -9999 -9999 -9999 -9999 -9999 -9999 -9999 -9999 -9999 -9999 -9999 -9999 -9999 -9999 -9999 -9999 -9999 -9999 -9999 -9999 -9999 -9999 -9999 -9999 -9999 -9999 -9999 -9999 -9999 -9999 -9999 -9999 -9999 -9999 -9999 -9999 -9999 -9999 -9999 -9999 -9999 -2.044386 -2.034443 -2.047752 -2.084522 -2.094509 -2.110047 -2.110304 -2.084285 -2.120615 -2.133607 -2.161986 -2.201397 -2.169804 -2.195931 -2.233793 -2.279987 -2.297073 -2.31418 -2.35962 -2.382945 -2.388711 -2.410777 -2.4551 -2.461747 -2.481678 -2.495187 -2.45885 -2.501059 -2.500994 -2.514843 -2.532888 -2.534402 -2.541961 -2.533629 -2.540642 -2.58619 -2.626785 -2.663186 -2.627902 -2.65209 -2.701456 -2.710819 -2.701263 -2.730821 -2.737673 -2.750769 -2.761496 -2.783537 -2.791576 -2.790996 -2.832658 -2.838687 -2.838461 -2.856861 -2.848308 -2.846403 -2.868077 -2.865327 -2.86581 -2.889086 -2.900486 -2.904354 -2.899844 -2.88501 -2.885042 -2.892435 -2.886838 -2.886613 -2.87899 -2.895445 -2.892689 -2.880587 -2.864813 -2.837637 -2.850239 -2.840722 -2.836291 -2.838724 -2.835807 -2.838692 -2.831464 -2.816914 -2.821532 -2.811795 -2.796864 -2.79027 -2.79642 -2.788173 -2.808201 -2.8147 -2.823233 -2.815932 -2.818398 -2.823257 -2.832713 -2.851506 -2.857253 -2.864026 -2.813659 -2.74794 -2.733356 -2.750124 -2.754528 -2.756414 -2.714959 -2.726811 -2.728608 -2.751126 -2.751061 -2.768431 -2.797553 -2.811095 -2.821591 -2.834576 -2.814881 -2.789726 -2.790349 -2.804891 -2.801344 -2.801119 -2.802705 -2.811713 -2.809898 -2.799063 -2.798999 -2.811327 -2.795279 -2.806446 -2.859177 -2.867148 -2.882612 -2.888838 -2.894916 -2.891962 -2.932896 -2.931126 -2.964803 -2.94055 -2.908638 -2.940362 -2.934063 -2.941049 -2.90304 -2.874497 -2.861266 -2.850536 -2.839737 -2.826686 -2.810417 -2.800714 -2.791121 -2.803655 -2.78029 -2.773693 -2.771384 -2.771944 -2.749388 -2.760295 -2.755412 -2.73125 -2.724578 -2.714693 -2.73025 -2.727429 -2.731293 -2.727154 -2.730298 -2.729025 -2.701302 -2.701704 -9999 -9999 -9999 -9999 -9999 -9999 -9999 -9999 -9999 -9999 -9999 -9999 -9999 -9999 -9999 -9999 -9999 -9999 -9999 -9999 -9999 -9999 -9999 -9999 -9999 -9999 -9999 -9999 -9999 -9999 -9999 -9999 -9999 -9999 -2.865991 -2.858714 -2.846927 -2.828833 -2.822535 -2.825921 -2.82474 -2.887007 -2.956167 -2.941726 -2.963654 -2.966294 -3.166723 -3.043578 -3.177906 -3.148453 -3.195382 -3.252443 -3.314139 -3.292031 -3.341673 -3.444164 -3.472205 -3.526624 -3.623284 -3.644735 -3.684276 -3.669565 -3.809418 -3.809275 -3.778179 -3.77812 -3.786835 -3.807271 -3.755006 -3.862046 -3.850248 -3.885054 -3.892881 -3.887939 -3.848619 -3.738839 -3.678977 -3.671105 -3.732737 -3.828492 -3.8979 -3.933537 -3.912001 -3.929067 -3.935672 -3.968308 -3.978966 -3.963916 -3.930898 -3.940027 -3.947256 -3.929922 -3.895983 -3.870805 -3.886423 -3.915491 -3.962449 -3.897224 -4.015607 -4.125945 -4.00508 -4.063066 -4.004005 -3.96157 -3.890834 -3.939832 -3.939119 -3.920563 -3.942713 -3.983479 -4.007853 -4.03651 -4.046635 -4.017249 -4.0153 -4.044425 -4.054972 -4.058493 -4.133873 -4.121413 -4.124593 -4.091803 -4.065274 -4.108119 -4.107332 -4.122197 -4.11265 -4.107311 -4.121775 -4.120785 -4.142751 -4.136276 -4.134214 -4.14647 -4.151139 -4.13616 -4.169735 -4.165304 -4.166078 -4.141398 -4.163525 -4.164107 -4.20786 -4.259358 -4.259141 -4.253865 -4.237411 -4.404694 -4.4362 -4.301317 -4.379902 -4.399307 -4.404496 -4.396842 -4.405907 -4.435042 -4.569096 -4.63342 -4.610408 -4.627584 -4.538526 -4.54872 -4.486885 -4.484871 -4.492557 -4.507612 -4.529631 -4.595448 -4.600927 -4.551661 -4.564483 -4.495513 -4.490899 -4.502228 -4.523135 -4.50843 -4.58731 -4.534028 -4.578694 -4.510539 -4.508397 -4.528232 -4.571761 -4.572118 -4.636373 -4.600545 -4.661614 -4.586146 -4.582304 -4.582953 -4.567404 -4.590843 -4.536177 -4.507778 -4.568403 -4.586067 -4.505826 -4.623128 -4.601076 -4.554807 -4.547184 -4.481709 -4.482646 -4.436663 -4.440116 -4.470175 -4.073793 -4.016688 -3.95514 -3.953671 -3.953317 -3.9616 -3.948387 -3.973567 -3.92854 -3.904233 -3.928045 -4.038658 -4.009356 -4.017753 -4.039297 -4.014564 -4.032941 -4.031269 -4.010341 -4.018259 -4.054657 -4.078491 -4.037485 -4.054657 -4.051738 -4.113787 -4.115106 -4.145576 -4.219846 -4.192063 -4.29638 -4.335537 -4.361674 -4.361598 -4.399315 -4.395966 -4.400938 -4.429787 -4.427581 -4.447298 -4.501688 -4.463027 -4.480647 -4.393251 -4.496504 -4.420006 -4.356311 -4.375444 -4.444389 -4.504388 -4.58606 -4.602446 -4.697798 -4.681001 -4.650541 -4.616589 -4.700954 -4.764579 -4.670381 -4.865075 -4.898743 -5.012022 -4.944981 -4.702874 -4.650509 -4.678888 -4.592274 -4.549873 -4.566439 -4.50828 -4.422459 -4.340232 -4.124385 -3.996164 -3.970551 -3.699452 -3.52721 -3.425701 -3.488346 -3.414929 -3.592726 -3.563312 -3.328532 -3.654783 -3.680413 -3.751566 -3.721654 -3.448958 -9999 -9999 -9999 -9999 -9999 -9999 -9999 -9999 -9999 -9999 -9999 -9999 -9999 -9999 -9999 -9999 -9999 -9999 -9999 -9999 -9999 -9999 -9999 -9999 -9999 -9999 -9999 -9999 -9999 -9999 -9999 -9999 -9999 -9999 -9999 -9999 -9999 -9999 -9999 -9999 -9999 -9999 -9999 -9999 -9999 -9999 -9999 -9999 -9999 -9999 -9999 -9999 -9999 -9999 -9999 -9999 -9999 -9999 -9999 -9999 -9999 -9999 -9999 -9999 -9999 -9999 -9999 -9999 -9999 -9999 -9999 -9999 -9999 -9999 -9999 -9999 -9999 -9999 -9999 -9999 -9999 -9999 -9999 -9999 -9999 -9999 -9999 -9999 -9999 -9999 -9999 -9999 -9999 -9999 -9999 -9999 -9999 -9999 -9999 -9999 -9999 -9999 -9999 -9999 -9999 -9999 -9999 -9999 -9999 
-9999 -9999 -9999 -9999 -9999 -9999 -9999 -9999 -9999 -9999 -9999 -9999 -9999 -9999 -9999 -9999 -9999 -9999 -9999 -9999 -9999 -9999 -9999 -9999 -9999 -9999 -9999 -9999 -9999 -9999 -9999 -9999 -9999 -9999 -9999 -9999 -9999 -9999 -9999 -9999 -9999 -9999 -9999 -9999 -9999 -9999 -9999 -9999 -9999 -9999 -9999 -9999 -9999 -9999 -9999 -9999 -9999 -9999 -9999 -9999 -9999 -9999 -9999 -9999 -9999 -9999 -9999 -9999 -9999 -9999 -9999 -9999 -9999 -9999 -9999 -9999 -9999 -9999 -9999 -9999 -9999 -9999 -9999 -9999 -9999 -9999 -9999 -9999 -9999 -9999 -9999 -9999 -9999 -9999 -9999 -9999 -9999 -9999 -9999 -9999 -9999 -9999 -9999 -9999 -9999 -9999 -9999 -2.057295 -2.040725 -2.051022 -2.09308 -2.090727 -2.110175 -2.078242 -2.081158 -2.137846 -2.1382 -2.160533 -2.177685 -2.179675 -2.219519 -2.229701 -2.227469 -2.274555 -2.254708 -2.333014 -2.361691 -2.399404 -2.406126 -2.41362 -2.443075 -2.472332 -2.476909 -2.490139 -2.505644 -2.508803 -2.501381 -2.533538 -2.529856 -2.530984 -2.534819 -2.535143 -2.593473 -2.600615 -2.616775 -2.617347 -2.660866 -2.678377 -2.697947 -2.7184 -2.723315 -2.737783 -2.750231 -2.764858 -2.777352 -2.797338 -2.789708 -2.801208 -2.819149 -2.830435 -2.836233 -2.853585 -2.843016 -2.846274 -2.870454 -2.879632 -2.89592 -2.902922 -2.895083 -2.899959 -2.891268 -2.897002 -2.897985 -2.904447 -2.880524 -2.883086 -2.875656 -2.878923 -2.870575 -2.863541 -2.859093 -2.845121 -2.832612 -2.821439 -2.820487 -2.841758 -2.819628 -2.82326 -2.803728 -2.824716 -2.792101 -2.782222 -2.784816 -2.778322 -2.777806 -2.77758 -2.80131 -2.804494 -2.798632 -2.808427 -2.808201 -2.812842 -2.812777 -2.836537 -2.833245 -2.782414 -2.748313 -2.722828 -2.722506 -2.734736 -2.733382 -2.740813 -2.733677 -2.730304 -2.738745 -2.771305 -2.773734 -2.777896 -2.79656 -2.807017 -2.814076 -2.814173 -2.813781 -2.811412 -2.816139 -2.805607 -2.814317 -2.796956 -2.801038 -2.819858 -2.815184 -2.811236 -2.809648 -2.791828 -2.820072 -2.842944 -2.859136 -2.881453 -2.88747 -2.898107 -2.88419 -2.899458 -2.963762 -2.986046 -2.914117 -2.922752 -2.934576 -2.919813 -2.909634 -2.908154 -2.926199 -2.905186 -2.87137 -2.854044 -2.835639 -2.815058 -2.793481 -2.791435 -2.795258 -2.80229 -2.81428 -2.771195 -2.782653 -2.749187 -2.742077 -2.763252 -2.748595 -2.738706 -2.730374 -2.720301 -2.708086 -2.714403 -2.73002 -2.71564 -2.708929 -2.712099 -2.688535 -9999 -9999 -9999 -9999 -9999 -9999 -9999 -9999 -9999 -9999 -9999 -9999 -9999 -9999 -9999 -9999 -9999 -9999 -9999 -9999 -9999 -9999 -9999 -9999 -9999 -9999 -9999 -9999 -9999 -9999 -9999 -9999 -9999 -2.69682 -2.744084 -2.869029 -2.760263 -2.777903 -2.787175 -2.82935 -2.833821 -2.832432 -2.839779 -2.864381 -2.920089 -2.925845 -3.103256 -3.123951 -3.178821 -3.213144 -3.266443 -3.349031 -3.354922 -3.358286 -3.406533 -3.440819 -3.437495 -3.457528 -3.461511 -3.539732 -3.598235 -3.683175 -3.842354 -3.828563 -3.761419 -3.693317 -3.706481 -3.889286 -3.82734 -3.829346 -3.81963 -3.877202 -3.942291 -3.928178 -3.946821 -3.900975 -3.77717 -3.712417 -3.667802 -3.756691 -3.825783 -3.917037 -3.931184 -3.935642 -3.901791 -3.936576 -3.975309 -4.007868 -3.967673 -3.960625 -3.942647 -3.897903 -3.895057 -3.863876 -3.95414 -3.925243 -3.987691 -4.016228 -4.051495 -4.06855 -3.968167 -3.981412 -3.978726 -3.919229 -3.94593 -3.960521 -3.963741 -3.944243 -4.013585 -4.051639 -4.072999 -4.132983 -4.099233 -4.116158 -4.106684 -4.10771 -4.070618 -4.06792 -4.10257 -4.14186 -4.131692 -4.104668 -4.104088 -4.136165 -4.147567 -4.146826 -4.13552 -4.139937 -4.116155 -4.123713 -4.156664 -4.164073 -4.169097 -4.19909 -4.179268 -4.170714 -4.166271 -4.15431 -4.166173 -4.144528 -4.150616 -4.157011 -4.256146 -4.330349 -4.255264 -4.224737 -4.277283 -4.409144 -4.542802 -4.504393 -4.465494 -4.460228 -4.436504 -4.429293 -4.430045 -4.517756 -4.549068 -4.63435 -4.569618 -4.503965 -4.496579 -4.51854 -4.495377 -4.501482 -4.506607 -4.506356 -4.523137 -4.585822 -4.593582 -4.608438 -4.553668 -4.513877 -4.512739 -4.527215 -4.583293 -4.539046 -4.567317 -4.554816 -4.528226 -4.551889 -4.520528 -4.520108 -4.54473 -4.530575 -4.552607 -4.545293 -4.676426 -4.652961 -4.569828 -4.554537 -4.553121 -4.549617 -4.523282 -4.513129 -4.543416 -4.59732 -4.48555 -4.59091 -4.558339 -4.491178 -4.516299 -4.478452 -4.430046 -4.410136 -4.528172 -4.468605 -4.212611 -4.017973 -3.993909 -3.96983 -3.947527 -3.968828 -3.986084 -3.990677 -3.944253 -3.999915 -3.922966 -4.054138 -3.936774 -3.985537 -4.049374 -3.983798 -3.987024 -3.955843 -3.966588 -3.972931 -4.02266 -4.035636 -4.050022 -4.07805 -4.07032 -4.068835 -4.101068 -4.168814 -4.176588 -4.270236 -4.248234 -4.324419 -4.380157 -4.384567 -4.39368 -4.397921 -4.419766 -4.423141 -4.424012 -4.442464 -4.449789 -4.343512 -4.360779 -4.558168 -4.563174 -4.392688 -4.377482 -4.420629 -4.475736 -4.512845 -4.560073 -4.554028 -4.618073 -4.612547 -4.649954 -4.616898 -4.666595 -4.654883 -4.772307 -4.875308 -4.925595 -4.907711 -4.720986 -4.683932 -4.634105 -4.660563 -4.616471 -4.582196 -4.595519 -4.490125 -4.397558 -4.362381 -4.225572 -3.97175 -3.86067 -3.645343 -3.49298 -3.829629 -3.682479 -3.76349 -4.009647 -4.138446 -4.204022 -3.612804 -3.404837 -3.48851 -3.79354 -3.436111 -3.328079 -9999 -9999 -9999 -9999 -9999 -9999 -9999 -9999 -9999 -9999 -9999 -9999 -9999 -9999 -9999 -9999 -9999 -9999 -9999 -9999 -9999 -9999 -9999 -9999 -9999 -9999 -9999 -9999 -9999 -9999 -9999 -9999 -9999 -9999 -9999 -9999 -9999 -9999 -9999 -9999 -9999 -9999 -9999 -9999 -9999 -9999 -9999 -9999 -9999 -9999 -9999 -9999 -9999 -9999 -9999 -9999 -9999 -9999 -9999 -9999 -9999 -9999 -9999 -9999 -9999 -9999 -9999 -9999 -9999 -9999 -9999 -9999 -9999 -9999 -9999 -9999 -9999 -9999 -9999 -9999 -9999 -9999 -9999 -9999 -9999 -9999 -9999 -9999 -9999 -9999 -9999 -9999 -9999 -9999 -9999 -9999 -9999 -9999 -9999 -9999 -9999 -9999 -9999 -9999 -9999 -9999 -9999 -9999 
-9999 -9999 -9999 -9999 -9999 -9999 -9999 -9999 -9999 -9999 -9999 -9999 -9999 -9999 -9999 -9999 -9999 -9999 -9999 -9999 -9999 -9999 -9999 -9999 -9999 -9999 -9999 -9999 -9999 -9999 -9999 -9999 -9999 -9999 -9999 -9999 -9999 -9999 -9999 -9999 -9999 -9999 -9999 -9999 -9999 -9999 -9999 -9999 -9999 -9999 -9999 -9999 -9999 -9999 -9999 -9999 -9999 -9999 -9999 -9999 -9999 -9999 -9999 -9999 -9999 -9999 -9999 -9999 -9999 -9999 -9999 -9999 -9999 -9999 -9999 -9999 -9999 -9999 -9999 -9999 -9999 -9999 -9999 -9999 -9999 -9999 -9999 -9999 -9999 -9999 -9999 -9999 -9999 -9999 -9999 -9999 -9999 -9999 -9999 -9999 -9999 -9999 -9999 -9999 -9999 -9999 -2.032284 -2.068202 -2.019869 -2.052845 -2.091577 -2.097995 -2.085984 -2.078789 -2.110992 -2.142197 -2.162813 -2.143192 -2.177559 -2.199152 -2.219369 -2.281309 -2.282593 -2.263921 -2.301731 -2.332534 -2.340186 -2.365201 -2.371891 -2.398984 -2.40288 -2.455651 -2.47765 -2.477747 -2.515257 -2.518803 -2.517263 -2.528355 -2.549136 -2.557757 -2.557886 -2.565025 -2.609785 -2.605243 -2.614459 -2.613524 -2.6587 -2.675407 -2.703312 -2.713466 -2.709358 -2.730273 -2.738333 -2.772097 -2.770539 -2.770764 -2.775991 -2.806343 -2.843127 -2.795669 -2.835461 -2.839472 -2.84061 -2.836945 -2.846299 -2.876285 -2.88383 -2.911506 -2.93095 -2.883746 -2.882375 -2.879799 -2.897131 -2.902041 -2.901203 -2.902921 -2.887368 -2.87894 -2.864065 -2.876302 -2.852441 -2.844891 -2.844762 -2.874383 -2.821618 -2.826997 -2.813854 -2.803289 -2.801279 -2.80534 -2.80505 -2.789864 -2.766711 -2.776726 -2.777457 -2.772923 -2.777194 -2.77758 -2.783829 -2.787847 -2.789609 -2.80964 -2.810977 -2.822598 -2.83557 -2.783639 -2.725213 -2.716194 -2.71629 -2.714545 -2.715104 -2.714685 -2.742711 -2.754249 -2.757102 -2.76633 -2.781475 -2.782103 -2.785519 -2.792921 -2.802796 -2.827356 -2.832553 -2.813711 -2.825129 -2.82558 -2.819923 -2.817098 -2.813962 -2.800655 -2.817384 -2.809826 -2.809874 -2.783025 -2.80378 -2.855036 -2.869782 -2.873659 -2.889581 -2.895926 -2.894843 -2.924413 -2.941135 -2.941103 -2.932867 -2.941965 -2.936152 -2.931199 -2.933482 -2.932991 -2.946394 -2.904396 -2.901512 -2.8586 -2.845947 -2.83492 -2.811252 -2.798342 -2.769143 -2.794243 -2.788625 -2.782886 -2.811008 -2.75999 -2.743732 -2.740691 -2.739883 -2.736318 -2.740986 -2.732364 -2.72865 -2.737993 -2.714951 -2.724792 -2.704964 -2.699737 -2.705277 -9999 -9999 -9999 -9999 -9999 -9999 -9999 -9999 -9999 -9999 -9999 -9999 -9999 -9999 -9999 -9999 -9999 -9999 -9999 -9999 -9999 -9999 -9999 -9999 -9999 -9999 -9999 -9999 -9999 -9999 -9999 -9999 -9999 -9999 -2.688514 -2.699059 -2.714579 -2.743588 -2.757059 -2.818455 -2.829458 -2.805626 -2.806178 -2.827853 -2.876824 -2.922923 -3.066778 -3.162327 -3.188486 -3.304676 -3.256661 -3.31491 -3.438348 -3.406812 -3.361937 -3.415207 -3.441489 -3.500921 -3.545513 -3.610326 -3.604169 -3.608292 -3.715512 -3.742418 -3.714057 -3.6674 -3.697841 -3.807814 -3.790327 -3.807955 -3.795217 -3.857013 -3.877708 -3.880658 -3.907591 -3.887415 -3.810421 -3.750926 -3.708856 -3.709605 -3.781104 -3.916764 -3.921698 -3.975977 -3.930852 -3.926225 -4.030229 -3.94391 -3.900551 -3.918431 -3.934996 -3.918473 -3.906426 -3.87901 -3.902189 -3.942873 -3.933874 -3.962023 -4.026084 -4.018491 -3.940127 -4.01332 -3.994295 -3.967981 -4.003395 -4.045622 -4.018811 -4.008773 -4.016487 -4.071643 -4.0911 -4.117003 -4.068759 -4.094866 -4.151886 -4.038533 -4.094083 -4.121016 -4.121983 -4.152473 -4.132768 -4.129317 -4.140469 -4.155738 -4.152096 -4.117688 -4.114696 -4.11991 -4.119781 -4.124293 -4.143744 -4.121193 -4.141149 -4.137185 -4.128289 -4.140674 -4.1482 -4.142355 -4.142419 -4.143728 -4.155511 -4.19356 -4.309035 -4.322733 -4.221064 -4.209283 -4.246531 -4.397584 -4.475091 -4.534096 -4.534779 -4.539839 -4.528777 -4.516233 -4.50021 -4.551139 -4.549197 -4.518754 -4.501077 -4.491923 -4.501852 -4.522955 -4.513458 -4.518583 -4.506516 -4.529103 -4.526186 -4.623487 -4.593558 -4.594299 -4.563806 -4.536464 -4.559543 -4.549084 -4.546635 -4.564627 -4.571352 -4.543013 -4.52771 -4.54411 -4.529999 -4.539206 -4.561512 -4.532807 -4.532217 -4.553262 -4.545635 -4.574786 -4.572227 -4.590176 -4.557148 -4.550568 -4.542521 -4.549848 -4.588502 -4.516911 -4.527678 -4.545333 -4.51653 -4.419496 -4.490555 -4.429898 -4.382722 -4.447587 -4.433394 -4.331138 -4.320494 -4.053617 -4.020345 -3.983892 -3.963792 -3.982308 -4.00828 -4.03516 -3.956468 -3.998057 -3.968468 -3.92564 -3.920838 -3.93994 -4.028498 -4.006881 -3.942876 -3.954498 -3.964581 -3.969101 -3.987479 -4.009119 -4.004801 -4.034016 -4.050853 -4.074255 -4.106455 -4.135594 -4.22359 -4.22375 -4.351861 -4.344278 -4.411418 -4.396328 -4.39589 -4.403709 -4.416907 -4.431694 -4.434258 -4.409033 -4.326584 -4.336627 -4.340451 -4.523893 -4.407883 -4.433722 -4.467948 -4.518086 -4.502745 -4.493974 -4.484687 -4.541688 -4.560463 -4.578108 -4.589366 -4.585977 -4.583399 -4.658681 -4.901418 -4.864862 -4.816347 -4.690241 -4.649084 -4.624689 -4.663924 -4.628323 -4.604433 -4.568709 -4.51235 -4.466222 -4.2918 -4.229906 -3.956975 -4.020226 -3.930972 -3.775094 -3.961222 -4.133064 -3.866993 -3.766565 -3.99885 -4.041182 -3.750079 -3.706923 -3.636418 -3.718715 -3.430076 -3.332895 -3.329636 -9999 -9999 -9999 -9999 -9999 -9999 -9999 -9999 -9999 -9999 -9999 -9999 -9999 -9999 -9999 -9999 -9999 -9999 -9999 -9999 -9999 -9999 -9999 -9999 -9999 -9999 -9999 -9999 -9999 -9999 -9999 -9999 -9999 -9999 -9999 -9999 -9999 -9999 -9999 -9999 -9999 -9999 -9999 -9999 -9999 -9999 -9999 -9999 -9999 -9999 -9999 -9999 -9999 -9999 -9999 -9999 -9999 -9999 -9999 -9999 -9999 -9999 -9999 -9999 -9999 -9999 -9999 -9999 -9999 -9999 -9999 -9999 -9999 -9999 -9999 -9999 -9999 -9999 -9999 -9999 -9999 -9999 -9999 -9999 -9999 -9999 -9999 -9999 -9999 -9999 -9999 -9999 -9999 -9999 -9999 -9999 -9999 -9999 -9999 -9999 -9999 -9999 -9999 -9999 -9999 -9999 -9999 -9999 
-9999 -9999 -9999 -9999 -9999 -9999 -9999 -9999 -9999 -9999 -9999 -9999 -9999 -9999 -9999 -9999 -9999 -9999 -9999 -9999 -9999 -9999 -9999 -9999 -9999 -9999 -9999 -9999 -9999 -9999 -9999 -9999 -9999 -9999 -9999 -9999 -9999 -9999 -9999 -9999 -9999 -9999 -9999 -9999 -9999 -9999 -9999 -9999 -9999 -9999 -9999 -9999 -9999 -9999 -9999 -9999 -9999 -9999 -9999 -9999 -9999 -9999 -9999 -9999 -9999 -9999 -9999 -9999 -9999 -9999 -9999 -9999 -9999 -9999 -9999 -9999 -9999 -9999 -9999 -9999 -9999 -9999 -9999 -9999 -9999 -9999 -9999 -9999 -9999 -9999 -9999 -9999 -9999 -9999 -9999 -9999 -9999 -9999 -9999 -9999 -9999 -9999 -9999 -9999 -9999 -9999 -2.003116 -2.020083 -2.034451 -2.042557 -2.090997 -2.108159 -2.093607 -2.087551 -2.102969 -2.144768 -2.145444 -2.14573 -2.154931 -2.240161 -2.250393 -2.303151 -2.329606 -2.333215 -2.368071 -2.333114 -2.334237 -2.360015 -2.396019 -2.418905 -2.415424 -2.40925 -2.478655 -2.510305 -2.549551 -2.530344 -2.523688 -2.531377 -2.543702 -2.574885 -2.579193 -2.591357 -2.621244 -2.604903 -2.621594 -2.61731 -2.630861 -2.670745 -2.682767 -2.69429 -2.715853 -2.72912 -2.766172 -2.798276 -2.768263 -2.790784 -2.784911 -2.801526 -2.805618 -2.806924 -2.812949 -2.817178 -2.856302 -2.852188 -2.864792 -2.860037 -2.899948 -2.870503 -2.888347 -2.894077 -2.905897 -2.912194 -2.925636 -2.928463 -2.930511 -2.914767 -2.914509 -2.898077 -2.897529 -2.897593 -2.868492 -2.869713 -2.849263 -2.845696 -2.845406 -2.836562 -2.835789 -2.808661 -2.785936 -2.783284 -2.793338 -2.789065 -2.783906 -2.771029 -2.770642 -2.745628 -2.76901 -2.780868 -2.763247 -2.779116 -2.779213 -2.779599 -2.79068 -2.777838 -2.799744 -2.75695 -2.707189 -2.68846 -2.701671 -2.701704 -2.718574 -2.718509 -2.722452 -2.750639 -2.734791 -2.761798 -2.767973 -2.792556 -2.797063 -2.797047 -2.795462 -2.833907 -2.829287 -2.815922 -2.824076 -2.82875 -2.828545 -2.818613 -2.817775 -2.814659 -2.814369 -2.827935 -2.792727 -2.777915 -2.795481 -2.852607 -2.841689 -2.865125 -2.868445 -2.877034 -2.890016 -2.907468 -2.926355 -2.917564 -2.867089 -2.938036 -2.943738 -2.943565 -2.934481 -2.927579 -2.9224 -2.923334 -2.917837 -2.882502 -2.862314 -2.837489 -2.819982 -2.806675 -2.764485 -2.804797 -2.784626 -2.777454 -2.793905 -2.777406 -2.756783 -2.733828 -2.721944 -2.72741 -2.737527 -2.733139 -2.719051 -2.703763 -2.718408 -2.714583 -2.68531 -2.682933 -2.686034 -9999 -9999 -9999 -9999 -9999 -9999 -9999 -9999 -9999 -9999 -9999 -9999 -9999 -9999 -9999 -9999 -9999 -9999 -9999 -9999 -9999 -9999 -9999 -9999 -9999 -9999 -9999 -9999 -9999 -9999 -9999 -9999 -9999 -9999 -9999 -2.664708 -2.700345 -2.740605 -2.734055 -2.75525 -2.831315 -2.807609 -2.800617 -2.833654 -2.874474 -2.972832 -3.048263 -3.136739 -3.199502 -3.30868 -3.247743 -3.272131 -3.302875 -3.351115 -3.327605 -3.342283 -3.351657 -3.466079 -3.627292 -3.647197 -3.604922 -3.506218 -3.553685 -3.698615 -3.619258 -3.663705 -3.717036 -3.717423 -3.77548 -3.759424 -3.729614 -3.788666 -3.821316 -3.833129 -3.849021 -3.74139 -3.702097 -3.746352 -3.713238 -3.739022 -3.7681 -3.79612 -3.897082 -3.980404 -3.935529 -3.935691 -3.927569 -3.902757 -3.891917 -3.892175 -4.012638 -3.92783 -3.8862 -3.784206 -3.773711 -3.815006 -3.840858 -3.751757 -3.841853 -3.906976 -4.009286 -4.08539 -4.075246 -4.029035 -4.035263 -4.047307 -4.039265 -3.99987 -4.022513 -4.056478 -4.049788 -4.066623 -4.080579 -4.120025 -4.113421 -4.092523 -4.097763 -4.09773 -4.123045 -4.122756 -4.129317 -4.130721 -4.135383 -4.134583 -4.125988 -4.11922 -4.127535 -4.118576 -4.129907 -4.137184 -4.138655 -4.127593 -4.119213 -4.109919 -4.116969 -4.135575 -4.136532 -4.133077 -4.139026 -4.138618 -4.147015 -4.279346 -4.321439 -4.313927 -4.231016 -4.194155 -4.366092 -4.36693 -4.529773 -4.646502 -4.61081 -4.565181 -4.634937 -4.634448 -4.569026 -4.543263 -4.494396 -4.496342 -4.591695 -4.517071 -4.516943 -4.506457 -4.517899 -4.504651 -4.510396 -4.529613 -4.528254 -4.58469 -4.659518 -4.571788 -4.552856 -4.562579 -4.625849 -4.531635 -4.526075 -4.590312 -4.612892 -4.563006 -4.545612 -4.572664 -4.555206 -4.582599 -4.57782 -4.541204 -4.524984 -4.541644 -4.527949 -4.525702 -4.705737 -4.567082 -4.60601 -4.568005 -4.564038 -4.545282 -4.561153 -4.514019 -4.521559 -4.512118 -4.471873 -4.407113 -4.414073 -4.362355 -4.387278 -4.343703 -4.260061 -4.225746 -4.246294 -4.134322 -4.06449 -4.002538 -3.954627 -3.978177 -4.010459 -4.040554 -4.014339 -3.97676 -3.988799 -3.95804 -3.943122 -3.963985 -3.975325 -3.977149 -3.962752 -3.964839 -3.966832 -3.97413 -3.985334 -4.001162 -3.999822 -4.048927 -4.065186 -4.083246 -4.097062 -4.125885 -4.218449 -4.209451 -4.299778 -4.41831 -4.453942 -4.410513 -4.402377 -4.429173 -4.447032 -4.450696 -4.452093 -4.557146 -4.475612 -4.490441 -4.405284 -4.412687 -4.452264 -4.434314 -4.410373 -4.414962 -4.464435 -4.465302 -4.473743 -4.504595 -4.556469 -4.577982 -4.564449 -4.583459 -4.645751 -4.892691 -4.802344 -4.902178 -4.948943 -4.710279 -4.570532 -4.589196 -4.589106 -4.557594 -4.552457 -4.478305 -4.428806 -4.4666 -4.330888 -4.303898 -4.056359 -3.95943 -4.03359 -4.169389 -4.186137 -4.055783 -4.018387 -3.873392 -3.832746 -3.683419 -3.661552 -3.831525 -3.784619 -3.709088 -3.550629 -3.358495 -3.325493 -3.362779 -9999 -9999 -9999 -9999 -9999 -9999 -9999 -9999 -9999 -9999 -9999 -9999 -9999 -9999 -9999 -9999 -9999 -9999 -9999 -9999 -9999 -9999 -9999 -9999 -9999 -9999 -9999 -9999 -9999 -9999 -9999 -9999 -9999 -9999 -9999 -9999 -9999 -9999 -9999 -9999 -9999 -9999 -9999 -9999 -9999 -9999 -9999 -9999 -9999 -9999 -9999 -9999 -9999 -9999 -9999 -9999 -9999 -9999 -9999 -9999 -9999 -9999 -9999 -9999 -9999 -9999 -9999 -9999 -9999 -9999 -9999 -9999 -9999 -9999 -9999 -9999 -9999 -9999 -9999 -9999 -9999 -9999 -9999 -9999 -9999 -9999 -9999 -9999 -9999 -9999 -9999 -9999 -9999 -9999 -9999 -9999 -9999 -9999 -9999 -9999 -9999 -9999 -9999 -9999 -9999 -9999 -9999 
-9999 -9999 -9999 -9999 -9999 -9999 -9999 -9999 -9999 -9999 -9999 -9999 -9999 -9999 -9999 -9999 -9999 -9999 -9999 -9999 -9999 -9999 -9999 -9999 -9999 -9999 -9999 -9999 -9999 -9999 -9999 -9999 -9999 -9999 -9999 -9999 -9999 -9999 -9999 -9999 -9999 -9999 -9999 -9999 -9999 -9999 -9999 -9999 -9999 -9999 -9999 -9999 -9999 -9999 -9999 -9999 -9999 -9999 -9999 -9999 -9999 -9999 -9999 -9999 -9999 -9999 -9999 -9999 -9999 -9999 -9999 -9999 -9999 -9999 -9999 -9999 -9999 -9999 -9999 -9999 -9999 -9999 -9999 -9999 -9999 -9999 -9999 -9999 -9999 -9999 -9999 -9999 -9999 -9999 -9999 -9999 -9999 -9999 -9999 -9999 -9999 -9999 -9999 -9999 -9999 -9999 -2.010127 -2.0381 -2.059801 -2.073302 -2.098119 -2.12046 -2.077637 -2.11085 -2.127197 -2.113454 -2.121112 -2.125336 -2.167228 -2.226394 -2.248761 -2.305192 -2.317278 -2.33497 -2.321079 -2.305542 -2.343995 -2.369025 -2.379384 -2.408476 -2.423103 -2.429264 -2.460362 -2.479088 -2.540395 -2.540749 -2.54124 -2.560089 -2.585366 -2.593086 -2.595159 -2.595642 -2.619451 -2.593053 -2.59562 -2.624483 -2.618019 -2.629686 -2.660313 -2.669611 -2.697993 -2.745192 -2.763013 -2.74996 -2.76041 -2.773146 -2.794449 -2.798964 -2.786553 -2.786103 -2.803693 -2.802791 -2.802952 -2.834773 -2.86833 -2.889117 -2.886173 -2.885335 -2.904869 -2.903967 -2.913768 -2.919461 -2.954687 -2.923719 -2.917789 -2.910134 -2.928578 -2.912569 -2.900644 -2.899903 -2.907286 -2.881301 -2.873066 -2.877355 -2.855935 -2.822491 -2.822233 -2.823672 -2.812459 -2.798012 -2.793698 -2.788807 -2.782495 -2.771416 -2.771448 -2.764373 -2.768417 -2.767547 -2.767423 -2.78486 -2.780933 -2.770701 -2.75708 -2.744378 -2.736658 -2.741705 -2.719839 -2.690592 -2.68096 -2.682297 -2.700538 -2.701392 -2.721894 -2.72257 -2.733858 -2.747604 -2.793306 -2.793306 -2.815203 -2.812209 -2.792759 -2.842397 -2.841527 -2.837301 -2.848607 -2.832897 -2.831441 -2.804793 -2.798281 -2.819064 -2.81813 -2.814337 -2.785035 -2.81148 -2.82441 -2.842201 -2.856561 -2.862069 -2.870272 -2.859998 -2.867575 -2.892254 -2.902457 -2.921056 -2.900547 -2.938922 -2.931442 -2.931861 -2.911579 -2.894406 -2.897237 -2.927213 -2.926218 -2.887732 -2.876664 -2.844266 -2.817535 -2.81039 -2.782588 -2.788505 -2.783869 -2.776375 -2.793594 -2.762315 -2.741375 -2.72691 -2.732717 -2.714741 -2.714676 -2.711236 -2.697334 -2.708025 -2.703537 -2.702764 -2.689461 -2.667514 -9999 -9999 -9999 -9999 -9999 -9999 -9999 -9999 -9999 -9999 -9999 -9999 -9999 -9999 -9999 -9999 -9999 -9999 -9999 -9999 -9999 -9999 -9999 -9999 -9999 -9999 -9999 -9999 -9999 -9999 -9999 -9999 -9999 -9999 -9999 -9999 -2.685205 -2.686943 -2.717028 -2.734892 -2.734392 -2.752853 -2.778825 -2.776021 -2.80179 -2.886692 -2.946288 -3.047445 -3.08789 -3.164977 -3.182954 -3.225792 -3.234957 -3.232521 -3.342094 -3.414465 -3.454062 -3.499693 -3.606113 -3.612671 -3.627031 -3.592396 -3.48006 -3.483935 -3.562459 -3.54266 -3.613672 -3.619677 -3.592964 -3.622337 -3.59517 -3.607627 -3.617624 -3.632004 -3.645607 -3.701974 -3.685241 -3.676807 -3.723158 -3.681522 -3.709632 -3.672619 -3.75403 -3.786323 -3.896639 -3.872974 -3.969292 -3.821025 -3.769318 -3.818661 -3.866565 -3.810354 -3.698217 -3.80857 -3.726854 -3.786862 -3.765185 -3.723511 -3.879289 -3.898232 -3.957937 -4.009098 -4.035293 -4.027568 -4.001621 -4.011397 -4.0459 -4.029254 -4.016786 -4.005077 -4.037452 -4.118403 -4.137073 -4.154909 -4.162467 -4.148282 -4.100776 -4.066444 -4.076312 -4.086679 -4.102502 -4.124605 -4.123425 -4.131822 -4.127342 -4.135333 -4.134672 -4.162965 -4.183194 -4.153347 -4.134252 -4.148444 -4.116596 -4.115355 -4.113191 -4.125855 -4.117666 -4.12984 -4.127779 -4.134454 -4.148779 -4.261311 -4.308577 -4.305083 -4.192818 -4.214533 -4.243254 -4.359481 -4.400577 -4.587741 -4.628804 -4.588739 -4.576113 -4.611139 -4.650643 -4.6173 -4.52378 -4.524199 -4.53378 -4.533772 -4.508076 -4.500988 -4.515625 -4.499717 -4.51086 -4.524607 -4.543085 -4.625753 -4.560595 -4.555734 -4.577761 -4.597506 -4.591687 -4.624267 -4.589878 -4.546802 -4.558268 -4.621541 -4.664919 -4.637002 -4.566313 -4.586378 -4.624813 -4.606363 -4.558175 -4.541829 -4.59534 -4.499886 -4.531267 -4.638543 -4.566642 -4.586414 -4.631422 -4.577411 -4.588444 -4.529762 -4.541867 -4.521173 -4.488762 -4.484056 -4.452611 -4.50292 -4.487078 -4.26624 -4.297934 -4.152092 -4.099276 -4.145378 -4.150438 -4.018802 -4.029663 -4.006032 -4.019153 -4.013513 -4.006545 -4.014637 -3.9816 -3.973572 -4.009509 -3.973219 -3.963007 -3.965402 -3.949319 -3.99156 -3.94982 -3.950707 -3.964639 -3.9774 -3.991865 -4.014225 -4.05006 -4.064692 -4.078289 -4.091177 -4.125736 -4.149131 -4.327896 -4.36695 -4.455148 -4.475173 -4.438101 -4.419867 -4.436298 -4.437631 -4.450315 -4.460091 -4.471838 -4.357473 -4.371899 -4.406476 -4.428737 -4.443526 -4.429662 -4.442745 -4.467021 -4.447157 -4.475858 -4.484769 -4.520544 -4.524833 -4.545135 -4.547528 -4.647186 -4.789576 -4.836136 -4.893178 -4.873751 -4.873717 -4.62223 -4.633642 -4.603281 -4.562124 -4.521695 -4.5313 -4.527462 -4.508498 -4.39364 -4.282147 -4.120075 -4.271999 -4.423646 -4.373947 -4.348797 -4.247363 -4.156868 -4.163079 -4.007331 -3.874752 -3.807561 -3.794547 -3.893948 -3.836196 -3.740932 -3.564019 -3.349895 -3.322888 -3.364746 -9999 -9999 -9999 -9999 -9999 -9999 -9999 -9999 -9999 -9999 -9999 -9999 -9999 -9999 -9999 -9999 -9999 -9999 -9999 -9999 -9999 -9999 -9999 -9999 -9999 -9999 -9999 -9999 -9999 -9999 -9999 -9999 -9999 -9999 -9999 -9999 -9999 -9999 -9999 -9999 -9999 -9999 -9999 -9999 -9999 -9999 -9999 -9999 -9999 -9999 -9999 -9999 -9999 -9999 -9999 -9999 -9999 -9999 -9999 -9999 -9999 -9999 -9999 -9999 -9999 -9999 -9999 -9999 -9999 -9999 -9999 -9999 -9999 -9999 -9999 -9999 -9999 -9999 -9999 -9999 -9999 -9999 -9999 -9999 -9999 -9999 -9999 -9999 -9999 -9999 -9999 -9999 -9999 -9999 -9999 -9999 -9999 -9999 -9999 -9999 -9999 -9999 -9999 -9999 -9999 -9999 -9999 
-9999 -9999 -9999 -9999 -9999 -9999 -9999 -9999 -9999 -9999 -9999 -9999 -9999 -9999 -9999 -9999 -9999 -9999 -9999 -9999 -9999 -9999 -9999 -9999 -9999 -9999 -9999 -9999 -9999 -9999 -9999 -9999 -9999 -9999 -9999 -9999 -9999 -9999 -9999 -9999 -9999 -9999 -9999 -9999 -9999 -9999 -9999 -9999 -9999 -9999 -9999 -9999 -9999 -9999 -9999 -9999 -9999 -9999 -9999 -9999 -9999 -9999 -9999 -9999 -9999 -9999 -9999 -9999 -9999 -9999 -9999 -9999 -9999 -9999 -9999 -9999 -9999 -9999 -9999 -9999 -9999 -9999 -9999 -9999 -9999 -9999 -9999 -9999 -9999 -9999 -9999 -9999 -9999 -9999 -9999 -9999 -9999 -9999 -9999 -9999 -9999 -9999 -9999 -9999 -9999 -9999 -2.03476 -2.038071 -2.076307 -2.079744 -2.106097 -2.122502 -2.115459 -2.122599 -2.139565 -2.091218 -2.124295 -2.150141 -2.175044 -2.219674 -2.261968 -2.302414 -2.319707 -2.329248 -2.334049 -2.313004 -2.339345 -2.388914 -2.406927 -2.406572 -2.42597 -2.455414 -2.457703 -2.455478 -2.518399 -2.55239 -2.561579 -2.56304 -2.578329 -2.562975 -2.5702 -2.594151 -2.595578 -2.600289 -2.596465 -2.617986 -2.620414 -2.62259 -2.647936 -2.67994 -2.686052 -2.732006 -2.732231 -2.746959 -2.755439 -2.748281 -2.775182 -2.798874 -2.770386 -2.789336 -2.814142 -2.846734 -2.807497 -2.846089 -2.862574 -2.866402 -2.879866 -2.873926 -2.873733 -2.878877 -2.88976 -2.908378 -2.942307 -2.929626 -2.933489 -2.938836 -2.953881 -2.940065 -2.912591 -2.893634 -2.898071 -2.893441 -2.899763 -2.899796 -2.873211 -2.870041 -2.825412 -2.821943 -2.814044 -2.811353 -2.809443 -2.791402 -2.78496 -2.778431 -2.773983 -2.775063 -2.766003 -2.727968 -2.746317 -2.747734 -2.775886 -2.749853 -2.763838 -2.763854 -2.744539 -2.718707 -2.71774 -2.713338 -2.712011 -2.711463 -2.704098 -2.707042 -2.711589 -2.712846 -2.765474 -2.766312 -2.771916 -2.791459 -2.791523 -2.799001 -2.790782 -2.820318 -2.843314 -2.826801 -2.847259 -2.822865 -2.799613 -2.804854 -2.795653 -2.789996 -2.789448 -2.79076 -2.808927 -2.815917 -2.824378 -2.824893 -2.836479 -2.855917 -2.862437 -2.857828 -2.872936 -2.884667 -2.921968 -2.956782 -2.88185 -2.966594 -2.955145 -3.017777 -2.935982 -2.924132 -2.911576 -2.93527 -2.935153 -2.896077 -2.875885 -2.835854 -2.818145 -2.800502 -2.792391 -2.779731 -2.782008 -2.785457 -2.774945 -2.745734 -2.734203 -2.727018 -2.712452 -2.698192 -2.717759 -2.695371 -2.695806 -2.682065 -2.675584 -2.670452 -2.684469 -9999 -9999 -9999 -9999 -9999 -9999 -9999 -9999 -9999 -9999 -9999 -9999 -9999 -9999 -9999 -9999 -9999 -9999 -9999 -9999 -9999 -9999 -9999 -9999 -9999 -9999 -9999 -9999 -9999 -9999 -9999 -9999 -9999 -9999 -9999 -9999 -9999 -2.644974 -2.684134 -2.706312 -2.715594 -2.719986 -2.706173 -2.717425 -2.73803 -2.812309 -2.872258 -2.990198 -3.021063 -3.061582 -3.073006 -3.169729 -3.240918 -3.21235 -3.212246 -3.353382 -3.455796 -3.429741 -3.459717 -3.62191 -3.524501 -3.649672 -3.632026 -3.532586 -3.483737 -3.461159 -3.489295 -3.582321 -3.512854 -3.525427 -3.541137 -3.552801 -3.614362 -3.597298 -3.582959 -3.629073 -3.648811 -3.764493 -3.706452 -3.683335 -3.674083 -3.669761 -3.683753 -3.676156 -3.713671 -3.822834 -3.82814 -3.877879 -3.863122 -3.823899 -3.756239 -3.740076 -3.734319 -3.785575 -3.858108 -3.800047 -3.889264 -3.855724 -3.847779 -3.832859 -3.922564 -3.952081 -3.953588 -3.966787 -3.978137 -4.007011 -3.980995 -3.99778 -3.997168 -4.022632 -4.033888 -4.113141 -4.143874 -4.151743 -4.103522 -4.126114 -4.126151 -4.077511 -4.076376 -4.077746 -4.096742 -4.100554 -4.108216 -4.09472 -4.146188 -4.103508 -4.116136 -4.123365 -4.134348 -4.160097 -4.123535 -4.119472 -4.105872 -4.112175 -4.122804 -4.107944 -4.111063 -4.116096 -4.133331 -4.125958 -4.132133 -4.156855 -4.315919 -4.313345 -4.243851 -4.203184 -4.269732 -4.390341 -4.375694 -4.460618 -4.541629 -4.56839 -4.539138 -4.534379 -4.615835 -4.621396 -4.556036 -4.509382 -4.608447 -4.549608 -4.557486 -4.514071 -4.509642 -4.524814 -4.543569 -4.522289 -4.506871 -4.513499 -4.518578 -4.523576 -4.551104 -4.567767 -4.618315 -4.593269 -4.587558 -4.594704 -4.580934 -4.580216 -4.588729 -4.617928 -4.622118 -4.614237 -4.591514 -4.629052 -4.62054 -4.590905 -4.564025 -4.573844 -4.566189 -4.558271 -4.591696 -4.58355 -4.588282 -4.711992 -4.642117 -4.54572 -4.57478 -4.560255 -4.562462 -4.510542 -4.534047 -4.530123 -4.527371 -4.567482 -4.452572 -4.303607 -4.148256 -4.070639 -4.120393 -4.380004 -4.0504 -4.012146 -4.023365 -4.048113 -4.094432 -4.046324 -4.065335 -3.961574 -3.939514 -4.008061 -4.019646 -3.963484 -3.950488 -3.949816 -3.956867 -3.953941 -3.957225 -3.969917 -3.986767 -4.001238 -4.020257 -4.036178 -4.051 -4.084228 -4.087835 -4.134489 -4.170335 -4.204751 -4.368371 -4.442659 -4.527942 -4.471717 -4.43332 -4.45232 -4.506988 -4.508756 -4.489064 -4.547736 -4.378574 -4.480713 -4.409973 -4.401614 -4.448833 -4.41986 -4.432456 -4.4407 -4.446075 -4.474937 -4.445889 -4.494086 -4.507386 -4.52758 -4.606593 -4.73167 -4.829009 -4.890487 -4.922957 -4.787786 -4.680809 -4.655921 -4.584299 -4.56699 -4.528428 -4.503428 -4.463018 -4.493307 -4.430937 -4.395591 -4.284989 -4.284501 -4.456599 -4.512176 -4.366139 -4.19019 -4.148257 -4.170262 -4.232217 -4.226152 -3.984849 -3.92406 -3.909297 -3.779688 -3.746649 -3.49579 -3.302642 -3.324793 -3.315881 -9999 -3.344287 -9999 -9999 -9999 -9999 -9999 -9999 -9999 -9999 -9999 -9999 -9999 -9999 -9999 -9999 -9999 -9999 -9999 -9999 -9999 -9999 -9999 -9999 -9999 -9999 -9999 -9999 -9999 -9999 -9999 -9999 -9999 -9999 -9999 -9999 -9999 -9999 -9999 -9999 -9999 -9999 -9999 -9999 -9999 -9999 -9999 -9999 -9999 -9999 -9999 -9999 -9999 -9999 -9999 -9999 -9999 -9999 -9999 -9999 -9999 -9999 -9999 -9999 -9999 -9999 -9999 -9999 -9999 -9999 -9999 -9999 -9999 -9999 -9999 -9999 -9999 -9999 -9999 -9999 -9999 -9999 -9999 -9999 -9999 -9999 -9999 -9999 -9999 -9999 -9999 -9999 -9999 -9999 -9999 -9999 -9999 -9999 -9999 -9999 -9999 -9999 -9999 -9999 -9999 -9999 -9999 -9999 
-9999 -9999 -9999 -9999 -9999 -9999 -9999 -9999 -9999 -9999 -9999 -9999 -9999 -9999 -9999 -9999 -9999 -9999 -9999 -9999 -9999 -9999 -9999 -9999 -9999 -9999 -9999 -9999 -9999 -9999 -9999 -9999 -9999 -9999 -9999 -9999 -9999 -9999 -9999 -9999 -9999 -9999 -9999 -9999 -9999 -9999 -9999 -9999 -9999 -9999 -9999 -9999 -9999 -9999 -9999 -9999 -9999 -9999 -9999 -9999 -9999 -9999 -9999 -9999 -9999 -9999 -9999 -9999 -9999 -9999 -9999 -9999 -9999 -9999 -9999 -9999 -9999 -9999 -9999 -9999 -9999 -9999 -9999 -9999 -9999 -9999 -9999 -9999 -9999 -9999 -9999 -9999 -9999 -9999 -9999 -9999 -9999 -9999 -9999 -9999 -9999 -9999 -9999 -9999 -9999 -9999 -2.010061 -2.034461 -2.077241 -2.095269 -2.111108 -2.171556 -2.170836 -2.14223 -2.140436 -2.132361 -2.128034 -2.16616 -2.170126 -2.241484 -2.278064 -2.287395 -2.331034 -2.350756 -2.313862 -2.301259 -2.350168 -2.382803 -2.396247 -2.400573 -2.432445 -2.42626 -2.450052 -2.465311 -2.493352 -2.535981 -2.524717 -2.53221 -2.551788 -2.564361 -2.564393 -2.579296 -2.588033 -2.618826 -2.606891 -2.62666 -2.629222 -2.643843 -2.657361 -2.68007 -2.679857 -2.707987 -2.731442 -2.751425 -2.763676 -2.767986 -2.801996 -2.77789 -2.784755 -2.78729 -2.818486 -2.802492 -2.79174 -2.828514 -2.846605 -2.833275 -2.858722 -2.868033 -2.881603 -2.868754 -2.872589 -2.882163 -2.910349 -2.905319 -2.932909 -2.9399 -2.938965 -2.935613 -2.928744 -2.910432 -2.925143 -2.929593 -2.922228 -2.901412 -2.888318 -2.891963 -2.862397 -2.826547 -2.809403 -2.80339 -2.818637 -2.817541 -2.805414 -2.786046 -2.803888 -2.779827 -2.776499 -2.762818 -2.730386 -2.726168 -2.725095 -2.74731 -2.748245 -2.747987 -2.733082 -2.71271 -2.697991 -2.694579 -2.717091 -2.727485 -2.723944 -2.704485 -2.705484 -2.72227 -2.737488 -2.748632 -2.757962 -2.766071 -2.794271 -2.802522 -2.795634 -2.803908 -2.808192 -2.822313 -2.828271 -2.815484 -2.808493 -2.793299 -2.799617 -2.788224 -2.783497 -2.766333 -2.796115 -2.820869 -2.798045 -2.82991 -2.854649 -2.860773 -2.874057 -2.89272 -2.864499 -2.902663 -2.919203 -2.94455 -2.886728 -2.92232 -2.918444 -2.932429 -2.924082 -2.937261 -2.933221 -2.919132 -2.919035 -2.906099 -2.850456 -2.823609 -2.807676 -2.794177 -2.779628 -2.767294 -2.773301 -2.774865 -2.76415 -2.758715 -2.724941 -2.712854 -2.696332 -2.704999 -2.700593 -2.697 -2.699673 -2.686704 -2.671978 -2.674363 -2.657005 -9999 -9999 -9999 -9999 -9999 -9999 -9999 -9999 -9999 -9999 -9999 -9999 -9999 -9999 -9999 -9999 -9999 -9999 -9999 -9999 -9999 -9999 -9999 -9999 -9999 -9999 -9999 -9999 -9999 -9999 -9999 -9999 -9999 -9999 -9999 -9999 -9999 -9999 -2.665722 -2.684649 -2.681165 -2.694666 -2.702706 -2.72201 -2.746817 -2.791319 -2.855941 -2.927293 -2.98855 -3.022289 -3.035361 -3.131798 -3.177989 -3.184547 -3.331974 -3.361264 -3.447757 -3.3743 -3.410516 -3.437593 -3.564083 -3.476658 -3.508683 -3.481106 -3.660584 -3.514239 -3.504395 -3.538756 -3.54321 -3.566206 -3.633665 -3.633923 -3.626896 -3.644248 -3.619149 -3.604447 -3.663903 -3.635363 -3.668232 -3.69228 -3.691377 -3.682866 -3.681939 -3.671648 -3.726971 -3.781199 -3.783729 -3.768467 -3.799784 -3.773735 -3.691124 -3.756544 -3.718746 -3.790416 -3.862686 -3.951206 -3.928641 -3.927139 -3.881702 -3.930667 -3.955239 -3.967808 -3.941082 -3.923471 -3.921846 -3.964492 -4.009979 -3.994707 -3.994449 -4.001592 -4.103782 -4.177558 -4.158561 -4.126975 -4.071532 -4.108793 -4.078908 -4.076127 -4.084023 -4.079822 -4.084761 -4.092263 -4.09839 -4.094555 -4.09833 -4.069306 -4.06701 -4.051921 -4.081294 -4.134393 -4.125895 -4.116266 -4.110854 -4.123892 -4.120146 -4.123148 -4.124454 -4.129506 -4.119059 -4.134132 -4.174683 -4.295751 -4.19107 -4.186758 -4.177572 -4.190899 -4.43288 -4.468721 -4.445684 -4.537642 -4.59142 -4.531169 -4.495637 -4.492833 -4.526481 -4.523886 -4.513058 -4.534294 -4.562259 -4.531899 -4.562688 -4.568768 -4.518879 -4.520989 -4.517803 -4.508943 -4.499285 -4.50695 -4.53141 -4.549445 -4.562644 -4.569515 -4.588188 -4.58871 -4.570677 -4.61483 -4.546059 -4.575415 -4.577364 -4.625257 -4.642085 -4.667025 -4.592234 -4.615374 -4.61298 -4.592485 -4.604634 -4.600475 -4.552125 -4.582609 -4.657535 -4.623022 -4.633276 -4.667505 -4.604565 -4.603695 -4.614255 -4.537548 -4.595099 -4.561062 -4.59561 -4.478322 -4.545975 -4.525832 -4.447208 -4.457112 -4.196323 -4.098334 -4.134367 -4.307493 -4.095778 -4.021652 -4.057909 -4.105718 -4.113688 -4.147957 -4.406872 -4.113948 -3.982858 -4.025671 -4.266514 -4.157349 -4.00043 -4.116551 -3.944385 -3.959818 -3.975587 -3.960945 -3.973886 -4.000719 -4.004819 -4.036604 -4.041075 -4.08638 -4.079879 -4.134951 -4.163277 -4.177713 -4.29269 -4.316704 -4.516732 -4.571972 -4.492442 -4.508038 -4.508967 -4.528914 -4.522475 -4.539674 -4.530748 -4.465365 -4.402426 -4.372669 -4.406797 -4.418699 -4.461033 -4.410815 -4.405148 -4.426671 -4.482521 -4.50088 -4.507236 -4.582941 -4.654476 -4.739832 -4.727448 -4.853907 -4.821457 -4.715045 -4.59508 -4.510215 -4.490147 -4.490386 -4.465336 -4.459163 -4.399514 -4.386235 -4.350411 -4.364067 -4.272043 -4.317473 -4.410614 -4.247792 -4.145958 -4.034589 -3.982496 -4.007859 -4.022773 -4.085411 -4.038525 -3.724257 -3.973641 -3.731361 -3.454468 -3.284198 -3.292485 -9999 -3.302018 -3.292841 -3.382794 -9999 -9999 -9999 -9999 -9999 -9999 -9999 -9999 -9999 -9999 -9999 -9999 -9999 -9999 -9999 -9999 -9999 -9999 -9999 -9999 -9999 -9999 -9999 -9999 -9999 -9999 -9999 -9999 -9999 -9999 -9999 -9999 -9999 -9999 -9999 -9999 -9999 -9999 -9999 -9999 -9999 -9999 -9999 -9999 -9999 -9999 -9999 -9999 -9999 -9999 -9999 -9999 -9999 -9999 -9999 -9999 -9999 -9999 -9999 -9999 -9999 -9999 -9999 -9999 -9999 -9999 -9999 -9999 -9999 -9999 -9999 -9999 -9999 -9999 -9999 -9999 -9999 -9999 -9999 -9999 -9999 -9999 -9999 -9999 -9999 -9999 -9999 -9999 -9999 -9999 -9999 -9999 -9999 -9999 -9999 -9999 -9999 -9999 -9999 -9999 -9999 -9999 -9999 -9999 -9999 -9999 
-9999 -9999 -9999 -9999 -9999 -9999 -9999 -9999 -9999 -9999 -9999 -9999 -9999 -9999 -9999 -9999 -9999 -9999 -9999 -9999 -9999 -9999 -9999 -9999 -9999 -9999 -9999 -9999 -9999 -9999 -9999 -9999 -9999 -9999 -9999 -9999 -9999 -9999 -9999 -9999 -9999 -9999 -9999 -9999 -9999 -9999 -9999 -9999 -9999 -9999 -9999 -9999 -9999 -9999 -9999 -9999 -9999 -9999 -9999 -9999 -9999 -9999 -9999 -9999 -9999 -9999 -9999 -9999 -9999 -9999 -9999 -9999 -9999 -9999 -9999 -9999 -9999 -9999 -9999 -9999 -9999 -9999 -9999 -9999 -9999 -9999 -9999 -9999 -9999 -9999 -9999 -9999 -9999 -9999 -9999 -9999 -9999 -9999 -9999 -9999 -9999 -9999 -9999 -9999 -9999 -2.025948 -2.021933 -2.033112 -2.075835 -2.099094 -2.123244 -2.167452 -2.208097 -2.170469 -2.147113 -2.138297 -2.168585 -2.201234 -2.194875 -2.240069 -2.245816 -2.283431 -2.328957 -2.342901 -2.339807 -2.30898 -2.349105 -2.364063 -2.405087 -2.423357 -2.425269 -2.434544 -2.491432 -2.459224 -2.50477 -2.5274 -2.530838 -2.562597 -2.552141 -2.555969 -2.562441 -2.594297 -2.596198 -2.611817 -2.623946 -2.629398 -2.65093 -2.648628 -2.664393 -2.669817 -2.700495 -2.700882 -2.734997 -2.731388 -2.746205 -2.784745 -2.800756 -2.788344 -2.80082 -2.800627 -2.802774 -2.818325 -2.810684 -2.789081 -2.80709 -2.851037 -2.839023 -2.860915 -2.860722 -2.848001 -2.852129 -2.853587 -2.879306 -2.887202 -2.90108 -2.913536 -2.908538 -2.904573 -2.903139 -2.909854 -2.931834 -2.931995 -2.929908 -2.902235 -2.894774 -2.885816 -2.861209 -2.822084 -2.814622 -2.819747 -2.818361 -2.791516 -2.809529 -2.79454 -2.806445 -2.775359 -2.78316 -2.779237 -2.743778 -2.728454 -2.7232 -2.722749 -2.738393 -2.737555 -2.73401 -2.718404 -2.704587 -2.688227 -2.697012 -2.707547 -2.707757 -2.700106 -2.701765 -2.707283 -2.732021 -2.738689 -2.750015 -2.756109 -2.770532 -2.770725 -2.779516 -2.787639 -2.80061 -2.800094 -2.803816 -2.793019 -2.791988 -2.789281 -2.790713 -2.76896 -2.750274 -2.756701 -2.771714 -2.798489 -2.800619 -2.836194 -2.858026 -2.857188 -2.871996 -2.852316 -2.866046 -2.874007 -2.885535 -2.889812 -2.906509 -2.911972 -2.91318 -2.919123 -2.915699 -2.924242 -2.920746 -2.927772 -2.923292 -2.897123 -2.835519 -2.803716 -2.807299 -2.809882 -2.797476 -2.789834 -2.767062 -2.768688 -2.754671 -2.739544 -2.726016 -2.714944 -2.717257 -2.700855 -2.698331 -2.680472 -2.679913 -2.679236 -2.67872 -2.66803 -2.669428 -9999 -9999 -9999 -9999 -9999 -9999 -9999 -9999 -9999 -9999 -9999 -9999 -9999 -9999 -9999 -9999 -9999 -9999 -9999 -9999 -9999 -9999 -9999 -9999 -9999 -9999 -9999 -9999 -9999 -9999 -9999 -9999 -9999 -9999 -9999 -9999 -9999 -9999 -2.649605 -2.671446 -2.687227 -2.686059 -2.70264 -2.724056 -2.724357 -2.765804 -2.871016 -2.886212 -2.940198 -2.985367 -3.058449 -3.102333 -3.176032 -3.242219 -3.323049 -3.335851 -3.365268 -3.375808 -3.384084 -3.433465 -3.496463 -3.469693 -3.476004 -3.526316 -3.60604 -3.533323 -3.502259 -3.519895 -3.57042 -3.567941 -3.588821 -3.59421 -3.638914 -3.661118 -3.653177 -3.647335 -3.651662 -3.633028 -3.668352 -3.675622 -3.694102 -3.738821 -3.705211 -3.72199 -3.774355 -3.744223 -3.723899 -3.634298 -3.64707 -3.644341 -3.636034 -3.679637 -3.751213 -3.866937 -3.872702 -3.84842 -3.7751 -3.758953 -3.831106 -3.867401 -3.92361 -3.932039 -3.942567 -3.860123 -3.889676 -3.967909 -3.990752 -3.987083 -4.005229 -4.036912 -4.071212 -4.151306 -4.100628 -4.063203 -4.044201 -4.062414 -4.098964 -4.076785 -4.060952 -4.098631 -4.099357 -4.077943 -4.071009 -4.059765 -4.04244 -4.053224 -4.118987 -4.150838 -4.080314 -4.080185 -4.084372 -4.151863 -4.181305 -4.125911 -4.125782 -4.12575 -4.119996 -4.112292 -4.137026 -4.165913 -4.17257 -4.196131 -4.179129 -4.182908 -4.198365 -4.436612 -4.449888 -4.554199 -4.478856 -4.469774 -4.584227 -4.555071 -4.492027 -4.541269 -4.602265 -4.530439 -4.544962 -4.5874 -4.616698 -4.576252 -4.629963 -4.593755 -4.517169 -4.553782 -4.553071 -4.504839 -4.512491 -4.52895 -4.528005 -4.560683 -4.572726 -4.572485 -4.561016 -4.569552 -4.572759 -4.580363 -4.573396 -4.58479 -4.596024 -4.618569 -4.640194 -4.686437 -4.615985 -4.657408 -4.702627 -4.647884 -4.670254 -4.629416 -4.591362 -4.609169 -4.635913 -4.630326 -4.728063 -4.647976 -4.612971 -4.670928 -4.702902 -4.589584 -4.606817 -4.562827 -4.633064 -4.667652 -4.511539 -4.594971 -4.547101 -4.467517 -4.230722 -4.194266 -4.112435 -4.213394 -4.101209 -4.023739 -4.078872 -4.086476 -4.096426 -4.13018 -4.626365 -4.334718 -3.998692 -3.980649 -4.335668 -4.357703 -4.270982 -4.102213 -4.102974 -3.973415 -3.964286 -3.96831 -3.967977 -4.001782 -4.001026 -4.025603 -4.034984 -4.057475 -4.069534 -4.138293 -4.154172 -4.152533 -4.169532 -4.376238 -4.465331 -4.44464 -4.486351 -4.511138 -4.517402 -4.511723 -4.573557 -4.583836 -4.54627 -4.449738 -4.426693 -4.395693 -4.388884 -4.381377 -4.405959 -4.439839 -4.446365 -4.377248 -4.38679 -4.429381 -4.421404 -4.565377 -4.635964 -4.666544 -4.738389 -4.725739 -4.632185 -4.556049 -4.468596 -4.397478 -4.396673 -4.37102 -4.352857 -4.410038 -4.379842 -4.372007 -4.284457 -4.278059 -4.284844 -4.260886 -4.315454 -4.149128 -4.275628 -4.357368 -4.337117 -4.144862 -3.95584 -3.784726 -3.598632 -3.539011 -3.556625 -3.524 -3.34764 -3.28155 -3.308224 -3.305656 -3.306471 -3.342009 -3.507031 -9999 -9999 -9999 -9999 -9999 -9999 -9999 -9999 -9999 -9999 -9999 -9999 -9999 -9999 -9999 -9999 -9999 -9999 -9999 -9999 -9999 -9999 -9999 -9999 -9999 -9999 -9999 -9999 -9999 -9999 -9999 -9999 -9999 -9999 -9999 -9999 -9999 -9999 -9999 -9999 -9999 -9999 -9999 -9999 -9999 -9999 -9999 -9999 -9999 -9999 -9999 -9999 -9999 -9999 -9999 -9999 -9999 -9999 -9999 -9999 -9999 -9999 -9999 -9999 -9999 -9999 -9999 -9999 -9999 -9999 -9999 -9999 -9999 -9999 -9999 -9999 -9999 -9999 -9999 -9999 -9999 -9999 -9999 -9999 -9999 -9999 -9999 -9999 -9999 -9999 -9999 -9999 -9999 -9999 -9999 -9999 -9999 -9999 -9999 -9999 -9999 -9999 -9999 -9999 -9999 -9999 
-9999 -9999 -9999 -9999 -9999 -9999 -9999 -9999 -9999 -9999 -9999 -9999 -9999 -9999 -9999 -9999 -9999 -9999 -9999 -9999 -9999 -9999 -9999 -9999 -9999 -9999 -9999 -9999 -9999 -9999 -9999 -9999 -9999 -9999 -9999 -9999 -9999 -9999 -9999 -9999 -9999 -9999 -9999 -9999 -9999 -9999 -9999 -9999 -9999 -9999 -9999 -9999 -9999 -9999 -9999 -9999 -9999 -9999 -9999 -9999 -9999 -9999 -9999 -9999 -9999 -9999 -9999 -9999 -9999 -9999 -9999 -9999 -9999 -9999 -9999 -9999 -9999 -9999 -9999 -9999 -9999 -9999 -9999 -9999 -9999 -9999 -9999 -9999 -9999 -9999 -9999 -9999 -9999 -9999 -9999 -9999 -9999 -9999 -9999 -9999 -9999 -9999 -9999 -9999 -9999 -2.040703 -2.06381 -2.077106 -2.093814 -2.122459 -2.154641 -2.154759 -2.154888 -2.131727 -2.174913 -2.215557 -2.207676 -2.216438 -2.25641 -2.268375 -2.272245 -2.302211 -2.323558 -2.34559 -2.317373 -2.331106 -2.329345 -2.353956 -2.391721 -2.391625 -2.454317 -2.454446 -2.465477 -2.482432 -2.501972 -2.517326 -2.539726 -2.579624 -2.580494 -2.57022 -2.60379 -2.56993 -2.606674 -2.625693 -2.648783 -2.641933 -2.647322 -2.691723 -2.684965 -2.710921 -2.700429 -2.711693 -2.722797 -2.718385 -2.725088 -2.780481 -2.762239 -2.762496 -2.797157 -2.793568 -2.79389 -2.813273 -2.826547 -2.845933 -2.85028 -2.859304 -2.854094 -2.829666 -2.831649 -2.82705 -2.852503 -2.844553 -2.850318 -2.886272 -2.881481 -2.88161 -2.90452 -2.905497 -2.900029 -2.90052 -2.902083 -2.936614 -2.922382 -2.898035 -2.890697 -2.874811 -2.855169 -2.847834 -2.847705 -2.832001 -2.81584 -2.808024 -2.819519 -2.792437 -2.794744 -2.76813 -2.765407 -2.73995 -2.739112 -2.729263 -2.721933 -2.710144 -2.710015 -2.709661 -2.709854 -2.698603 -2.716163 -2.724032 -2.711045 -2.711722 -2.716119 -2.703364 -2.70048 -2.705169 -2.719318 -2.738833 -2.738719 -2.746648 -2.747429 -2.756489 -2.763028 -2.772064 -2.776067 -2.776986 -2.773344 -2.787651 -2.789689 -2.781957 -2.786711 -2.777692 -2.725065 -2.732964 -2.775927 -2.800151 -2.821254 -2.829054 -2.814807 -2.832847 -2.835506 -2.835183 -2.844417 -2.854801 -2.86029 -2.857016 -2.870022 -2.913197 -2.900672 -2.890556 -2.911794 -2.912519 -2.909063 -2.900229 -2.917665 -2.917311 -2.845893 -2.820235 -2.81563 -2.797529 -2.805469 -2.799582 -2.806552 -2.774021 -2.777272 -2.76263 -2.731484 -2.720217 -2.723956 -2.709385 -2.709848 -2.682141 -2.682221 -2.673567 -2.678882 -2.663553 -2.6622 -9999 -9999 -9999 -9999 -9999 -9999 -9999 -9999 -9999 -9999 -9999 -9999 -9999 -9999 -9999 -9999 -9999 -9999 -9999 -9999 -9999 -9999 -9999 -9999 -9999 -9999 -9999 -9999 -9999 -9999 -9999 -9999 -9999 -9999 -9999 -9999 -9999 -9999 -2.65975 -2.648273 -2.654528 -2.667131 -2.690009 -2.71224 -2.728351 -2.765514 -2.815226 -2.916843 -3.01197 -3.030653 -3.067761 -3.099796 -3.141882 -3.222426 -3.248088 -3.252274 -3.293978 -3.348121 -3.352233 -3.391759 -3.46441 -3.554883 -3.549788 -3.535814 -3.482038 -3.520063 -3.500845 -3.542531 -3.560084 -3.581644 -3.626384 -3.568058 -3.575619 -3.604805 -3.634032 -3.655409 -3.700478 -3.651876 -3.680247 -3.666626 -3.677821 -3.69017 -3.688881 -3.732326 -3.732033 -3.684904 -3.645482 -3.639776 -3.612101 -3.655936 -3.653468 -3.679792 -3.751364 -3.71075 -3.706463 -3.706893 -3.73033 -3.71612 -3.768059 -3.844387 -3.98484 -3.94625 -3.900041 -3.889867 -3.894629 -3.949496 -3.966701 -3.980279 -4.084996 -4.165424 -4.149757 -4.124909 -4.077648 -4.048039 -4.051892 -4.089924 -4.111927 -4.091125 -4.127787 -4.141759 -4.070388 -4.056422 -4.028495 -4.039309 -4.079449 -4.12254 -4.126924 -4.11995 -4.128235 -4.167532 -4.14882 -4.127979 -4.12325 -4.148283 -4.127335 -4.121347 -4.113842 -4.128082 -4.154284 -4.158772 -4.171484 -4.168885 -4.162583 -4.221392 -4.292437 -4.491847 -4.529037 -4.497828 -4.538518 -4.495662 -4.516091 -4.516478 -4.491436 -4.516254 -4.597896 -4.545722 -4.527342 -4.616061 -4.599113 -4.614117 -4.644688 -4.552762 -4.518392 -4.560039 -4.527825 -4.524736 -4.525048 -4.526098 -4.543819 -4.551285 -4.594977 -4.544152 -4.594926 -4.571939 -4.581989 -4.571541 -4.579464 -4.581355 -4.599366 -4.620804 -4.625846 -4.654157 -4.665083 -4.695129 -4.705503 -4.661534 -4.719963 -4.664556 -4.648212 -4.625469 -4.658617 -4.655451 -4.747466 -4.81042 -4.741024 -4.718929 -4.79637 -4.675676 -4.634593 -4.635697 -4.553741 -4.63402 -4.623705 -4.566184 -4.573698 -4.320787 -4.270227 -4.205991 -4.195266 -4.125861 -4.071552 -4.017438 -4.046724 -4.081633 -4.078543 -4.096517 -4.597836 -4.544112 -4.135761 -4.002911 -4.03176 -4.189528 -4.33033 -4.071003 -4.138219 -4.019979 -3.970977 -3.968483 -4.026065 -3.996283 -4.023619 -3.99885 -4.025316 -4.03556 -4.079905 -4.112822 -4.134567 -4.140146 -4.175372 -4.228787 -4.312069 -4.481915 -4.49821 -4.462704 -4.523626 -4.567029 -4.572838 -4.556386 -4.474485 -4.46595 -4.471485 -4.442191 -4.426347 -4.407164 -4.407699 -4.450523 -4.517672 -4.433167 -4.358337 -4.449173 -4.551557 -4.626894 -4.603775 -4.591825 -4.590358 -4.516466 -4.44887 -4.390122 -4.372506 -4.34727 -4.332329 -4.308755 -4.296159 -4.290278 -4.368368 -4.378955 -4.184089 -4.090459 -4.046729 -4.014327 -4.109686 -4.272747 -4.327242 -4.206875 -4.143861 -4.238322 -4.047145 -3.695006 -3.79793 -3.599181 -3.498205 -3.577542 -3.395625 -3.361207 -3.281163 -3.306311 -3.30977 -3.343479 -3.602 -9999 -9999 -9999 -9999 -9999 -9999 -9999 -9999 -9999 -9999 -9999 -9999 -9999 -9999 -9999 -9999 -9999 -9999 -9999 -9999 -9999 -9999 -9999 -9999 -9999 -9999 -9999 -9999 -9999 -9999 -9999 -9999 -9999 -9999 -9999 -9999 -9999 -9999 -9999 -9999 -9999 -9999 -9999 -9999 -9999 -9999 -9999 -9999 -9999 -9999 -9999 -9999 -9999 -9999 -9999 -9999 -9999 -9999 -9999 -9999 -9999 -9999 -9999 -9999 -9999 -9999 -9999 -9999 -9999 -9999 -9999 -9999 -9999 -9999 -9999 -9999 -9999 -9999 -9999 -9999 -9999 -9999 -9999 -9999 -9999 -9999 -9999 -9999 -9999 -9999 -9999 -9999 -9999 -9999 -9999 -9999 -9999 -9999 -9999 -9999 -9999 -9999 -9999 -9999 -9999 -9999 
-9999 -9999 -9999 -9999 -9999 -9999 -9999 -9999 -9999 -9999 -9999 -9999 -9999 -9999 -9999 -9999 -9999 -9999 -9999 -9999 -9999 -9999 -9999 -9999 -9999 -9999 -9999 -9999 -9999 -9999 -9999 -9999 -9999 -9999 -9999 -9999 -9999 -9999 -9999 -9999 -9999 -9999 -9999 -9999 -9999 -9999 -9999 -9999 -9999 -9999 -9999 -9999 -9999 -9999 -9999 -9999 -9999 -9999 -9999 -9999 -9999 -9999 -9999 -9999 -9999 -9999 -9999 -9999 -9999 -9999 -9999 -9999 -9999 -9999 -9999 -9999 -9999 -9999 -9999 -9999 -9999 -9999 -9999 -9999 -9999 -9999 -9999 -9999 -9999 -9999 -9999 -9999 -9999 -9999 -9999 -9999 -9999 -9999 -9999 -9999 -9999 -9999 -9999 -9999 -9999 -2.052709 -2.076042 -2.068323 -2.100632 -2.097385 -2.117854 -2.123879 -2.137751 -2.160098 -2.174978 -2.214913 -2.216774 -2.214083 -2.226074 -2.26202 -2.274891 -2.302405 -2.318995 -2.321233 -2.325769 -2.347878 -2.346399 -2.360491 -2.424914 -2.425655 -2.451436 -2.468064 -2.493521 -2.493295 -2.493404 -2.53034 -2.575438 -2.582138 -2.572763 -2.582717 -2.582459 -2.56323 -2.584611 -2.648332 -2.670882 -2.682675 -2.685559 -2.701441 -2.708391 -2.706176 -2.707487 -2.714357 -2.718832 -2.739811 -2.732938 -2.759507 -2.755954 -2.776307 -2.794148 -2.788728 -2.801072 -2.831875 -2.832407 -2.84635 -2.843615 -2.887547 -2.853194 -2.843863 -2.85122 -2.848277 -2.868992 -2.869379 -2.868799 -2.873699 -2.888011 -2.880291 -2.880162 -2.883866 -2.895375 -2.896665 -2.897067 -2.906754 -2.895711 -2.899043 -2.877049 -2.869491 -2.869265 -2.868685 -2.870151 -2.835331 -2.829509 -2.829372 -2.826508 -2.821423 -2.780188 -2.766294 -2.759658 -2.750955 -2.742186 -2.737541 -2.748838 -2.714896 -2.705049 -2.713242 -2.713016 -2.720883 -2.713957 -2.710642 -2.725641 -2.720551 -2.699085 -2.696228 -2.691711 -2.703459 -2.710796 -2.721112 -2.738475 -2.742765 -2.734551 -2.747779 -2.748391 -2.761283 -2.777335 -2.767661 -2.786612 -2.794847 -2.785559 -2.78485 -2.773461 -2.757396 -2.733328 -2.745042 -2.796753 -2.787942 -2.775253 -2.800684 -2.800427 -2.824659 -2.829314 -2.826906 -2.83564 -2.844584 -2.847565 -2.855372 -2.835497 -2.880723 -2.870699 -2.890723 -2.897141 -2.919194 -2.929992 -2.950086 -2.935779 -2.932702 -2.87253 -2.831209 -2.829181 -2.820078 -2.798529 -2.787111 -2.800258 -2.7877 -2.769613 -2.773962 -2.723728 -2.70879 -2.710559 -2.71108 -2.703103 -2.681208 -2.685782 -2.679267 -2.668555 -2.660103 -2.650396 -9999 -9999 -9999 -9999 -9999 -9999 -9999 -9999 -9999 -9999 -9999 -9999 -9999 -9999 -9999 -9999 -9999 -9999 -9999 -9999 -9999 -9999 -9999 -9999 -9999 -9999 -9999 -9999 -9999 -9999 -9999 -9999 -9999 -9999 -9999 -9999 -9999 -9999 -9999 -2.635219 -2.636877 -2.660729 -2.692569 -2.716626 -2.758817 -2.76754 -2.787108 -2.872619 -2.911465 -2.963038 -2.971193 -3.022409 -3.074744 -3.127869 -3.197323 -3.238772 -3.305308 -3.346241 -3.40642 -3.404258 -3.462041 -3.503066 -3.563136 -3.537139 -3.537029 -3.547014 -3.538879 -3.562783 -3.574714 -3.576611 -3.566016 -3.545322 -3.565198 -3.575554 -3.569603 -3.596822 -3.603461 -3.609765 -3.661073 -3.687732 -3.653148 -3.618459 -3.601994 -3.566818 -3.597557 -3.581067 -3.586314 -3.682192 -3.688603 -3.675792 -3.631443 -3.612353 -3.653384 -3.682823 -3.681631 -3.728212 -3.793383 -3.790931 -3.806695 -3.96403 -4.078893 -4.063635 -4.07837 -4.003741 -3.947438 -3.976199 -4.050777 -3.969882 -4.012136 -4.111935 -4.128317 -4.078958 -4.028039 -4.015543 -4.075905 -4.113595 -4.080992 -4.056298 -4.079591 -4.122677 -4.050747 -4.008544 -3.993415 -4.011834 -4.06222 -4.139346 -4.145173 -4.127036 -4.131723 -4.138735 -4.128551 -4.161318 -4.12434 -4.128406 -4.140583 -4.131312 -4.143175 -4.149978 -4.152742 -4.14852 -4.166547 -4.178194 -4.193604 -4.269614 -4.399336 -4.386134 -4.544251 -4.649748 -4.653068 -4.632956 -4.649064 -4.554975 -4.52948 -4.542684 -4.523271 -4.558908 -4.582473 -4.549926 -4.599712 -4.635733 -4.618197 -4.542563 -4.51777 -4.579366 -4.537803 -4.529428 -4.538559 -4.54626 -4.541124 -4.531438 -4.578603 -4.5533 -4.588418 -4.558088 -4.572275 -4.572919 -4.598396 -4.57334 -4.611955 -4.588861 -4.60028 -4.619852 -4.632907 -4.646377 -4.677768 -4.695295 -4.734539 -4.735495 -4.725108 -4.733827 -4.750263 -4.737455 -4.740145 -4.910076 -4.833495 -4.730097 -4.697642 -4.672061 -4.739685 -4.667469 -4.660335 -4.71421 -4.632746 -4.419766 -4.419175 -4.347042 -4.252108 -4.192746 -4.162796 -4.232164 -4.093279 -4.022884 -4.041937 -4.052958 -4.061716 -4.075723 -4.330885 -4.423315 -4.285773 -4.039347 -3.999116 -3.961972 -3.966914 -4.007403 -4.018852 -4.008965 -3.992566 -3.974513 -4.048441 -4.061253 -4.055237 -4.067655 -4.026869 -4.023637 -4.055764 -4.095005 -4.11502 -4.16264 -4.176622 -4.195834 -4.21797 -4.388639 -4.433979 -4.447009 -4.452806 -4.468897 -4.514293 -4.437508 -4.492606 -4.420683 -4.393227 -4.368774 -4.319049 -4.432605 -4.383423 -4.364454 -4.347531 -4.302102 -4.502797 -4.529682 -4.632635 -4.667282 -4.61505 -4.539518 -4.507357 -4.453467 -4.4048 -4.348216 -4.338477 -4.341299 -4.335794 -4.314391 -4.33739 -4.299286 -4.233455 -4.269526 -4.212855 -4.232994 -4.177663 -4.180185 -4.199008 -4.280866 -4.258201 -4.422901 -4.377238 -4.303342 -4.182211 -4.064989 -3.726327 -3.776253 -3.536727 -3.467679 -3.390887 -3.316635 -3.300245 -3.351769 -3.388736 -3.483868 -3.711942 -9999 -9999 -9999 -9999 -9999 -9999 -9999 -9999 -9999 -9999 -9999 -9999 -9999 -9999 -9999 -9999 -9999 -9999 -9999 -9999 -9999 -9999 -9999 -9999 -9999 -9999 -9999 -9999 -9999 -9999 -9999 -9999 -9999 -9999 -9999 -9999 -9999 -9999 -9999 -9999 -9999 -9999 -9999 -9999 -9999 -9999 -9999 -9999 -9999 -9999 -9999 -9999 -9999 -9999 -9999 -9999 -9999 -9999 -9999 -9999 -9999 -9999 -9999 -9999 -9999 -9999 -9999 -9999 -9999 -9999 -9999 -9999 -9999 -9999 -9999 -9999 -9999 -9999 -9999 -9999 -9999 -9999 -9999 -9999 -9999 -9999 -9999 -9999 -9999 -9999 -9999 -9999 -9999 -9999 -9999 -9999 -9999 -9999 -9999 -9999 -9999 -9999 -9999 -9999 -9999 -9999 
-9999 -9999 -9999 -9999 -9999 -9999 -9999 -9999 -9999 -9999 -9999 -9999 -9999 -9999 -9999 -9999 -9999 -9999 -9999 -9999 -9999 -9999 -9999 -9999 -9999 -9999 -9999 -9999 -9999 -9999 -9999 -9999 -9999 -9999 -9999 -9999 -9999 -9999 -9999 -9999 -9999 -9999 -9999 -9999 -9999 -9999 -9999 -9999 -9999 -9999 -9999 -9999 -9999 -9999 -9999 -9999 -9999 -9999 -9999 -9999 -9999 -9999 -9999 -9999 -9999 -9999 -9999 -9999 -9999 -9999 -9999 -9999 -9999 -9999 -9999 -9999 -9999 -9999 -9999 -9999 -9999 -9999 -9999 -9999 -9999 -9999 -9999 -9999 -9999 -9999 -9999 -9999 -9999 -9999 -9999 -9999 -9999 -9999 -9999 -9999 -9999 -9999 -9999 -9999 -9999 -2.018401 -2.021585 -2.039228 -2.050912 -2.08202 -2.094238 -2.118945 -2.120815 -2.127729 -2.177245 -2.190794 -2.213954 -2.233951 -2.223286 -2.228342 -2.257114 -2.232523 -2.268041 -2.291418 -2.331444 -2.367937 -2.378463 -2.449873 -2.466749 -2.471553 -2.46865 -2.500382 -2.532058 -2.531855 -2.501853 -2.522235 -2.550869 -2.587767 -2.588444 -2.590531 -2.545555 -2.562352 -2.637033 -2.64871 -2.678572 -2.686634 -2.713677 -2.703012 -2.702948 -2.692615 -2.714689 -2.754542 -2.754348 -2.745847 -2.733731 -2.753293 -2.757552 -2.757713 -2.790341 -2.79195 -2.821348 -2.845884 -2.870864 -2.863416 -2.869853 -2.860846 -2.817381 -2.869764 -2.86646 -2.865719 -2.856506 -2.868498 -2.869218 -2.870244 -2.874307 -2.887776 -2.895127 -2.896744 -2.897066 -2.894439 -2.895859 -2.894013 -2.876305 -2.871758 -2.867987 -2.867923 -2.865514 -2.869964 -2.882726 -2.856037 -2.863836 -2.812446 -2.802621 -2.791302 -2.781767 -2.780639 -2.774841 -2.747107 -2.742024 -2.737512 -2.745473 -2.736356 -2.720937 -2.702715 -2.707368 -2.702867 -2.70642 -2.705325 -2.710717 -2.708513 -2.695194 -2.692434 -2.683353 -2.713058 -2.728177 -2.728015 -2.72924 -2.750656 -2.73659 -2.737028 -2.731451 -2.779206 -2.778127 -2.762981 -2.794217 -2.776327 -2.783604 -2.767435 -2.761557 -2.745461 -2.722103 -2.773159 -2.769276 -2.785036 -2.785503 -2.772799 -2.786359 -2.817584 -2.813883 -2.813013 -2.825921 -2.831751 -2.83007 -2.834872 -2.829404 -2.874284 -2.858902 -2.886005 -2.885715 -2.896675 -2.959872 -2.995325 -3.000397 -2.958237 -2.89806 -2.854127 -2.838651 -2.82056 -2.804893 -2.789183 -2.803082 -2.787257 -2.781362 -2.755038 -2.736801 -2.712266 -2.696878 -2.697281 -2.693753 -2.693785 -2.67152 -2.668443 -2.657268 -2.656363 -2.647999 -9999 -9999 -9999 -9999 -9999 -9999 -9999 -9999 -9999 -9999 -9999 -9999 -9999 -9999 -9999 -9999 -9999 -9999 -9999 -9999 -9999 -9999 -9999 -9999 -9999 -9999 -9999 -9999 -9999 -9999 -9999 -9999 -9999 -9999 -9999 -9999 -9999 -9999 -9999 -2.645545 -2.640738 -2.632959 -2.647037 -2.706606 -2.737854 -2.789526 -2.786781 -2.826406 -2.879829 -2.913628 -2.960637 -3.00712 -3.094524 -3.165307 -3.226646 -3.257198 -3.297601 -3.320987 -3.361718 -3.413262 -3.444107 -3.479471 -3.507997 -3.506647 -3.530064 -3.513438 -3.537056 -3.536419 -3.554091 -3.560067 -3.552633 -3.588802 -3.536163 -3.524208 -3.548198 -3.557396 -3.570803 -3.584978 -3.607475 -3.593632 -3.57111 -3.557952 -3.541851 -3.531126 -3.596665 -3.568181 -3.551232 -3.633035 -3.700166 -3.698723 -3.653426 -3.634608 -3.633532 -3.658394 -3.704206 -3.722914 -3.725703 -3.800515 -3.869402 -4.007391 -4.05991 -4.109124 -4.073646 -4.050281 -3.968171 -3.959096 -3.933254 -4.117472 -4.05839 -4.076887 -4.108139 -4.004888 -4.014163 -4.033275 -4.036043 -4.046897 -4.032176 -4.062367 -4.127562 -4.058684 -3.996993 -3.965468 -3.965879 -3.993367 -4.035207 -4.139613 -4.159032 -4.177951 -4.137517 -4.10664 -4.105972 -4.116417 -4.122518 -4.130701 -4.152262 -4.153067 -4.146041 -4.154849 -4.170043 -4.168561 -4.200775 -4.180145 -4.178775 -4.324956 -4.382101 -4.454547 -4.635487 -4.692313 -4.674456 -4.684756 -4.655675 -4.554465 -4.518155 -4.561732 -4.52235 -4.532151 -4.53681 -4.522206 -4.561079 -4.561372 -4.569239 -4.533214 -4.587879 -4.590425 -4.597766 -4.574939 -4.522619 -4.52976 -4.54578 -4.534323 -4.544412 -4.552881 -4.571516 -4.566936 -4.603399 -4.588916 -4.565943 -4.570713 -4.563633 -4.600303 -4.604869 -4.626102 -4.616707 -4.642912 -4.685024 -4.678306 -4.705767 -4.726511 -4.765533 -4.799126 -4.852448 -4.815455 -4.701801 -4.767111 -4.769103 -4.71928 -4.71156 -4.671845 -4.695569 -4.644678 -4.620933 -4.646167 -4.532676 -4.435815 -4.276287 -4.275722 -4.198188 -4.304413 -4.337042 -4.263558 -4.118337 -4.0359 -4.018164 -4.033443 -4.045102 -4.018546 -4.030965 -4.092472 -4.103167 -4.019158 -3.977517 -3.956936 -3.985914 -3.96704 -3.966243 -3.973107 -3.975593 -3.982187 -4.001373 -4.062748 -4.048921 -4.116129 -4.0742 -4.041743 -4.077074 -4.10914 -4.107791 -4.137897 -4.192798 -4.138448 -4.206356 -4.270826 -4.341796 -4.4121 -4.404432 -4.39317 -4.388863 -4.433237 -4.376151 -4.325307 -4.309851 -4.301979 -4.270889 -4.29064 -4.3383 -4.26958 -4.240459 -4.323786 -4.484717 -4.632934 -4.628 -4.634739 -4.534833 -4.466645 -4.459836 -4.475833 -4.411706 -4.347991 -4.318281 -4.331331 -4.328401 -4.296821 -4.245564 -4.263136 -4.282809 -4.280737 -4.241835 -4.296288 -4.264628 -4.218098 -4.262205 -4.344845 -4.469267 -4.441297 -4.403175 -4.189563 -3.986244 -3.635029 -3.508426 -3.601903 -3.523737 -3.667495 -3.621087 -3.459559 -3.363593 -3.429809 -3.766985 -3.900843 -3.939435 -4.143921 -9999 -9999 -9999 -9999 -9999 -9999 -9999 -9999 -9999 -9999 -9999 -9999 -9999 -9999 -9999 -9999 -9999 -9999 -9999 -9999 -9999 -9999 -9999 -9999 -9999 -9999 -9999 -9999 -9999 -9999 -9999 -9999 -9999 -9999 -9999 -9999 -9999 -9999 -9999 -9999 -9999 -9999 -9999 -9999 -9999 -9999 -9999 -9999 -9999 -9999 -9999 -9999 -9999 -9999 -9999 -9999 -9999 -9999 -9999 -9999 -9999 -9999 -9999 -9999 -9999 -9999 -9999 -9999 -9999 -9999 -9999 -9999 -9999 -9999 -9999 -9999 -9999 -9999 -9999 -9999 -9999 -9999 -9999 -9999 -9999 -9999 -9999 -9999 -9999 -9999 -9999 -9999 -9999 -9999 -9999 -9999 -9999 -9999 -9999 -9999 -9999 -9999 -9999 -9999 -9999 
-9999 -9999 -9999 -9999 -9999 -9999 -9999 -9999 -9999 -9999 -9999 -9999 -9999 -9999 -9999 -9999 -9999 -9999 -9999 -9999 -9999 -9999 -9999 -9999 -9999 -9999 -9999 -9999 -9999 -9999 -9999 -9999 -9999 -9999 -9999 -9999 -9999 -9999 -9999 -9999 -9999 -9999 -9999 -9999 -9999 -9999 -9999 -9999 -9999 -9999 -9999 -9999 -9999 -9999 -9999 -9999 -9999 -9999 -9999 -9999 -9999 -9999 -9999 -9999 -9999 -9999 -9999 -9999 -9999 -9999 -9999 -9999 -9999 -9999 -9999 -9999 -9999 -9999 -9999 -9999 -9999 -9999 -9999 -9999 -9999 -9999 -9999 -9999 -9999 -9999 -9999 -9999 -9999 -9999 -9999 -9999 -9999 -9999 -9999 -9999 -9999 -9999 -9999 -9999 -9999 -2.011785 -2.026613 -2.046819 -2.058632 -2.075481 -2.076093 -2.077124 -2.098577 -2.103633 -2.127169 -2.169569 -2.169943 -2.178243 -2.1834 -2.2155 -2.225317 -2.232103 -2.268815 -2.276276 -2.269096 -2.308879 -2.371011 -2.396932 -2.446532 -2.462798 -2.483264 -2.516253 -2.5232 -2.545919 -2.561263 -2.550183 -2.553371 -2.578186 -2.607158 -2.571608 -2.563185 -2.554628 -2.633224 -2.65718 -2.682244 -2.679185 -2.710429 -2.711105 -2.72088 -2.68397 -2.707211 -2.736329 -2.732623 -2.732719 -2.738585 -2.756798 -2.76801 -2.781283 -2.782024 -2.812677 -2.820231 -2.829257 -2.860857 -2.902128 -2.879164 -2.854488 -2.83835 -2.862583 -2.879479 -2.878158 -2.881397 -2.903208 -2.870545 -2.878126 -2.870329 -2.869588 -2.866516 -2.89829 -2.89916 -2.892183 -2.894813 -2.899878 -2.888887 -2.886381 -2.880168 -2.845966 -2.854097 -2.859436 -2.871922 -2.866255 -2.837739 -2.845962 -2.823539 -2.813264 -2.790061 -2.783411 -2.768124 -2.768027 -2.767898 -2.76931 -2.753343 -2.729409 -2.734286 -2.733279 -2.728525 -2.705455 -2.696818 -2.704456 -2.704199 -2.699944 -2.689561 -2.686278 -2.688081 -2.696734 -2.7212 -2.72592 -2.723199 -2.731786 -2.746868 -2.746835 -2.760532 -2.779964 -2.780173 -2.77784 -2.779468 -2.786816 -2.765583 -2.7739 -2.758256 -2.733464 -2.73051 -2.751607 -2.765785 -2.772701 -2.772088 -2.761734 -2.775778 -2.794895 -2.781672 -2.78337 -2.797065 -2.80224 -2.816247 -2.806269 -2.8409 -2.85043 -2.839011 -2.871509 -2.867803 -2.894514 -2.921705 -3.011564 -3.026964 -2.896613 -2.85187 -2.83525 -2.838382 -2.815302 -2.802408 -2.795638 -2.797186 -2.77866 -2.779222 -2.76392 -2.741208 -2.740338 -2.723117 -2.687126 -2.682412 -2.67466 -2.667648 -2.672769 -2.659254 -2.655558 -2.646001 -2.650724 -9999 -9999 -9999 -9999 -9999 -9999 -9999 -9999 -9999 -9999 -9999 -9999 -9999 -9999 -9999 -9999 -9999 -9999 -9999 -9999 -9999 -9999 -9999 -9999 -9999 -9999 -9999 -9999 -9999 -9999 -9999 -9999 -9999 -9999 -9999 -9999 -9999 -2.585457 -2.629239 -2.61383 -2.630254 -2.622528 -2.651396 -2.672638 -2.74868 -2.758894 -2.791801 -2.860747 -2.92527 -2.943781 -2.981625 -3.042653 -3.127018 -3.201739 -3.259527 -3.313326 -3.310676 -3.338403 -3.390833 -3.418705 -3.450024 -3.455951 -3.486386 -3.469774 -3.48293 -3.527511 -3.533963 -3.557862 -3.546566 -3.559482 -3.585869 -3.575835 -3.524732 -3.534852 -3.541186 -3.533554 -3.547979 -3.54944 -3.505618 -3.483776 -3.480956 -3.50735 -3.53499 -3.564736 -3.614486 -3.559842 -3.561327 -3.631331 -3.620717 -3.749943 -3.670805 -3.72002 -3.694807 -3.688451 -3.73522 -3.776239 -3.792619 -3.962192 -3.93798 -3.993548 -4.050248 -3.988309 -3.916599 -3.932279 -4.016804 -3.929083 -4.018307 -4.019875 -4.056379 -4.033378 -3.971883 -3.990324 -3.976191 -3.985579 -4.025659 -4.031714 -4.111319 -4.143268 -4.05913 -3.978941 -3.956729 -3.963498 -4.017081 -4.016353 -4.126909 -4.168723 -4.155637 -4.185543 -4.084221 -4.093557 -4.08818 -4.14011 -4.141367 -4.150255 -4.16495 -4.16508 -4.153482 -4.169609 -4.24284 -4.231176 -4.193964 -4.186076 -4.262277 -4.349398 -4.435191 -4.645022 -4.701616 -4.614418 -4.625264 -4.537544 -4.505543 -4.492442 -4.510753 -4.541615 -4.540426 -4.507749 -4.511272 -4.52261 -4.525627 -4.543923 -4.530441 -4.553416 -4.579989 -4.644586 -4.612245 -4.546841 -4.545019 -4.535044 -4.552087 -4.570461 -4.651735 -4.60687 -4.601729 -4.57524 -4.553586 -4.544179 -4.560428 -4.559912 -4.584943 -4.600676 -4.618258 -4.6238 -4.655462 -4.624496 -4.656443 -4.690699 -4.752944 -4.695506 -4.79633 -4.730828 -4.789957 -4.727814 -4.68351 -4.683336 -4.746803 -4.700326 -4.79003 -4.658656 -4.624529 -4.610452 -4.611145 -4.523872 -4.477462 -4.333726 -4.28237 -4.213607 -4.264179 -4.304518 -4.298645 -4.098651 -4.013858 -4.009821 -4.026108 -4.064196 -3.991798 -3.983091 -3.980188 -3.977957 -3.966154 -3.96538 -3.97266 -3.937943 -3.950177 -4.009528 -3.995189 -3.98614 -3.987437 -3.998746 -4.036612 -4.04284 -4.109469 -4.107178 -4.066531 -4.076144 -4.074057 -4.103293 -4.124143 -4.137064 -4.169586 -4.104647 -4.141874 -4.256304 -4.382645 -4.404203 -4.283932 -4.26483 -4.338988 -4.281663 -4.246531 -4.231775 -4.289292 -4.240207 -4.240418 -4.232376 -4.166487 -4.230358 -4.362096 -4.424508 -4.54066 -4.554121 -4.485062 -4.521721 -4.449775 -4.396902 -4.343882 -4.302713 -4.338878 -4.321339 -4.311882 -4.326676 -4.324568 -4.225908 -4.247598 -4.257995 -4.299543 -4.30242 -4.263219 -4.245088 -4.282917 -4.309189 -4.346348 -4.329687 -4.3702 -4.296011 -4.07134 -3.786292 -3.480964 -3.628227 -3.739198 -3.942364 -4.184749 -4.116344 -3.67246 -3.412328 -3.649416 -4.162178 -4.264089 -4.219591 -4.344385 -9999 -9999 -9999 -9999 -9999 -9999 -9999 -9999 -9999 -9999 -9999 -9999 -9999 -9999 -9999 -9999 -9999 -9999 -9999 -9999 -9999 -9999 -9999 -9999 -9999 -9999 -9999 -9999 -9999 -9999 -9999 -9999 -9999 -9999 -9999 -9999 -9999 -9999 -9999 -9999 -9999 -9999 -9999 -9999 -9999 -9999 -9999 -9999 -9999 -9999 -9999 -9999 -9999 -9999 -9999 -9999 -9999 -9999 -9999 -9999 -9999 -9999 -9999 -9999 -9999 -9999 -9999 -9999 -9999 -9999 -9999 -9999 -9999 -9999 -9999 -9999 -9999 -9999 -9999 -9999 -9999 -9999 -9999 -9999 -9999 -9999 -9999 -9999 -9999 -9999 -9999 -9999 -9999 -9999 -9999 -9999 -9999 -9999 -9999 -9999 -9999 -9999 -9999 -9999 -9999 
-9999 -9999 -9999 -9999 -9999 -9999 -9999 -9999 -9999 -9999 -9999 -9999 -9999 -9999 -9999 -9999 -9999 -9999 -9999 -9999 -9999 -9999 -9999 -9999 -9999 -9999 -9999 -9999 -9999 -9999 -9999 -9999 -9999 -9999 -9999 -9999 -9999 -9999 -9999 -9999 -9999 -9999 -9999 -9999 -9999 -9999 -9999 -9999 -9999 -9999 -9999 -9999 -9999 -9999 -9999 -9999 -9999 -9999 -9999 -9999 -9999 -9999 -9999 -9999 -9999 -9999 -9999 -9999 -9999 -9999 -9999 -9999 -9999 -9999 -9999 -9999 -9999 -9999 -9999 -9999 -9999 -9999 -9999 -9999 -9999 -9999 -9999 -9999 -9999 -9999 -9999 -9999 -9999 -9999 -9999 -9999 -9999 -9999 -9999 -9999 -9999 -9999 -9999 -9999 -1.970049 -1.998603 -2.012959 -2.033052 -2.033186 -2.075376 -2.076437 -2.079998 -2.069071 -2.112738 -2.120492 -2.152845 -2.16541 -2.177225 -2.172903 -2.189271 -2.239371 -2.240016 -2.236535 -2.252682 -2.290252 -2.320216 -2.340836 -2.363479 -2.413273 -2.429249 -2.437737 -2.491338 -2.508292 -2.532737 -2.547192 -2.5635 -2.556777 -2.592333 -2.591882 -2.53919 -2.594427 -2.601664 -2.631623 -2.673502 -2.677005 -2.677198 -2.699826 -2.69989 -2.664631 -2.660586 -2.705771 -2.706674 -2.72192 -2.762877 -2.764666 -2.732124 -2.761642 -2.763403 -2.780482 -2.807811 -2.845762 -2.843532 -2.853266 -2.87162 -2.871105 -2.8415 -2.84687 -2.847063 -2.871364 -2.850728 -2.870173 -2.911733 -2.88497 -2.891763 -2.905084 -2.887626 -2.905471 -2.928789 -2.928789 -2.923184 -2.929303 -2.915516 -2.913756 -2.902286 -2.897006 -2.874623 -2.838451 -2.862507 -2.857769 -2.856197 -2.81737 -2.8237 -2.820751 -2.843367 -2.812571 -2.794652 -2.769591 -2.762367 -2.762174 -2.758371 -2.77797 -2.748342 -2.731923 -2.724526 -2.717655 -2.714183 -2.712681 -2.720851 -2.696716 -2.693332 -2.691978 -2.682092 -2.67405 -2.691805 -2.701976 -2.706201 -2.722332 -2.720834 -2.745344 -2.763654 -2.762477 -2.766004 -2.759154 -2.764935 -2.777166 -2.775812 -2.768716 -2.743952 -2.756241 -2.730466 -2.729467 -2.73789 -2.741274 -2.741564 -2.7415 -2.736058 -2.757458 -2.75347 -2.769417 -2.768515 -2.770089 -2.783902 -2.783741 -2.791863 -2.802899 -2.813743 -2.813099 -2.822857 -2.859401 -2.867384 -2.901545 -2.939479 -2.895216 -2.864011 -2.839905 -2.816393 -2.811886 -2.810017 -2.788603 -2.789867 -2.781501 -2.776967 -2.776226 -2.788104 -2.788779 -2.768189 -2.712087 -2.710963 -2.702417 -2.677994 -2.671177 -2.658636 -2.655135 -2.650427 -2.643843 -2.64395 -9999 -9999 -9999 -9999 -9999 -9999 -9999 -9999 -9999 -9999 -9999 -9999 -9999 -9999 -9999 -9999 -9999 -9999 -9999 -9999 -9999 -9999 -9999 -9999 -9999 -9999 -9999 -9999 -9999 -9999 -9999 -9999 -9999 -9999 -9999 -9999 -9999 -2.61746 -9999 -9999 -2.619615 -2.594371 -2.596114 -2.63418 -2.696798 -2.721406 -2.777361 -2.82429 -2.867321 -2.924983 -2.987065 -3.079631 -3.126275 -3.192909 -3.241707 -3.271362 -3.294568 -3.324704 -3.344366 -3.389162 -3.405605 -3.422087 -3.443417 -3.453876 -3.461434 -3.494574 -3.507238 -3.54137 -3.552693 -3.557066 -3.546123 -3.560193 -3.553503 -3.503644 -3.542176 -3.523401 -3.551644 -3.562148 -3.523228 -3.469157 -3.477662 -3.512206 -3.522061 -3.537354 -3.580167 -3.531796 -3.500705 -3.599344 -3.603294 -3.697108 -3.665249 -3.777857 -3.723428 -3.753203 -3.802308 -3.881156 -3.849805 -3.808489 -3.778422 -3.76073 -3.872734 -3.777205 -3.842817 -3.965327 -3.983407 -3.945771 -4.01531 -3.99513 -4.010751 -3.987346 -3.942066 -3.95813 -3.949594 -3.957341 -4.025295 -4.098414 -4.06962 -4.058984 -4.010073 -3.962872 -3.960324 -3.994518 -4.038987 -4.134104 -4.13005 -4.076888 -4.070956 -4.14112 -4.136491 -4.131745 -4.115989 -4.167947 -4.170147 -4.202123 -4.170837 -4.14929 -4.145205 -4.160467 -4.201437 -4.205744 -4.182991 -4.188728 -4.333041 -4.360091 -4.395206 -4.54617 -4.567414 -4.615804 -4.555252 -4.474775 -4.511565 -4.52312 -4.520622 -4.577347 -4.560991 -4.503504 -4.540781 -4.551462 -4.557281 -4.538704 -4.528726 -4.54555 -4.554703 -4.563817 -4.597916 -4.544219 -4.537633 -4.549378 -4.564384 -4.565063 -4.579195 -4.617526 -4.651797 -4.586089 -4.594292 -4.606514 -4.585866 -4.556606 -4.585817 -4.620202 -4.621375 -4.639635 -4.624845 -4.635516 -4.692445 -4.698431 -4.704071 -4.690372 -4.709326 -4.726759 -4.790191 -4.713293 -4.675337 -4.648217 -4.682206 -4.64646 -4.665454 -4.708973 -4.654492 -4.559157 -4.575694 -4.500362 -4.4202 -4.327342 -4.324836 -4.30501 -4.349377 -4.341885 -4.431207 -4.157078 -4.026754 -4.013745 -4.017737 -4.031299 -4.037718 -4.069318 -4.032627 -4.103359 -3.971214 -3.967759 -3.981119 -3.95143 -3.970967 -4.031807 -4.012682 -4.022534 -3.984028 -3.995992 -4.007025 -4.07249 -4.114272 -4.101662 -4.059318 -4.036099 -4.11943 -4.099281 -4.097435 -4.070736 -4.078958 -4.018254 -4.000229 -3.978394 -3.975996 -4.01163 -3.953115 -4.010371 -4.068064 -3.973421 -4.138109 -4.150094 -4.198113 -4.20189 -4.221947 -4.079599 -3.981871 -4.190644 -4.333484 -4.391189 -4.380434 -4.43811 -4.376975 -4.414893 -4.305577 -4.382393 -4.303326 -4.308165 -4.289772 -4.276238 -4.236839 -4.246307 -4.245552 -4.227826 -4.218283 -4.215238 -4.267781 -4.290286 -4.263224 -4.245702 -4.264495 -4.286236 -4.292431 -4.306009 -4.288479 -4.248032 -3.960147 -3.470446 -3.447564 -3.856267 -4.030507 -4.310631 -4.429718 -4.347123 -3.964082 -3.647901 -4.092004 -4.363643 -4.48835 -4.420309 -4.362496 -9999 -9999 -9999 -9999 -9999 -9999 -9999 -9999 -9999 -9999 -9999 -9999 -9999 -9999 -9999 -9999 -9999 -9999 -9999 -9999 -9999 -9999 -9999 -9999 -9999 -9999 -9999 -9999 -9999 -9999 -9999 -9999 -9999 -9999 -9999 -9999 -9999 -9999 -9999 -9999 -9999 -9999 -9999 -9999 -9999 -9999 -9999 -9999 -9999 -9999 -9999 -9999 -9999 -9999 -9999 -9999 -9999 -9999 -9999 -9999 -9999 -9999 -9999 -9999 -9999 -9999 -9999 -9999 -9999 -9999 -9999 -9999 -9999 -9999 -9999 -9999 -9999 -9999 -9999 -9999 -9999 -9999 -9999 -9999 -9999 -9999 -9999 -9999 -9999 -9999 -9999 -9999 -9999 -9999 -9999 -9999 -9999 -9999 -9999 -9999 -9999 -9999 -9999 -9999 -9999 
-9999 -9999 -9999 -9999 -9999 -9999 -9999 -9999 -9999 -9999 -9999 -9999 -9999 -9999 -9999 -9999 -9999 -9999 -9999 -9999 -9999 -9999 -9999 -9999 -9999 -9999 -9999 -9999 -9999 -9999 -9999 -9999 -9999 -9999 -9999 -9999 -9999 -9999 -9999 -9999 -9999 -9999 -9999 -9999 -9999 -9999 -9999 -9999 -9999 -9999 -9999 -9999 -9999 -9999 -9999 -9999 -9999 -9999 -9999 -9999 -9999 -9999 -9999 -9999 -9999 -9999 -9999 -9999 -9999 -9999 -9999 -9999 -9999 -9999 -9999 -9999 -9999 -9999 -9999 -9999 -9999 -9999 -9999 -9999 -9999 -9999 -9999 -9999 -9999 -9999 -9999 -9999 -9999 -9999 -9999 -9999 -9999 -9999 -9999 -9999 -9999 -9999 -9999 -9999 -1.970678 -1.979235 -1.998893 -2.032233 -2.03792 -2.062521 -2.083491 -2.074816 -2.098105 -2.098041 -2.124906 -2.173944 -2.173355 -2.180658 -2.175488 -2.189658 -2.236599 -2.258399 -2.236438 -2.237952 -2.274426 -2.322138 -2.352219 -2.392708 -2.395091 -2.395348 -2.428434 -2.456652 -2.492467 -2.511794 -2.519793 -2.589481 -2.567329 -2.526957 -2.520938 -2.533231 -2.611263 -2.61647 -2.614631 -2.65665 -2.692348 -2.668123 -2.677682 -2.680083 -2.636027 -2.680889 -2.704268 -2.714554 -2.726622 -2.724225 -2.718556 -2.725757 -2.747341 -2.754063 -2.760042 -2.788331 -2.822876 -2.827948 -2.847771 -2.877797 -2.876186 -2.823824 -2.870589 -2.870235 -2.895252 -2.86405 -2.879108 -2.927608 -2.891249 -2.8729 -2.93209 -2.912807 -2.92439 -2.941496 -2.941905 -2.941615 -2.954573 -2.950684 -2.947401 -2.939226 -2.866746 -2.853344 -2.842834 -2.839119 -2.84268 -2.829946 -2.821145 -2.826545 -2.823223 -2.815987 -2.81019 -2.800116 -2.784567 -2.779397 -2.768261 -2.767262 -2.783122 -2.771595 -2.743988 -2.729407 -2.723437 -2.72411 -2.719168 -2.731411 -2.717859 -2.696374 -2.692312 -2.679508 -2.677681 -2.673158 -2.694415 -2.695023 -2.727002 -2.728747 -2.739404 -2.749996 -2.765053 -2.761411 -2.750581 -2.750351 -2.758601 -2.758601 -2.757828 -2.734696 -2.727009 -2.741085 -2.736358 -2.738137 -2.739744 -2.754647 -2.751178 -2.734426 -2.727125 -2.736193 -2.74043 -2.751772 -2.753136 -2.778574 -2.783449 -2.783127 -2.789763 -2.790112 -2.798987 -2.801223 -2.800837 -2.836047 -2.842802 -2.84372 -2.838798 -2.835317 -2.813797 -2.826259 -2.822955 -2.821763 -2.819201 -2.771837 -2.786768 -2.788544 -2.796233 -2.811751 -2.795579 -2.740179 -2.706721 -2.694305 -2.683244 -2.67109 -2.655813 -2.66522 -2.624479 -2.624205 -2.6109 -2.642258 -2.612728 -9999 -9999 -9999 -9999 -9999 -9999 -9999 -9999 -9999 -9999 -9999 -9999 -9999 -9999 -9999 -9999 -9999 -9999 -9999 -9999 -9999 -9999 -9999 -9999 -9999 -9999 -9999 -9999 -9999 -9999 -9999 -9999 -9999 -9999 -9999 -9999 -9999 -9999 -9999 -9999 -2.603518 -2.610554 -2.621362 -2.659496 -2.697916 -2.732816 -2.771265 -2.846637 -2.894642 -2.969963 -3.05677 -3.099926 -3.153461 -3.191401 -3.246787 -3.286282 -3.344682 -3.346015 -3.352817 -3.363248 -3.419746 -3.436349 -3.446705 -3.445855 -3.466397 -3.502656 -3.533064 -3.542806 -3.56527 -3.560925 -3.56591 -3.534524 -3.478883 -3.51199 -3.53447 -3.531736 -3.530758 -3.521346 -3.470547 -3.475215 -3.531856 -3.608863 -3.690235 -3.697678 -3.631633 -3.560648 -3.529883 -3.508386 -3.527478 -3.592543 -3.651565 -3.797028 -3.813968 -3.761748 -3.680294 -3.680212 -3.719127 -3.687061 -3.66993 -3.736574 -3.810797 -3.871371 -3.977282 -3.993029 -3.939288 -3.894827 -3.9195 -3.951679 -3.960228 -3.967748 -3.925705 -3.920272 -3.943428 -4.008802 -4.042467 -3.974814 -3.968888 -3.959336 -3.966649 -3.953212 -3.954297 -4.020713 -4.058568 -4.002867 -4.021184 -4.054469 -4.115611 -4.218022 -4.15587 -4.180384 -4.19962 -4.251905 -4.251091 -4.216834 -4.168866 -4.162989 -4.166845 -4.177719 -4.18372 -4.183462 -4.251549 -4.348651 -4.35755 -4.341888 -4.501589 -4.58315 -4.524858 -4.529088 -4.481812 -4.552673 -4.585518 -4.495193 -4.561519 -4.533912 -4.508211 -4.640423 -4.622267 -4.572762 -4.56802 -4.542428 -4.529245 -4.545618 -4.551742 -4.589196 -4.586643 -4.548395 -4.553547 -4.55086 -4.573123 -4.555258 -4.584642 -4.646872 -4.589699 -4.623318 -4.619585 -4.596003 -4.607386 -4.634029 -4.600837 -4.596117 -4.607386 -4.645811 -4.669984 -4.68127 -4.705645 -4.696819 -4.738267 -4.714161 -4.695848 -4.718786 -4.67616 -4.669055 -4.654513 -4.655446 -4.640579 -4.627289 -4.654304 -4.659456 -4.575639 -4.636278 -4.584799 -4.47068 -4.379709 -4.369078 -4.325562 -4.442996 -4.440089 -4.482179 -4.221114 -4.03524 -4.006278 -4.027331 -4.026379 -4.085656 -4.144363 -4.189448 -4.1568 -4.003615 -4.036659 -4.008323 -3.977362 -3.971177 -4.023347 -4.009733 -3.960599 -3.988273 -4.005637 -3.975398 -4.010891 -4.055292 -4.117142 -4.125048 -4.079582 -4.121489 -4.126321 -4.128611 -4.034464 -4.05089 -4.101955 -4.101184 -4.087928 -4.176102 -4.241405 -4.27797 -4.181397 -4.108365 -4.049984 -3.885843 -3.8441 -4.035951 -4.090525 -4.164888 -4.014024 -4.12181 -4.048226 -4.243407 -4.311769 -4.328263 -4.255106 -4.214275 -4.234295 -4.301798 -4.35886 -4.336571 -4.332403 -4.320191 -4.274762 -4.216684 -4.153285 -4.163621 -4.212186 -4.192987 -4.174734 -4.235661 -4.232944 -4.213549 -4.213353 -4.213398 -4.253412 -4.296163 -4.297055 -4.168276 -4.065847 -3.618191 -3.344433 -3.715619 -4.160305 -4.305999 -4.423129 -4.476585 -4.364748 -4.1133 -4.048918 -4.264967 -4.425406 -4.492433 -4.457546 -4.332932 -9999 -9999 -9999 -9999 -9999 -9999 -9999 -9999 -9999 -9999 -9999 -9999 -9999 -9999 -9999 -9999 -9999 -9999 -9999 -9999 -9999 -9999 -9999 -9999 -9999 -9999 -9999 -9999 -9999 -9999 -9999 -9999 -9999 -9999 -9999 -9999 -9999 -9999 -9999 -9999 -9999 -9999 -9999 -9999 -9999 -9999 -9999 -9999 -9999 -9999 -9999 -9999 -9999 -9999 -9999 -9999 -9999 -9999 -9999 -9999 -9999 -9999 -9999 -9999 -9999 -9999 -9999 -9999 -9999 -9999 -9999 -9999 -9999 -9999 -9999 -9999 -9999 -9999 -9999 -9999 -9999 -9999 -9999 -9999 -9999 -9999 -9999 -9999 -9999 -9999 -9999 -9999 -9999 -9999 -9999 -9999 -9999 -9999 -9999 -9999 -9999 -9999 -9999 -9999 -9999 
-9999 -9999 -9999 -9999 -9999 -9999 -9999 -9999 -9999 -9999 -9999 -9999 -9999 -9999 -9999 -9999 -9999 -9999 -9999 -9999 -9999 -9999 -9999 -9999 -9999 -9999 -9999 -9999 -9999 -9999 -9999 -9999 -9999 -9999 -9999 -9999 -9999 -9999 -9999 -9999 -9999 -9999 -9999 -9999 -9999 -9999 -9999 -9999 -9999 -9999 -9999 -9999 -9999 -9999 -9999 -9999 -9999 -9999 -9999 -9999 -9999 -9999 -9999 -9999 -9999 -9999 -9999 -9999 -9999 -9999 -9999 -9999 -9999 -9999 -9999 -9999 -9999 -9999 -9999 -9999 -9999 -9999 -9999 -9999 -9999 -9999 -9999 -9999 -9999 -9999 -9999 -9999 -9999 -9999 -9999 -9999 -9999 -9999 -9999 -9999 -9999 -9999 -9999 -9999 -1.988147 -1.986504 -2.021263 -2.040995 -2.04274 -2.06077 -2.075534 -2.09295 -2.097912 -2.105181 -2.109919 -2.173226 -2.172539 -2.17552 -2.150567 -2.211606 -2.238813 -2.241248 -2.216013 -2.209054 -2.254752 -2.283 -2.337184 -2.358942 -2.386214 -2.387117 -2.404303 -2.450287 -2.48281 -2.470872 -2.477527 -2.527164 -2.51386 -2.503087 -2.543305 -2.560279 -2.580175 -2.595642 -2.591974 -2.630637 -2.634939 -2.602243 -2.643254 -2.648318 -2.666737 -2.737112 -2.730069 -2.738779 -2.712273 -2.706709 -2.733556 -2.729106 -2.747373 -2.762857 -2.768871 -2.78877 -2.797641 -2.812735 -2.829075 -2.87448 -2.888491 -2.874542 -2.847023 -2.845428 -2.889444 -2.896225 -2.898228 -2.921611 -2.905122 -2.905057 -2.907039 -2.903365 -2.929853 -2.929757 -2.93999 -2.891703 -2.894987 -2.903892 -2.901484 -2.906865 -2.875108 -2.862267 -2.836546 -2.836418 -2.839141 -2.815575 -2.793225 -2.800192 -2.804672 -2.801223 -2.784165 -2.782996 -2.801211 -2.795007 -2.767306 -2.76361 -2.769835 -2.768905 -2.754363 -2.735387 -2.724707 -2.721691 -2.721771 -2.715562 -2.714234 -2.699621 -2.69275 -2.68791 -2.694511 -2.699295 -2.714267 -2.708095 -2.70996 -2.731669 -2.756608 -2.733034 -2.734508 -2.73396 -2.741986 -2.741051 -2.746513 -2.760003 -2.758505 -2.735405 -2.735212 -2.73122 -2.73578 -2.734168 -2.734168 -2.727863 -2.726295 -2.721976 -2.742828 -2.747552 -2.74069 -2.729722 -2.741279 -2.762243 -2.768279 -2.771367 -2.788896 -2.789573 -2.788125 -2.78079 -2.794436 -2.794974 -2.810941 -2.811698 -2.82304 -2.827112 -2.817118 -2.805187 -2.804671 -2.82572 -2.810271 -2.803483 -2.788364 -2.785207 -2.766499 -2.787865 -2.766618 -2.748382 -2.712937 -2.678783 -2.672321 -2.6753 -2.664096 -2.64995 -2.652243 -2.63879 -2.640313 -2.606678 -2.614977 -2.600696 -9999 -9999 -9999 -9999 -9999 -9999 -9999 -9999 -9999 -9999 -9999 -9999 -9999 -9999 -9999 -9999 -9999 -9999 -9999 -9999 -9999 -9999 -9999 -9999 -9999 -9999 -9999 -9999 -9999 -9999 -9999 -9999 -9999 -9999 -9999 -9999 -9999 -9999 -2.582829 -2.588787 -2.595284 -2.59754 -2.658294 -2.685625 -2.70722 -2.74463 -2.814514 -2.845531 -2.909484 -2.978164 -3.043988 -3.118172 -3.123125 -3.175475 -3.235017 -3.30202 -3.349804 -3.336818 -3.406396 -3.401323 -3.399787 -3.414445 -3.430305 -3.456063 -3.502882 -3.51509 -3.558473 -3.517449 -3.594775 -3.614022 -3.56274 -3.506764 -3.470766 -3.499661 -3.485326 -3.455445 -3.455509 -3.45934 -3.481977 -3.531438 -3.592434 -3.675572 -3.762493 -3.634552 -3.592892 -3.582819 -3.554492 -3.516063 -3.538655 -3.617228 -3.632337 -3.632724 -3.615825 -3.601635 -3.671494 -3.673884 -3.625768 -3.638133 -3.651152 -3.770605 -3.83864 -3.891325 -3.886233 -3.768089 -3.82456 -3.900476 -3.847293 -3.840221 -3.930982 -3.887059 -3.894721 -3.909912 -3.96352 -3.982697 -3.9561 -3.960971 -3.952345 -3.966473 -3.960959 -3.956753 -3.97068 -3.981566 -4.053431 -4.033294 -4.114531 -4.12715 -4.141871 -4.212348 -4.1827 -4.233949 -4.252355 -4.254117 -4.19927 -4.191468 -4.183345 -4.183282 -4.177638 -4.190325 -4.253914 -4.308706 -4.272428 -4.325578 -4.474925 -4.421708 -4.513884 -4.451612 -4.450185 -4.44485 -4.557716 -4.616123 -4.520246 -4.584331 -4.521801 -4.505311 -4.601139 -4.596022 -4.565794 -4.542299 -4.5297 -4.555604 -4.56643 -4.560751 -4.599763 -4.736702 -4.609272 -4.610644 -4.578457 -4.584118 -4.615543 -4.64891 -4.602691 -4.627355 -4.631907 -4.583769 -4.610055 -4.641935 -4.647124 -4.619843 -4.625579 -4.63599 -4.632302 -4.678584 -4.676164 -4.680859 -4.675025 -4.666157 -4.687852 -4.682155 -4.71037 -4.664893 -4.654124 -4.667457 -4.656637 -4.633769 -4.663567 -4.710936 -4.767434 -4.654879 -4.637341 -4.542592 -4.690497 -4.374861 -4.456221 -4.405435 -4.414753 -4.469094 -4.494464 -4.233915 -4.043876 -4.009345 -4.020349 -4.037341 -4.155246 -4.318298 -4.194383 -4.112508 -4.063011 -4.004608 -4.044863 -4.018386 -3.959291 -3.99947 -3.98937 -3.970675 -3.970352 -3.994276 -3.977638 -3.975815 -4.051932 -4.049692 -4.107629 -4.122944 -4.222372 -4.152186 -4.119841 -4.124408 -4.195699 -4.147279 -4.181539 -4.22978 -4.191991 -4.268609 -4.242428 -4.281937 -4.300406 -4.16122 -4.101188 -4.000437 -3.891382 -3.880855 -3.939797 -3.929856 -4.235723 -4.162556 -4.178334 -4.247273 -4.212525 -4.305376 -4.210343 -4.219524 -4.21679 -4.251659 -4.312465 -4.32347 -4.312016 -4.277977 -4.219359 -4.113081 -4.181079 -4.207795 -4.204272 -4.239523 -4.250398 -4.311347 -4.21412 -4.184988 -4.208177 -4.288851 -4.357202 -4.309575 -4.050272 -3.664615 -3.369469 -3.48341 -4.000611 -4.361831 -4.524816 -4.501008 -4.47687 -4.366485 -4.225384 -4.298295 -4.334441 -4.332952 -4.402794 -4.380767 -4.284968 -9999 -9999 -9999 -9999 -9999 -9999 -9999 -9999 -9999 -9999 -9999 -9999 -9999 -9999 -9999 -9999 -9999 -9999 -9999 -9999 -9999 -9999 -9999 -9999 -9999 -9999 -9999 -9999 -9999 -9999 -9999 -9999 -9999 -9999 -9999 -9999 -9999 -9999 -9999 -9999 -9999 -9999 -9999 -9999 -9999 -9999 -9999 -9999 -9999 -9999 -9999 -9999 -9999 -9999 -9999 -9999 -9999 -9999 -9999 -9999 -9999 -9999 -9999 -9999 -9999 -9999 -9999 -9999 -9999 -9999 -9999 -9999 -9999 -9999 -9999 -9999 -9999 -9999 -9999 -9999 -9999 -9999 -9999 -9999 -9999 -9999 -9999 -9999 -9999 -9999 -9999 -9999 -9999 -9999 -9999 -9999 -9999 -9999 -9999 -9999 -9999 -9999 -9999 -9999 -9999 
-9999 -9999 -9999 -9999 -9999 -9999 -9999 -9999 -9999 -9999 -9999 -9999 -9999 -9999 -9999 -9999 -9999 -9999 -9999 -9999 -9999 -9999 -9999 -9999 -9999 -9999 -9999 -9999 -9999 -9999 -9999 -9999 -9999 -9999 -9999 -9999 -9999 -9999 -9999 -9999 -9999 -9999 -9999 -9999 -9999 -9999 -9999 -9999 -9999 -9999 -9999 -9999 -9999 -9999 -9999 -9999 -9999 -9999 -9999 -9999 -9999 -9999 -9999 -9999 -9999 -9999 -9999 -9999 -9999 -9999 -9999 -9999 -9999 -9999 -9999 -9999 -9999 -9999 -9999 -9999 -9999 -9999 -9999 -9999 -9999 -9999 -9999 -9999 -9999 -9999 -9999 -9999 -9999 -9999 -9999 -9999 -9999 -9999 -9999 -9999 -9999 -9999 -9999 -9999 -2.000478 -1.999905 -2.011781 -2.036124 -2.056331 -2.094885 -2.103603 -2.102918 -2.123221 -2.127033 -2.119861 -2.103812 -2.157539 -2.183328 -2.179936 -2.155309 -2.213613 -2.216263 -2.218302 -2.212976 -2.251366 -2.279886 -2.285543 -2.344892 -2.367831 -2.349436 -2.380474 -2.412561 -2.44844 -2.448859 -2.442362 -2.511283 -2.506821 -2.509028 -2.51159 -2.552969 -2.553066 -2.561504 -2.570748 -2.58783 -2.587142 -2.59322 -2.618661 -2.65107 -2.730462 -2.730591 -2.73159 -2.739934 -2.705607 -2.706316 -2.73233 -2.731551 -2.761975 -2.756016 -2.754383 -2.773217 -2.778145 -2.797536 -2.828691 -2.857769 -2.892105 -2.863392 -2.851876 -2.87153 -2.892998 -2.910469 -2.910138 -2.918084 -2.91297 -2.908748 -2.908812 -2.907942 -2.901286 -2.890248 -2.882724 -2.857176 -2.853437 -2.853405 -2.878888 -2.865745 -2.855446 -2.853302 -2.832231 -2.856821 -2.829566 -2.789383 -2.796622 -2.76449 -2.779902 -2.754753 -2.773149 -2.765998 -2.76574 -2.778619 -2.778748 -2.77173 -2.756178 -2.741583 -2.741486 -2.74663 -2.739042 -2.719107 -2.711745 -2.708989 -2.705262 -2.701362 -2.705372 -2.715477 -2.715188 -2.723538 -2.721551 -2.728249 -2.731617 -2.740142 -2.75795 -2.75085 -2.730208 -2.736859 -2.744949 -2.741859 -2.757506 -2.744855 -2.729528 -2.722417 -2.726255 -2.731634 -2.71773 -2.713346 -2.731424 -2.728322 -2.72501 -2.723464 -2.732117 -2.761796 -2.741598 -2.735367 -2.749606 -2.749618 -2.742677 -2.757647 -2.762823 -2.789941 -2.795127 -2.77014 -2.798302 -2.807989 -2.794813 -2.807283 -2.803608 -2.803286 -2.8186 -2.821794 -2.846272 -2.809559 -2.796421 -2.786722 -2.783072 -2.748004 -2.763142 -2.742072 -2.733157 -2.725156 -2.708552 -2.68515 -2.669021 -2.669246 -2.665175 -2.670441 -2.652021 -2.6385 -2.647927 -2.630141 -2.615633 -2.612941 -9999 -9999 -9999 -9999 -9999 -9999 -9999 -9999 -9999 -9999 -9999 -9999 -9999 -9999 -9999 -9999 -9999 -9999 -9999 -9999 -9999 -9999 -9999 -9999 -9999 -9999 -9999 -9999 -9999 -9999 -9999 -9999 -9999 -9999 -9999 -9999 -9999 -9999 -9999 -2.584844 -2.573472 -2.607659 -2.642237 -2.67942 -2.702069 -2.7465 -2.820938 -2.858668 -2.914583 -2.966294 -3.003795 -3.068058 -3.152075 -3.187183 -3.219831 -3.256412 -3.308473 -3.399354 -3.417207 -3.426879 -3.43472 -3.412774 -3.471288 -3.483746 -3.499117 -3.490683 -3.495042 -3.481728 -3.519481 -3.589134 -3.585315 -3.583569 -3.550315 -3.473646 -3.449694 -3.446759 -3.438141 -3.448165 -3.461159 -3.561027 -3.584908 -3.616577 -3.63854 -3.584302 -3.583975 -3.586236 -3.532896 -3.552022 -3.489826 -3.560493 -3.571479 -3.563744 -3.532626 -3.606788 -3.578825 -3.590098 -3.582551 -3.589015 -3.611135 -3.659613 -3.774822 -3.747651 -3.68289 -3.735955 -3.815456 -3.869288 -3.815367 -3.75329 -3.874604 -3.890555 -3.973884 -4.017966 -3.984674 -4.009017 -3.963731 -3.95493 -3.950938 -4.001578 -4.009407 -3.961664 -3.957453 -3.992745 -4.014598 -4.039259 -4.11545 -4.106424 -4.093575 -4.182161 -4.140632 -4.236413 -4.228199 -4.255763 -4.272753 -4.192225 -4.181335 -4.177661 -4.194655 -4.208722 -4.238715 -4.233312 -4.242447 -4.32889 -4.489722 -4.406979 -4.485477 -4.438293 -4.467206 -4.461805 -4.498964 -4.521584 -4.512074 -4.529516 -4.522041 -4.521356 -4.520807 -4.544982 -4.553432 -4.514197 -4.525878 -4.551359 -4.55933 -4.559348 -4.582653 -4.719112 -4.695351 -4.646375 -4.572732 -4.573699 -4.597898 -4.612652 -4.619508 -4.624229 -4.680517 -4.612807 -4.628928 -4.632358 -4.660602 -4.636292 -4.628646 -4.62832 -4.644202 -4.662939 -4.684582 -4.679755 -4.657706 -4.667149 -4.687119 -4.680619 -4.679515 -4.662856 -4.648577 -4.664757 -4.641355 -4.656605 -4.662648 -4.678138 -4.787042 -4.69283 -4.681427 -4.61837 -4.621038 -4.543028 -4.46308 -4.548087 -4.463417 -4.479274 -4.401474 -4.160347 -4.050452 -4.01729 -4.035463 -4.07012 -4.11869 -4.204701 -4.275797 -4.286642 -4.201396 -4.095074 -4.04571 -4.028424 -3.975078 -3.944446 -3.961316 -3.970836 -3.949122 -3.970024 -3.998179 -3.998875 -4.027346 -4.027231 -4.061893 -4.083883 -4.136271 -4.118163 -4.089873 -4.167753 -4.179095 -4.186915 -4.185811 -4.228977 -4.17655 -4.197719 -4.211435 -4.269934 -4.278337 -4.333577 -4.208705 -4.099439 -4.072833 -3.924287 -3.826764 -3.512079 -3.993298 -4.113634 -4.204018 -4.145908 -4.199657 -4.269266 -4.13554 -4.198228 -4.235085 -4.187482 -4.202082 -4.231107 -4.209793 -4.24589 -4.153371 -4.097863 -4.184906 -4.208569 -4.21835 -4.254848 -4.34285 -4.307257 -4.193005 -4.136287 -4.181584 -4.274087 -4.230955 -4.047295 -3.900611 -3.439054 -3.433478 -3.819295 -4.26314 -4.464469 -4.693821 -4.665755 -4.482386 -4.394404 -4.326262 -4.357547 -4.331721 -4.31127 -4.307079 -4.208254 -4.015058 -4.052144 -9999 -9999 -9999 -9999 -9999 -9999 -9999 -9999 -9999 -9999 -9999 -9999 -9999 -9999 -9999 -9999 -9999 -9999 -9999 -9999 -9999 -9999 -9999 -9999 -9999 -9999 -9999 -9999 -9999 -9999 -9999 -9999 -9999 -9999 -9999 -9999 -9999 -9999 -9999 -9999 -9999 -9999 -9999 -9999 -9999 -9999 -9999 -9999 -9999 -9999 -9999 -9999 -9999 -9999 -9999 -9999 -9999 -9999 -9999 -9999 -9999 -9999 -9999 -9999 -9999 -9999 -9999 -9999 -9999 -9999 -9999 -9999 -9999 -9999 -9999 -9999 -9999 -9999 -9999 -9999 -9999 -9999 -9999 -9999 -9999 -9999 -9999 -9999 -9999 -9999 -9999 -9999 -9999 -9999 -9999 -9999 -9999 -9999 -9999 -9999 -9999 -9999 -9999 -9999 
-9999 -9999 -9999 -9999 -9999 -9999 -9999 -9999 -9999 -9999 -9999 -9999 -9999 -9999 -9999 -9999 -9999 -9999 -9999 -9999 -9999 -9999 -9999 -9999 -9999 -9999 -9999 -9999 -9999 -9999 -9999 -9999 -9999 -9999 -9999 -9999 -9999 -9999 -9999 -9999 -9999 -9999 -9999 -9999 -9999 -9999 -9999 -9999 -9999 -9999 -9999 -9999 -9999 -9999 -9999 -9999 -9999 -9999 -9999 -9999 -9999 -9999 -9999 -9999 -9999 -9999 -9999 -9999 -9999 -9999 -9999 -9999 -9999 -9999 -9999 -9999 -9999 -9999 -9999 -9999 -9999 -9999 -9999 -9999 -9999 -9999 -9999 -9999 -9999 -9999 -9999 -9999 -9999 -9999 -9999 -9999 -9999 -9999 -9999 -9999 -9999 -9999 -9999 -1.992095 -1.983805 -1.998241 -2.008749 -2.042973 -2.046282 -2.04857 -2.098259 -2.107171 -2.126678 -2.139026 -2.106697 -2.113087 -2.144411 -2.172089 -2.176098 -2.180417 -2.224576 -2.211934 -2.236797 -2.279242 -2.27325 -2.280402 -2.279822 -2.314028 -2.332317 -2.333219 -2.336522 -2.365983 -2.393816 -2.422496 -2.416547 -2.449396 -2.468895 -2.496926 -2.542347 -2.532823 -2.536449 -2.551194 -2.575454 -2.573241 -2.595646 -2.610056 -2.626219 -2.705611 -2.716752 -2.722757 -2.722778 -2.72554 -2.711559 -2.714325 -2.732669 -2.716723 -2.742994 -2.769029 -2.767228 -2.78413 -2.775621 -2.833477 -2.855301 -2.868776 -2.879608 -2.882675 -2.876691 -2.903269 -2.905477 -2.905412 -2.929256 -2.942093 -2.95005 -2.938559 -2.89099 -2.88593 -2.876403 -2.869618 -2.869905 -2.879657 -2.879496 -2.883044 -2.827227 -2.821978 -2.817798 -2.83261 -2.835081 -2.860868 -2.856953 -2.790559 -2.766381 -2.771128 -2.771747 -2.753603 -2.755585 -2.732359 -2.732327 -2.732101 -2.766111 -2.763511 -2.763608 -2.756469 -2.768066 -2.744256 -2.738348 -2.712939 -2.707715 -2.712036 -2.731613 -2.716064 -2.710234 -2.711658 -2.725666 -2.712354 -2.714758 -2.722838 -2.728733 -2.73729 -2.739949 -2.737301 -2.723329 -2.722426 -2.753675 -2.766729 -2.760152 -2.769437 -2.757132 -2.730609 -2.72792 -2.72564 -2.727798 -2.725487 -2.723201 -2.731704 -2.74166 -2.749524 -2.732167 -2.736722 -2.743148 -2.741333 -2.746831 -2.738662 -2.752946 -2.773769 -2.761915 -2.771843 -2.792824 -2.796499 -2.808426 -2.781732 -2.794943 -2.790186 -2.772984 -2.801332 -2.797714 -2.805497 -2.813315 -2.803415 -2.802609 -2.772269 -2.766661 -2.725759 -2.73586 -2.747603 -2.747571 -2.723921 -2.703422 -2.680665 -2.673738 -2.677057 -2.677052 -2.682238 -2.684768 -2.654667 -2.624215 -2.633829 -2.627208 -2.612345 -9999 -9999 -9999 -9999 -9999 -9999 -9999 -9999 -9999 -9999 -9999 -9999 -9999 -9999 -9999 -9999 -9999 -9999 -9999 -9999 -9999 -9999 -9999 -9999 -9999 -9999 -9999 -9999 -9999 -9999 -9999 -9999 -9999 -9999 -9999 -9999 -9999 -9999 -9999 -9999 -9999 -2.563598 -2.623889 -2.673824 -2.704328 -2.756371 -2.801545 -2.848756 -2.884006 -2.974724 -3.020872 -3.068812 -3.139494 -3.188887 -3.241673 -3.231121 -3.312331 -3.415177 -3.442563 -3.426341 -3.434009 -3.443166 -3.475147 -3.4879 -3.481989 -3.509652 -3.505153 -3.474851 -3.566209 -3.552708 -3.514084 -3.582105 -3.544888 -3.447262 -3.46734 -3.452621 -3.460996 -3.484234 -3.464683 -3.465935 -3.575837 -3.664563 -3.592275 -3.546521 -3.568156 -3.504016 -3.516498 -3.531158 -3.530038 -3.510834 -3.581243 -3.625027 -3.565304 -3.603638 -3.566152 -3.671206 -3.658603 -3.658355 -3.711499 -3.715271 -3.734017 -3.640221 -3.613865 -3.687562 -3.742188 -3.760929 -3.827065 -3.980981 -3.867243 -3.863826 -3.938331 -4.049349 -4.027791 -3.944764 -3.9558 -3.959076 -3.964881 -3.990639 -3.974379 -3.964621 -3.956259 -3.976967 -4.051459 -4.093672 -4.091911 -4.074337 -4.08275 -4.12618 -4.102393 -4.25423 -4.295208 -4.243268 -4.299701 -4.199895 -4.189417 -4.177853 -4.190856 -4.207956 -4.214644 -4.210162 -4.298892 -4.429314 -4.438365 -4.403346 -4.401078 -4.416047 -4.43611 -4.445459 -4.484572 -4.479632 -4.560489 -4.531164 -4.521147 -4.508304 -4.513525 -4.534812 -4.543522 -4.531584 -4.537052 -4.551532 -4.548879 -4.556157 -4.638674 -4.606687 -4.743792 -4.662667 -4.582762 -4.563858 -4.632826 -4.629422 -4.662252 -4.633251 -4.641279 -4.640835 -4.657998 -4.700525 -4.635056 -4.635627 -4.625687 -4.645961 -4.644385 -4.650041 -4.654762 -4.649871 -4.650645 -4.668261 -4.675344 -4.687759 -4.677502 -4.656856 -4.657611 -4.674762 -4.68084 -4.665401 -4.725816 -4.691445 -4.708063 -4.716225 -4.689847 -4.684446 -4.649928 -4.605762 -4.449524 -4.570681 -4.582399 -4.583101 -4.430283 -4.139465 -4.111578 -4.039157 -4.024639 -4.08356 -4.130414 -4.177381 -4.197209 -4.23127 -4.257311 -4.157716 -4.047898 -4.000268 -3.956052 -4.062165 -4.0549 -4.022481 -4.130937 -4.08623 -4.011685 -3.998295 -3.98865 -4.01033 -4.037157 -4.044291 -4.081844 -4.094092 -4.095982 -4.157041 -4.149374 -4.217315 -4.212558 -4.209691 -4.287139 -4.276603 -4.157102 -4.180396 -4.255306 -4.265914 -4.299834 -4.220155 -4.087878 -4.019315 -3.946368 -3.863124 -3.649647 -3.900288 -4.072729 -3.997464 -4.093619 -4.115293 -4.028218 -4.077688 -4.124098 -4.116072 -4.161921 -4.079153 -4.027465 -4.066322 -4.18381 -4.020768 -4.154019 -4.221871 -4.233004 -4.226559 -4.288934 -4.217571 -4.202311 -4.189544 -4.070928 -4.033157 -4.006601 -3.784341 -3.535219 -3.324092 -3.762608 -4.165445 -4.385388 -4.559217 -4.538773 -4.547034 -4.507789 -4.467041 -4.403151 -4.428739 -4.379818 -4.356621 -4.314757 -4.104155 -3.903462 -3.969396 -9999 -9999 -9999 -9999 -9999 -9999 -9999 -9999 -9999 -9999 -9999 -9999 -9999 -9999 -9999 -9999 -9999 -9999 -9999 -9999 -9999 -9999 -9999 -9999 -9999 -9999 -9999 -9999 -9999 -9999 -9999 -9999 -9999 -9999 -9999 -9999 -9999 -9999 -9999 -9999 -9999 -9999 -9999 -9999 -9999 -9999 -9999 -9999 -9999 -9999 -9999 -9999 -9999 -9999 -9999 -9999 -9999 -9999 -9999 -9999 -9999 -9999 -9999 -9999 -9999 -9999 -9999 -9999 -9999 -9999 -9999 -9999 -9999 -9999 -9999 -9999 -9999 -9999 -9999 -9999 -9999 -9999 -9999 -9999 -9999 -9999 -9999 -9999 -9999 -9999 -9999 -9999 -9999 -9999 -9999 -9999 -9999 -9999 -9999 -9999 -9999 -9999 -9999 -9999 
-9999 -9999 -9999 -9999 -9999 -9999 -9999 -9999 -9999 -9999 -9999 -9999 -9999 -9999 -9999 -9999 -9999 -9999 -9999 -9999 -9999 -9999 -9999 -9999 -9999 -9999 -9999 -9999 -9999 -9999 -9999 -9999 -9999 -9999 -9999 -9999 -9999 -9999 -9999 -9999 -9999 -9999 -9999 -9999 -9999 -9999 -9999 -9999 -9999 -9999 -9999 -9999 -9999 -9999 -9999 -9999 -9999 -9999 -9999 -9999 -9999 -9999 -9999 -9999 -9999 -9999 -9999 -9999 -9999 -9999 -9999 -9999 -9999 -9999 -9999 -9999 -9999 -9999 -9999 -9999 -9999 -9999 -9999 -9999 -9999 -9999 -9999 -9999 -9999 -9999 -9999 -9999 -9999 -9999 -9999 -9999 -9999 -9999 -9999 -9999 -9999 -9999 -9999 -1.982967 -1.97206 -1.967191 -2.013807 -2.009362 -2.034612 -2.058821 -2.097982 -2.124084 -2.135252 -2.13537 -2.094705 -2.092967 -2.134539 -2.174893 -2.175615 -2.209348 -2.231251 -2.200271 -2.183717 -2.249357 -2.275605 -2.279153 -2.247735 -2.289905 -2.314461 -2.341196 -2.38269 -2.345548 -2.358214 -2.388016 -2.427054 -2.411 -2.468047 -2.492865 -2.510228 -2.513144 -2.538689 -2.538625 -2.549733 -2.573034 -2.608751 -2.604816 -2.638964 -2.706597 -2.70914 -2.726072 -2.726168 -2.737502 -2.747183 -2.72634 -2.730143 -2.719966 -2.737874 -2.786334 -2.797252 -2.803566 -2.80363 -2.834476 -2.849382 -2.871291 -2.879447 -2.884327 -2.913027 -2.934916 -2.92236 -2.93916 -2.946911 -2.937975 -2.950734 -2.929534 -2.906279 -2.884074 -2.879916 -2.888296 -2.884608 -2.869167 -2.861733 -2.863747 -2.807047 -2.807014 -2.812449 -2.854931 -2.846394 -2.840112 -2.825079 -2.784523 -2.749333 -2.761626 -2.787193 -2.774586 -2.773588 -2.766766 -2.761775 -2.742295 -2.748582 -2.746463 -2.753314 -2.758702 -2.760697 -2.726063 -2.732146 -2.720514 -2.717097 -2.734498 -2.739125 -2.738641 -2.732392 -2.734191 -2.722711 -2.705751 -2.722832 -2.710023 -2.730811 -2.733969 -2.72418 -2.720561 -2.72884 -2.728002 -2.727538 -2.757805 -2.759974 -2.745875 -2.760278 -2.738611 -2.742986 -2.734497 -2.720479 -2.727538 -2.723459 -2.714762 -2.722014 -2.72043 -2.727539 -2.733585 -2.733241 -2.739543 -2.739254 -2.745861 -2.75647 -2.761959 -2.770026 -2.773898 -2.770054 -2.776528 -2.767394 -2.774623 -2.758831 -2.760371 -2.767249 -2.800886 -2.783431 -2.788364 -2.806454 -2.782208 -2.771917 -2.788941 -2.753893 -2.745729 -2.713877 -2.737616 -2.744493 -2.74388 -2.694063 -2.670119 -2.664511 -2.681118 -2.684695 -2.685179 -2.679569 -2.66379 -2.644705 -2.656487 -2.647951 -2.624716 -9999 -9999 -9999 -9999 -9999 -9999 -9999 -9999 -9999 -9999 -9999 -9999 -9999 -9999 -9999 -9999 -9999 -9999 -9999 -9999 -9999 -9999 -9999 -9999 -9999 -9999 -9999 -9999 -9999 -9999 -9999 -9999 -9999 -9999 -9999 -9999 -9999 -9999 -9999 -2.560485 -2.55919 -2.558184 -2.603025 -2.632918 -2.661208 -2.708976 -2.765832 -2.824681 -2.861782 -2.926096 -2.988714 -3.051917 -3.108743 -3.17295 -3.220437 -3.223808 -3.343475 -3.356919 -3.394715 -3.418404 -3.428268 -3.406894 -3.398295 -3.397583 -3.469047 -3.471744 -3.539078 -3.572398 -3.528996 -3.520281 -3.519797 -3.529507 -3.481397 -3.451361 -3.480454 -3.465292 -3.439166 -3.492831 -3.498225 -3.506186 -3.513258 -3.562693 -3.616493 -3.591725 -3.536948 -3.596066 -3.653668 -3.610583 -3.616527 -3.613463 -3.639255 -3.63014 -3.650729 -3.637892 -3.651245 -3.722823 -3.751543 -3.764064 -3.749454 -3.646688 -3.664668 -3.626626 -3.638207 -3.641384 -3.701001 -3.809769 -3.913806 -4.055951 -3.916044 -4.009098 -3.958218 -3.903943 -3.882462 -3.862675 -3.883553 -3.889116 -3.971022 -3.96817 -3.927072 -3.925336 -3.930294 -3.979912 -3.990487 -4.073667 -4.077491 -4.068692 -4.054584 -4.087707 -4.136898 -4.268494 -4.272076 -4.26306 -4.27656 -4.236404 -4.219363 -4.181074 -4.181171 -4.222802 -4.257756 -4.222087 -4.291741 -4.414848 -4.438128 -4.416208 -4.395578 -4.418448 -4.423241 -4.510501 -4.484455 -4.495721 -4.524062 -4.580117 -4.525447 -4.514867 -4.539247 -4.518464 -4.542328 -4.556152 -4.579465 -4.57013 -4.641155 -4.55643 -4.618742 -4.597033 -4.646513 -4.636941 -4.671723 -4.681794 -4.649156 -4.673543 -4.703445 -4.636684 -4.656296 -4.641723 -4.676381 -4.73783 -4.692274 -4.671741 -4.636581 -4.646729 -4.670414 -4.660767 -4.671685 -4.662897 -4.693474 -4.685323 -4.675761 -4.68193 -4.751358 -4.721531 -4.689917 -4.666721 -4.66732 -4.673761 -4.668341 -4.63098 -4.675879 -4.831766 -4.722698 -4.739271 -4.743951 -4.666233 -4.518915 -4.573488 -4.586233 -4.55924 -4.394981 -4.153826 -4.142787 -4.064494 -4.032526 -4.034719 -4.110322 -4.204916 -4.186944 -4.205668 -4.187719 -4.112149 -4.070683 -4.027689 -3.982664 -4.026994 -4.052059 -4.13744 -4.275623 -4.204249 -4.210563 -4.262407 -4.08111 -4.040462 -4.043275 -4.03308 -4.075248 -4.070796 -4.11706 -4.136306 -4.142205 -4.171844 -4.239535 -4.270283 -4.436826 -4.298209 -4.161279 -4.146254 -4.111678 -4.142759 -4.239335 -4.221723 -4.140861 -4.090197 -4.113311 -4.039922 -3.775306 -3.74996 -3.762328 -3.814133 -3.736876 -3.753409 -3.876261 -3.889441 -3.842042 -3.759103 -3.789838 -4.007475 -4.019012 -3.767196 -3.975933 -3.908686 -4.19537 -4.273406 -4.237995 -4.224757 -4.258671 -4.180498 -4.200322 -4.084062 -3.953332 -4.196174 -3.925682 -3.440095 -3.337789 -3.569244 -4.267231 -4.335103 -4.430099 -4.544362 -4.535945 -4.524835 -4.491749 -4.474728 -4.430948 -4.419538 -4.404229 -4.373635 -4.268324 -4.02094 -3.954334 -4.059032 -9999 -9999 -9999 -9999 -9999 -9999 -9999 -9999 -9999 -9999 -9999 -9999 -9999 -9999 -9999 -9999 -9999 -9999 -9999 -9999 -9999 -9999 -9999 -9999 -9999 -9999 -9999 -9999 -9999 -9999 -9999 -9999 -9999 -9999 -9999 -9999 -9999 -9999 -9999 -9999 -9999 -9999 -9999 -9999 -9999 -9999 -9999 -9999 -9999 -9999 -9999 -9999 -9999 -9999 -9999 -9999 -9999 -9999 -9999 -9999 -9999 -9999 -9999 -9999 -9999 -9999 -9999 -9999 -9999 -9999 -9999 -9999 -9999 -9999 -9999 -9999 -9999 -9999 -9999 -9999 -9999 -9999 -9999 -9999 -9999 -9999 -9999 -9999 -9999 -9999 -9999 -9999 -9999 -9999 -9999 -9999 -9999 -9999 -9999 -9999 -9999 -9999 -9999 -9999 
-9999 -9999 -9999 -9999 -9999 -9999 -9999 -9999 -9999 -9999 -9999 -9999 -9999 -9999 -9999 -9999 -9999 -9999 -9999 -9999 -9999 -9999 -9999 -9999 -9999 -9999 -9999 -9999 -9999 -9999 -9999 -9999 -9999 -9999 -9999 -9999 -9999 -9999 -9999 -9999 -9999 -9999 -9999 -9999 -9999 -9999 -9999 -9999 -9999 -9999 -9999 -9999 -9999 -9999 -9999 -9999 -9999 -9999 -9999 -9999 -9999 -9999 -9999 -9999 -9999 -9999 -9999 -9999 -9999 -9999 -9999 -9999 -9999 -9999 -9999 -9999 -9999 -9999 -9999 -9999 -9999 -9999 -9999 -9999 -9999 -9999 -9999 -9999 -9999 -9999 -9999 -9999 -9999 -9999 -9999 -9999 -9999 -9999 -9999 -9999 -9999 -9999 -9999 -1.96265 -1.984775 -1.997388 -2.003744 -1.990856 -2.006598 -2.010305 -2.064248 -2.077739 -2.147393 -2.125936 -2.126194 -2.137731 -2.088702 -2.148335 -2.130869 -2.195829 -2.209443 -2.214325 -2.235076 -2.256013 -2.222754 -2.256013 -2.273558 -2.271207 -2.286776 -2.308175 -2.310366 -2.314266 -2.348358 -2.374923 -2.386551 -2.40946 -2.423222 -2.489118 -2.501691 -2.506225 -2.508819 -2.51403 -2.557499 -2.581462 -2.609723 -2.620346 -2.635444 -2.690806 -2.701848 -2.72086 -2.743855 -2.758708 -2.748053 -2.741556 -2.758933 -2.761232 -2.761425 -2.784565 -2.780517 -2.792008 -2.810832 -2.843085 -2.878337 -2.895759 -2.894684 -2.898689 -2.911889 -2.941762 -2.931762 -2.93478 -2.933878 -2.9303 -2.933227 -2.898842 -2.890114 -2.889953 -2.903132 -2.89859 -2.90443 -2.86849 -2.873474 -2.840796 -2.82913 -2.809392 -2.813307 -2.863075 -2.862882 -2.839222 -2.805201 -2.794811 -2.785669 -2.809507 -2.834129 -2.796437 -2.802342 -2.781457 -2.780201 -2.772674 -2.769681 -2.750201 -2.731513 -2.749588 -2.733272 -2.736325 -2.740182 -2.740366 -2.74072 -2.726248 -2.7208 -2.736306 -2.725536 -2.725536 -2.729632 -2.723425 -2.726811 -2.71052 -2.720991 -2.717289 -2.716274 -2.709844 -2.71039 -2.723579 -2.729858 -2.730978 -2.740586 -2.744198 -2.750193 -2.745654 -2.730401 -2.729772 -2.725421 -2.735705 -2.740133 -2.734993 -2.719173 -2.706042 -2.721203 -2.727281 -2.726427 -2.743453 -2.732756 -2.720599 -2.726892 -2.74352 -2.739587 -2.739663 -2.750815 -2.745453 -2.729028 -2.728964 -2.752261 -2.775578 -2.768332 -2.767532 -2.777185 -2.781217 -2.78955 -2.764071 -2.751829 -2.749069 -2.762384 -2.719381 -2.713617 -2.734493 -2.713591 -2.720217 -2.690144 -2.698475 -2.680949 -2.671489 -2.68777 -2.668074 -2.655164 -2.636261 -2.63207 -2.633676 -2.613759 -2.600448 -9999 -9999 -9999 -9999 -9999 -9999 -9999 -9999 -9999 -9999 -9999 -9999 -9999 -9999 -9999 -9999 -9999 -9999 -9999 -9999 -9999 -9999 -9999 -9999 -9999 -9999 -9999 -9999 -9999 -9999 -9999 -9999 -9999 -9999 -9999 -9999 -9999 -9999 -9999 -2.540416 -2.556966 -2.567497 -2.604665 -2.637896 -2.668073 -2.690015 -2.759583 -2.810664 -2.840221 -2.88383 -2.933474 -3.005474 -3.070929 -3.116185 -3.234804 -3.262852 -3.358259 -3.371585 -3.336351 -3.385369 -3.410414 -3.392555 -3.360207 -3.431211 -3.468099 -3.496016 -3.506725 -3.56465 -3.455101 -3.511795 -3.490742 -3.455052 -3.444813 -3.432541 -3.436281 -3.445072 -3.47012 -3.522817 -3.476221 -3.498591 -3.545132 -3.609782 -3.654762 -3.671318 -3.56573 -3.619143 -3.636366 -3.6297 -3.632128 -3.619854 -3.634808 -3.633355 -3.632856 -3.633248 -3.634628 -3.734851 -3.686415 -3.657653 -3.652012 -3.602356 -3.617381 -3.61751 -3.660634 -3.706987 -3.869571 -3.86277 -3.847996 -3.956437 -3.952428 -3.883612 -3.834785 -3.788094 -3.750464 -3.766814 -3.827168 -3.914107 -3.967027 -3.950856 -3.932404 -3.985849 -3.949057 -3.945222 -3.993435 -3.994523 -4.055739 -4.059188 -4.040671 -4.082875 -4.116792 -4.214762 -4.176983 -4.246182 -4.231908 -4.175206 -4.202996 -4.177464 -4.188536 -4.199992 -4.220599 -4.212187 -4.235473 -4.385315 -4.445933 -4.385972 -4.381651 -4.459454 -4.481322 -4.503698 -4.497481 -4.476781 -4.520379 -4.49071 -4.583168 -4.541804 -4.573921 -4.512089 -4.559134 -4.585166 -4.60822 -4.553186 -4.646049 -4.579602 -4.68491 -4.641724 -4.665864 -4.648437 -4.792924 -4.682106 -4.707867 -4.698251 -4.683341 -4.659751 -4.69908 -4.696538 -4.69133 -4.699236 -4.685861 -4.665551 -4.655808 -4.681482 -4.70344 -4.715228 -4.741254 -4.856881 -4.73816 -4.699115 -4.686381 -4.688812 -4.714384 -4.728545 -4.762608 -4.755528 -4.698855 -4.683621 -4.658409 -4.708192 -4.7638 -4.8662 -4.866638 -4.64736 -4.660399 -4.721487 -4.623588 -4.559798 -4.44172 -4.44794 -4.228062 -4.182253 -4.180174 -4.081971 -4.110776 -4.019313 -4.078507 -4.150195 -4.205314 -4.337154 -4.282405 -4.179056 -4.14861 -4.181401 -4.069604 -4.043561 -4.074107 -4.197924 -4.284008 -4.23369 -4.359539 -4.181689 -4.15127 -4.089962 -4.077792 -4.152615 -4.117557 -4.066738 -4.144552 -4.107941 -4.158673 -4.168581 -4.168216 -4.282727 -4.26461 -4.285139 -4.306383 -4.207346 -4.098662 -4.078725 -4.203173 -4.155138 -4.148636 -4.069006 -4.022887 -4.075137 -4.026074 -3.938728 -3.870612 -3.952965 -4.091298 -4.050996 -4.017028 -4.05227 -4.157328 -4.132704 -4.126192 -4.188696 -4.172277 -4.142303 -4.132928 -3.741629 -4.065083 -4.195132 -4.179165 -4.18 -4.245127 -4.264784 -4.259762 -3.952786 -3.833238 -3.902773 -3.791456 -3.605094 -3.843903 -4.179919 -4.275619 -4.434368 -4.493352 -4.527194 -4.579161 -4.53529 -4.573857 -4.514263 -4.420492 -4.42837 -4.423218 -4.428292 -4.227281 -4.007051 -4.022455 -4.290374 -9999 -9999 -9999 -9999 -9999 -9999 -9999 -9999 -9999 -9999 -9999 -9999 -9999 -9999 -9999 -9999 -9999 -9999 -9999 -9999 -9999 -9999 -9999 -9999 -9999 -9999 -9999 -9999 -9999 -9999 -9999 -9999 -9999 -9999 -9999 -9999 -9999 -9999 -9999 -9999 -9999 -9999 -9999 -9999 -9999 -9999 -9999 -9999 -9999 -9999 -9999 -9999 -9999 -9999 -9999 -9999 -9999 -9999 -9999 -9999 -9999 -9999 -9999 -9999 -9999 -9999 -9999 -9999 -9999 -9999 -9999 -9999 -9999 -9999 -9999 -9999 -9999 -9999 -9999 -9999 -9999 -9999 -9999 -9999 -9999 -9999 -9999 -9999 -9999 -9999 -9999 -9999 -9999 -9999 -9999 -9999 -9999 -9999 -9999 -9999 -9999 -9999 -9999 -9999 
-9999 -9999 -9999 -9999 -9999 -9999 -9999 -9999 -9999 -9999 -9999 -9999 -9999 -9999 -9999 -9999 -9999 -9999 -9999 -9999 -9999 -9999 -9999 -9999 -9999 -9999 -9999 -9999 -9999 -9999 -9999 -9999 -9999 -9999 -9999 -9999 -9999 -9999 -9999 -9999 -9999 -9999 -9999 -9999 -9999 -9999 -9999 -9999 -9999 -9999 -9999 -9999 -9999 -9999 -9999 -9999 -9999 -9999 -9999 -9999 -9999 -9999 -9999 -9999 -9999 -9999 -9999 -9999 -9999 -9999 -9999 -9999 -9999 -9999 -9999 -9999 -9999 -9999 -9999 -9999 -9999 -9999 -9999 -9999 -9999 -9999 -9999 -9999 -9999 -9999 -9999 -9999 -9999 -9999 -9999 -9999 -9999 -9999 -9999 -9999 -9999 -9999 -9999 -1.980231 -1.974411 -1.9517 -1.987649 -1.981429 -2.013609 -2.013544 -2.033646 -2.081365 -2.097204 -2.122246 -2.122278 -2.102647 -2.127584 -2.121342 -2.153714 -2.149708 -2.199327 -2.242925 -2.243183 -2.239538 -2.276476 -2.256382 -2.288095 -2.283328 -2.301391 -2.308159 -2.308126 -2.303881 -2.34672 -2.377674 -2.388938 -2.409879 -2.400481 -2.453745 -2.489008 -2.496698 -2.4976 -2.522837 -2.555859 -2.571666 -2.627351 -2.618485 -2.6303 -2.653372 -2.687135 -2.719516 -2.744234 -2.75927 -2.718326 -2.739428 -2.757943 -2.76155 -2.769248 -2.785426 -2.759454 -2.803716 -2.839984 -2.866743 -2.891282 -2.899923 -2.911732 -2.903367 -2.920447 -2.911818 -2.915011 -2.896935 -2.896613 -2.895936 -2.911552 -2.885651 -2.878899 -2.866214 -2.876784 -2.891972 -2.903414 -2.85166 -2.863093 -2.84828 -2.825963 -2.824159 -2.830892 -2.86459 -2.867002 -2.849719 -2.810508 -2.804142 -2.818594 -2.822091 -2.839532 -2.831489 -2.825926 -2.785387 -2.777139 -2.773953 -2.774318 -2.767243 -2.762717 -2.75325 -2.740954 -2.749782 -2.747118 -2.754692 -2.745898 -2.745705 -2.743303 -2.732782 -2.740292 -2.729046 -2.728981 -2.728506 -2.73048 -2.724961 -2.73297 -2.743157 -2.741949 -2.724514 -2.72609 -2.711048 -2.704424 -2.714756 -2.716559 -2.738861 -2.731139 -2.732155 -2.713401 -2.705842 -2.719826 -2.719875 -2.729622 -2.724721 -2.734988 -2.729351 -2.732993 -2.744835 -2.725754 -2.741017 -2.725571 -2.722263 -2.72928 -2.717677 -2.712142 -2.710369 -2.722272 -2.754696 -2.720405 -2.757892 -2.739055 -2.741558 -2.740602 -2.755956 -2.742112 -2.737341 -2.745946 -2.745656 -2.723253 -2.722512 -2.736706 -2.736062 -2.73289 -2.703094 -2.704732 -2.68878 -2.690852 -2.69082 -2.692743 -2.692206 -2.673603 -2.665755 -2.61963 -2.622851 -2.626401 -2.624768 -2.614835 -2.612563 -9999 -9999 -9999 -9999 -9999 -9999 -9999 -9999 -9999 -9999 -9999 -9999 -9999 -9999 -9999 -9999 -9999 -9999 -9999 -9999 -9999 -9999 -9999 -9999 -9999 -9999 -9999 -9999 -9999 -9999 -9999 -9999 -9999 -9999 -9999 -9999 -9999 -9999 -9999 -2.544595 -2.521962 -2.552053 -2.592178 -2.610225 -2.621112 -2.657847 -2.711985 -2.782034 -2.808757 -2.85163 -2.893958 -2.964274 -3.028883 -3.091832 -3.20355 -3.240884 -3.281919 -3.340036 -3.330463 -3.315302 -3.349962 -3.379159 -3.381278 -3.396001 -3.420468 -3.478196 -3.493261 -3.442663 -3.443165 -3.468622 -3.422498 -3.423158 -3.423513 -3.438867 -3.429589 -3.42552 -3.457281 -3.472436 -3.467632 -3.512434 -3.600402 -3.720398 -3.709449 -3.669782 -3.654124 -3.645077 -3.629763 -3.62501 -3.624349 -3.627789 -3.610421 -3.602042 -3.626397 -3.625221 -3.62064 -3.640727 -3.615461 -3.612254 -3.659135 -3.677561 -3.668653 -3.691997 -3.724351 -3.796292 -3.841442 -3.840307 -3.808384 -3.794554 -3.771447 -3.765433 -3.758544 -3.753067 -3.690167 -3.766987 -3.88354 -3.924968 -3.940502 -3.963169 -3.962906 -4.016289 -4.055402 -4.063772 -4.030593 -4.008823 -3.977304 -4.006458 -4.039883 -4.059426 -4.082218 -4.14957 -4.178608 -4.193842 -4.129421 -4.133058 -4.154671 -4.175385 -4.180467 -4.181598 -4.189736 -4.209283 -4.214118 -4.42875 -4.400057 -4.387096 -4.389725 -4.397993 -4.505004 -4.495064 -4.488204 -4.444087 -4.505969 -4.581944 -4.563538 -4.56407 -4.516977 -4.540349 -4.578804 -4.602402 -4.559058 -4.552618 -4.572183 -4.616472 -4.638271 -4.684239 -4.683874 -4.70504 -4.804925 -4.694879 -4.701355 -4.723416 -4.679609 -4.674174 -4.677959 -4.735457 -4.704715 -4.70183 -4.675334 -4.67803 -4.665249 -4.68816 -4.683418 -4.691774 -4.71102 -4.901128 -4.798567 -4.723442 -4.743382 -4.710194 -4.710815 -4.722034 -4.725666 -4.68891 -4.702952 -4.672645 -4.709983 -4.756021 -4.742648 -4.743185 -4.668512 -4.561777 -4.562043 -4.585659 -4.586535 -4.571613 -4.526821 -4.529267 -4.25968 -4.18542 -4.176828 -4.133866 -4.085729 -4.076586 -4.010843 -4.147733 -4.291572 -4.31725 -4.325144 -4.239963 -4.187613 -4.129038 -4.135458 -4.126269 -4.196856 -4.276453 -4.349082 -4.28485 -4.172825 -4.240125 -4.178652 -4.112772 -4.109528 -4.193242 -4.213615 -4.071599 -4.113226 -4.134546 -4.153266 -4.153643 -4.1565 -4.192474 -4.198219 -4.205407 -4.362833 -4.296526 -4.14855 -4.121801 -4.098655 -4.02464 -4.055528 -4.049561 -3.926462 -3.956296 -4.016392 -4.043071 -3.970048 -3.98643 -4.041317 -4.110631 -4.165526 -4.219723 -4.220179 -4.202445 -4.207544 -4.25272 -4.271116 -4.258492 -4.148079 -3.942803 -3.932922 -4.152322 -4.069648 -4.181851 -4.14244 -4.161622 -4.28438 -4.075162 -3.939974 -4.1308 -4.075216 -4.127577 -4.211998 -4.280385 -4.309071 -4.520794 -4.56328 -4.59403 -4.582828 -4.565299 -4.661612 -4.618831 -4.437385 -4.376363 -4.404637 -4.451044 -4.330153 -4.039395 -4.069849 -4.397389 -4.627103 -9999 -9999 -9999 -9999 -9999 -9999 -9999 -9999 -9999 -9999 -9999 -9999 -9999 -9999 -9999 -9999 -9999 -9999 -9999 -9999 -9999 -9999 -9999 -9999 -9999 -9999 -9999 -9999 -9999 -9999 -9999 -9999 -9999 -9999 -9999 -9999 -9999 -9999 -9999 -9999 -9999 -9999 -9999 -9999 -9999 -9999 -9999 -9999 -9999 -9999 -9999 -9999 -9999 -9999 -9999 -9999 -9999 -9999 -9999 -9999 -9999 -9999 -9999 -9999 -9999 -9999 -9999 -9999 -9999 -9999 -9999 -9999 -9999 -9999 -9999 -9999 -9999 -9999 -9999 -9999 -9999 -9999 -9999 -9999 -9999 -9999 -9999 -9999 -9999 -9999 -9999 -9999 -9999 -9999 -9999 -9999 -9999 -9999 -9999 -9999 -9999 -9999 -9999 
-9999 -9999 -9999 -9999 -9999 -9999 -9999 -9999 -9999 -9999 -9999 -9999 -9999 -9999 -9999 -9999 -9999 -9999 -9999 -9999 -9999 -9999 -9999 -9999 -9999 -9999 -9999 -9999 -9999 -9999 -9999 -9999 -9999 -9999 -9999 -9999 -9999 -9999 -9999 -9999 -9999 -9999 -9999 -9999 -9999 -9999 -9999 -9999 -9999 -9999 -9999 -9999 -9999 -9999 -9999 -9999 -9999 -9999 -9999 -9999 -9999 -9999 -9999 -9999 -9999 -9999 -9999 -9999 -9999 -9999 -9999 -9999 -9999 -9999 -9999 -9999 -9999 -9999 -9999 -9999 -9999 -9999 -9999 -9999 -9999 -9999 -9999 -9999 -9999 -9999 -9999 -9999 -9999 -9999 -9999 -9999 -9999 -9999 -9999 -9999 -9999 -9999 -9999 -1.96568 -1.974203 -1.975073 -1.974419 -1.969082 -2.017549 -2.025494 -2.041591 -2.050385 -2.094223 -2.101716 -2.091624 -2.131901 -2.172408 -2.162998 -2.138925 -2.201849 -2.214067 -2.238229 -2.224968 -2.192743 -2.235057 -2.264069 -2.304932 -2.30242 -2.278541 -2.311528 -2.324023 -2.334196 -2.376858 -2.362778 -2.391434 -2.384157 -2.435274 -2.46506 -2.486591 -2.485214 -2.505911 -2.520192 -2.536395 -2.580003 -2.59523 -2.605657 -2.643475 -2.654081 -2.679425 -2.710762 -2.745049 -2.748417 -2.735348 -2.742039 -2.743167 -2.782492 -2.776062 -2.775353 -2.778463 -2.824781 -2.846339 -2.871705 -2.90955 -2.928064 -2.928129 -2.919302 -2.927797 -2.919596 -2.913798 -2.882957 -2.869637 -2.860715 -2.865228 -2.87895 -2.891738 -2.891996 -2.906439 -2.916124 -2.907169 -2.878494 -2.881857 -2.871754 -2.838389 -2.836886 -2.848904 -2.853866 -2.885637 -2.84116 -2.835983 -2.859626 -2.848614 -2.8564 -2.855821 -2.822316 -2.81626 -2.770672 -2.757503 -2.757245 -2.756343 -2.757227 -2.786528 -2.784095 -2.749877 -2.736625 -2.734877 -2.740481 -2.734387 -2.746317 -2.740713 -2.74068 -2.748202 -2.741031 -2.727298 -2.733682 -2.733392 -2.741992 -2.747517 -2.75184 -2.733312 -2.746493 -2.722789 -2.723602 -2.716272 -2.716497 -2.71134 -2.720577 -2.705308 -2.719099 -2.71946 -2.721555 -2.713287 -2.716712 -2.723859 -2.716763 -2.717901 -2.72303 -2.72469 -2.729383 -2.733392 -2.700659 -2.713872 -2.697557 -2.697445 -2.701934 -2.724108 -2.728249 -2.747699 -2.752774 -2.73475 -2.728437 -2.750154 -2.735978 -2.724894 -2.719085 -2.744385 -2.731361 -2.710903 -2.723701 -2.728229 -2.728004 -2.730742 -2.738018 -2.746204 -2.743553 -2.729195 -2.709909 -2.672904 -2.662443 -2.67694 -2.672914 -2.660618 -2.658761 -2.61641 -2.61937 -2.602253 -2.606145 -2.621244 -2.595089 -9999 -9999 -9999 -9999 -9999 -9999 -9999 -9999 -9999 -9999 -9999 -9999 -9999 -9999 -9999 -9999 -9999 -9999 -9999 -9999 -9999 -9999 -9999 -9999 -9999 -9999 -9999 -9999 -9999 -9999 -9999 -9999 -9999 -9999 -9999 -9999 -9999 -9999 -9999 -9999 -9999 -2.542003 -2.577793 -2.606765 -2.629776 -2.65589 -2.707159 -2.749147 -2.806131 -2.834428 -2.899918 -2.949906 -3.018121 -3.059666 -3.085933 -3.164216 -3.191466 -3.185214 -3.19726 -3.218052 -3.249221 -3.258009 -3.362344 -3.342986 -3.355303 -3.427532 -3.434084 -3.343933 -3.375393 -3.361798 -3.379382 -3.411669 -3.408124 -3.433835 -3.441071 -3.458695 -3.510691 -3.532198 -3.519832 -3.539105 -3.627233 -3.589322 -3.64447 -3.689795 -3.659335 -3.630608 -3.634944 -3.616315 -3.616315 -3.623209 -3.617738 -3.645588 -3.660185 -3.641468 -3.627002 -3.625988 -3.605196 -3.6262 -3.653054 -3.652431 -3.65062 -3.769078 -3.737617 -3.735935 -3.720526 -3.69898 -3.689168 -3.746009 -3.726078 -3.712337 -3.742747 -3.749372 -3.748005 -3.817694 -3.855039 -3.902478 -3.985327 -3.995676 -4.023874 -4.003022 -4.008965 -4.00215 -4.027689 -3.978637 -3.975515 -3.977573 -4.086056 -4.04482 -4.062648 -4.146051 -4.114028 -4.110201 -4.119765 -4.158198 -4.169986 -4.244438 -4.213863 -4.221612 -4.346541 -4.182436 -4.218232 -4.380686 -4.385085 -4.380162 -4.398914 -4.400461 -4.488591 -4.500759 -4.513506 -4.446452 -4.528366 -4.574127 -4.582297 -4.560896 -4.550345 -4.564837 -4.615772 -4.612987 -4.581224 -4.57769 -4.583169 -4.563007 -4.602832 -4.601612 -4.664334 -4.736547 -4.767082 -4.732882 -4.721363 -4.713679 -4.692566 -4.69459 -4.768735 -4.760962 -4.712736 -4.694061 -4.67106 -4.688719 -4.709948 -4.70232 -4.708417 -4.701535 -4.75936 -4.776897 -4.771227 -4.762796 -4.773842 -4.732541 -4.69642 -4.704608 -4.696624 -4.693102 -4.705978 -4.686419 -4.670381 -4.687549 -4.676574 -4.649809 -4.517288 -4.528493 -4.605871 -4.528948 -4.524308 -4.655626 -4.695381 -4.493345 -4.420224 -4.29433 -4.158687 -4.133639 -4.123105 -4.090606 -4.061022 -4.108971 -4.204974 -4.217993 -4.248738 -4.239321 -4.209332 -4.219207 -4.299704 -4.246632 -4.212638 -4.231314 -4.270034 -4.387383 -4.35116 -4.271638 -4.236586 -4.139064 -4.120871 -4.1886 -4.19363 -4.076917 -4.063581 -4.127194 -4.140441 -4.14853 -4.181619 -4.216284 -4.177377 -4.244931 -4.222724 -4.30638 -4.260072 -4.119008 -4.123708 -4.142999 -4.180665 -4.141406 -4.144431 -4.148161 -4.170766 -4.193527 -4.145422 -4.113049 -4.061843 -4.151855 -4.232769 -4.248916 -4.319864 -4.28623 -4.267053 -4.330198 -4.350837 -4.347571 -4.219554 -3.957525 -3.878631 -4.046157 -4.043016 -3.996783 -4.037219 -3.901198 -3.90071 -3.955223 -3.878507 -4.151093 -4.291802 -4.298784 -4.270973 -4.319746 -4.397277 -4.514797 -4.610652 -4.627394 -4.538773 -4.548985 -4.58486 -4.549636 -4.451765 -4.358387 -4.369272 -4.424196 -4.439502 -4.046009 -4.269506 -4.466304 -4.64762 -9999 -9999 -9999 -9999 -9999 -9999 -9999 -9999 -9999 -9999 -9999 -9999 -9999 -9999 -9999 -9999 -9999 -9999 -9999 -9999 -9999 -9999 -9999 -9999 -9999 -9999 -9999 -9999 -9999 -9999 -9999 -9999 -9999 -9999 -9999 -9999 -9999 -9999 -9999 -9999 -9999 -9999 -9999 -9999 -9999 -9999 -9999 -9999 -9999 -9999 -9999 -9999 -9999 -9999 -9999 -9999 -9999 -9999 -9999 -9999 -9999 -9999 -9999 -9999 -9999 -9999 -9999 -9999 -9999 -9999 -9999 -9999 -9999 -9999 -9999 -9999 -9999 -9999 -9999 -9999 -9999 -9999 -9999 -9999 -9999 -9999 -9999 -9999 -9999 -9999 -9999 -9999 -9999 -9999 -9999 -9999 -9999 -9999 -9999 -9999 -9999 -9999 -9999 
-9999 -9999 -9999 -9999 -9999 -9999 -9999 -9999 -9999 -9999 -9999 -9999 -9999 -9999 -9999 -9999 -9999 -9999 -9999 -9999 -9999 -9999 -9999 -9999 -9999 -9999 -9999 -9999 -9999 -9999 -9999 -9999 -9999 -9999 -9999 -9999 -9999 -9999 -9999 -9999 -9999 -9999 -9999 -9999 -9999 -9999 -9999 -9999 -9999 -9999 -9999 -9999 -9999 -9999 -9999 -9999 -9999 -9999 -9999 -9999 -9999 -9999 -9999 -9999 -9999 -9999 -9999 -9999 -9999 -9999 -9999 -9999 -9999 -9999 -9999 -9999 -9999 -9999 -9999 -9999 -9999 -9999 -9999 -9999 -9999 -9999 -9999 -9999 -9999 -9999 -9999 -9999 -9999 -9999 -9999 -9999 -9999 -9999 -9999 -9999 -9999 -9999 -1.934847 -1.933591 -1.964422 -1.980389 -2.000671 -2.01651 -2.033476 -2.020397 -2.019998 -2.047661 -2.088473 -2.114948 -2.086632 -2.172054 -2.146529 -2.168928 -2.180494 -2.192884 -2.218514 -2.237874 -2.232012 -2.184171 -2.244663 -2.288095 -2.311353 -2.308915 -2.303826 -2.321341 -2.371489 -2.379114 -2.389807 -2.379791 -2.429194 -2.44806 -2.473231 -2.462189 -2.479728 -2.527385 -2.498194 -2.52197 -2.526386 -2.568042 -2.558754 -2.567908 -2.596236 -2.610399 -2.650229 -2.687628 -2.71379 -2.754088 -2.770676 -2.757719 -2.751696 -2.777467 -2.787961 -2.782076 -2.788283 -2.8115 -2.857039 -2.877362 -2.900769 -2.927293 -2.927325 -2.922212 -2.895221 -2.918529 -2.886105 -2.867069 -2.872821 -2.855489 -2.861457 -2.875338 -2.896709 -2.895904 -2.910003 -2.928308 -2.900227 -2.893705 -2.885102 -2.873934 -2.851428 -2.872806 -2.875077 -2.870512 -2.85919 -2.855699 -2.87449 -2.873781 -2.859473 -2.863666 -2.855077 -2.824366 -2.806123 -2.796339 -2.78952 -2.765209 -2.761604 -2.790222 -2.777565 -2.757825 -2.744481 -2.731512 -2.737936 -2.74367 -2.736711 -2.726899 -2.721208 -2.740337 -2.739821 -2.760982 -2.760338 -2.749892 -2.740873 -2.740041 -2.729334 -2.724833 -2.705204 -2.711823 -2.723699 -2.717031 -2.716085 -2.715022 -2.722161 -2.720853 -2.704929 -2.700544 -2.708293 -2.710831 -2.685264 -2.699574 -2.733471 -2.724496 -2.725897 -2.72327 -2.727693 -2.736311 -2.721068 -2.729754 -2.707365 -2.70371 -2.696519 -2.694389 -2.695549 -2.704408 -2.721847 -2.729792 -2.719155 -2.727637 -2.7181 -2.706487 -2.71588 -2.705497 -2.708752 -2.708301 -2.711537 -2.704325 -2.708004 -2.714614 -2.723788 -2.723113 -2.730496 -2.731015 -2.741749 -2.68647 -2.683287 -2.660353 -2.64128 -2.640991 -2.64014 -2.618212 -2.621911 -2.606558 -2.60362 -2.584711 -2.595426 -9999 -9999 -9999 -9999 -9999 -9999 -9999 -9999 -9999 -9999 -9999 -9999 -9999 -9999 -9999 -9999 -9999 -9999 -9999 -9999 -9999 -9999 -9999 -9999 -9999 -9999 -9999 -9999 -9999 -9999 -9999 -9999 -9999 -9999 -9999 -9999 -9999 -9999 -9999 -9999 -2.521318 -2.528694 -2.54903 -2.583272 -2.591175 -2.633749 -2.674348 -2.692063 -2.749308 -2.763135 -2.794065 -2.836179 -2.901019 -2.955435 -2.950124 -2.981118 -3.067034 -3.120638 -3.143923 -3.224479 -3.266624 -3.322264 -3.343153 -3.349665 -3.334532 -3.335305 -3.35289 -3.35129 -3.354085 -3.36315 -3.359572 -3.382695 -3.378416 -3.432796 -3.431227 -3.405326 -3.441315 -3.463038 -3.460958 -3.459757 -3.438706 -3.455529 -3.477029 -3.551927 -3.651661 -3.62481 -3.619653 -3.629392 -3.621964 -3.630308 -3.638415 -3.633956 -3.727805 -3.731533 -3.651835 -3.626825 -3.690986 -3.633716 -3.651394 -3.670534 -3.652923 -3.60899 -3.725259 -3.695064 -3.696394 -3.620567 -3.6279 -3.638578 -3.684924 -3.721402 -3.707151 -3.721567 -3.844562 -3.886791 -3.951648 -3.940468 -4.033178 -4.040859 -4.043245 -4.020942 -4.008085 -4.011873 -4.018402 -3.999532 -3.99552 -3.985263 -3.987307 -4.025016 -4.031737 -4.061907 -4.087484 -4.080492 -4.119178 -4.097429 -4.140512 -4.15878 -4.220839 -4.211102 -4.187855 -4.157615 -4.222374 -4.347644 -4.319213 -4.38917 -4.442935 -4.415253 -4.399478 -4.443751 -4.453034 -4.536969 -4.512824 -4.484031 -4.475673 -4.504675 -4.56323 -4.555985 -4.605462 -4.615567 -4.611869 -4.556873 -4.573007 -4.606392 -4.538433 -4.568447 -4.688 -4.664629 -4.69466 -4.729345 -4.734631 -4.759009 -4.708642 -4.733571 -4.752361 -4.888599 -4.792315 -4.732407 -4.685964 -4.680565 -4.70168 -4.716463 -4.694094 -4.715567 -4.71512 -4.73699 -4.742924 -4.783053 -4.78879 -4.851846 -4.745288 -4.772032 -4.80808 -4.695021 -4.730189 -4.795895 -4.770328 -4.71361 -4.666523 -4.683778 -4.666028 -4.687047 -4.596262 -4.514113 -4.537801 -4.480918 -4.497484 -4.577836 -4.411499 -4.347375 -4.211664 -4.180186 -4.134855 -4.099658 -4.090945 -4.084497 -4.0593 -4.159719 -4.162582 -4.174658 -4.247501 -4.243779 -4.28067 -4.431767 -4.272758 -4.180339 -4.140232 -4.240572 -4.346953 -4.317633 -4.269804 -4.25645 -4.185948 -4.157414 -4.245422 -4.320057 -4.115438 -4.057704 -4.133458 -4.111427 -4.173792 -4.1689 -4.217186 -4.192529 -4.239584 -4.230965 -4.147692 -4.200371 -4.218754 -4.243007 -4.16602 -4.223824 -4.193919 -4.264625 -4.306777 -4.294376 -4.280344 -4.274395 -4.234855 -4.20594 -4.161645 -4.262136 -4.36297 -4.352178 -4.377263 -4.370962 -4.413583 -4.430891 -4.392131 -4.276351 -4.167234 -3.870788 -3.786384 -3.775226 -3.757808 -3.868568 -3.879421 -4.156101 -4.011117 -3.773445 -4.206531 -4.305909 -4.307761 -4.315762 -4.398429 -4.427856 -4.515892 -4.513067 -4.539986 -4.486291 -4.447471 -4.446296 -4.365138 -4.31328 -4.322664 -4.334076 -4.324697 -4.224338 -4.107273 -4.468944 -4.590263 -4.557191 -9999 -9999 -9999 -9999 -9999 -9999 -9999 -9999 -9999 -9999 -9999 -9999 -9999 -9999 -9999 -9999 -9999 -9999 -9999 -9999 -9999 -9999 -9999 -9999 -9999 -9999 -9999 -9999 -9999 -9999 -9999 -9999 -9999 -9999 -9999 -9999 -9999 -9999 -9999 -9999 -9999 -9999 -9999 -9999 -9999 -9999 -9999 -9999 -9999 -9999 -9999 -9999 -9999 -9999 -9999 -9999 -9999 -9999 -9999 -9999 -9999 -9999 -9999 -9999 -9999 -9999 -9999 -9999 -9999 -9999 -9999 -9999 -9999 -9999 -9999 -9999 -9999 -9999 -9999 -9999 -9999 -9999 -9999 -9999 -9999 -9999 -9999 -9999 -9999 -9999 -9999 -9999 -9999 -9999 -9999 -9999 -9999 -9999 -9999 -9999 -9999 -9999 -9999 
-9999 -9999 -9999 -9999 -9999 -9999 -9999 -9999 -9999 -9999 -9999 -9999 -9999 -9999 -9999 -9999 -9999 -9999 -9999 -9999 -9999 -9999 -9999 -9999 -9999 -9999 -9999 -9999 -9999 -9999 -9999 -9999 -9999 -9999 -9999 -9999 -9999 -9999 -9999 -9999 -9999 -9999 -9999 -9999 -9999 -9999 -9999 -9999 -9999 -9999 -9999 -9999 -9999 -9999 -9999 -9999 -9999 -9999 -9999 -9999 -9999 -9999 -9999 -9999 -9999 -9999 -9999 -9999 -9999 -9999 -9999 -9999 -9999 -9999 -9999 -9999 -9999 -9999 -9999 -9999 -9999 -9999 -9999 -9999 -9999 -9999 -9999 -9999 -9999 -9999 -9999 -9999 -9999 -9999 -9999 -9999 -9999 -9999 -9999 -9999 -9999 -9999 -1.918375 -1.920212 -1.973462 -1.985716 -2.009593 -2.032123 -2.016019 -2.010391 -2.046394 -2.065507 -2.12183 -2.12357 -2.12357 -2.138571 -2.153877 -2.170592 -2.200572 -2.194753 -2.204244 -2.20418 -2.240376 -2.240569 -2.245178 -2.292022 -2.304487 -2.348819 -2.338391 -2.351049 -2.347068 -2.37368 -2.390614 -2.395534 -2.411222 -2.430491 -2.456875 -2.481235 -2.508006 -2.506412 -2.506283 -2.506347 -2.515065 -2.543288 -2.589164 -2.597877 -2.606609 -2.606641 -2.626839 -2.660891 -2.696123 -2.723428 -2.7471 -2.746875 -2.756836 -2.771485 -2.779656 -2.789282 -2.783654 -2.828979 -2.843707 -2.87179 -2.906948 -2.915167 -2.906787 -2.921522 -2.926388 -2.908843 -2.897998 -2.880429 -2.852772 -2.845665 -2.865992 -2.860483 -2.897709 -2.899127 -2.955197 -2.930548 -2.907654 -2.890674 -2.901226 -2.876103 -2.848387 -2.852964 -2.878346 -2.883443 -2.870383 -2.870743 -2.876237 -2.8933 -2.866105 -2.843611 -2.8476 -2.834938 -2.837696 -2.82195 -2.801226 -2.796712 -2.786387 -2.807427 -2.759392 -2.753103 -2.750633 -2.738047 -2.750536 -2.754 -2.749939 -2.727916 -2.740342 -2.752321 -2.746463 -2.755729 -2.740617 -2.75039 -2.755042 -2.746904 -2.730957 -2.727352 -2.704285 -2.715919 -2.713294 -2.727527 -2.717581 -2.706199 -2.721157 -2.713338 -2.719053 -2.71088 -2.691399 -2.702785 -2.718462 -2.708291 -2.721566 -2.728158 -2.708043 -2.706916 -2.731584 -2.737151 -2.727368 -2.714345 -2.718873 -2.692707 -2.709909 -2.705247 -2.701228 -2.698656 -2.689738 -2.693686 -2.698244 -2.693827 -2.684208 -2.675107 -2.683986 -2.687663 -2.708398 -2.708172 -2.708301 -2.714325 -2.68954 -2.698599 -2.695128 -2.694806 -2.702022 -2.711282 -2.680683 -2.660761 -2.654687 -2.633706 -2.642939 -2.638462 -2.642546 -2.612362 -2.604593 -2.591691 -2.597593 -2.588397 -2.584182 -9999 -9999 -9999 -9999 -9999 -9999 -9999 -9999 -9999 -9999 -9999 -9999 -9999 -9999 -9999 -9999 -9999 -9999 -9999 -9999 -9999 -9999 -9999 -9999 -9999 -9999 -9999 -9999 -9999 -9999 -9999 -9999 -9999 -9999 -9999 -9999 -9999 -9999 -9999 -9999 -2.512969 -2.516641 -2.538132 -2.570645 -2.606145 -2.64038 -2.676383 -2.697771 -2.732156 -2.734002 -2.761759 -2.798144 -2.833178 -2.865246 -2.940235 -3.078892 -3.116996 -3.20262 -3.261772 -3.305396 -3.319884 -3.350739 -3.355035 -3.337841 -3.330089 -3.302024 -3.342599 -3.357855 -3.364734 -3.373205 -3.373173 -3.383358 -3.37183 -3.412415 -3.396286 -3.381425 -3.405021 -3.410503 -3.393882 -3.410737 -3.483443 -3.600175 -3.617792 -3.610608 -3.646735 -3.645301 -3.659195 -3.620932 -3.671601 -3.658605 -3.621328 -3.642415 -3.714259 -3.771215 -3.7389 -3.766058 -3.724803 -3.600952 -3.612656 -3.597238 -3.590625 -3.593895 -3.707509 -3.699402 -3.633699 -3.664839 -3.694881 -3.695783 -3.700969 -3.766433 -3.837965 -3.856009 -3.902488 -3.902614 -3.970407 -3.996141 -4.041145 -4.03627 -4.026519 -4.058278 -4.06068 -4.064774 -4.02313 -4.032602 -3.985171 -4.001695 -4.024491 -4.043926 -4.122833 -4.126912 -4.101218 -4.067448 -4.067576 -4.129479 -4.158336 -4.17312 -4.18237 -4.192177 -4.21839 -4.194344 -4.326552 -4.399981 -4.331989 -4.371354 -4.452207 -4.417689 -4.438715 -4.442256 -4.427444 -4.427444 -4.464643 -4.455774 -4.462645 -4.486764 -4.599393 -4.542884 -4.541265 -4.655535 -4.560161 -4.552489 -4.591211 -4.577308 -4.58113 -4.597084 -4.664231 -4.668367 -4.694432 -4.711765 -4.751839 -4.743498 -4.708975 -4.766674 -4.789209 -4.783563 -4.727337 -4.697979 -4.694812 -4.69828 -4.725076 -4.736869 -4.726768 -4.751095 -4.722444 -4.746384 -4.780785 -4.782288 -4.790443 -4.836609 -4.785736 -4.880356 -4.827725 -4.790626 -4.71791 -4.778193 -4.88125 -4.822058 -4.67317 -4.690749 -4.709193 -4.626866 -4.521825 -4.466373 -4.494693 -4.493176 -4.498425 -4.485203 -4.440943 -4.295954 -4.192233 -4.188752 -4.146765 -4.094438 -4.07933 -4.079557 -4.067062 -4.186185 -4.210205 -4.173289 -4.236676 -4.232486 -4.240958 -4.347731 -4.256338 -4.205799 -4.094512 -4.178025 -4.254806 -4.226675 -4.243651 -4.20907 -4.231235 -4.200823 -4.309884 -4.203614 -4.133823 -4.040429 -4.08982 -4.126387 -4.143664 -4.147658 -4.182261 -4.235855 -4.301321 -4.330684 -4.330722 -4.333759 -4.358477 -4.370726 -4.291278 -4.233952 -4.409862 -4.429567 -4.46321 -4.545243 -4.476475 -4.450425 -4.330611 -4.254655 -4.178769 -4.211043 -4.361398 -4.381488 -4.36769 -4.428664 -4.454776 -4.505568 -4.435274 -4.392642 -4.210562 -4.134674 -4.081435 -4.118011 -4.149623 -4.157168 -4.02216 -4.254498 -4.122433 -3.875045 -3.992346 -4.119316 -4.238261 -4.381967 -4.400111 -4.44286 -4.507703 -4.505721 -4.540984 -4.437562 -4.32908 -4.341047 -4.498195 -4.506418 -4.39474 -4.403228 -4.389327 -4.230971 -4.307904 -4.46377 -4.554775 -4.582571 -9999 -9999 -9999 -9999 -9999 -9999 -9999 -9999 -9999 -9999 -9999 -9999 -9999 -9999 -9999 -9999 -9999 -9999 -9999 -9999 -9999 -9999 -9999 -9999 -9999 -9999 -9999 -9999 -9999 -9999 -9999 -9999 -9999 -9999 -9999 -9999 -9999 -9999 -9999 -9999 -9999 -9999 -9999 -9999 -9999 -9999 -9999 -9999 -9999 -9999 -9999 -9999 -9999 -9999 -9999 -9999 -9999 -9999 -9999 -9999 -9999 -9999 -9999 -9999 -9999 -9999 -9999 -9999 -9999 -9999 -9999 -9999 -9999 -9999 -9999 -9999 -9999 -9999 -9999 -9999 -9999 -9999 -9999 -9999 -9999 -9999 -9999 -9999 -9999 -9999 -9999 -9999 -9999 -9999 -9999 -9999 -9999 -9999 -9999 -9999 -9999 -9999 -9999 
-9999 -9999 -9999 -9999 -9999 -9999 -9999 -9999 -9999 -9999 -9999 -9999 -9999 -9999 -9999 -9999 -9999 -9999 -9999 -9999 -9999 -9999 -9999 -9999 -9999 -9999 -9999 -9999 -9999 -9999 -9999 -9999 -9999 -9999 -9999 -9999 -9999 -9999 -9999 -9999 -9999 -9999 -9999 -9999 -9999 -9999 -9999 -9999 -9999 -9999 -9999 -9999 -9999 -9999 -9999 -9999 -9999 -9999 -9999 -9999 -9999 -9999 -9999 -9999 -9999 -9999 -9999 -9999 -9999 -9999 -9999 -9999 -9999 -9999 -9999 -9999 -9999 -9999 -9999 -9999 -9999 -9999 -9999 -9999 -9999 -9999 -9999 -9999 -9999 -9999 -9999 -9999 -9999 -9999 -9999 -9999 -9999 -9999 -9999 -9999 -9999 -9999 -1.893226 -1.913693 -1.949976 -1.975776 -1.997846 -1.996246 -2.009185 -1.999669 -2.05275 -2.083652 -2.082088 -2.100845 -2.103392 -2.127815 -2.152388 -2.161095 -2.188665 -2.222013 -2.229088 -2.248378 -2.234973 -2.263708 -2.253059 -2.282784 -2.300118 -2.32378 -2.358051 -2.358018 -2.379121 -2.380088 -2.399537 -2.402991 -2.412863 -2.436635 -2.485426 -2.509222 -2.527075 -2.518851 -2.511035 -2.489131 -2.516557 -2.545868 -2.537827 -2.57394 -2.576705 -2.604743 -2.619539 -2.645532 -2.672898 -2.687308 -2.731292 -2.773636 -2.777648 -2.805727 -2.795614 -2.786272 -2.794003 -2.796855 -2.846464 -2.885248 -2.934347 -2.933381 -2.934245 -2.958664 -2.933388 -2.93313 -2.926014 -2.874095 -2.874353 -2.849764 -2.853663 -2.850577 -2.877037 -2.922551 -2.94425 -2.907131 -2.891974 -2.859087 -2.870062 -2.892102 -2.861553 -2.889109 -2.908324 -2.911469 -2.868081 -2.870318 -2.876769 -2.886284 -2.877145 -2.842126 -2.853205 -2.826113 -2.826789 -2.834827 -2.809784 -2.794166 -2.790008 -2.789782 -2.782095 -2.777561 -2.764145 -2.744902 -2.733983 -2.74728 -2.752897 -2.753037 -2.736423 -2.72909 -2.743564 -2.736584 -2.723127 -2.72259 -2.749036 -2.757516 -2.742254 -2.70583 -2.70957 -2.725526 -2.725945 -2.718709 -2.715949 -2.711112 -2.723913 -2.710447 -2.723155 -2.714438 -2.71133 -2.717638 -2.72391 -2.746115 -2.732404 -2.737025 -2.738924 -2.723645 -2.725899 -2.74549 -2.728961 -2.704465 -2.710958 -2.709378 -2.713421 -2.697088 -2.702201 -2.698869 -2.696236 -2.694657 -2.696662 -2.695309 -2.684055 -2.676851 -2.685615 -2.67916 -2.661717 -2.656643 -2.669725 -2.678759 -2.677417 -2.666336 -2.674881 -2.6637 -2.662144 -2.664857 -2.660144 -2.665146 -2.644898 -2.635664 -2.620939 -2.629464 -2.63366 -2.625884 -2.613245 -2.59576 -2.586854 -2.581848 -2.58349 -9999 -9999 -9999 -9999 -9999 -9999 -9999 -9999 -9999 -9999 -9999 -9999 -9999 -9999 -9999 -9999 -9999 -9999 -9999 -9999 -9999 -9999 -9999 -9999 -9999 -9999 -9999 -9999 -9999 -9999 -9999 -9999 -9999 -9999 -9999 -9999 -9999 -9999 -9999 -9999 -9999 -9999 -2.553272 -2.560593 -2.588349 -2.628498 -2.674699 -2.717924 -2.772013 -2.790238 -2.826289 -2.866583 -2.915814 -3.005958 -3.063592 -3.120181 -3.187817 -3.257475 -3.262295 -3.297326 -3.299589 -3.314466 -3.317648 -3.343251 -3.316683 -3.298397 -3.29822 -3.314226 -3.310608 -3.324512 -3.334278 -3.351281 -3.379734 -3.414727 -3.390781 -3.386567 -3.427603 -3.461809 -3.471983 -3.423426 -3.471621 -3.604437 -3.668444 -3.669693 -3.733112 -3.646813 -3.610767 -3.651771 -3.627073 -3.640537 -3.628772 -3.70926 -3.603287 -3.601631 -3.652597 -3.700676 -3.622071 -3.615389 -3.631048 -3.642499 -3.621794 -3.606709 -3.676705 -3.657035 -3.671671 -3.691421 -3.792871 -3.849939 -3.858878 -3.8572 -3.901947 -3.982239 -3.91538 -3.929874 -4.014037 -4.018667 -4.074821 -4.014716 -4.015585 -4.044838 -4.024523 -4.033633 -4.036176 -4.027877 -4.020781 -4.046652 -4.045415 -4.069189 -4.152974 -4.238105 -4.132528 -4.131529 -4.152566 -4.148832 -4.203709 -4.219901 -4.171733 -4.16729 -4.180682 -4.182857 -4.267035 -4.416813 -4.411924 -4.430963 -4.449717 -4.445463 -4.504475 -4.459085 -4.517283 -4.449941 -4.491549 -4.476126 -4.517243 -4.565465 -4.611896 -4.542118 -4.526089 -4.564081 -4.546148 -4.58216 -4.621884 -4.592085 -4.612735 -4.736488 -4.651033 -4.667345 -4.703959 -4.72548 -4.793426 -4.718862 -4.743977 -4.783574 -4.773051 -4.781806 -4.729189 -4.72464 -4.721802 -4.731937 -4.74622 -4.720371 -4.712872 -4.73473 -4.775753 -4.734818 -4.783867 -4.765019 -4.778592 -4.785233 -4.995665 -4.917601 -4.876029 -4.911315 -4.784651 -4.750665 -4.858554 -4.838004 -4.778421 -4.682587 -4.620905 -4.658615 -4.511847 -4.483644 -4.456178 -4.502773 -4.56115 -4.414515 -4.332717 -4.291079 -4.212491 -4.148792 -4.116687 -4.086238 -4.079731 -4.06165 -4.069697 -4.188375 -4.239688 -4.244142 -4.264483 -4.245473 -4.298776 -4.354099 -4.235126 -4.153631 -4.101783 -4.100401 -4.181744 -4.175935 -4.159544 -4.201674 -4.267141 -4.222874 -4.254483 -4.162636 -4.15452 -4.049727 -4.085299 -4.108642 -4.093583 -4.155797 -4.225813 -4.24708 -4.306209 -4.37123 -4.417789 -4.499751 -4.515667 -4.506744 -4.554289 -4.458555 -4.677608 -4.589886 -4.631979 -4.559948 -4.445268 -4.391392 -4.259435 -4.203112 -4.20484 -4.116848 -4.26122 -4.327141 -4.379462 -4.407068 -4.365101 -4.388643 -4.427763 -4.322807 -4.209267 -4.193179 -4.1768 -4.144914 -4.162342 -4.155636 -4.136973 -4.183543 -4.206169 -4.147503 -4.041102 -4.113215 -4.072014 -4.298932 -4.431621 -4.488974 -4.546829 -4.603077 -4.465265 -4.424215 -4.282981 -4.318384 -4.394422 -4.397466 -4.460788 -4.412745 -4.382472 -4.462714 -4.487018 -4.597725 -4.559566 -4.64563 -9999 -9999 -9999 -9999 -9999 -9999 -9999 -9999 -9999 -9999 -9999 -9999 -9999 -9999 -9999 -9999 -9999 -9999 -9999 -9999 -9999 -9999 -9999 -9999 -9999 -9999 -9999 -9999 -9999 -9999 -9999 -9999 -9999 -9999 -9999 -9999 -9999 -9999 -9999 -9999 -9999 -9999 -9999 -9999 -9999 -9999 -9999 -9999 -9999 -9999 -9999 -9999 -9999 -9999 -9999 -9999 -9999 -9999 -9999 -9999 -9999 -9999 -9999 -9999 -9999 -9999 -9999 -9999 -9999 -9999 -9999 -9999 -9999 -9999 -9999 -9999 -9999 -9999 -9999 -9999 -9999 -9999 -9999 -9999 -9999 -9999 -9999 -9999 -9999 -9999 -9999 -9999 -9999 -9999 -9999 -9999 -9999 -9999 -9999 -9999 -9999 -9999 -9999 
-9999 -9999 -9999 -9999 -9999 -9999 -9999 -9999 -9999 -9999 -9999 -9999 -9999 -9999 -9999 -9999 -9999 -9999 -9999 -9999 -9999 -9999 -9999 -9999 -9999 -9999 -9999 -9999 -9999 -9999 -9999 -9999 -9999 -9999 -9999 -9999 -9999 -9999 -9999 -9999 -9999 -9999 -9999 -9999 -9999 -9999 -9999 -9999 -9999 -9999 -9999 -9999 -9999 -9999 -9999 -9999 -9999 -9999 -9999 -9999 -9999 -9999 -9999 -9999 -9999 -9999 -9999 -9999 -9999 -9999 -9999 -9999 -9999 -9999 -9999 -9999 -9999 -9999 -9999 -9999 -9999 -9999 -9999 -9999 -9999 -9999 -9999 -9999 -9999 -9999 -9999 -9999 -9999 -9999 -9999 -9999 -9999 -9999 -9999 -9999 -9999 -9999 -1.900269 -1.917085 -1.937467 -1.992282 -1.999808 -2.019902 -2.025387 -2.025612 -2.042257 -2.074838 -2.112494 -2.108976 -2.097559 -2.123999 -2.117819 -2.167754 -2.183861 -2.226622 -2.273133 -2.250749 -2.236936 -2.237935 -2.238136 -2.281498 -2.302052 -2.328255 -2.355511 -2.356789 -2.37678 -2.402465 -2.396185 -2.393134 -2.40398 -2.411185 -2.457886 -2.466185 -2.54025 -2.540411 -2.546997 -2.54849 -2.527638 -2.552089 -2.539946 -2.549771 -2.583889 -2.596846 -2.602806 -2.628722 -2.638366 -2.665679 -2.699094 -2.716141 -2.773221 -2.773382 -2.80173 -2.796286 -2.802278 -2.808772 -2.874375 -2.885893 -2.896332 -2.907526 -2.942709 -2.956302 -2.932217 -2.9298 -2.877968 -2.861077 -2.866166 -2.871693 -2.864861 -2.84412 -2.869985 -2.896836 -2.905903 -2.895216 -2.845016 -2.84157 -2.850387 -2.914866 -2.882796 -2.88407 -2.884166 -2.899158 -2.847084 -2.834995 -2.868725 -2.890198 -2.885253 -2.82567 -2.822084 -2.817314 -2.804728 -2.844639 -2.840579 -2.825569 -2.809586 -2.809579 -2.80511 -2.790305 -2.793959 -2.760133 -2.733871 -2.746209 -2.776039 -2.761713 -2.757437 -2.723801 -2.712471 -2.716715 -2.713922 -2.732989 -2.733634 -2.740737 -2.74121 -2.719415 -2.710083 -2.718547 -2.732765 -2.71652 -2.709106 -2.718159 -2.706716 -2.707553 -2.708825 -2.701317 -2.704561 -2.71013 -2.705476 -2.715286 -2.728321 -2.723437 -2.731301 -2.734991 -2.728871 -2.724183 -2.717501 -2.709878 -2.71561 -2.715578 -2.731019 -2.714418 -2.728999 -2.7271 -2.707697 -2.70221 -2.723707 -2.68567 -2.69063 -2.674255 -2.654718 -2.666648 -2.686622 -2.663329 -2.659723 -2.675012 -2.684017 -2.669275 -2.665862 -2.666664 -2.647386 -2.649143 -2.653394 -2.643411 -2.646193 -2.636314 -2.628555 -2.619554 -2.611091 -2.612627 -2.60635 -2.600161 -2.582216 -2.562136 -2.556021 -9999 -9999 -9999 -9999 -9999 -9999 -9999 -9999 -9999 -9999 -9999 -9999 -9999 -9999 -9999 -9999 -9999 -9999 -9999 -9999 -9999 -9999 -9999 -9999 -9999 -9999 -9999 -9999 -9999 -9999 -9999 -9999 -9999 -9999 -9999 -9999 -9999 -9999 -9999 -9999 -9999 -2.553686 -2.539026 -2.541815 -2.575687 -2.62519 -2.690221 -2.736687 -2.785695 -2.844356 -2.87994 -2.887378 -2.93855 -3.011318 -3.076683 -3.119349 -3.182853 -3.233545 -3.24446 -3.29312 -3.294661 -3.281312 -3.283237 -3.336933 -3.339302 -3.314509 -3.294694 -3.297193 -3.317052 -3.313627 -3.329372 -3.337233 -3.36204 -3.461757 -3.351983 -3.364366 -3.382084 -3.448622 -3.403796 -3.448193 -3.498259 -3.561393 -3.586452 -3.644722 -3.660755 -3.603446 -3.602673 -3.601509 -3.664007 -3.629962 -3.652267 -3.658843 -3.676942 -3.756567 -3.785115 -3.708952 -3.649006 -3.624515 -3.667505 -3.651843 -3.594934 -3.678445 -3.696295 -3.73371 -3.785928 -3.778583 -3.815948 -3.882877 -3.925275 -3.908674 -3.921923 -3.991831 -3.945724 -4.003891 -4.054269 -4.018441 -4.01951 -3.991675 -4.011928 -4.022198 -4.008126 -4.03212 -4.060621 -4.068212 -4.060484 -4.115758 -4.085238 -4.10444 -4.153306 -4.178012 -4.155183 -4.162704 -4.22648 -4.182365 -4.283948 -4.212866 -4.192917 -4.143484 -4.181137 -4.185494 -4.244612 -4.358029 -4.541435 -4.529832 -4.48491 -4.478146 -4.482988 -4.514793 -4.497511 -4.460461 -4.454256 -4.486993 -4.593512 -4.538564 -4.528162 -4.522247 -4.591955 -4.631193 -4.635099 -4.61155 -4.664379 -4.699841 -4.707117 -4.743577 -4.664506 -4.681771 -4.704786 -4.838178 -4.754447 -4.753402 -4.748858 -4.758223 -4.793803 -4.805615 -4.745394 -4.748206 -4.73243 -4.765218 -4.762736 -4.740358 -4.776821 -4.794565 -4.775929 -4.758887 -4.756132 -4.763196 -4.742451 -4.78424 -4.905093 -4.985292 -4.872818 -4.889598 -4.887509 -4.851224 -4.848178 -4.902756 -4.835794 -4.691051 -4.716812 -4.662967 -4.528025 -4.566925 -4.487684 -4.483724 -4.631447 -4.486574 -4.33245 -4.276951 -4.20754 -4.138662 -4.116672 -4.118845 -4.102376 -4.063737 -4.032005 -4.136464 -4.310934 -4.265832 -4.240098 -4.311607 -4.308438 -4.181725 -4.161285 -4.146224 -4.085002 -4.077547 -4.077369 -4.133685 -4.07636 -4.126388 -4.214338 -4.220159 -4.201056 -4.160214 -4.118342 -4.062839 -4.079723 -4.090722 -4.090086 -4.191751 -4.242393 -4.222056 -4.324199 -4.365976 -4.501637 -4.590363 -4.525196 -4.524668 -4.555549 -4.580549 -4.726998 -4.693171 -4.676521 -4.618832 -4.399323 -4.286425 -4.27559 -4.207361 -4.164006 -4.154397 -4.192493 -4.25982 -4.302317 -4.380043 -4.343939 -4.266701 -4.282676 -4.236459 -4.199509 -4.194693 -4.184554 -4.231531 -4.179758 -4.244592 -4.205542 -4.106857 -4.272227 -4.296271 -4.203301 -4.254104 -4.152779 -4.230019 -4.376369 -4.404171 -4.449162 -4.518761 -4.409926 -4.426756 -4.270715 -4.388355 -4.41381 -4.357695 -4.360448 -4.381462 -4.398902 -4.47738 -4.545213 -4.598844 -4.580291 -4.618157 -4.648798 -9999 -9999 -9999 -9999 -9999 -9999 -9999 -9999 -9999 -9999 -9999 -9999 -9999 -9999 -9999 -9999 -9999 -9999 -9999 -9999 -9999 -9999 -9999 -9999 -9999 -9999 -9999 -9999 -9999 -9999 -9999 -9999 -9999 -9999 -9999 -9999 -9999 -9999 -9999 -9999 -9999 -9999 -9999 -9999 -9999 -9999 -9999 -9999 -9999 -9999 -9999 -9999 -9999 -9999 -9999 -9999 -9999 -9999 -9999 -9999 -9999 -9999 -9999 -9999 -9999 -9999 -9999 -9999 -9999 -9999 -9999 -9999 -9999 -9999 -9999 -9999 -9999 -9999 -9999 -9999 -9999 -9999 -9999 -9999 -9999 -9999 -9999 -9999 -9999 -9999 -9999 -9999 -9999 -9999 -9999 -9999 -9999 -9999 -9999 -9999 -9999 -9999 
-9999 -9999 -9999 -9999 -9999 -9999 -9999 -9999 -9999 -9999 -9999 -9999 -9999 -9999 -9999 -9999 -9999 -9999 -9999 -9999 -9999 -9999 -9999 -9999 -9999 -9999 -9999 -9999 -9999 -9999 -9999 -9999 -9999 -9999 -9999 -9999 -9999 -9999 -9999 -9999 -9999 -9999 -9999 -9999 -9999 -9999 -9999 -9999 -9999 -9999 -9999 -9999 -9999 -9999 -9999 -9999 -9999 -9999 -9999 -9999 -9999 -9999 -9999 -9999 -9999 -9999 -9999 -9999 -9999 -9999 -9999 -9999 -9999 -9999 -9999 -9999 -9999 -9999 -9999 -9999 -9999 -9999 -9999 -9999 -9999 -9999 -9999 -9999 -9999 -9999 -9999 -9999 -9999 -9999 -9999 -9999 -9999 -9999 -9999 -9999 -9999 -9999 -1.9002 -1.925219 -1.941574 -2.000759 -1.991654 -2.023369 -2.049137 -2.059297 -2.051083 -2.081008 -2.112397 -2.1239 -2.072365 -2.100778 -2.13015 -2.149334 -2.206323 -2.199655 -2.248461 -2.249074 -2.292122 -2.255716 -2.248894 -2.305372 -2.310867 -2.326716 -2.358472 -2.367445 -2.396938 -2.410249 -2.38928 -2.418387 -2.403766 -2.402755 -2.448991 -2.482925 -2.549656 -2.517545 -2.543843 -2.550018 -2.550308 -2.544585 -2.553058 -2.575971 -2.576068 -2.614725 -2.614748 -2.605635 -2.630028 -2.6534 -2.656252 -2.671928 -2.717846 -2.732414 -2.741583 -2.781168 -2.835548 -2.801669 -2.835838 -2.845883 -2.879597 -2.916662 -2.942307 -2.919988 -2.942645 -2.921662 -2.910775 -2.859226 -2.843098 -2.845564 -2.846729 -2.843228 -2.844098 -2.86333 -2.873494 -2.875411 -2.834136 -2.828915 -2.838276 -2.869556 -2.850866 -2.858455 -2.880253 -2.880897 -2.849142 -2.828788 -2.84765 -2.859804 -2.84604 -2.83993 -2.801351 -2.797572 -2.790427 -2.825708 -2.842061 -2.841868 -2.83447 -2.826009 -2.798958 -2.798767 -2.791879 -2.770574 -2.786372 -2.803628 -2.78766 -2.757278 -2.760619 -2.742361 -2.723336 -2.699616 -2.720012 -2.737606 -2.737703 -2.738589 -2.728956 -2.740207 -2.737571 -2.740907 -2.738417 -2.716755 -2.700642 -2.706281 -2.707457 -2.705148 -2.704922 -2.707101 -2.676245 -2.695096 -2.693473 -2.693022 -2.692538 -2.711696 -2.701993 -2.703363 -2.706586 -2.704325 -2.711128 -2.708308 -2.70645 -2.716126 -2.715449 -2.709651 -2.708394 -2.704817 -2.716416 -2.6889 -2.719475 -2.706489 -2.698222 -2.697867 -2.697201 -2.704159 -2.688651 -2.690644 -2.678763 -2.674089 -2.688283 -2.687446 -2.670106 -2.67118 -2.649227 -2.648674 -2.656071 -2.619739 -2.637914 -2.613425 -2.626901 -2.596849 -2.600294 -2.608886 -2.607855 -2.605417 -2.590538 -2.577833 -2.554942 -9999 -9999 -9999 -9999 -9999 -9999 -9999 -9999 -9999 -9999 -9999 -9999 -9999 -9999 -9999 -9999 -9999 -9999 -9999 -9999 -9999 -9999 -9999 -9999 -9999 -9999 -9999 -9999 -9999 -9999 -9999 -9999 -9999 -9999 -9999 -9999 -9999 -9999 -9999 -9999 -2.519481 -2.524251 -2.539359 -2.537746 -2.562176 -2.626747 -2.676694 -2.722492 -2.760001 -2.824922 -2.889961 -2.920654 -2.966799 -2.998289 -3.108935 -3.133759 -3.15607 -3.176877 -3.208914 -3.228942 -3.246951 -3.23225 -3.281695 -3.300378 -3.313195 -3.288779 -3.289196 -3.299545 -3.314132 -3.325322 -3.34907 -3.338625 -3.346602 -3.350226 -3.342821 -3.355183 -3.372764 -3.450441 -3.510958 -3.509492 -3.497666 -3.58276 -3.603151 -3.600675 -3.602468 -3.600192 -3.603234 -3.636607 -3.600394 -3.619715 -3.637039 -3.627021 -3.636414 -3.672687 -3.696043 -3.663882 -3.633518 -3.63413 -3.61902 -3.606659 -3.613157 -3.692031 -3.783202 -3.842834 -3.833841 -3.841867 -3.882382 -3.902645 -3.919885 -3.890108 -3.903997 -3.924211 -3.962735 -4.072813 -4.053988 -4.02186 -4.006763 -3.991022 -3.997898 -4.031926 -4.046739 -4.064354 -4.063232 -4.089632 -4.096427 -4.122458 -4.121526 -4.161664 -4.169441 -4.182011 -4.158909 -4.169153 -4.194004 -4.184896 -4.241824 -4.249056 -4.193153 -4.139383 -4.15345 -4.173554 -4.225675 -4.250885 -4.482171 -4.430338 -4.507854 -4.517206 -4.515482 -4.491398 -4.489392 -4.482732 -4.490033 -4.468792 -4.479877 -4.520367 -4.513056 -4.57322 -4.63529 -4.627537 -4.614048 -4.657496 -4.685859 -4.667915 -4.704121 -4.708023 -4.727779 -4.719613 -4.720826 -4.790696 -4.794155 -4.745996 -4.752775 -4.769863 -4.76266 -4.788768 -4.826124 -4.8146 -4.789209 -4.858522 -4.831985 -4.794465 -4.791492 -4.843236 -4.893634 -4.780979 -4.782118 -4.773002 -4.77034 -4.853067 -4.851877 -4.955421 -4.773499 -4.848375 -4.78919 -4.823723 -4.815516 -4.978666 -4.834805 -4.752274 -4.674965 -4.637327 -4.624963 -4.667213 -4.514115 -4.532233 -4.542058 -4.452297 -4.371158 -4.211137 -4.155578 -4.145372 -4.136166 -4.176376 -4.100867 -4.080873 -4.024883 -4.092795 -4.314054 -4.246377 -4.219608 -4.310454 -4.216414 -4.146023 -4.040347 -4.016395 -4.003299 -4.079646 -4.054326 -4.047788 -4.01629 -4.109982 -4.112768 -4.160955 -4.161862 -4.150105 -4.05537 -4.057554 -4.058776 -4.062837 -4.092205 -4.153775 -4.183271 -4.253539 -4.356919 -4.37763 -4.45532 -4.503235 -4.500691 -4.448364 -4.527017 -4.570542 -4.666328 -4.639419 -4.646983 -4.680594 -4.437198 -4.25285 -4.279356 -4.226665 -4.257747 -4.196268 -4.189843 -4.183022 -4.24411 -4.2437 -4.229614 -4.151765 -4.202777 -4.20536 -4.219425 -4.208174 -4.201589 -4.182533 -4.260428 -4.298077 -4.272344 -4.217256 -4.179279 -4.235005 -4.278667 -4.315199 -4.265877 -4.135255 -4.275016 -4.286268 -4.237909 -4.290792 -4.357028 -4.280988 -4.271654 -4.366045 -4.42163 -4.29748 -4.307514 -4.360538 -4.376661 -4.417708 -4.478589 -4.533819 -4.603877 -4.61253 -4.611526 -9999 -9999 -9999 -9999 -9999 -9999 -9999 -9999 -9999 -9999 -9999 -9999 -9999 -9999 -9999 -9999 -9999 -9999 -9999 -9999 -9999 -9999 -9999 -9999 -9999 -9999 -9999 -9999 -9999 -9999 -9999 -9999 -9999 -9999 -9999 -9999 -9999 -9999 -9999 -9999 -9999 -9999 -9999 -9999 -9999 -9999 -9999 -9999 -9999 -9999 -9999 -9999 -9999 -9999 -9999 -9999 -9999 -9999 -9999 -9999 -9999 -9999 -9999 -9999 -9999 -9999 -9999 -9999 -9999 -9999 -9999 -9999 -9999 -9999 -9999 -9999 -9999 -9999 -9999 -9999 -9999 -9999 -9999 -9999 -9999 -9999 -9999 -9999 -9999 -9999 -9999 -9999 -9999 -9999 -9999 -9999 -9999 -9999 -9999 -9999 -9999 -9999 
-9999 -9999 -9999 -9999 -9999 -9999 -9999 -9999 -9999 -9999 -9999 -9999 -9999 -9999 -9999 -9999 -9999 -9999 -9999 -9999 -9999 -9999 -9999 -9999 -9999 -9999 -9999 -9999 -9999 -9999 -9999 -9999 -9999 -9999 -9999 -9999 -9999 -9999 -9999 -9999 -9999 -9999 -9999 -9999 -9999 -9999 -9999 -9999 -9999 -9999 -9999 -9999 -9999 -9999 -9999 -9999 -9999 -9999 -9999 -9999 -9999 -9999 -9999 -9999 -9999 -9999 -9999 -9999 -9999 -9999 -9999 -9999 -9999 -9999 -9999 -9999 -9999 -9999 -9999 -9999 -9999 -9999 -9999 -9999 -9999 -9999 -9999 -9999 -9999 -9999 -9999 -9999 -9999 -9999 -9999 -9999 -9999 -9999 -9999 -9999 -9999 -1.8842 -1.910377 -1.930731 -1.970653 -1.998791 -2.011215 -2.033654 -2.050791 -2.067017 -2.072202 -2.08046 -2.097826 -2.121102 -2.102271 -2.134301 -2.148119 -2.184279 -2.182848 -2.192956 -2.212671 -2.230441 -2.260546 -2.278855 -2.277846 -2.285358 -2.280212 -2.339034 -2.339099 -2.361594 -2.383412 -2.412408 -2.393226 -2.39342 -2.402621 -2.416878 -2.461601 -2.497392 -2.530389 -2.523583 -2.517867 -2.517931 -2.524793 -2.520391 -2.57999 -2.60495 -2.610098 -2.614543 -2.638771 -2.629194 -2.635314 -2.638037 -2.674375 -2.709026 -2.712961 -2.753635 -2.74691 -2.752882 -2.760505 -2.804879 -2.844396 -2.844202 -2.857709 -2.927549 -2.914425 -2.930482 -2.914264 -2.895429 -2.899796 -2.876827 -2.84097 -2.820232 -2.827742 -2.859832 -2.854751 -2.825063 -2.828183 -2.852716 -2.823873 -2.813913 -2.817728 -2.836922 -2.825917 -2.822138 -2.856191 -2.856771 -2.868841 -2.82935 -2.808096 -2.843643 -2.825629 -2.839321 -2.826671 -2.765872 -2.765388 -2.798136 -2.807269 -2.812442 -2.808148 -2.80212 -2.802346 -2.798129 -2.782451 -2.781495 -2.784241 -2.779227 -2.772874 -2.753232 -2.742809 -2.743438 -2.750142 -2.724851 -2.729544 -2.723947 -2.720677 -2.705251 -2.735525 -2.730946 -2.730237 -2.730434 -2.715183 -2.715477 -2.707309 -2.708804 -2.721992 -2.687659 -2.702317 -2.703171 -2.6853 -2.666446 -2.668654 -2.683847 -2.689249 -2.699095 -2.704442 -2.693419 -2.705833 -2.715099 -2.724361 -2.725233 -2.721959 -2.724209 -2.721869 -2.712407 -2.705553 -2.709235 -2.704239 -2.704637 -2.703098 -2.70676 -2.715256 -2.70939 -2.727011 -2.720271 -2.697942 -2.688676 -2.679976 -2.669042 -2.662129 -2.661646 -2.681789 -2.647392 -2.645305 -2.63612 -2.631876 -2.627763 -2.619153 -2.614782 -2.624542 -2.608575 -2.593361 -2.586467 -2.577748 -2.584323 -2.579421 -2.478618 -2.571354 -2.547899 -9999 -9999 -9999 -9999 -9999 -9999 -9999 -9999 -9999 -9999 -9999 -9999 -9999 -9999 -9999 -9999 -9999 -9999 -9999 -9999 -9999 -9999 -9999 -9999 -9999 -9999 -9999 -9999 -9999 -9999 -9999 -2.505344 -2.505312 -9999 -9999 -9999 -9999 -9999 -2.505246 -2.503654 -2.527047 -2.523257 -2.549703 -2.573241 -2.603022 -2.651609 -2.695656 -2.728897 -2.792491 -2.850249 -2.906672 -2.993144 -3.070563 -3.104446 -3.14302 -3.126119 -3.14792 -3.154042 -3.161013 -3.229463 -3.251976 -3.292421 -3.300955 -3.269106 -3.269021 -3.280597 -3.305943 -3.294146 -3.376244 -3.374937 -3.360157 -3.359077 -3.329717 -3.402265 -3.431847 -3.382629 -3.396753 -3.406155 -3.466319 -3.533524 -3.610892 -3.614905 -3.588928 -3.574577 -3.575447 -3.617917 -3.698183 -3.603279 -3.606895 -3.628551 -3.638593 -3.730078 -3.706773 -3.628938 -3.619865 -3.602333 -3.639669 -3.630701 -3.612959 -3.63535 -3.665469 -3.775517 -3.856806 -3.843076 -3.901902 -3.894237 -3.904235 -3.938843 -3.865628 -3.857135 -3.86948 -3.930178 -4.005119 -4.048041 -4.000849 -3.985919 -4.006828 -4.038917 -4.075081 -4.087636 -4.102701 -4.100485 -4.08566 -4.079178 -4.079998 -4.090484 -4.132801 -4.245593 -4.16582 -4.162748 -4.161836 -4.158091 -4.167387 -4.194812 -4.222292 -4.199967 -4.165825 -4.177217 -4.208153 -4.238434 -4.370823 -4.415947 -4.465372 -4.474422 -4.475092 -4.48346 -4.51973 -4.489318 -4.503263 -4.511738 -4.485901 -4.486695 -4.510908 -4.517814 -4.485322 -4.591864 -4.603268 -4.6184 -4.649395 -4.682868 -4.692739 -4.778046 -4.766191 -4.788001 -4.739457 -4.745499 -4.772909 -4.765783 -4.767868 -4.776019 -4.796901 -4.829959 -4.786097 -4.78367 -4.788206 -4.816569 -4.795567 -4.831842 -4.847809 -4.813229 -4.913958 -5.030354 -4.882504 -4.789776 -4.845243 -4.793511 -4.814619 -4.871018 -4.924092 -4.739383 -4.918476 -4.778474 -4.814268 -4.750676 -4.951368 -4.936754 -4.888451 -4.707943 -4.672402 -4.635969 -4.65646 -4.666714 -4.627545 -4.553885 -4.440209 -4.250492 -4.203481 -4.132356 -4.114402 -4.120446 -4.194915 -4.104855 -4.066028 -4.017533 -4.050783 -4.331069 -4.271816 -4.175012 -4.213969 -4.163822 -4.192567 -4.070198 -3.979001 -3.997353 -4.013127 -4.06581 -3.997296 -4.050596 -4.092891 -4.077081 -4.166289 -4.193726 -4.142795 -4.044595 -4.036355 -4.045423 -4.076172 -4.064517 -4.106993 -4.19513 -4.277972 -4.289111 -4.433046 -4.488038 -4.464605 -4.479894 -4.423628 -4.548402 -4.575796 -4.596767 -4.70865 -4.654247 -4.557848 -4.433496 -4.337416 -4.333448 -4.315805 -4.258177 -4.234069 -4.235634 -4.15359 -4.175157 -4.120328 -4.170921 -4.14952 -4.144874 -4.14084 -4.20085 -4.234674 -4.282459 -4.232712 -4.17294 -4.180771 -4.200497 -4.179195 -4.155269 -4.204658 -4.235563 -4.293051 -4.299545 -4.253558 -4.251196 -4.374132 -4.343971 -4.238399 -4.258332 -4.203937 -4.325349 -4.26015 -4.332685 -4.316597 -4.30478 -4.391572 -4.416328 -4.46387 -4.485666 -4.526198 -4.554289 -4.597382 -4.588059 -9999 -9999 -9999 -9999 -9999 -9999 -9999 -9999 -9999 -9999 -9999 -9999 -9999 -9999 -9999 -9999 -9999 -9999 -9999 -9999 -9999 -9999 -9999 -9999 -9999 -9999 -9999 -9999 -9999 -9999 -9999 -9999 -9999 -9999 -9999 -9999 -9999 -9999 -9999 -9999 -9999 -9999 -9999 -9999 -9999 -9999 -9999 -9999 -9999 -9999 -9999 -9999 -9999 -9999 -9999 -9999 -9999 -9999 -9999 -9999 -9999 -9999 -9999 -9999 -9999 -9999 -9999 -9999 -9999 -9999 -9999 -9999 -9999 -9999 -9999 -9999 -9999 -9999 -9999 -9999 -9999 -9999 -9999 -9999 -9999 -9999 -9999 -9999 -9999 -9999 -9999 -9999 -9999 -9999 -9999 -9999 -9999 -9999 -9999 -9999 -9999 -9999 
-9999 -9999 -9999 -9999 -9999 -9999 -9999 -9999 -9999 -9999 -9999 -9999 -9999 -9999 -9999 -9999 -9999 -9999 -9999 -9999 -9999 -9999 -9999 -9999 -9999 -9999 -9999 -9999 -9999 -9999 -9999 -9999 -9999 -9999 -9999 -9999 -9999 -9999 -9999 -9999 -9999 -9999 -9999 -9999 -9999 -9999 -9999 -9999 -9999 -9999 -9999 -9999 -9999 -9999 -9999 -9999 -9999 -9999 -9999 -9999 -9999 -9999 -9999 -9999 -9999 -9999 -9999 -9999 -9999 -9999 -9999 -9999 -9999 -9999 -9999 -9999 -9999 -9999 -9999 -9999 -9999 -9999 -9999 -9999 -9999 -9999 -9999 -9999 -9999 -9999 -9999 -9999 -9999 -9999 -9999 -9999 -9999 -9999 -9999 -9999 -9999 -1.883879 -1.89164 -1.918126 -1.952361 -1.986526 -2.00245 -2.048525 -2.062188 -2.065405 -2.073124 -2.073576 -2.095847 -2.106457 -2.106266 -2.137636 -2.153727 -2.176544 -2.167794 -2.167794 -2.217662 -2.250308 -2.257176 -2.229039 -2.245168 -2.260356 -2.283989 -2.322388 -2.339614 -2.339935 -2.38525 -2.389439 -2.401944 -2.454521 -2.401325 -2.427346 -2.439359 -2.48574 -2.513991 -2.504661 -2.510865 -2.513538 -2.552831 -2.549268 -2.580993 -2.614189 -2.628942 -2.649269 -2.663777 -2.634129 -2.644084 -2.653632 -2.661672 -2.733791 -2.775222 -2.779009 -2.759255 -2.761637 -2.774789 -2.780942 -2.812148 -2.82306 -2.872923 -2.88207 -2.919607 -2.909596 -2.89841 -2.907509 -2.871371 -2.863619 -2.858548 -2.82957 -2.803549 -2.838843 -2.829147 -2.827955 -2.820016 -2.819114 -2.81021 -2.816974 -2.789182 -2.822226 -2.819325 -2.809857 -2.833272 -2.839287 -2.84762 -2.815638 -2.788288 -2.796408 -2.812442 -2.813247 -2.808024 -2.777975 -2.752171 -2.776609 -2.776674 -2.780001 -2.785081 -2.770066 -2.778027 -2.754162 -2.764515 -2.770689 -2.760306 -2.769256 -2.774957 -2.749206 -2.754714 -2.733836 -2.722564 -2.72113 -2.747122 -2.758506 -2.722887 -2.728361 -2.716632 -2.714756 -2.701427 -2.70506 -2.710072 -2.709234 -2.703488 -2.720771 -2.707212 -2.706906 -2.681065 -2.689359 -2.687072 -2.670744 -2.652985 -2.675003 -2.680898 -2.69114 -2.689056 -2.688051 -2.707652 -2.70937 -2.717251 -2.716413 -2.722727 -2.722327 -2.721026 -2.712115 -2.719722 -2.739197 -2.731155 -2.737489 -2.72298 -2.739029 -2.716753 -2.7132 -2.703012 -2.691809 -2.689065 -2.67939 -2.66672 -2.652592 -2.658679 -2.654822 -2.638804 -2.643365 -2.647135 -2.641148 -2.626349 -2.612022 -2.61825 -2.6168 -2.61417 -2.615083 -2.619823 -2.596757 -2.597584 -2.579755 -2.559887 -2.544207 -2.529745 -9999 -9999 -9999 -9999 -9999 -9999 -9999 -9999 -9999 -9999 -9999 -9999 -9999 -9999 -9999 -9999 -9999 -9999 -9999 -9999 -9999 -9999 -9999 -9999 -9999 -9999 -9999 -9999 -9999 -9999 -9999 -9999 -9999 -2.50322 -9999 -9999 -9999 -9999 -9999 -9999 -2.496554 -2.51849 -2.568335 -2.55609 -2.567144 -2.634619 -2.659115 -2.754043 -2.781597 -2.7659 -2.823975 -2.911437 -2.977382 -3.028873 -3.087736 -3.079312 -3.100286 -3.142741 -3.144371 -3.161751 -3.205376 -3.220139 -3.342888 -3.268761 -3.245236 -3.27121 -3.304733 -3.294344 -3.294345 -3.341424 -3.343911 -3.373486 -3.347278 -3.352057 -3.396652 -3.379919 -3.363072 -3.381753 -3.443237 -3.497803 -3.545358 -3.582489 -3.584155 -3.592922 -3.590035 -3.580115 -3.596223 -3.613533 -3.699072 -3.711441 -3.719754 -3.766683 -3.763805 -3.756 -3.720262 -3.688648 -3.702622 -3.739669 -3.686588 -3.669496 -3.620957 -3.659595 -3.71767 -3.780129 -3.799444 -3.879043 -3.867282 -3.931272 -3.864519 -3.795011 -3.818312 -3.814417 -3.830028 -3.895929 -3.966774 -3.978033 -3.988759 -4.022423 -4.048498 -4.098551 -4.132525 -4.118099 -4.093344 -4.087196 -4.108791 -4.091427 -4.100093 -4.096611 -4.115295 -4.154671 -4.148997 -4.169735 -4.173063 -4.2014 -4.220619 -4.21546 -4.231873 -4.214121 -4.196615 -4.201957 -4.212908 -4.373538 -4.390129 -4.387009 -4.452619 -4.485152 -4.500201 -4.562606 -4.488091 -4.488759 -4.509262 -4.494088 -4.506053 -4.507356 -4.495139 -4.544891 -4.60706 -4.591319 -4.65138 -4.706144 -4.74059 -4.711756 -4.827228 -4.858747 -4.910807 -4.804995 -4.831416 -4.769348 -4.785354 -4.797329 -4.819644 -4.829089 -4.828172 -4.783838 -4.796662 -4.781366 -4.814773 -4.807088 -4.944914 -4.853886 -4.863697 -4.902717 -4.944307 -4.899469 -4.84817 -4.876249 -4.900167 -4.790622 -4.76897 -4.795139 -4.814409 -4.84398 -4.857908 -4.815077 -4.944437 -4.916617 -4.874786 -4.855733 -4.770047 -4.659301 -4.607834 -4.567189 -4.626548 -4.588735 -4.607897 -4.557441 -4.175517 -4.247033 -4.16004 -4.252518 -4.125193 -4.25649 -4.179939 -4.084415 -4.052438 -4.054265 -4.20147 -4.235729 -4.135787 -4.172871 -4.103483 -4.199733 -4.112733 -4.038931 -4.004207 -3.979 -4.012222 -3.963157 -3.99608 -4.049974 -4.076808 -4.095948 -4.224892 -4.164732 -4.062298 -4.02374 -4.021105 -4.042758 -4.057925 -4.07794 -4.194796 -4.253775 -4.310833 -4.428373 -4.431223 -4.41893 -4.408091 -4.396821 -4.514181 -4.592819 -4.581151 -4.628934 -4.655445 -4.513871 -4.373868 -4.371458 -4.408127 -4.333396 -4.261477 -4.210381 -4.192349 -4.159563 -4.103215 -4.098392 -4.074494 -4.100248 -4.173733 -4.144753 -4.12317 -4.108003 -4.207937 -4.138337 -4.095288 -4.100497 -4.115767 -4.115833 -4.143264 -4.246293 -4.245454 -4.248168 -4.205909 -4.295847 -4.362643 -4.453144 -4.446239 -4.439208 -4.338683 -4.247814 -4.258749 -4.20577 -4.301099 -4.308481 -4.306004 -4.373451 -4.402437 -4.465774 -4.492925 -4.493438 -4.523137 -4.536287 -4.53829 -9999 -9999 -9999 -9999 -9999 -9999 -9999 -9999 -9999 -9999 -9999 -9999 -9999 -9999 -9999 -9999 -9999 -9999 -9999 -9999 -9999 -9999 -9999 -9999 -9999 -9999 -9999 -9999 -9999 -9999 -9999 -9999 -9999 -9999 -9999 -9999 -9999 -9999 -9999 -9999 -9999 -9999 -9999 -9999 -9999 -9999 -9999 -9999 -9999 -9999 -9999 -9999 -9999 -9999 -9999 -9999 -9999 -9999 -9999 -9999 -9999 -9999 -9999 -9999 -9999 -9999 -9999 -9999 -9999 -9999 -9999 -9999 -9999 -9999 -9999 -9999 -9999 -9999 -9999 -9999 -9999 -9999 -9999 -9999 -9999 -9999 -9999 -9999 -9999 -9999 -9999 -9999 -9999 -9999 -9999 -9999 -9999 -9999 -9999 -9999 -9999 -9999 
-9999 -9999 -9999 -9999 -9999 -9999 -9999 -9999 -9999 -9999 -9999 -9999 -9999 -9999 -9999 -9999 -9999 -9999 -9999 -9999 -9999 -9999 -9999 -9999 -9999 -9999 -9999 -9999 -9999 -9999 -9999 -9999 -9999 -9999 -9999 -9999 -9999 -9999 -9999 -9999 -9999 -9999 -9999 -9999 -9999 -9999 -9999 -9999 -9999 -9999 -9999 -9999 -9999 -9999 -9999 -9999 -9999 -9999 -9999 -9999 -9999 -9999 -9999 -9999 -9999 -9999 -9999 -9999 -9999 -9999 -9999 -9999 -9999 -9999 -9999 -9999 -9999 -9999 -9999 -9999 -9999 -9999 -9999 -9999 -9999 -9999 -9999 -9999 -9999 -9999 -9999 -9999 -9999 -9999 -9999 -9999 -9999 -9999 -9999 -9999 -9999 -1.84944 -1.879935 -1.921002 -1.949016 -1.949071 -2.002998 -2.020769 -2.021961 -2.057235 -2.071053 -2.078031 -2.113158 -2.119668 -2.136645 -2.144687 -2.174664 -2.188462 -2.208511 -2.197537 -2.22768 -2.237769 -2.249379 -2.265089 -2.26657 -2.275669 -2.30841 -2.323901 -2.330237 -2.352003 -2.376385 -2.407768 -2.429382 -2.442451 -2.441154 -2.410592 -2.453387 -2.483238 -2.494072 -2.518623 -2.523691 -2.557275 -2.565168 -2.602394 -2.623273 -2.644717 -2.647569 -2.675277 -2.731542 -2.818807 -2.677224 -2.692481 -2.743909 -2.765321 -2.788654 -2.777097 -2.761485 -2.747953 -2.764428 -2.763388 -2.76955 -2.791393 -2.82778 -2.850299 -2.881845 -2.887516 -2.887129 -2.887645 -2.869429 -2.843379 -2.844647 -2.840328 -2.836825 -2.835826 -2.8206 -2.845437 -2.826902 -2.843325 -2.805678 -2.802721 -2.802459 -2.803884 -2.799799 -2.797483 -2.801584 -2.826347 -2.818916 -2.830652 -2.80757 -2.793597 -2.802045 -2.800426 -2.800514 -2.781095 -2.728853 -2.75005 -2.75312 -2.745634 -2.777882 -2.783735 -2.787774 -2.750423 -2.758964 -2.753963 -2.744159 -2.744523 -2.747882 -2.760489 -2.757927 -2.727707 -2.729502 -2.729593 -2.731077 -2.736458 -2.751061 -2.729026 -2.732508 -2.713334 -2.688137 -2.698202 -2.693027 -2.698299 -2.707989 -2.707716 -2.700819 -2.682521 -2.680585 -2.69216 -2.677663 -2.667663 -2.667967 -2.66795 -2.665806 -2.685551 -2.684391 -2.687775 -2.693302 -2.704985 -2.70995 -2.685739 -2.692803 -2.681305 -2.701292 -2.704536 -2.715304 -2.716991 -2.712157 -2.727498 -2.73349 -2.755846 -2.725955 -2.685983 -2.678482 -2.683679 -2.687189 -2.670879 -2.655213 -2.648195 -2.646011 -2.6754 -2.675303 -2.662201 -2.654286 -2.629859 -2.625388 -2.609816 -2.606203 -2.596315 -2.601601 -2.590611 -2.601025 -2.590992 -2.568529 -2.574731 -2.573474 -2.557053 -2.428508 -9999 -9999 -9999 -9999 -9999 -9999 -9999 -9999 -9999 -9999 -9999 -9999 -9999 -9999 -9999 -9999 -9999 -9999 -9999 -9999 -9999 -9999 -9999 -9999 -9999 -9999 -9999 -9999 -2.502136 -9999 -9999 -9999 -9999 -9999 -9999 -9999 -9999 -9999 -9999 -9999 -2.490426 -2.503697 -2.515179 -2.55931 -2.585723 -2.612354 -2.681866 -2.707822 -2.733135 -2.752605 -2.822735 -2.918806 -2.947356 -3.01827 -3.021762 -3.068648 -3.103833 -3.139293 -3.130357 -3.14647 -3.187094 -3.20379 -3.249463 -3.210435 -3.304502 -3.346897 -3.343039 -3.296794 -3.328189 -3.341348 -3.340864 -3.339187 -3.348123 -3.332929 -3.358088 -3.347344 -3.37739 -3.384304 -3.464824 -3.477536 -3.483612 -3.473596 -3.54086 -3.585107 -3.585945 -3.598701 -3.674921 -3.774394 -3.702517 -3.659842 -3.695979 -3.756964 -3.774406 -3.783407 -3.782376 -3.813234 -3.850207 -3.80494 -3.72924 -3.67739 -3.648716 -3.660682 -3.679572 -3.705216 -3.811983 -3.767285 -3.811624 -3.841384 -3.769398 -3.769294 -3.804301 -3.863835 -3.9626 -4.029309 -4.004751 -4.000005 -4.027335 -4.055984 -4.059209 -4.097434 -4.106935 -4.132679 -4.127071 -4.102066 -4.092965 -4.113012 -4.138689 -4.189668 -4.175465 -4.168865 -4.173145 -4.172841 -4.18641 -4.218327 -4.236071 -4.22744 -4.216514 -4.217228 -4.239909 -4.23674 -4.23154 -4.372086 -4.398364 -4.35721 -4.375427 -4.479972 -4.516838 -4.495304 -4.496743 -4.506606 -4.528502 -4.532192 -4.531364 -4.484921 -4.466974 -4.510439 -4.530931 -4.604239 -4.682792 -4.762365 -4.69071 -4.713616 -4.795689 -4.869339 -4.868706 -4.821833 -4.755847 -4.827833 -4.88421 -4.860279 -4.887878 -4.861979 -4.852541 -4.781434 -4.793431 -4.796775 -4.947643 -4.880677 -5.057935 -5.025732 -4.947577 -4.87088 -4.879463 -4.868285 -4.86164 -4.851568 -4.893386 -4.775869 -4.773015 -4.778789 -4.874841 -4.795918 -4.852495 -4.774747 -4.772083 -4.900061 -4.761696 -4.749698 -4.703972 -4.69522 -4.563699 -4.589587 -4.590832 -4.622468 -4.649676 -4.592836 -4.212132 -4.281138 -4.188076 -4.237669 -4.141448 -4.192924 -4.174235 -4.099328 -4.053465 -4.006011 -4.061846 -4.118369 -4.12046 -4.106527 -4.03548 -4.094799 -4.086304 -4.090695 -4.075247 -3.959676 -3.953154 -3.950721 -3.936187 -3.988625 -4.065289 -4.057254 -4.155315 -4.164875 -4.027092 -4.040747 -4.005235 -4.031209 -4.055073 -4.069243 -4.13926 -4.249615 -4.323916 -4.342338 -4.348766 -4.313228 -4.371956 -4.471172 -4.566934 -4.597057 -4.570453 -4.579123 -4.561407 -4.477439 -4.362426 -4.315112 -4.350173 -4.394733 -4.273281 -4.250626 -4.186744 -4.141245 -4.112314 -4.154119 -4.166145 -4.09207 -4.162666 -4.118062 -4.131079 -4.110484 -4.135111 -4.124886 -4.13102 -4.109751 -4.121894 -4.148793 -4.177033 -4.192793 -4.220926 -4.221249 -4.286281 -4.362558 -4.376093 -4.42476 -4.496481 -4.493609 -4.306098 -4.323602 -4.274556 -4.31471 -4.203801 -4.260436 -4.384327 -4.383299 -4.385397 -4.385387 -4.409038 -4.421901 -4.426363 -4.452795 -4.533862 -9999 -9999 -9999 -9999 -9999 -9999 -9999 -9999 -9999 -9999 -9999 -9999 -9999 -9999 -9999 -9999 -9999 -9999 -9999 -9999 -9999 -9999 -9999 -9999 -9999 -9999 -9999 -9999 -9999 -9999 -9999 -9999 -9999 -9999 -9999 -9999 -9999 -9999 -9999 -9999 -9999 -9999 -9999 -9999 -9999 -9999 -9999 -9999 -9999 -9999 -9999 -9999 -9999 -9999 -9999 -9999 -9999 -9999 -9999 -9999 -9999 -9999 -9999 -9999 -9999 -9999 -9999 -9999 -9999 -9999 -9999 -9999 -9999 -9999 -9999 -9999 -9999 -9999 -9999 -9999 -9999 -9999 -9999 -9999 -9999 -9999 -9999 -9999 -9999 -9999 -9999 -9999 -9999 -9999 -9999 -9999 -9999 -9999 -9999 -9999 -9999 -9999 
-9999 -9999 -9999 -9999 -9999 -9999 -9999 -9999 -9999 -9999 -9999 -9999 -9999 -9999 -9999 -9999 -9999 -9999 -9999 -9999 -9999 -9999 -9999 -9999 -9999 -9999 -9999 -9999 -9999 -9999 -9999 -9999 -9999 -9999 -9999 -9999 -9999 -9999 -9999 -9999 -9999 -9999 -9999 -9999 -9999 -9999 -9999 -9999 -9999 -9999 -9999 -9999 -9999 -9999 -9999 -9999 -9999 -9999 -9999 -9999 -9999 -9999 -9999 -9999 -9999 -9999 -9999 -9999 -9999 -9999 -9999 -9999 -9999 -9999 -9999 -9999 -9999 -9999 -9999 -9999 -9999 -9999 -9999 -9999 -9999 -9999 -9999 -9999 -9999 -9999 -9999 -9999 -9999 -9999 -9999 -9999 -9999 -9999 -9999 -9999 -9999 -1.8654 -1.879516 -1.91873 -1.957469 -1.970105 -1.98429 -1.984161 -2.011242 -2.057622 -2.077376 -2.072407 -2.097247 -2.1136 -2.154243 -2.161834 -2.162478 -2.20474 -2.219195 -2.19055 -2.230791 -2.237519 -2.255378 -2.265675 -2.273588 -2.27033 -2.309538 -2.309602 -2.296034 -2.312709 -2.353897 -2.406788 -2.454161 -2.448911 -2.426528 -2.443448 -2.478664 -2.490901 -2.490901 -2.529922 -2.530148 -2.550849 -2.581458 -2.621593 -2.640117 -2.667371 -2.668436 -2.682109 -2.693974 -2.756082 -2.67179 -2.691988 -2.749684 -2.782222 -2.802033 -2.791006 -2.734873 -2.725171 -2.762194 -2.762742 -2.797547 -2.788216 -2.79181 -2.817883 -2.823748 -2.862783 -2.885647 -2.87047 -2.834532 -2.815338 -2.829204 -2.832815 -2.841037 -2.840231 -2.8353 -2.834945 -2.827226 -2.832865 -2.821721 -2.80346 -2.802448 -2.808809 -2.78416 -2.801604 -2.816265 -2.811172 -2.813586 -2.809936 -2.802776 -2.775347 -2.769667 -2.793984 -2.802253 -2.774395 -2.766965 -2.741181 -2.752937 -2.750618 -2.761004 -2.784282 -2.772161 -2.762348 -2.742975 -2.727217 -2.7358 -2.71312 -2.74345 -2.746713 -2.755896 -2.742665 -2.722045 -2.733695 -2.736102 -2.717409 -2.708497 -2.731589 -2.729669 -2.727166 -2.711197 -2.678809 -2.685878 -2.670576 -2.69727 -2.702556 -2.716923 -2.702319 -2.6853 -2.686614 -2.686581 -2.684809 -2.66623 -2.673329 -2.665564 -2.670705 -2.674505 -2.681455 -2.685132 -2.690523 -2.690459 -2.690136 -2.692769 -2.701659 -2.706477 -2.722029 -2.717324 -2.712919 -2.709406 -2.699144 -2.715344 -2.70595 -2.698133 -2.681455 -2.673059 -2.675129 -2.668812 -2.658901 -2.662484 -2.667622 -2.669346 -2.678658 -2.654515 -2.669321 -2.662875 -2.643045 -2.64182 -2.608226 -2.586737 -2.588949 -2.599857 -2.59146 -2.579518 -2.574377 -2.518467 -2.547023 -2.549765 -2.571068 -2.429336 -2.386441 -9999 -9999 -9999 -9999 -9999 -9999 -9999 -9999 -9999 -9999 -9999 -9999 -9999 -9999 -9999 -9999 -9999 -9999 -9999 -9999 -9999 -9999 -9999 -9999 -9999 -9999 -2.485572 -2.526676 -2.557372 -2.47179 -9999 -9999 -9999 -9999 -9999 -9999 -9999 -9999 -9999 -9999 -2.503612 -2.502825 -2.505735 -2.562902 -2.5841 -2.647356 -2.679721 -2.700905 -2.758656 -2.832795 -2.90396 -2.950241 -3.038379 -2.980346 -3.015826 -3.086695 -3.082536 -3.110937 -3.156751 -3.19224 -3.19996 -3.207946 -3.169302 -3.248185 -3.29454 -3.321831 -3.293074 -3.293041 -3.333903 -3.336013 -3.336986 -3.343578 -3.354529 -3.344389 -3.339717 -3.348033 -3.413242 -3.432737 -3.442702 -3.465144 -3.487327 -3.52139 -3.534403 -3.604706 -3.598148 -3.650479 -3.668461 -3.66747 -3.635787 -3.657176 -3.722672 -3.763277 -3.769152 -3.801483 -3.900022 -3.909006 -3.848733 -3.759051 -3.70436 -3.700688 -3.743064 -3.731451 -3.704285 -3.737197 -3.775976 -3.838679 -3.871797 -3.788001 -3.775867 -3.799427 -3.881014 -3.96177 -3.972683 -4.038548 -4.043866 -4.072467 -4.109754 -4.05487 -4.094794 -4.11687 -4.13967 -4.097026 -4.085041 -4.091748 -4.11807 -4.175324 -4.196763 -4.202727 -4.216697 -4.240524 -4.225395 -4.282263 -4.303695 -4.272285 -4.23045 -4.222682 -4.230048 -4.268277 -4.249808 -4.297878 -4.231641 -4.334363 -4.310561 -4.50497 -4.498188 -4.524019 -4.543982 -4.518118 -4.528149 -4.512908 -4.528264 -4.504396 -4.602149 -4.51029 -4.492077 -4.49357 -4.558812 -4.615389 -4.686831 -4.739259 -4.759911 -4.775288 -4.847341 -5.063109 -5.046001 -4.819896 -4.935409 -5.03621 -5.023118 -4.983313 -4.973797 -4.957287 -4.854234 -4.842703 -4.812566 -4.972112 -4.95384 -5.043678 -5.199388 -5.013851 -4.961541 -5.002908 -5.113241 -4.849106 -4.886925 -4.871591 -4.788953 -4.786031 -4.799508 -4.874093 -4.875051 -4.891201 -4.802386 -4.769989 -4.784363 -4.753697 -4.710891 -4.653736 -4.582373 -4.567739 -4.507835 -4.511644 -4.517326 -4.618322 -4.708963 -4.244907 -4.295242 -4.205025 -4.288212 -4.229726 -4.13644 -4.085071 -4.07153 -4.062772 -4.021902 -4.050429 -4.061922 -4.085566 -4.088464 -4.051749 -4.002604 -4.043379 -4.08584 -4.062943 -3.946724 -3.921741 -3.912161 -3.914327 -3.924208 -3.941487 -4.011197 -4.038843 -4.098767 -4.029555 -4.006331 -4.004071 -4.004066 -4.029716 -4.022286 -4.10551 -4.238568 -4.331198 -4.299806 -4.3453 -4.259044 -4.391423 -4.39134 -4.567684 -4.487709 -4.487125 -4.486411 -4.41404 -4.413516 -4.324121 -4.320328 -4.298515 -4.331381 -4.321688 -4.311499 -4.275348 -4.10399 -4.149421 -4.283808 -4.194101 -4.087452 -4.089186 -4.104707 -4.142882 -4.174044 -4.106643 -4.235644 -4.245481 -4.17628 -4.144584 -4.294072 -4.261364 -4.242343 -4.24297 -4.176176 -4.226227 -4.35285 -4.424512 -4.405096 -4.336654 -4.346806 -4.310145 -4.32636 -4.365659 -4.313402 -4.291222 -4.230257 -4.398876 -4.372965 -4.356689 -4.343755 -4.42029 -4.44449 -4.490597 -4.404318 -4.434485 -4.484906 -9999 -9999 -9999 -9999 -9999 -9999 -9999 -9999 -9999 -9999 -9999 -9999 -9999 -9999 -9999 -9999 -9999 -9999 -9999 -9999 -9999 -9999 -9999 -9999 -9999 -9999 -9999 -9999 -9999 -9999 -9999 -9999 -9999 -9999 -9999 -9999 -9999 -9999 -9999 -9999 -9999 -9999 -9999 -9999 -9999 -9999 -9999 -9999 -9999 -9999 -9999 -9999 -9999 -9999 -9999 -9999 -9999 -9999 -9999 -9999 -9999 -9999 -9999 -9999 -9999 -9999 -9999 -9999 -9999 -9999 -9999 -9999 -9999 -9999 -9999 -9999 -9999 -9999 -9999 -9999 -9999 -9999 -9999 -9999 -9999 -9999 -9999 -9999 -9999 -9999 -9999 -9999 -9999 -9999 -9999 -9999 -9999 -9999 -9999 -9999 -9999 
-9999 -9999 -9999 -9999 -9999 -9999 -9999 -9999 -9999 -9999 -9999 -9999 -9999 -9999 -9999 -9999 -9999 -9999 -9999 -9999 -9999 -9999 -9999 -9999 -9999 -9999 -9999 -9999 -9999 -9999 -9999 -9999 -9999 -9999 -9999 -9999 -9999 -9999 -9999 -9999 -9999 -9999 -9999 -9999 -9999 -9999 -9999 -9999 -9999 -9999 -9999 -9999 -9999 -9999 -9999 -9999 -9999 -9999 -9999 -9999 -9999 -9999 -9999 -9999 -9999 -9999 -9999 -9999 -9999 -9999 -9999 -9999 -9999 -9999 -9999 -9999 -9999 -9999 -9999 -9999 -9999 -9999 -9999 -9999 -9999 -9999 -9999 -9999 -9999 -9999 -9999 -9999 -9999 -9999 -9999 -9999 -9999 -9999 -9999 -9999 -9999 -1.862203 -1.884878 -1.926425 -1.946427 -1.953685 -1.961695 -1.990453 -1.990253 -2.022068 -2.065768 -2.047622 -2.109092 -2.107266 -2.139426 -2.179809 -2.181377 -2.197925 -2.230015 -2.189604 -2.243794 -2.260957 -2.258163 -2.254859 -2.266269 -2.31471 -2.305928 -2.305444 -2.309616 -2.338696 -2.385571 -2.40445 -2.431861 -2.433215 -2.437244 -2.468209 -2.486314 -2.495316 -2.496605 -2.517736 -2.526325 -2.579415 -2.603267 -2.621682 -2.646273 -2.657162 -2.676937 -2.687156 -2.694812 -2.728129 -2.681758 -2.716372 -2.766541 -2.776989 -2.780035 -2.769761 -2.764374 -2.741364 -2.779122 -2.777529 -2.773241 -2.778387 -2.777174 -2.824497 -2.828526 -2.824489 -2.827118 -2.837537 -2.803669 -2.819368 -2.817994 -2.81537 -2.855326 -2.866039 -2.880864 -2.837058 -2.851497 -2.830789 -2.828642 -2.803342 -2.791978 -2.81002 -2.825107 -2.819235 -2.806318 -2.783942 -2.797607 -2.799949 -2.784056 -2.754774 -2.754355 -2.769957 -2.779878 -2.765737 -2.760555 -2.720689 -2.720689 -2.753914 -2.720237 -2.750006 -2.759995 -2.747226 -2.746421 -2.721128 -2.711409 -2.711522 -2.707947 -2.752264 -2.751951 -2.738487 -2.738722 -2.756314 -2.719373 -2.718866 -2.701212 -2.699286 -2.69836 -2.706314 -2.706266 -2.721919 -2.693936 -2.696209 -2.695349 -2.697996 -2.707326 -2.695365 -2.685781 -2.671105 -2.670525 -2.666411 -2.66042 -2.660236 -2.679892 -2.685045 -2.685174 -2.685251 -2.683408 -2.68952 -2.689772 -2.68635 -2.675053 -2.672019 -2.671277 -2.670602 -2.686214 -2.722416 -2.683314 -2.679265 -2.688222 -2.687996 -2.719879 -2.69576 -2.686999 -2.678971 -2.675353 -2.658816 -2.646294 -2.649254 -2.646066 -2.658595 -2.657177 -2.63716 -2.626968 -2.610345 -2.616111 -2.602383 -2.600611 -2.585323 -2.574445 -2.577535 -2.568805 -2.564455 -2.4407 -2.513988 -2.547412 -2.539626 -2.52986 -2.388495 -9999 -9999 -9999 -9999 -9999 -9999 -9999 -9999 -9999 -9999 -9999 -9999 -9999 -9999 -9999 -9999 -9999 -9999 -9999 -9999 -9999 -9999 -9999 -9999 -9999 -9999 -2.46582 -2.546421 -2.547108 -9999 -9999 -9999 -2.510129 -9999 -9999 -9999 -9999 -9999 -9999 -9999 -9999 -2.489186 -2.517449 -2.519956 -2.589255 -2.61858 -2.655339 -2.731192 -2.732904 -2.800318 -2.87802 -2.906095 -2.925062 -2.966516 -3.035234 -3.098059 -3.133028 -3.185959 -3.198395 -3.151037 -3.131648 -3.174262 -3.143861 -3.168216 -3.319257 -3.33086 -3.323972 -3.312054 -3.314452 -3.323421 -3.329352 -3.326118 -3.324324 -3.358796 -3.354316 -3.363499 -3.478422 -3.422261 -3.42119 -3.516309 -3.526956 -3.541816 -3.560735 -3.560117 -3.548237 -3.531337 -3.584855 -3.654838 -3.657618 -3.665593 -3.689337 -3.712626 -3.752485 -3.839465 -3.897111 -3.934278 -3.906657 -3.837529 -3.800784 -3.753154 -3.736072 -3.776763 -3.854907 -3.847495 -3.851012 -3.88731 -3.942476 -3.934899 -3.919744 -3.952155 -3.937237 -3.961353 -3.97332 -3.986134 -4.018212 -4.056481 -4.040889 -4.034218 -4.081853 -4.074771 -4.104501 -4.066698 -4.114323 -4.12172 -4.177663 -4.193295 -4.177823 -4.149472 -4.158694 -4.15738 -4.222558 -4.32953 -4.38834 -4.250998 -4.234744 -4.235884 -4.207549 -4.275278 -4.421925 -4.356984 -4.31591 -4.318993 -4.387973 -4.510598 -4.54181 -4.528653 -4.542577 -4.544973 -4.505373 -4.505598 -4.501149 -4.502484 -4.562357 -4.540546 -4.523287 -4.538343 -4.560102 -4.631989 -4.686599 -4.75316 -4.783031 -4.859529 -4.944509 -5.026552 -5.044034 -4.921165 -5.029103 -5.175828 -5.115674 -5.104056 -5.045276 -5.024073 -5.009481 -4.845409 -4.849953 -4.960267 -4.98008 -5.047771 -5.176548 -5.061538 -4.979467 -5.047271 -5.284357 -4.943748 -4.870456 -4.929526 -4.84067 -4.901471 -4.920448 -4.964147 -4.924091 -4.896092 -4.980989 -4.869772 -4.776599 -4.760972 -4.760474 -4.728965 -4.692055 -4.5839 -4.595554 -4.498915 -4.431125 -4.540107 -4.448612 -4.223131 -4.208893 -4.31821 -4.336684 -4.258897 -4.107579 -4.108629 -4.104515 -4.042192 -4.003499 -3.999968 -4.041763 -4.053952 -4.101801 -4.055476 -3.977552 -3.994151 -4.040833 -4.046493 -3.9415 -3.904835 -3.919851 -3.887487 -3.914648 -3.927504 -3.993246 -3.953944 -4.072834 -4.073501 -3.995145 -3.98255 -3.974721 -3.990578 -4.01823 -4.080554 -4.178312 -4.25026 -4.397663 -4.478023 -4.556682 -4.397539 -4.346513 -4.402977 -4.363376 -4.339292 -4.354708 -4.377425 -4.401357 -4.317671 -4.376862 -4.298 -4.272194 -4.284583 -4.233437 -4.238567 -4.224454 -4.209132 -4.296556 -4.223315 -4.130759 -4.092475 -4.229499 -4.161973 -4.205502 -4.146643 -4.244705 -4.325289 -4.260136 -4.212914 -4.400278 -4.334094 -4.298575 -4.469075 -4.390211 -4.128346 -4.304398 -4.433858 -4.361276 -4.352016 -4.377456 -4.299579 -4.291221 -4.355176 -4.353171 -4.343318 -4.227367 -4.331846 -4.337687 -4.330499 -4.395585 -4.486469 -4.517498 -4.563368 -4.545224 -4.417475 -4.549358 -9999 -9999 -9999 -9999 -9999 -9999 -9999 -9999 -9999 -9999 -9999 -9999 -9999 -9999 -9999 -9999 -9999 -9999 -9999 -9999 -9999 -9999 -9999 -9999 -9999 -9999 -9999 -9999 -9999 -9999 -9999 -9999 -9999 -9999 -9999 -9999 -9999 -9999 -9999 -9999 -9999 -9999 -9999 -9999 -9999 -9999 -9999 -9999 -9999 -9999 -9999 -9999 -9999 -9999 -9999 -9999 -9999 -9999 -9999 -9999 -9999 -9999 -9999 -9999 -9999 -9999 -9999 -9999 -9999 -9999 -9999 -9999 -9999 -9999 -9999 -9999 -9999 -9999 -9999 -9999 -9999 -9999 -9999 -9999 -9999 -9999 -9999 -9999 -9999 -9999 -9999 -9999 -9999 -9999 -9999 -9999 -9999 -9999 -9999 -9999 -9999 
-9999 -9999 -9999 -9999 -9999 -9999 -9999 -9999 -9999 -9999 -9999 -9999 -9999 -9999 -9999 -9999 -9999 -9999 -9999 -9999 -9999 -9999 -9999 -9999 -9999 -9999 -9999 -9999 -9999 -9999 -9999 -9999 -9999 -9999 -9999 -9999 -9999 -9999 -9999 -9999 -9999 -9999 -9999 -9999 -9999 -9999 -9999 -9999 -9999 -9999 -9999 -9999 -9999 -9999 -9999 -9999 -9999 -9999 -9999 -9999 -9999 -9999 -9999 -9999 -9999 -9999 -9999 -9999 -9999 -9999 -9999 -9999 -9999 -9999 -9999 -9999 -9999 -9999 -9999 -9999 -9999 -9999 -9999 -9999 -9999 -9999 -9999 -9999 -9999 -9999 -9999 -9999 -9999 -9999 -9999 -9999 -9999 -9999 -9999 -9999 -1.849471 -1.857332 -1.887366 -1.926715 -1.946481 -1.916535 -1.963178 -1.97617 -1.978104 -1.985211 -2.030889 -2.030944 -2.083543 -2.096193 -2.139068 -2.176586 -2.195454 -2.195905 -2.205215 -2.197542 -2.259851 -2.270427 -2.273795 -2.268988 -2.309082 -2.31939 -2.315933 -2.312596 -2.350585 -2.360903 -2.407875 -2.419027 -2.422282 -2.423475 -2.471851 -2.490983 -2.475741 -2.506824 -2.536204 -2.514994 -2.532585 -2.58924 -2.596285 -2.61012 -2.641078 -2.651099 -2.680569 -2.677917 -2.703767 -2.713197 -2.747138 -2.770363 -2.765289 -2.785838 -2.787223 -2.787385 -2.779729 -2.760467 -2.761176 -2.788216 -2.794455 -2.789362 -2.789395 -2.823745 -2.822972 -2.798353 -2.819407 -2.829009 -2.806723 -2.806658 -2.827961 -2.820695 -2.829972 -2.850675 -2.873565 -2.860303 -2.852551 -2.835011 -2.840302 -2.819309 -2.792128 -2.791387 -2.819334 -2.831037 -2.785397 -2.772433 -2.765923 -2.766664 -2.767115 -2.742431 -2.737468 -2.744764 -2.762735 -2.741651 -2.71855 -2.69851 -2.76319 -2.770089 -2.714001 -2.71738 -2.739784 -2.730367 -2.738038 -2.716341 -2.698803 -2.67944 -2.711797 -2.713194 -2.712271 -2.731627 -2.736735 -2.721758 -2.714994 -2.712303 -2.710404 -2.7008 -2.695 -2.722355 -2.715003 -2.708053 -2.719099 -2.716122 -2.701357 -2.700176 -2.701166 -2.705627 -2.67696 -2.667596 -2.675617 -2.672406 -2.662483 -2.670253 -2.661953 -2.683252 -2.685786 -2.682768 -2.681802 -2.673276 -2.682349 -2.682027 -2.68135 -2.669664 -2.669277 -2.655364 -2.6403 -2.668905 -2.672322 -2.667069 -2.666328 -2.670494 -2.689554 -2.682401 -2.689014 -2.707503 -2.680996 -2.649356 -2.640315 -2.640085 -2.631088 -2.629861 -2.633661 -2.633564 -2.617863 -2.603553 -2.594069 -2.583089 -2.605044 -2.601748 -2.571595 -2.564602 -2.553208 -2.577412 -2.544732 -2.391514 -2.512774 -2.530195 -2.514808 -9999 -9999 -9999 -9999 -9999 -9999 -9999 -9999 -9999 -9999 -2.413574 -9999 -9999 -9999 -9999 -9999 -9999 -9999 -9999 -9999 -9999 -9999 -9999 -9999 -9999 -9999 -9999 -9999 -2.551958 -2.539341 -9999 -9999 -9999 -9999 -9999 -9999 -9999 -9999 -9999 -9999 -9999 -9999 -2.488551 -2.509591 -2.533539 -2.576803 -2.637944 -2.672402 -2.726687 -2.764999 -2.788758 -2.809601 -2.862584 -2.906881 -3.002018 -3.071739 -3.1157 -3.133152 -3.151749 -3.173949 -3.164741 -3.132185 -3.108354 -3.130086 -3.262105 -3.314793 -3.299755 -3.282126 -3.303863 -3.330609 -3.329617 -3.320651 -3.327719 -3.349559 -3.364903 -3.35011 -3.372597 -3.414887 -3.412647 -3.437898 -3.532544 -3.485297 -3.465983 -3.513887 -3.544784 -3.587813 -3.613819 -3.698452 -3.69021 -3.655786 -3.632958 -3.624147 -3.70091 -3.69919 -3.72738 -3.77285 -3.822341 -3.837637 -3.867425 -3.744791 -3.754594 -3.788329 -3.823607 -3.886195 -3.907425 -3.911604 -3.897927 -3.92807 -4.001069 -3.980262 -3.971473 -4.05249 -4.104299 -4.102341 -4.04756 -4.014216 -4.015505 -4.018879 -4.004211 -4.045601 -4.024724 -4.038523 -4.095832 -4.114909 -4.181462 -4.211803 -4.180302 -4.113818 -4.136029 -4.132139 -4.10903 -4.226866 -4.267559 -4.246573 -4.177167 -4.158875 -4.148453 -4.168368 -4.191392 -4.255697 -4.236283 -4.291932 -4.433991 -4.477796 -4.4745 -4.494297 -4.492312 -4.487666 -4.521221 -4.494431 -4.505795 -4.487321 -4.473184 -4.515854 -4.507276 -4.558336 -4.592628 -4.59219 -4.647172 -4.686365 -4.705294 -4.839335 -4.776493 -4.813639 -4.901175 -4.943275 -5.006923 -5.00415 -5.179516 -5.069593 -5.116311 -5.111055 -5.041038 -4.969501 -4.856133 -4.964325 -4.92529 -4.974231 -5.014322 -5.105625 -5.141164 -4.972919 -5.171986 -5.15027 -4.928778 -4.913857 -4.862974 -4.807123 -4.920424 -4.93562 -4.97066 -4.93133 -4.970433 -5.017324 -4.945934 -4.831164 -4.763865 -4.729865 -4.781957 -4.676016 -4.590949 -4.601579 -4.504254 -4.571695 -4.429902 -4.317794 -4.329316 -4.23667 -4.378271 -4.373672 -4.198565 -4.068726 -4.112019 -4.142366 -4.039549 -4.023518 -3.987124 -3.995691 -4.001098 -4.073446 -4.038483 -3.946601 -3.971853 -3.982368 -3.958323 -3.935622 -3.842693 -3.868581 -3.89425 -3.902192 -3.919664 -3.93938 -3.953341 -3.980394 -3.985666 -3.946161 -3.963849 -3.969049 -3.986638 -3.981442 -4.02226 -4.10906 -4.114212 -4.28948 -4.483117 -4.541576 -4.354138 -4.284147 -4.284448 -4.450844 -4.629786 -4.597885 -4.483557 -4.411389 -4.38786 -4.395338 -4.298451 -4.327903 -4.275701 -4.278964 -4.222868 -4.288689 -4.210942 -4.233457 -4.178267 -4.129292 -4.090364 -4.223122 -4.267271 -4.224849 -4.197078 -4.29136 -4.301727 -4.28632 -4.318198 -4.448222 -4.431083 -4.206716 -4.129751 -4.221595 -4.161144 -4.254953 -4.276932 -4.251161 -4.314854 -4.307141 -4.268125 -4.195063 -4.212059 -4.29417 -4.391728 -4.310293 -4.216768 -4.245724 -4.420347 -4.467779 -4.425703 -4.402982 -4.41182 -4.473664 -4.486771 -4.454306 -9999 -9999 -9999 -9999 -9999 -9999 -9999 -9999 -9999 -9999 -9999 -9999 -9999 -9999 -9999 -9999 -9999 -9999 -9999 -9999 -9999 -9999 -9999 -9999 -9999 -9999 -9999 -9999 -9999 -9999 -9999 -9999 -9999 -9999 -9999 -9999 -9999 -9999 -9999 -9999 -9999 -9999 -9999 -9999 -9999 -9999 -9999 -9999 -9999 -9999 -9999 -9999 -9999 -9999 -9999 -9999 -9999 -9999 -9999 -9999 -9999 -9999 -9999 -9999 -9999 -9999 -9999 -9999 -9999 -9999 -9999 -9999 -9999 -9999 -9999 -9999 -9999 -9999 -9999 -9999 -9999 -9999 -9999 -9999 -9999 -9999 -9999 -9999 -9999 -9999 -9999 -9999 -9999 -9999 -9999 -9999 -9999 -9999 -9999 -9999 -9999 
-9999 -9999 -9999 -9999 -9999 -9999 -9999 -9999 -9999 -9999 -9999 -9999 -9999 -9999 -9999 -9999 -9999 -9999 -9999 -9999 -9999 -9999 -9999 -9999 -9999 -9999 -9999 -9999 -9999 -9999 -9999 -9999 -9999 -9999 -9999 -9999 -9999 -9999 -9999 -9999 -9999 -9999 -9999 -9999 -9999 -9999 -9999 -9999 -9999 -9999 -9999 -9999 -9999 -9999 -9999 -9999 -9999 -9999 -9999 -9999 -9999 -9999 -9999 -9999 -9999 -9999 -9999 -9999 -9999 -9999 -9999 -9999 -9999 -9999 -9999 -9999 -9999 -9999 -9999 -9999 -9999 -9999 -9999 -9999 -9999 -9999 -9999 -9999 -9999 -9999 -9999 -9999 -9999 -9999 -9999 -9999 -9999 -9999 -9999 -9999 -1.810213 -1.848397 -1.856149 -1.876489 -1.940635 -1.892082 -1.908272 -1.943664 -1.973174 -1.962481 -1.969722 -2.022159 -2.070441 -2.078612 -2.133345 -2.157084 -2.180019 -2.194142 -2.225212 -2.238695 -2.262844 -2.278489 -2.300551 -2.326368 -2.324013 -2.294824 -2.299231 -2.355096 -2.35681 -2.363941 -2.41248 -2.42636 -2.460681 -2.448566 -2.458028 -2.4793 -2.498719 -2.516122 -2.516799 -2.537287 -2.593802 -2.600398 -2.602968 -2.624982 -2.655962 -2.663971 -2.685028 -2.696375 -2.697471 -2.715201 -2.834406 -2.734286 -2.770706 -2.778041 -2.788351 -2.788673 -2.7879 -2.761635 -2.797641 -2.805073 -2.815083 -2.832838 -2.817291 -2.805889 -2.805567 -2.792575 -2.789072 -2.811857 -2.773854 -2.820004 -2.877113 -2.85397 -2.833883 -2.839351 -2.862076 -2.867188 -2.831204 -2.836069 -2.852187 -2.831096 -2.821939 -2.834246 -2.824385 -2.799272 -2.751591 -2.781728 -2.755507 -2.745907 -2.748465 -2.743957 -2.723042 -2.739141 -2.729299 -2.721709 -2.724077 -2.724577 -2.739577 -2.710274 -2.701743 -2.701582 -2.705871 -2.713254 -2.705822 -2.711682 -2.699375 -2.706607 -2.711934 -2.708925 -2.707397 -2.701404 -2.722965 -2.703588 -2.716885 -2.71775 -2.730257 -2.713564 -2.697647 -2.699239 -2.714496 -2.694708 -2.690164 -2.708234 -2.704072 -2.711448 -2.697802 -2.681898 -2.675138 -2.668123 -2.658717 -2.667049 -2.667049 -2.668344 -2.660206 -2.666576 -2.665748 -2.669892 -2.675463 -2.674593 -2.665445 -2.653173 -2.653302 -2.658145 -2.653786 -2.64626 -2.646657 -2.645852 -2.662408 -2.668293 -2.675505 -2.668358 -2.670711 -2.675308 -2.674244 -2.690454 -2.682054 -2.642075 -2.627771 -2.614529 -2.621522 -2.621728 -2.602509 -2.611227 -2.586324 -2.57825 -2.592702 -2.583959 -2.583519 -2.582023 -2.577657 -2.56117 -2.525796 -2.552209 -2.551641 -2.39973 -2.456021 -2.517185 -9999 -9999 -9999 -9999 -9999 -2.377612 -2.395657 -2.388064 -2.466631 -2.549697 -2.564584 -2.516484 -2.521567 -2.573075 -9999 -9999 -9999 -9999 -9999 -9999 -9999 -9999 -9999 -9999 -9999 -9999 -9999 -9999 -9999 -2.518109 -9999 -9999 -9999 -9999 -9999 -9999 -9999 -9999 -9999 -9999 -9999 -9999 -9999 -9999 -2.492169 -2.532333 -2.592223 -2.650667 -2.675615 -2.715563 -2.801172 -2.840997 -2.865927 -2.890915 -2.937857 -2.972638 -3.02759 -3.100975 -3.152318 -3.174568 -3.206636 -3.205614 -3.100691 -3.16611 -3.189562 -3.301604 -3.328627 -3.292439 -3.290103 -3.302322 -3.30565 -3.295124 -3.298756 -3.30496 -3.329403 -3.338899 -3.353674 -3.353316 -3.389599 -3.380128 -3.436252 -3.444437 -3.440107 -3.469086 -3.474231 -3.479285 -3.534534 -3.637337 -3.676959 -3.682159 -3.691289 -3.710304 -3.735061 -3.737334 -3.725654 -3.790516 -3.768466 -3.796816 -3.857981 -3.736527 -3.721087 -3.747094 -3.772388 -3.814071 -3.81767 -3.853002 -3.906415 -3.900928 -3.888246 -3.896352 -3.912333 -3.945456 -4.026955 -4.129703 -4.155002 -4.127614 -4.029736 -4.036405 -4.008178 -3.995808 -3.994747 -3.98795 -4.027364 -4.049058 -4.079849 -4.180587 -4.157731 -4.082738 -4.073971 -4.112497 -4.106715 -4.093977 -4.199595 -4.177238 -4.104847 -4.107393 -4.121426 -4.182243 -4.181695 -4.188005 -4.254319 -4.294707 -4.33712 -4.355223 -4.421049 -4.394105 -4.456273 -4.517704 -4.484119 -4.47874 -4.448398 -4.46499 -4.490657 -4.495883 -4.538827 -4.497273 -4.549815 -4.556934 -4.625942 -4.627331 -4.665234 -4.701073 -4.669759 -4.706743 -4.877298 -4.904394 -5.069014 -5.090429 -5.035145 -5.131215 -5.171092 -5.081022 -5.060218 -5.014259 -4.918968 -4.941935 -4.996909 -4.923248 -5.010674 -4.980329 -5.115754 -5.174611 -5.082376 -5.236264 -5.072127 -4.974468 -4.885955 -4.861044 -4.900564 -5.022177 -4.892041 -4.853133 -4.855252 -4.969676 -5.054322 -4.925057 -4.841127 -4.757974 -4.721298 -4.823413 -4.832125 -4.776472 -4.723599 -4.651759 -4.633186 -4.472329 -4.302639 -4.392048 -4.2641 -4.330375 -4.429873 -4.183894 -4.073907 -4.04868 -4.054698 -4.024441 -3.988775 -3.974937 -3.948882 -3.973732 -4.012211 -4.061784 -3.937739 -3.94328 -3.951144 -3.960824 -3.934235 -3.841469 -3.85192 -3.857808 -3.874911 -3.906914 -3.906815 -3.936022 -3.950192 -3.965871 -3.999314 -3.978725 -3.955691 -3.949556 -3.960661 -4.011312 -4.046615 -4.094597 -4.142289 -4.196611 -4.245236 -4.173174 -4.149573 -4.330713 -4.54988 -4.610255 -4.414504 -4.41223 -4.437664 -4.390276 -4.327617 -4.317914 -4.253674 -4.267179 -4.253769 -4.214945 -4.251637 -4.201055 -4.181886 -4.105217 -4.136334 -4.1042 -4.131431 -4.314979 -4.243114 -4.189742 -4.274072 -4.251086 -4.253219 -4.375057 -4.401528 -4.462192 -4.461661 -4.257118 -4.303313 -4.168553 -4.254943 -4.205577 -4.431008 -4.499831 -4.44827 -4.376956 -4.393141 -4.292751 -4.180339 -4.311784 -4.316437 -4.280776 -4.238219 -4.445736 -4.430264 -4.438533 -4.435439 -4.366051 -4.41553 -4.452259 -4.40667 -9999 -9999 -9999 -9999 -9999 -9999 -9999 -9999 -9999 -9999 -9999 -9999 -9999 -9999 -9999 -9999 -9999 -9999 -9999 -9999 -9999 -9999 -9999 -9999 -9999 -9999 -9999 -9999 -9999 -9999 -9999 -9999 -9999 -9999 -9999 -9999 -9999 -9999 -9999 -9999 -9999 -9999 -9999 -9999 -9999 -9999 -9999 -9999 -9999 -9999 -9999 -9999 -9999 -9999 -9999 -9999 -9999 -9999 -9999 -9999 -9999 -9999 -9999 -9999 -9999 -9999 -9999 -9999 -9999 -9999 -9999 -9999 -9999 -9999 -9999 -9999 -9999 -9999 -9999 -9999 -9999 -9999 -9999 -9999 -9999 -9999 -9999 -9999 -9999 -9999 -9999 -9999 -9999 -9999 -9999 -9999 -9999 -9999 -9999 -9999 -9999 
-9999 -9999 -9999 -9999 -9999 -9999 -9999 -9999 -9999 -9999 -9999 -9999 -9999 -9999 -9999 -9999 -9999 -9999 -9999 -9999 -9999 -9999 -9999 -9999 -9999 -9999 -9999 -9999 -9999 -9999 -9999 -9999 -9999 -9999 -9999 -9999 -9999 -9999 -9999 -9999 -9999 -9999 -9999 -9999 -9999 -9999 -9999 -9999 -9999 -9999 -9999 -9999 -9999 -9999 -9999 -9999 -9999 -9999 -9999 -9999 -9999 -9999 -9999 -9999 -9999 -9999 -9999 -9999 -9999 -9999 -9999 -9999 -9999 -9999 -9999 -9999 -9999 -9999 -9999 -9999 -9999 -9999 -9999 -9999 -9999 -9999 -9999 -9999 -9999 -9999 -9999 -9999 -9999 -9999 -9999 -9999 -9999 -9999 -9999 -9999 -1.816721 -1.815397 -1.824817 -1.847135 -1.888719 -1.863615 -1.889405 -1.922823 -1.963725 -2.00817 -2.014559 -2.032188 -2.064555 -2.122208 -2.156795 -2.183519 -2.185985 -2.175835 -2.225162 -2.243256 -2.273913 -2.287658 -2.308335 -2.312474 -2.321104 -2.323045 -2.316866 -2.359486 -2.361425 -2.372306 -2.403906 -2.420539 -2.474982 -2.479881 -2.482475 -2.523101 -2.524367 -2.537771 -2.554029 -2.579845 -2.602427 -2.618493 -2.615373 -2.627642 -2.653865 -2.629318 -2.672169 -2.672685 -2.68074 -2.739017 -2.778815 -2.751316 -2.782089 -2.816764 -2.81279 -2.81279 -2.798866 -2.814047 -2.839585 -2.809631 -2.82688 -2.82688 -2.79687 -2.785617 -2.805234 -2.772398 -2.793735 -2.793155 -2.802698 -2.850436 -2.870866 -2.895165 -2.869231 -2.863881 -2.836551 -2.839597 -2.858885 -2.892175 -2.85497 -2.843682 -2.873406 -2.834254 -2.824578 -2.761115 -2.761566 -2.783312 -2.765612 -2.758054 -2.760298 -2.754932 -2.738771 -2.764243 -2.738305 -2.722144 -2.730137 -2.717855 -2.714019 -2.729534 -2.730361 -2.698994 -2.701508 -2.704242 -2.688521 -2.666499 -2.667785 -2.701312 -2.713589 -2.70012 -2.700518 -2.707816 -2.710132 -2.69526 -2.695485 -2.713317 -2.72808 -2.726248 -2.702815 -2.701749 -2.693806 -2.690279 -2.683581 -2.692012 -2.695882 -2.691529 -2.684366 -2.695966 -2.686798 -2.668555 -2.657009 -2.651289 -2.672365 -2.676337 -2.67765 -2.677004 -2.672842 -2.671682 -2.676801 -2.67577 -2.640395 -2.640202 -2.648353 -2.649683 -2.646618 -2.655304 -2.645202 -2.663036 -2.66178 -2.654731 -2.666938 -2.668216 -2.657124 -2.64258 -2.644916 -2.673725 -2.676878 -2.665289 -2.625606 -2.603087 -2.602153 -2.593853 -2.588031 -2.590162 -2.58913 -2.581215 -2.575495 -2.576888 -2.574415 -2.576509 -2.575046 -2.543761 -2.42831 -2.537435 -2.523614 -2.362265 -2.357825 -9999 -9999 -9999 -9999 -9999 -2.368829 -2.39716 -2.389949 -2.425312 -2.43061 -2.431598 -2.453952 -2.462122 -2.47204 -2.487374 -2.425852 -2.422701 -9999 -9999 -9999 -9999 -9999 -9999 -9999 -9999 -9999 -9999 -9999 -9999 -9999 -9999 -9999 -9999 -2.478471 -9999 -9999 -9999 -9999 -9999 -9999 -9999 -9999 -9999 -9999 -9999 -2.51094 -2.542042 -2.605554 -2.643455 -2.703581 -2.730236 -2.777065 -2.814693 -2.865512 -2.900742 -2.928801 -2.950791 -3.059253 -3.0728 -3.099206 -3.138767 -3.121792 -3.190135 -3.193183 -3.232451 -3.245351 -3.295431 -3.334861 -3.314085 -3.305767 -3.2934 -3.301281 -3.292109 -3.29896 -3.301696 -3.328336 -3.337058 -3.361102 -3.355999 -3.376681 -3.387991 -3.402784 -3.450816 -3.501909 -3.527692 -3.566142 -3.564376 -3.680273 -3.69699 -3.688678 -3.748588 -3.731393 -3.725095 -3.734392 -3.746359 -3.783147 -3.754567 -3.798709 -3.801986 -3.866643 -3.791297 -3.717824 -3.730002 -3.789528 -3.829413 -3.749638 -3.796989 -3.840137 -3.857641 -3.877657 -3.865329 -3.873319 -3.906409 -3.963188 -4.006049 -4.078325 -4.110116 -4.03618 -3.996979 -3.966559 -3.964635 -3.951904 -3.99065 -4.00919 -4.030129 -4.04023 -4.036867 -4.033762 -4.050826 -4.055359 -4.086547 -4.08748 -4.071091 -4.102594 -4.080323 -4.13482 -4.136077 -4.186077 -4.202006 -4.243795 -4.237627 -4.275863 -4.311532 -4.392913 -4.413788 -4.37079 -4.451083 -4.485085 -4.519682 -4.491089 -4.470036 -4.473436 -4.460234 -4.485749 -4.517121 -4.515515 -4.529419 -4.532008 -4.536308 -4.60677 -4.658106 -4.805875 -4.781969 -4.712899 -4.805672 -4.929677 -4.972209 -5.067868 -5.018835 -5.014364 -5.012143 -5.086276 -4.973848 -5.001876 -4.896233 -4.919693 -4.965561 -5.041478 -4.935966 -5.045341 -4.971895 -5.077322 -5.181355 -5.187939 -5.216482 -5.141887 -5.013707 -4.844641 -4.959587 -5.000901 -5.133726 -4.958938 -4.845821 -4.951469 -4.937771 -5.007315 -5.007792 -4.882957 -4.839925 -4.716463 -4.788447 -4.870771 -4.710699 -4.819805 -4.776119 -4.64217 -4.469458 -4.371029 -4.434869 -4.33188 -4.310587 -4.401428 -4.268262 -4.066181 -4.045895 -4.052959 -4.011083 -3.989846 -3.971219 -3.942112 -3.955683 -3.984056 -3.925647 -3.940253 -3.940511 -3.906973 -3.997416 -3.901713 -3.882304 -3.836372 -3.876197 -3.873667 -3.88205 -3.890435 -3.942311 -3.951368 -3.961119 -3.957361 -3.911062 -3.963688 -3.949234 -3.945535 -3.961848 -4.00974 -4.010499 -4.072195 -4.109937 -4.089866 -4.091117 -4.181574 -4.329062 -4.463203 -4.47178 -4.407138 -4.464912 -4.379984 -4.315469 -4.313408 -4.318366 -4.319826 -4.249657 -4.255527 -4.215493 -4.184242 -4.211909 -4.148547 -4.182716 -4.281823 -4.268814 -4.191021 -4.19113 -4.233026 -4.232234 -4.21283 -4.205381 -4.178617 -4.281173 -4.31776 -4.329561 -4.269818 -4.347086 -4.308094 -4.284849 -4.304354 -4.211411 -4.268323 -4.289112 -4.39023 -4.367435 -4.513001 -4.442939 -4.232098 -4.122492 -4.27271 -4.263215 -4.233303 -4.318826 -4.365123 -4.40389 -4.403542 -4.361568 -4.443915 -4.443135 -4.372328 -9999 -9999 -9999 -9999 -9999 -9999 -9999 -9999 -9999 -9999 -9999 -9999 -9999 -9999 -9999 -9999 -9999 -9999 -9999 -9999 -9999 -9999 -9999 -9999 -9999 -9999 -9999 -9999 -9999 -9999 -9999 -9999 -9999 -9999 -9999 -9999 -9999 -9999 -9999 -9999 -9999 -9999 -9999 -9999 -9999 -9999 -9999 -9999 -9999 -9999 -9999 -9999 -9999 -9999 -9999 -9999 -9999 -9999 -9999 -9999 -9999 -9999 -9999 -9999 -9999 -9999 -9999 -9999 -9999 -9999 -9999 -9999 -9999 -9999 -9999 -9999 -9999 -9999 -9999 -9999 -9999 -9999 -9999 -9999 -9999 -9999 -9999 -9999 -9999 -9999 -9999 -9999 -9999 -9999 -9999 -9999 -9999 -9999 -9999 -9999 -9999 
-9999 -9999 -9999 -9999 -9999 -9999 -9999 -9999 -9999 -9999 -9999 -9999 -9999 -9999 -9999 -9999 -9999 -9999 -9999 -9999 -9999 -9999 -9999 -9999 -9999 -9999 -9999 -9999 -9999 -9999 -9999 -9999 -9999 -9999 -9999 -9999 -9999 -9999 -9999 -9999 -9999 -9999 -9999 -9999 -9999 -9999 -9999 -9999 -9999 -9999 -9999 -9999 -9999 -9999 -9999 -9999 -9999 -9999 -9999 -9999 -9999 -9999 -9999 -9999 -9999 -9999 -9999 -9999 -9999 -9999 -9999 -9999 -9999 -9999 -9999 -9999 -9999 -9999 -9999 -9999 -9999 -9999 -9999 -9999 -9999 -9999 -9999 -9999 -9999 -9999 -9999 -9999 -9999 -9999 -9999 -9999 -9999 -9999 -9999 -9999 -1.795783 -1.815891 -1.856449 -1.849393 -1.864427 -1.872243 -1.891771 -1.922823 -1.934353 -1.988955 -2.003117 -2.023374 -2.06215 -2.1371 -2.157794 -2.169962 -2.193672 -2.182736 -2.210233 -2.244022 -2.262326 -2.281632 -2.303675 -2.325937 -2.326389 -2.335495 -2.342839 -2.371017 -2.366614 -2.38808 -2.404949 -2.440006 -2.483991 -2.497984 -2.539708 -2.539579 -2.535061 -2.564415 -2.56655 -2.57232 -2.595199 -2.604338 -2.621004 -2.658663 -2.676295 -2.677069 -2.672911 -2.657847 -2.666244 -2.753501 -2.741045 -2.771986 -2.811393 -2.844919 -2.828662 -2.825103 -2.815941 -2.846544 -2.878662 -2.884384 -2.91271 -2.869428 -2.816103 -2.814178 -2.829533 -2.819794 -2.773622 -2.77272 -2.797103 -2.834402 -2.854416 -2.930239 -2.922381 -2.897244 -2.859474 -2.899725 -2.879758 -2.864512 -2.887436 -2.862465 -2.875558 -2.86161 -2.833824 -2.78043 -2.785189 -2.761808 -2.791387 -2.782012 -2.769836 -2.73141 -2.747078 -2.756376 -2.746384 -2.733603 -2.737922 -2.723727 -2.736206 -2.748303 -2.750192 -2.73132 -2.751205 -2.706774 -2.696982 -2.697575 -2.695491 -2.696361 -2.719485 -2.70012 -2.705886 -2.691945 -2.698084 -2.69004 -2.700996 -2.698622 -2.703328 -2.703286 -2.698354 -2.71223 -2.689728 -2.681868 -2.67113 -2.674466 -2.682303 -2.696232 -2.691796 -2.68402 -2.691438 -2.674189 -2.683794 -2.672143 -2.665229 -2.677654 -2.683291 -2.677235 -2.672393 -2.668291 -2.641162 -2.659782 -2.653234 -2.655409 -2.645648 -2.648388 -2.652226 -2.653207 -2.6603 -2.64513 -2.637863 -2.648447 -2.647267 -2.638818 -2.658213 -2.67725 -2.650172 -2.661582 -2.646755 -2.628035 -2.608243 -2.58954 -2.580685 -2.575959 -2.584857 -2.589398 -2.567376 -2.567601 -2.558854 -2.5636 -2.562504 -2.551204 -2.550367 -2.527039 -2.392029 -2.474398 -2.517717 -2.410204 -2.320294 -9999 -9999 -9999 -9999 -2.370406 -2.376517 -2.391806 -2.397766 -2.390658 -2.411947 -2.412478 -2.436996 -2.427185 -2.419981 -2.428115 -2.439225 -2.436724 -2.422441 -9999 -9999 -9999 -9999 -9999 -9999 -9999 -9999 -9999 -9999 -9999 -9999 -9999 -9999 -2.511958 -2.497803 -9999 -9999 -9999 -9999 -9999 -9999 -9999 -9999 -9999 -9999 -9999 -2.507904 -2.567759 -2.585363 -2.626001 -2.668252 -2.703755 -2.775841 -2.761835 -2.823499 -2.863256 -2.891704 -2.977948 -3.03223 -3.045115 -3.070958 -3.143597 -3.143177 -3.185421 -3.18387 -3.260865 -3.271445 -3.279802 -3.308009 -3.328809 -3.305812 -3.301205 -3.312312 -3.308689 -3.272071 -3.318532 -3.350474 -3.331056 -3.325024 -3.332937 -3.376334 -3.416083 -3.477977 -3.488163 -3.603415 -3.592712 -3.561304 -3.556628 -3.709224 -3.754681 -3.73921 -3.747748 -3.798469 -3.691381 -3.725061 -3.796386 -3.845473 -3.817634 -3.872998 -3.908223 -3.860973 -3.81882 -3.770458 -3.770748 -3.783973 -3.802708 -3.860677 -3.79731 -3.770011 -3.790986 -3.882811 -3.836897 -3.837956 -3.842947 -3.851174 -3.89748 -3.886135 -3.949295 -4.010368 -3.961842 -3.946355 -3.96867 -3.949575 -3.990921 -4.00184 -4.026883 -4.02816 -4.033642 -4.018495 -4.066871 -4.078428 -4.088001 -4.132957 -4.119743 -4.134913 -4.131481 -4.196742 -4.243971 -4.254904 -4.242367 -4.248774 -4.247246 -4.268049 -4.350054 -4.454673 -4.427591 -4.451776 -4.518579 -4.530041 -4.464149 -4.473038 -4.461143 -4.455829 -4.494995 -4.527553 -4.516247 -4.500429 -4.522833 -4.543019 -4.539303 -4.566525 -4.631434 -4.67242 -4.719264 -4.709957 -4.750054 -4.922937 -5.034471 -4.926535 -4.934004 -4.945089 -4.987692 -4.914492 -4.955164 -4.991482 -4.982532 -5.025362 -5.04529 -5.12723 -5.012679 -5.092472 -5.002185 -5.024727 -5.081536 -5.145585 -5.242672 -5.159585 -4.956664 -4.872123 -4.951669 -5.027152 -5.131291 -4.970933 -4.908108 -4.888287 -4.896631 -4.908016 -4.947733 -4.968097 -4.799144 -4.734493 -4.68538 -4.749941 -4.680155 -4.882668 -4.853819 -4.608239 -4.565907 -4.446287 -4.408387 -4.33978 -4.342506 -4.354296 -4.231551 -4.064903 -4.081772 -4.06575 -4.057998 -3.975595 -3.94484 -3.977052 -3.950808 -3.945569 -3.928472 -3.910201 -3.922076 -3.899561 -3.922673 -3.941157 -3.867366 -3.865376 -3.846523 -3.869739 -3.890859 -3.872929 -3.96997 -3.962836 -3.971402 -3.964318 -3.932441 -3.94768 -3.981119 -3.930136 -3.946249 -3.984799 -3.98636 -3.995234 -4.061449 -4.050953 -4.091117 -4.172663 -4.315721 -4.313656 -4.405212 -4.468592 -4.469022 -4.373975 -4.3166 -4.30289 -4.309707 -4.291392 -4.279034 -4.257476 -4.249771 -4.183823 -4.225823 -4.258337 -4.279931 -4.251035 -4.304623 -4.127385 -4.128223 -4.079112 -4.25107 -4.229704 -4.22717 -4.191721 -4.196068 -4.243333 -4.399082 -4.355412 -4.302146 -4.249041 -4.415557 -4.437364 -4.419248 -4.321727 -4.184583 -4.312744 -4.221335 -4.402734 -4.371257 -4.231503 -4.178852 -4.133233 -4.137564 -4.135479 -4.19164 -4.191991 -4.372976 -4.310764 -4.316217 -4.305262 -4.33558 -4.341372 -4.422574 -9999 -9999 -9999 -9999 -9999 -9999 -9999 -9999 -9999 -9999 -9999 -9999 -9999 -9999 -9999 -9999 -9999 -9999 -9999 -9999 -9999 -9999 -9999 -9999 -9999 -9999 -9999 -9999 -9999 -9999 -9999 -9999 -9999 -9999 -9999 -9999 -9999 -9999 -9999 -9999 -9999 -9999 -9999 -9999 -9999 -9999 -9999 -9999 -9999 -9999 -9999 -9999 -9999 -9999 -9999 -9999 -9999 -9999 -9999 -9999 -9999 -9999 -9999 -9999 -9999 -9999 -9999 -9999 -9999 -9999 -9999 -9999 -9999 -9999 -9999 -9999 -9999 -9999 -9999 -9999 -9999 -9999 -9999 -9999 -9999 -9999 -9999 -9999 -9999 -9999 -9999 -9999 -9999 -9999 -9999 -9999 -9999 -9999 -9999 -9999 
-9999 -9999 -9999 -9999 -9999 -9999 -9999 -9999 -9999 -9999 -9999 -9999 -9999 -9999 -9999 -9999 -9999 -9999 -9999 -9999 -9999 -9999 -9999 -9999 -9999 -9999 -9999 -9999 -9999 -9999 -9999 -9999 -9999 -9999 -9999 -9999 -9999 -9999 -9999 -9999 -9999 -9999 -9999 -9999 -9999 -9999 -9999 -9999 -9999 -9999 -9999 -9999 -9999 -9999 -9999 -9999 -9999 -9999 -9999 -9999 -9999 -9999 -9999 -9999 -9999 -9999 -9999 -9999 -9999 -9999 -9999 -9999 -9999 -9999 -9999 -9999 -9999 -9999 -9999 -9999 -9999 -9999 -9999 -9999 -9999 -9999 -9999 -9999 -9999 -9999 -9999 -9999 -9999 -9999 -9999 -9999 -9999 -9999 -9999 -9999 -1.785709 -1.848795 -1.86072 -1.86491 -1.871856 -1.92332 -1.93639 -1.943367 -1.942215 -1.958259 -1.959322 -1.984909 -2.062697 -2.080575 -2.120843 -2.141364 -2.158857 -2.153671 -2.221474 -2.272798 -2.258715 -2.273642 -2.301692 -2.331487 -2.334591 -2.368275 -2.365777 -2.377715 -2.376796 -2.39667 -2.39517 -2.439934 -2.462013 -2.484552 -2.525072 -2.534579 -2.555188 -2.56495 -2.577651 -2.568449 -2.598294 -2.625577 -2.650779 -2.6839 -2.687808 -2.738467 -2.722565 -2.723081 -2.75665 -2.75317 -2.800609 -2.822018 -2.851137 -2.850236 -2.874644 -2.853002 -2.852422 -2.844795 -2.88445 -2.898485 -2.915366 -2.920636 -2.862085 -2.876431 -2.913007 -2.841851 -2.792433 -2.788449 -2.808259 -2.82255 -2.873846 -2.926003 -2.928758 -2.927663 -2.883071 -2.888298 -2.876537 -2.913093 -2.919525 -2.908177 -2.890484 -2.873817 -2.877392 -2.839695 -2.831058 -2.792311 -2.785801 -2.78332 -2.757174 -2.781926 -2.772274 -2.767263 -2.798586 -2.754812 -2.747421 -2.739826 -2.788463 -2.789042 -2.790965 -2.778716 -2.749593 -2.726366 -2.70865 -2.705847 -2.718255 -2.704752 -2.700696 -2.670205 -2.695786 -2.709101 -2.69549 -2.696198 -2.686574 -2.68375 -2.689938 -2.687728 -2.680427 -2.686857 -2.680928 -2.683316 -2.677454 -2.684984 -2.695789 -2.700688 -2.688143 -2.693061 -2.686115 -2.695029 -2.695223 -2.701116 -2.693525 -2.685387 -2.689526 -2.68843 -2.687174 -2.651503 -2.650601 -2.657356 -2.660201 -2.648135 -2.652985 -2.67177 -2.675889 -2.654637 -2.664088 -2.639584 -2.638134 -2.650527 -2.649142 -2.646497 -2.647965 -2.647074 -2.62433 -2.629797 -2.62825 -2.617287 -2.625744 -2.611214 -2.593799 -2.580912 -2.578429 -2.578602 -2.569816 -2.570338 -2.583308 -2.568637 -2.557246 -2.552283 -2.546704 -2.541499 -2.500605 -2.362536 -2.430943 -2.476028 -2.328175 -9999 -9999 -9999 -2.450029 -2.36751 -2.361495 -2.376936 -2.382573 -2.407708 -2.404885 -2.389744 -2.412309 -2.416028 -2.452892 -2.44916 -2.438633 -2.446485 -2.440748 -2.43077 -9999 -9999 -9999 -9999 -9999 -9999 -9999 -9999 -9999 -9999 -9999 -9999 -2.480661 -2.500464 -2.490281 -9999 -9999 -9999 -9999 -9999 -9999 -9999 -9999 -9999 -9999 -9999 -2.504054 -2.546819 -2.587659 -2.612568 -2.6699 -2.722432 -2.735064 -2.739438 -2.841535 -2.831274 -2.879273 -2.92612 -2.981174 -3.062123 -3.085946 -3.127983 -3.126812 -3.190585 -3.178128 -3.263199 -3.254985 -3.273574 -3.279592 -3.284158 -3.305208 -3.316416 -3.320228 -3.273267 -3.286949 -3.368823 -3.394616 -3.356249 -3.388205 -3.409406 -3.452035 -3.526667 -3.56714 -3.584915 -3.596446 -3.561006 -3.546869 -3.545268 -3.68347 -3.65177 -3.664634 -3.766167 -3.69238 -3.674694 -3.766071 -3.737777 -3.809972 -3.860302 -3.880731 -3.911758 -3.855006 -3.84669 -3.805727 -3.797669 -3.839533 -3.837068 -3.86523 -3.833733 -3.775703 -3.754544 -3.761587 -3.845293 -3.865589 -3.862416 -3.853253 -3.818269 -3.821259 -3.870133 -3.920525 -4.031926 -3.989998 -3.994145 -3.993383 -4.045439 -4.119008 -4.112759 -4.124841 -4.125733 -4.099494 -4.147437 -4.116598 -4.129128 -4.188607 -4.176286 -4.174645 -4.143129 -4.200542 -4.265232 -4.278738 -4.339873 -4.297582 -4.28057 -4.324964 -4.41548 -4.447717 -4.403986 -4.468102 -4.521157 -4.556334 -4.495113 -4.46828 -4.476161 -4.500278 -4.504939 -4.499012 -4.507727 -4.525064 -4.52893 -4.523608 -4.529603 -4.567955 -4.595949 -4.713696 -4.619289 -4.675611 -4.695003 -4.881519 -4.934441 -4.799617 -4.803796 -4.938388 -4.921341 -4.945552 -4.903832 -4.859656 -4.938709 -5.008687 -5.141168 -5.16288 -5.005278 -5.005127 -4.933156 -5.044608 -5.050158 -5.067688 -5.136391 -5.069011 -4.922856 -4.892988 -4.981319 -5.012358 -5.125604 -5.031846 -4.904378 -4.973514 -4.882225 -4.862672 -4.898334 -4.966219 -4.850976 -4.820781 -4.747013 -4.554475 -4.585225 -4.770205 -4.684935 -4.512146 -4.55698 -4.49892 -4.406308 -4.361633 -4.383936 -4.330171 -4.206261 -4.067076 -4.059207 -4.050481 -4.03631 -3.964002 -3.973134 -3.961475 -3.923703 -3.907201 -3.924543 -3.897713 -3.894633 -3.871598 -3.85993 -3.927886 -3.830901 -3.824922 -3.862538 -3.902645 -3.94654 -3.880839 -3.903786 -3.942217 -3.961441 -3.948777 -3.937843 -3.970515 -3.97753 -3.99537 -3.936297 -3.938445 -3.978977 -4.016089 -4.043191 -4.021014 -4.041523 -4.101655 -4.233765 -4.169198 -4.230058 -4.346604 -4.367389 -4.299324 -4.315568 -4.29346 -4.28198 -4.293701 -4.316216 -4.293335 -4.284066 -4.263749 -4.392769 -4.312901 -4.387454 -4.343307 -4.271105 -4.268807 -4.136984 -4.072582 -4.06872 -4.174996 -4.266228 -4.214214 -4.163206 -4.178135 -4.330702 -4.311558 -4.405863 -4.420283 -4.336883 -4.376702 -4.508786 -4.612082 -4.395833 -4.245429 -4.165318 -4.240396 -4.224931 -4.299166 -4.471058 -4.350036 -4.36394 -4.319191 -4.301118 -4.279287 -4.155459 -4.191957 -4.224816 -4.17997 -4.3603 -4.522623 -4.517326 -9999 -9999 -9999 -9999 -9999 -9999 -9999 -9999 -9999 -9999 -9999 -9999 -9999 -9999 -9999 -9999 -9999 -9999 -9999 -9999 -9999 -9999 -9999 -9999 -9999 -9999 -9999 -9999 -9999 -9999 -9999 -9999 -9999 -9999 -9999 -9999 -9999 -9999 -9999 -9999 -9999 -9999 -9999 -9999 -9999 -9999 -9999 -9999 -9999 -9999 -9999 -9999 -9999 -9999 -9999 -9999 -9999 -9999 -9999 -9999 -9999 -9999 -9999 -9999 -9999 -9999 -9999 -9999 -9999 -9999 -9999 -9999 -9999 -9999 -9999 -9999 -9999 -9999 -9999 -9999 -9999 -9999 -9999 -9999 -9999 -9999 -9999 -9999 -9999 -9999 -9999 -9999 -9999 -9999 -9999 -9999 -9999 -9999 -9999 -9999 
-9999 -9999 -9999 -9999 -9999 -9999 -9999 -9999 -9999 -9999 -9999 -9999 -9999 -9999 -9999 -9999 -9999 -9999 -9999 -9999 -9999 -9999 -9999 -9999 -9999 -9999 -9999 -9999 -9999 -9999 -9999 -9999 -9999 -9999 -9999 -9999 -9999 -9999 -9999 -9999 -9999 -9999 -9999 -9999 -9999 -9999 -9999 -9999 -9999 -9999 -9999 -9999 -9999 -9999 -9999 -9999 -9999 -9999 -9999 -9999 -9999 -9999 -9999 -9999 -9999 -9999 -9999 -9999 -9999 -9999 -9999 -9999 -9999 -9999 -9999 -9999 -9999 -9999 -9999 -9999 -9999 -9999 -9999 -9999 -9999 -9999 -9999 -9999 -9999 -9999 -9999 -9999 -9999 -9999 -9999 -9999 -9999 -9999 -9999 -1.793826 -1.809407 -1.834015 -1.847984 -1.872888 -1.908613 -1.952836 -1.911216 -1.954318 -1.968438 -1.942998 -1.942008 -2.009788 -2.029548 -2.044323 -2.046832 -2.089829 -2.145643 -2.152912 -2.218406 -2.283117 -2.273159 -2.286165 -2.317346 -2.328528 -2.33875 -2.359109 -2.354025 -2.385564 -2.396595 -2.383858 -2.389776 -2.432984 -2.434047 -2.451303 -2.518483 -2.557603 -2.545887 -2.552833 -2.586789 -2.600855 -2.601693 -2.632319 -2.66676 -2.714981 -2.736505 -2.756058 -2.763538 -2.780003 -2.773508 -2.747141 -2.786546 -2.83834 -2.838405 -2.846023 -2.864356 -2.884581 -2.895958 -2.85668 -2.896054 -2.873432 -2.873367 -2.873625 -2.880319 -2.91617 -2.905311 -2.850304 -2.819919 -2.829534 -2.845438 -2.849492 -2.886097 -2.888487 -2.894266 -2.896607 -2.909082 -2.917542 -2.926869 -2.927256 -2.925124 -2.920159 -2.903277 -2.875728 -2.881687 -2.884319 -2.836511 -2.79492 -2.786292 -2.783587 -2.812022 -2.785124 -2.806236 -2.802053 -2.763515 -2.770106 -2.747862 -2.760598 -2.779794 -2.778839 -2.781277 -2.772285 -2.740883 -2.751742 -2.750211 -2.729352 -2.705521 -2.722833 -2.688062 -2.694334 -2.69644 -2.713011 -2.706182 -2.689108 -2.682549 -2.67194 -2.667965 -2.695503 -2.674032 -2.68456 -2.677186 -2.677088 -2.689169 -2.700821 -2.693004 -2.712476 -2.704463 -2.684931 -2.697001 -2.695032 -2.69446 -2.706345 -2.705958 -2.714701 -2.676492 -2.668231 -2.668425 -2.659577 -2.657604 -2.670983 -2.694874 -2.67152 -2.677373 -2.670995 -2.678919 -2.657485 -2.655745 -2.653884 -2.627878 -2.633937 -2.632359 -2.625485 -2.650334 -2.6419 -2.63286 -2.618157 -2.607237 -2.603188 -2.605379 -2.584735 -2.586291 -2.57451 -2.575914 -2.573852 -2.570331 -2.557691 -2.551704 -2.550834 -2.549461 -2.537426 -2.444487 -2.517379 -2.503068 -2.343772 -2.364629 -2.49222 -2.336731 -9999 -9999 -9999 -2.381419 -2.380357 -2.392497 -2.379214 -2.400066 -2.41823 -2.427138 -2.413725 -2.419449 -2.425986 -2.430151 -2.441055 -2.447786 -2.453822 -2.45016 -2.425691 -2.45295 -9999 -9999 -9999 -9999 -9999 -9999 -9999 -9999 -9999 -9999 -9999 -9999 -2.479428 -9999 -9999 -9999 -9999 -9999 -9999 -9999 -9999 -9999 -9999 -9999 -2.463506 -2.480118 -2.499387 -2.577755 -2.619141 -2.666042 -2.721042 -2.728331 -2.717588 -2.791477 -2.806025 -2.892512 -2.914052 -3.011697 -3.082725 -3.071131 -3.171548 -3.16499 -3.196998 -3.217264 -3.231771 -3.262514 -3.25508 -3.284526 -3.347359 -3.361448 -3.335161 -3.298476 -3.27657 -3.300879 -3.330786 -3.341104 -3.367768 -3.343716 -3.395897 -3.399386 -3.430242 -3.493702 -3.48577 -3.457235 -3.464697 -3.438024 -3.448671 -3.536486 -3.674712 -3.71998 -3.776329 -3.675073 -3.66311 -3.716734 -3.799313 -3.771877 -3.881902 -3.887456 -3.855155 -3.85594 -3.848711 -3.820446 -3.790762 -3.8088 -3.844844 -3.82504 -3.810982 -3.802135 -3.781071 -3.826326 -3.836262 -3.892413 -3.886828 -3.811059 -3.84554 -3.83164 -3.821382 -3.821285 -3.859215 -3.88397 -3.932387 -4.054184 -4.148467 -4.136675 -4.082078 -4.105972 -4.106847 -4.11013 -4.11344 -4.112029 -4.163488 -4.193703 -4.241947 -4.224458 -4.238029 -4.246348 -4.275913 -4.288309 -4.31338 -4.302946 -4.345745 -4.356937 -4.518545 -4.465476 -4.408228 -4.439041 -4.433189 -4.416883 -4.547821 -4.516428 -4.50396 -4.50568 -4.50917 -4.506802 -4.513361 -4.517262 -4.522755 -4.515969 -4.511858 -4.545155 -4.545849 -4.596837 -4.640039 -4.67428 -4.6857 -4.823714 -4.827148 -4.697999 -4.780986 -4.955737 -4.939606 -4.914834 -4.938381 -4.872453 -4.971984 -5.009046 -5.041833 -5.045151 -4.966578 -4.929536 -4.983267 -4.989969 -4.974322 -5.00894 -5.060575 -5.068317 -4.896332 -4.895824 -4.9194 -4.988794 -4.977742 -5.067426 -4.976907 -4.956979 -4.933356 -4.854712 -4.845102 -4.849256 -4.890651 -4.869901 -4.831028 -4.587494 -4.505373 -4.508734 -4.498874 -4.490977 -4.468786 -4.471445 -4.351186 -4.433918 -4.362755 -4.296317 -4.246833 -4.05358 -4.049735 -4.039846 -4.026836 -3.971625 -3.9652 -3.933194 -3.914923 -3.890402 -3.88975 -3.876662 -3.879216 -3.856954 -3.850766 -3.840498 -3.820322 -3.839716 -3.878047 -3.995345 -3.955022 -3.917042 -3.944902 -3.940811 -3.927409 -3.945868 -3.917608 -3.960983 -3.98088 -4.001875 -3.957611 -3.993738 -3.973815 -4.008268 -4.027258 -3.989842 -3.990112 -4.007133 -4.14513 -4.127291 -4.142412 -4.234057 -4.287297 -4.257172 -4.266961 -4.264705 -4.298802 -4.309284 -4.299066 -4.248129 -4.258338 -4.271927 -4.358132 -4.31634 -4.304299 -4.483654 -4.281494 -4.164505 -4.169132 -4.092181 -4.162608 -4.044516 -4.230659 -4.316471 -4.226007 -4.163618 -4.237433 -4.307694 -4.401994 -4.476132 -4.412863 -4.415134 -4.374122 -4.424707 -4.37886 -4.394218 -4.345389 -4.533078 -4.4512 -4.435533 -4.623094 -4.489407 -4.435126 -4.475085 -4.429883 -4.47437 -4.436023 -4.385006 -4.287504 -4.285483 -4.237199 -4.368431 -4.432463 -9999 -9999 -9999 -9999 -9999 -9999 -9999 -9999 -9999 -9999 -9999 -9999 -9999 -9999 -9999 -9999 -9999 -9999 -9999 -9999 -9999 -9999 -9999 -9999 -9999 -9999 -9999 -9999 -9999 -9999 -9999 -9999 -9999 -9999 -9999 -9999 -9999 -9999 -9999 -9999 -9999 -9999 -9999 -9999 -9999 -9999 -9999 -9999 -9999 -9999 -9999 -9999 -9999 -9999 -9999 -9999 -9999 -9999 -9999 -9999 -9999 -9999 -9999 -9999 -9999 -9999 -9999 -9999 -9999 -9999 -9999 -9999 -9999 -9999 -9999 -9999 -9999 -9999 -9999 -9999 -9999 -9999 -9999 -9999 -9999 -9999 -9999 -9999 -9999 -9999 -9999 -9999 -9999 -9999 -9999 -9999 -9999 -9999 -9999 -9999 
-9999 -9999 -9999 -9999 -9999 -9999 -9999 -9999 -9999 -9999 -9999 -9999 -9999 -9999 -9999 -9999 -9999 -9999 -9999 -9999 -9999 -9999 -9999 -9999 -9999 -9999 -9999 -9999 -9999 -9999 -9999 -9999 -9999 -9999 -9999 -9999 -9999 -9999 -9999 -9999 -9999 -9999 -9999 -9999 -9999 -9999 -9999 -9999 -9999 -9999 -9999 -9999 -9999 -9999 -9999 -9999 -9999 -9999 -9999 -9999 -9999 -9999 -9999 -9999 -9999 -9999 -9999 -9999 -9999 -9999 -9999 -9999 -9999 -9999 -9999 -9999 -9999 -9999 -9999 -9999 -9999 -9999 -9999 -9999 -9999 -9999 -9999 -9999 -9999 -9999 -9999 -9999 -9999 -9999 -9999 -9999 -9999 -9999 -9999 -1.790894 -1.817932 -1.833449 -1.851133 -1.867539 -1.913374 -1.948428 -1.95788 -1.968987 -1.970372 -1.965117 -1.952958 -1.967124 -1.986236 -2.041154 -2.043833 -2.103221 -2.14411 -2.1544 -2.20234 -2.267567 -2.287422 -2.287095 -2.319353 -2.304676 -2.345823 -2.357334 -2.359929 -2.386518 -2.404701 -2.421163 -2.449821 -2.413543 -2.418442 -2.469921 -2.492631 -2.5357 -2.554219 -2.591358 -2.59314 -2.607495 -2.586675 -2.66547 -2.693323 -2.722894 -2.722048 -2.764647 -2.775741 -2.786513 -2.805821 -2.795612 -2.826889 -2.832839 -2.84388 -2.840689 -2.841075 -2.847629 -2.870432 -2.855431 -2.848335 -2.849141 -2.848786 -2.871864 -2.874205 -2.8835 -2.863705 -2.859032 -2.863321 -2.852688 -2.867948 -2.882142 -2.882207 -2.866565 -2.880883 -2.883042 -2.888577 -2.892146 -2.910126 -2.895634 -2.915694 -2.898135 -2.893648 -2.886992 -2.884816 -2.882487 -2.833336 -2.808559 -2.798022 -2.786088 -2.822725 -2.825655 -2.782829 -2.776671 -2.768147 -2.743834 -2.74508 -2.741616 -2.748897 -2.747493 -2.731912 -2.753347 -2.762163 -2.754951 -2.748774 -2.732952 -2.721005 -2.696519 -2.677017 -2.734953 -2.710612 -2.695155 -2.698358 -2.707845 -2.69054 -2.683174 -2.673456 -2.687006 -2.668382 -2.692439 -2.686968 -2.694296 -2.710036 -2.692309 -2.686122 -2.677661 -2.689019 -2.68725 -2.691373 -2.711947 -2.710245 -2.722188 -2.729393 -2.738302 -2.695577 -2.693204 -2.679353 -2.688426 -2.676201 -2.674812 -2.703867 -2.690146 -2.693668 -2.69254 -2.68891 -2.65569 -2.642807 -2.625809 -2.641163 -2.631596 -2.62991 -2.637726 -2.644384 -2.634416 -2.627131 -2.638089 -2.607543 -2.602347 -2.600993 -2.597497 -2.582612 -2.555286 -2.551042 -2.547472 -2.543842 -2.541083 -2.529248 -2.486777 -2.52558 -2.53304 -2.37236 -2.413817 -2.513601 -2.348519 -2.338387 -2.356983 -2.423792 -2.310039 -9999 -9999 -9999 -2.369063 -2.387424 -2.384693 -2.384178 -2.408204 -2.425137 -2.418752 -2.418946 -2.436604 -2.425186 -2.435676 -2.444044 -2.445151 -2.439949 -2.537399 -2.51642 -9999 -9999 -9999 -9999 -9999 -9999 -9999 -9999 -9999 -9999 -9999 -9999 -9999 -9999 -9999 -9999 -9999 -9999 -9999 -9999 -9999 -9999 -9999 -9999 -2.500289 -2.497459 -2.502987 -2.578001 -2.605406 -2.651775 -2.675031 -2.68192 -2.708226 -2.778545 -2.82408 -2.902682 -2.895676 -3.006185 -3.030395 -3.03738 -3.150645 -3.170219 -3.191568 -3.166598 -3.182714 -3.248729 -3.251877 -3.277644 -3.322709 -3.380313 -3.316337 -3.329847 -3.267155 -3.259693 -3.308905 -3.336214 -3.356477 -3.426687 -3.404727 -3.32508 -3.348981 -3.366638 -3.355332 -3.372197 -3.373894 -3.414255 -3.532581 -3.61981 -3.570061 -3.597789 -3.695401 -3.616062 -3.711368 -3.707343 -3.736947 -3.794986 -3.816902 -3.859256 -3.890775 -3.839373 -3.863293 -3.820943 -3.765879 -3.76687 -3.775492 -3.834677 -3.837766 -3.838336 -3.866218 -3.85404 -3.894067 -3.903005 -3.991329 -3.918963 -3.83155 -3.844316 -3.917594 -3.911164 -3.89738 -3.929422 -3.992249 -4.036177 -4.088331 -4.0904 -4.086781 -4.066977 -4.027826 -4.093716 -4.076916 -4.080902 -4.088267 -4.115443 -4.221035 -4.113888 -4.272306 -4.210376 -4.324324 -4.349985 -4.317584 -4.299041 -4.317307 -4.337852 -4.427519 -4.49505 -4.433607 -4.52186 -4.505659 -4.377831 -4.49499 -4.49153 -4.491461 -4.49064 -4.56051 -4.52514 -4.504506 -4.545753 -4.513667 -4.530172 -4.531208 -4.534194 -4.57176 -4.609762 -4.650398 -4.69922 -4.774328 -4.843784 -4.74947 -4.669472 -4.805744 -4.89889 -4.972516 -4.950597 -4.911245 -4.948613 -5.018764 -4.983543 -4.961207 -4.966139 -4.931446 -5.016168 -5.0588 -4.981311 -5.00666 -5.027189 -5.079498 -5.038702 -4.908081 -4.905282 -4.959805 -4.93271 -4.93335 -4.991977 -4.996726 -4.999699 -4.933451 -4.889581 -4.926922 -4.895454 -4.914874 -4.960441 -4.843071 -4.74194 -4.623555 -4.40738 -4.485435 -4.482797 -4.462893 -4.411973 -4.436795 -4.358593 -4.306038 -4.258105 -4.189173 -4.070337 -4.031036 -4.022448 -3.994261 -3.971897 -3.949129 -3.904709 -3.91191 -3.884857 -3.869819 -3.832551 -3.886794 -3.850774 -3.828141 -3.824582 -3.840314 -3.85884 -3.911292 -3.949316 -3.992514 -4.02226 -4.038315 -4.002672 -3.960732 -3.960933 -3.921161 -3.958839 -3.960102 -3.958168 -3.982486 -4.002172 -4.002028 -3.987818 -4.002517 -3.996532 -3.986141 -3.981961 -4.052251 -4.113187 -4.123791 -4.175502 -4.18079 -4.250423 -4.271893 -4.281672 -4.278457 -4.241547 -4.249606 -4.248237 -4.309947 -4.264555 -4.3822 -4.308763 -4.287998 -4.322659 -4.380468 -4.32244 -4.237914 -4.07328 -4.033586 -3.899359 -4.111077 -4.274126 -4.232204 -4.150578 -4.191905 -4.214122 -4.452776 -4.384174 -4.51941 -4.562029 -4.577766 -4.412938 -4.457696 -4.451039 -4.389536 -4.525347 -4.580367 -4.585234 -4.533572 -4.522679 -4.485285 -4.454752 -4.495144 -4.388053 -4.428193 -4.421749 -4.401839 -4.468256 -4.257011 -4.407439 -4.414594 -9999 -9999 -9999 -9999 -9999 -9999 -9999 -9999 -9999 -9999 -9999 -9999 -9999 -9999 -9999 -9999 -9999 -9999 -9999 -9999 -9999 -9999 -9999 -9999 -9999 -9999 -9999 -9999 -9999 -9999 -9999 -9999 -9999 -9999 -9999 -9999 -9999 -9999 -9999 -9999 -9999 -9999 -9999 -9999 -9999 -9999 -9999 -9999 -9999 -9999 -9999 -9999 -9999 -9999 -9999 -9999 -9999 -9999 -9999 -9999 -9999 -9999 -9999 -9999 -9999 -9999 -9999 -9999 -9999 -9999 -9999 -9999 -9999 -9999 -9999 -9999 -9999 -9999 -9999 -9999 -9999 -9999 -9999 -9999 -9999 -9999 -9999 -9999 -9999 -9999 -9999 -9999 -9999 -9999 -9999 -9999 -9999 -9999 -9999 -9999 
-9999 -9999 -9999 -9999 -9999 -9999 -9999 -9999 -9999 -9999 -9999 -9999 -9999 -9999 -9999 -9999 -9999 -9999 -9999 -9999 -9999 -9999 -9999 -9999 -9999 -9999 -9999 -9999 -9999 -9999 -9999 -9999 -9999 -9999 -9999 -9999 -9999 -9999 -9999 -9999 -9999 -9999 -9999 -9999 -9999 -9999 -9999 -9999 -9999 -9999 -9999 -9999 -9999 -9999 -9999 -9999 -9999 -9999 -9999 -9999 -9999 -9999 -9999 -9999 -9999 -9999 -9999 -9999 -9999 -9999 -9999 -9999 -9999 -9999 -9999 -9999 -9999 -9999 -9999 -9999 -9999 -9999 -9999 -9999 -9999 -9999 -9999 -9999 -9999 -9999 -9999 -9999 -9999 -9999 -9999 -9999 -9999 -9999 -9999 -1.801087 -1.827594 -1.833576 -1.844574 -1.904157 -1.965398 -1.941419 -1.944727 -1.912475 -1.93025 -1.94478 -1.943249 -1.971889 -2.03748 -2.058862 -2.085809 -2.09485 -2.111474 -2.144905 -2.204013 -2.255186 -2.284339 -2.294053 -2.295117 -2.291504 -2.327497 -2.328059 -2.346301 -2.389971 -2.401992 -2.421638 -2.397289 -2.44728 -2.471306 -2.476133 -2.492637 -2.537228 -2.54116 -2.57752 -2.590149 -2.618411 -2.61912 -2.658037 -2.707612 -2.717066 -2.728782 -2.750313 -2.759951 -2.784719 -2.810533 -2.814814 -2.826404 -2.819514 -2.820877 -2.811664 -2.812201 -2.831483 -2.868662 -2.86473 -2.866224 -2.875426 -2.860728 -2.84741 -2.840325 -2.858227 -2.837127 -2.845236 -2.872207 -2.868229 -2.870952 -2.878417 -2.865832 -2.869204 -2.884065 -2.882547 -2.880334 -2.873696 -2.861422 -2.858908 -2.875179 -2.853252 -2.86456 -2.861419 -2.8685 -2.837462 -2.831678 -2.774473 -2.796006 -2.811372 -2.818253 -2.83971 -2.818748 -2.76365 -2.747317 -2.744234 -2.746683 -2.732858 -2.730023 -2.720216 -2.720941 -2.715371 -2.734175 -2.742362 -2.732742 -2.727637 -2.709789 -2.698721 -2.684074 -2.708326 -2.701824 -2.696313 -2.681657 -2.706466 -2.704993 -2.69339 -2.671728 -2.690009 -2.709091 -2.698062 -2.691309 -2.686668 -2.71228 -2.693662 -2.701864 -2.69853 -2.682917 -2.676515 -2.724708 -2.72644 -2.731787 -2.711448 -2.750775 -2.747109 -2.695223 -2.683281 -2.684711 -2.689626 -2.680327 -2.680327 -2.697041 -2.70213 -2.702535 -2.691738 -2.687535 -2.660497 -2.649039 -2.643638 -2.617519 -2.617733 -2.623231 -2.638725 -2.634052 -2.633311 -2.619693 -2.611791 -2.603054 -2.584637 -2.589455 -2.589101 -2.583135 -2.570557 -2.549075 -2.537466 -2.524719 -2.509233 -2.508019 -2.443365 -2.4733 -2.503667 -2.4108 -2.336307 -2.487798 -2.489977 -2.33384 -2.343171 -2.401739 -2.324963 -2.324415 -9999 -9999 -9999 -9999 -2.366412 -2.364898 -2.396844 -2.40865 -2.432999 -2.441854 -2.438994 -2.448236 -2.434652 -2.454599 -2.448104 -2.449819 -2.452371 -2.443325 -2.418789 -9999 -9999 -9999 -9999 -9999 -9999 -9999 -9999 -9999 -9999 -9999 -9999 -9999 -9999 -9999 -9999 -9999 -9999 -9999 -9999 -9999 -9999 -9999 -9999 -2.512989 -2.489341 -2.523208 -2.552469 -2.628858 -2.610683 -2.656376 -2.687774 -2.770437 -2.824768 -2.861968 -2.862298 -2.919094 -2.973734 -3.039071 -3.1181 -3.137878 -3.135235 -3.121374 -3.155812 -3.253598 -3.230992 -3.280263 -3.313535 -3.294398 -3.311987 -3.307896 -3.271663 -3.26315 -3.303437 -3.287067 -3.283296 -3.330116 -3.30547 -3.354613 -3.370556 -3.364408 -3.368507 -3.421068 -3.415496 -3.472313 -3.547254 -3.547189 -3.5356 -3.617737 -3.694174 -3.624667 -3.704018 -3.758219 -3.741717 -3.833089 -3.898067 -3.890229 -3.843825 -3.843213 -3.890028 -3.834822 -3.80833 -3.774542 -3.790829 -3.860268 -3.889946 -3.854417 -3.920967 -3.894154 -3.916178 -3.961118 -3.965477 -3.94061 -3.847322 -3.83569 -3.886764 -3.918975 -3.925762 -3.993742 -3.992833 -4.041421 -4.066073 -4.044053 -4.089438 -4.092522 -4.089029 -4.154224 -4.160773 -4.107337 -4.08153 -4.116571 -4.138604 -4.121056 -4.17031 -4.213622 -4.291378 -4.414464 -4.339116 -4.325355 -4.354695 -4.304227 -4.337434 -4.484943 -4.467218 -4.514782 -4.606699 -4.369328 -4.398059 -4.489046 -4.523286 -4.515851 -4.579869 -4.503067 -4.478814 -4.520495 -4.521204 -4.520454 -4.52452 -4.541678 -4.574554 -4.621337 -4.615577 -4.688604 -4.825139 -4.820764 -4.768793 -4.811492 -4.973293 -5.004781 -4.898217 -4.901054 -4.933483 -5.021493 -5.105126 -5.021562 -4.980758 -4.937186 -4.947449 -5.040209 -5.021774 -4.984653 -4.999653 -5.027201 -5.066015 -5.046926 -4.992466 -4.965065 -4.933901 -4.954743 -4.982529 -4.966461 -5.017928 -5.030057 -4.952466 -4.899375 -4.925317 -4.902693 -4.898519 -4.959588 -4.995259 -4.81715 -4.799448 -4.514145 -4.541723 -4.61601 -4.585181 -4.44224 -4.414617 -4.336278 -4.256945 -4.186023 -4.107647 -4.06873 -4.018326 -4.012656 -3.995132 -3.971771 -3.920746 -3.907088 -3.878494 -3.885053 -3.864605 -3.826209 -3.855275 -3.834934 -3.835982 -3.880505 -3.865376 -3.880489 -3.922511 -3.932776 -3.956779 -4.020116 -4.055095 -4.078551 -4.038167 -3.94947 -4.121357 -4.001359 -3.964147 -3.965433 -4.081154 -4.247788 -4.135645 -4.055739 -3.973157 -3.976185 -3.985732 -4.05571 -4.029881 -3.959822 -3.978596 -4.054686 -4.180436 -4.289184 -4.279859 -4.250008 -4.239292 -4.210335 -4.221853 -4.293616 -4.334467 -4.239416 -4.268424 -4.270648 -4.262927 -4.223553 -4.314215 -4.35838 -4.280371 -4.20693 -4.070693 -4.085051 -3.82891 -4.208202 -4.248944 -4.278214 -4.294851 -4.20452 -4.291206 -4.309639 -4.419258 -4.541055 -4.553619 -4.567108 -4.587727 -4.572082 -4.557829 -4.512023 -4.559373 -4.609491 -4.553581 -4.379744 -4.47653 -4.409804 -4.278398 -4.26181 -4.246179 -4.309142 -4.329172 -4.40026 -4.398526 -4.235014 -4.394942 -9999 -9999 -9999 -9999 -9999 -9999 -9999 -9999 -9999 -9999 -9999 -9999 -9999 -9999 -9999 -9999 -9999 -9999 -9999 -9999 -9999 -9999 -9999 -9999 -9999 -9999 -9999 -9999 -9999 -9999 -9999 -9999 -9999 -9999 -9999 -9999 -9999 -9999 -9999 -9999 -9999 -9999 -9999 -9999 -9999 -9999 -9999 -9999 -9999 -9999 -9999 -9999 -9999 -9999 -9999 -9999 -9999 -9999 -9999 -9999 -9999 -9999 -9999 -9999 -9999 -9999 -9999 -9999 -9999 -9999 -9999 -9999 -9999 -9999 -9999 -9999 -9999 -9999 -9999 -9999 -9999 -9999 -9999 -9999 -9999 -9999 -9999 -9999 -9999 -9999 -9999 -9999 -9999 -9999 -9999 -9999 -9999 -9999 -9999 -9999 
-9999 -9999 -9999 -9999 -9999 -9999 -9999 -9999 -9999 -9999 -9999 -9999 -9999 -9999 -9999 -9999 -9999 -9999 -9999 -9999 -9999 -9999 -9999 -9999 -9999 -9999 -9999 -9999 -9999 -9999 -9999 -9999 -9999 -9999 -9999 -9999 -9999 -9999 -9999 -9999 -9999 -9999 -9999 -9999 -9999 -9999 -9999 -9999 -9999 -9999 -9999 -9999 -9999 -9999 -9999 -9999 -9999 -9999 -9999 -9999 -9999 -9999 -9999 -9999 -9999 -9999 -9999 -9999 -9999 -9999 -9999 -9999 -9999 -9999 -9999 -9999 -9999 -9999 -9999 -9999 -9999 -9999 -9999 -9999 -9999 -9999 -9999 -9999 -9999 -9999 -9999 -9999 -9999 -9999 -9999 -9999 -9999 -9999 -9999 -1.809036 -1.821067 -1.840054 -1.852631 -1.914159 -1.949799 -1.941115 -1.913055 -1.911927 -1.985122 -1.993163 -1.949407 -1.992683 -2.012114 -2.033047 -2.074658 -2.094786 -2.135133 -2.176494 -2.201264 -2.261261 -2.24582 -2.256528 -2.266219 -2.266412 -2.288548 -2.322294 -2.360587 -2.372432 -2.385636 -2.408294 -2.425364 -2.453177 -2.458057 -2.482014 -2.501387 -2.528021 -2.53813 -2.573802 -2.59208 -2.623724 -2.647576 -2.678783 -2.70928 -2.71563 -2.726395 -2.749488 -2.760159 -2.773907 -2.797411 -2.772236 -2.791755 -2.788532 -2.786159 -2.777139 -2.779663 -2.811773 -2.836112 -2.844141 -2.845471 -2.891104 -2.877908 -2.852417 -2.844182 -2.840926 -2.84515 -2.860635 -2.863487 -2.892174 -2.839767 -2.870181 -2.869569 -2.875528 -2.869992 -2.862512 -2.873378 -2.851616 -2.833729 -2.846552 -2.842959 -2.830074 -2.826802 -2.835638 -2.847527 -2.816948 -2.816067 -2.774826 -2.770262 -2.798262 -2.805079 -2.809415 -2.802889 -2.764295 -2.789033 -2.762614 -2.746028 -2.712266 -2.704942 -2.705071 -2.717769 -2.700846 -2.726505 -2.713462 -2.75114 -2.74125 -2.733443 -2.721554 -2.684869 -2.683644 -2.694145 -2.681249 -2.682494 -2.692545 -2.700539 -2.710097 -2.705686 -2.684565 -2.687764 -2.686797 -2.695419 -2.692078 -2.685841 -2.706506 -2.702074 -2.7035 -2.678224 -2.701366 -2.716623 -2.727149 -2.726505 -2.720392 -2.722914 -2.719522 -2.715864 -2.708236 -2.698513 -2.696132 -2.659055 -2.667677 -2.699067 -2.722618 -2.723577 -2.729461 -2.711724 -2.674737 -2.665917 -2.640941 -2.633706 -2.633966 -2.626003 -2.618603 -2.616734 -2.606705 -2.61173 -2.612288 -2.59325 -2.591423 -2.579954 -2.58464 -2.55134 -2.542783 -2.524838 -2.525397 -2.534112 -2.518572 -2.514084 -2.462499 -2.392922 -2.462791 -2.502835 -2.35866 -2.345412 -2.482544 -2.353611 -2.31519 -2.340072 -2.323098 -2.332371 -2.332178 -9999 -9999 -9999 -9999 -2.334969 -2.341089 -2.377017 -2.397374 -2.434412 -2.443495 -2.436375 -2.437379 -2.440235 -2.456342 -2.447724 -2.45656 -2.42842 -2.416102 -9999 -9999 -9999 -9999 -9999 -9999 -9999 -9999 -9999 -9999 -9999 -9999 -9999 -9999 -9999 -9999 -9999 -9999 -9999 -9999 -9999 -9999 -9999 -2.493497 -2.491369 -2.499691 -2.519375 -2.543427 -2.564958 -2.594127 -2.668983 -2.703536 -2.722056 -2.774638 -2.801333 -2.840287 -2.91504 -2.950541 -3.011389 -3.076487 -3.085646 -3.099458 -3.114494 -3.174099 -3.265537 -3.177769 -3.250844 -3.326149 -3.321609 -3.306139 -3.252013 -3.262609 -3.302269 -3.27344 -3.349479 -3.347706 -3.327542 -3.345841 -3.324888 -3.384157 -3.42283 -3.432319 -3.408618 -3.405427 -3.411165 -3.496469 -3.557301 -3.542266 -3.614668 -3.60499 -3.583591 -3.626541 -3.723827 -3.777302 -3.79903 -3.790814 -3.770241 -3.810411 -3.821176 -3.857188 -3.812015 -3.835622 -3.827502 -3.819538 -3.908496 -3.982301 -3.923607 -3.945695 -3.941823 -3.982567 -3.978344 -4.019622 -3.920442 -3.904322 -3.953421 -3.920455 -3.871005 -3.920445 -4.025091 -4.032343 -4.102819 -4.121585 -4.040133 -4.044294 -4.16427 -4.16996 -4.224938 -4.173972 -4.165431 -4.116058 -4.108025 -4.13852 -4.172863 -4.168684 -4.235024 -4.243212 -4.334678 -4.329204 -4.382754 -4.344227 -4.352285 -4.347105 -4.446161 -4.447686 -4.447672 -4.340927 -4.451758 -4.35805 -4.516206 -4.547862 -4.529536 -4.586703 -4.556531 -4.48172 -4.503263 -4.520841 -4.521122 -4.515621 -4.54981 -4.581246 -4.606654 -4.663197 -4.664627 -4.813895 -4.760618 -4.683359 -4.73856 -4.824636 -4.919174 -4.736775 -4.765161 -4.821228 -4.931503 -5.006989 -5.069524 -4.984033 -4.945044 -4.9601 -5.000589 -4.95361 -4.948995 -4.974941 -4.993587 -5.04134 -5.067687 -4.951129 -4.984694 -4.930289 -4.971039 -5.052569 -5.006435 -5.047341 -5.0539 -4.985911 -4.946754 -4.936106 -4.947088 -4.938196 -4.958988 -5.01891 -4.96327 -5.001438 -4.717916 -4.54585 -4.603858 -4.524062 -4.483915 -4.344415 -4.435476 -4.230538 -4.180201 -4.156137 -4.061152 -4.025493 -4.033129 -4.069048 -4.022561 -3.973056 -3.893064 -3.89765 -3.871562 -3.85084 -3.8236 -3.799277 -3.810338 -3.864649 -3.968519 -4.006716 -3.918242 -3.93922 -3.984954 -3.998287 -4.015532 -4.052798 -4.055062 -4.083531 -4.233198 -4.244225 -4.145742 -4.043736 -4.194057 -4.211585 -4.412673 -4.207128 -4.009505 -4.032154 -3.989081 -4.023427 -4.066652 -4.112688 -3.96979 -3.953315 -4.031045 -4.161362 -4.240907 -4.229249 -4.242856 -4.22513 -4.183044 -4.194841 -4.215676 -4.20395 -4.210945 -4.247678 -4.267918 -4.336462 -4.317161 -4.249656 -4.286827 -4.217594 -4.177645 -4.198468 -4.028622 -3.903384 -4.07115 -4.172268 -4.271469 -4.353278 -4.307387 -4.226441 -4.248243 -4.405539 -4.545156 -4.609482 -4.579094 -4.634586 -4.613622 -4.569971 -4.562807 -4.541642 -4.551947 -4.604004 -4.654903 -4.539405 -4.531807 -4.478695 -4.451945 -4.339593 -4.361011 -4.300783 -4.251026 -4.324497 -4.194896 -4.303564 -4.383131 -9999 -9999 -9999 -9999 -9999 -9999 -9999 -9999 -9999 -9999 -9999 -9999 -9999 -9999 -9999 -9999 -9999 -9999 -9999 -9999 -9999 -9999 -9999 -9999 -9999 -9999 -9999 -9999 -9999 -9999 -9999 -9999 -9999 -9999 -9999 -9999 -9999 -9999 -9999 -9999 -9999 -9999 -9999 -9999 -9999 -9999 -9999 -9999 -9999 -9999 -9999 -9999 -9999 -9999 -9999 -9999 -9999 -9999 -9999 -9999 -9999 -9999 -9999 -9999 -9999 -9999 -9999 -9999 -9999 -9999 -9999 -9999 -9999 -9999 -9999 -9999 -9999 -9999 -9999 -9999 -9999 -9999 -9999 -9999 -9999 -9999 -9999 -9999 -9999 -9999 -9999 -9999 -9999 -9999 -9999 -9999 -9999 -9999 -9999 
-9999 -9999 -9999 -9999 -9999 -9999 -9999 -9999 -9999 -9999 -9999 -9999 -9999 -9999 -9999 -9999 -9999 -9999 -9999 -9999 -9999 -9999 -9999 -9999 -9999 -9999 -9999 -9999 -9999 -9999 -9999 -9999 -9999 -9999 -9999 -9999 -9999 -9999 -9999 -9999 -9999 -9999 -9999 -9999 -9999 -9999 -9999 -9999 -9999 -9999 -9999 -9999 -9999 -9999 -9999 -9999 -9999 -9999 -9999 -9999 -9999 -9999 -9999 -9999 -9999 -9999 -9999 -9999 -9999 -9999 -9999 -9999 -9999 -9999 -9999 -9999 -9999 -9999 -9999 -9999 -9999 -9999 -9999 -9999 -9999 -9999 -9999 -9999 -9999 -9999 -9999 -9999 -9999 -9999 -9999 -9999 -9999 -9999 -1.823778 -1.814834 -1.799454 -1.816098 -1.851873 -1.850694 -1.933952 -1.946784 -1.948395 -1.944818 -1.974916 -1.957015 -1.915333 -1.958156 -1.980717 -1.983572 -2.043418 -2.079032 -2.086591 -2.173119 -2.189497 -2.197504 -2.229625 -2.229517 -2.225937 -2.227442 -2.252035 -2.294333 -2.342521 -2.342843 -2.375722 -2.399498 -2.415225 -2.444448 -2.486124 -2.521184 -2.527796 -2.559229 -2.566468 -2.57854 -2.610409 -2.63707 -2.652988 -2.677129 -2.682447 -2.683124 -2.687555 -2.717981 -2.740522 -2.73737 -2.742303 -2.753871 -2.777156 -2.770415 -2.78104 -2.775767 -2.778238 -2.80753 -2.801959 -2.808531 -2.81809 -2.861384 -2.87662 -2.876008 -2.860181 -2.853287 -2.870332 -2.87001 -2.854393 -2.858229 -2.855413 -2.847487 -2.854453 -2.84744 -2.838839 -2.837808 -2.847267 -2.827142 -2.841158 -2.833342 -2.834534 -2.819082 -2.801079 -2.81014 -2.811837 -2.79186 -2.790791 -2.794999 -2.780334 -2.772666 -2.771494 -2.771075 -2.759259 -2.791351 -2.771037 -2.756023 -2.727577 -2.722553 -2.722585 -2.702814 -2.702105 -2.707584 -2.693259 -2.727873 -2.716922 -2.731493 -2.725973 -2.68347 -2.704664 -2.668136 -2.693877 -2.672477 -2.67499 -2.694291 -2.702173 -2.704777 -2.719767 -2.698514 -2.682352 -2.691747 -2.678948 -2.678271 -2.705516 -2.706261 -2.709584 -2.70984 -2.699737 -2.71175 -2.728863 -2.700352 -2.728122 -2.733809 -2.746915 -2.74564 -2.741764 -2.707207 -2.703452 -2.73617 -2.64853 -2.685723 -2.715792 -2.720997 -2.738529 -2.731346 -2.72509 -2.696805 -2.695052 -2.679065 -2.64796 -2.63778 -2.631516 -2.619702 -2.600091 -2.601302 -2.607541 -2.608771 -2.589306 -2.603921 -2.60164 -2.590753 -2.556561 -2.5378 -2.530898 -2.524677 -2.523517 -2.515502 -2.529735 -2.516346 -2.40461 -2.381667 -2.450245 -2.439803 -2.346906 -2.363413 -2.469812 -2.336785 -2.336557 -2.310201 -2.326415 -2.332855 -2.291736 -9999 -9999 -9999 -9999 -9999 -2.327102 -2.342284 -2.363233 -2.378789 -2.396579 -2.436214 -2.448895 -2.441084 -2.437485 -2.433562 -2.441664 -2.418957 -9999 -9999 -9999 -9999 -9999 -9999 -9999 -9999 -9999 -9999 -9999 -9999 -9999 -9999 -9999 -9999 -9999 -9999 -9999 -9999 -9999 -9999 -9999 -2.476783 -2.49856 -2.508288 -2.512667 -2.518567 -2.530953 -2.5692 -2.651662 -2.694535 -2.732926 -2.7622 -2.787161 -2.810225 -2.880402 -2.939219 -2.963832 -3.022589 -3.06442 -3.092078 -3.090683 -3.168029 -3.143261 -3.176605 -3.248008 -3.316801 -3.298337 -3.307757 -3.278776 -3.284311 -3.285123 -3.281897 -3.283781 -3.317309 -3.334729 -3.36925 -3.349188 -3.384112 -3.46447 -3.480241 -3.429053 -3.470452 -3.428505 -3.45559 -3.466862 -3.524482 -3.579331 -3.560428 -3.5904 -3.621379 -3.692935 -3.66562 -3.707201 -3.683309 -3.68237 -3.710635 -3.80782 -3.867185 -3.80755 -3.837676 -3.837547 -3.878799 -3.867098 -3.93117 -3.922566 -3.931684 -3.996541 -3.935395 -4.012012 -4.012335 -3.989315 -3.920125 -3.922405 -3.899464 -3.917238 -3.91785 -3.945553 -3.938519 -4.080064 -4.151399 -4.036469 -4.075608 -4.145271 -4.205941 -4.221847 -4.164586 -4.204119 -4.162212 -4.11736 -4.130439 -4.237648 -4.227738 -4.23059 -4.200198 -4.215959 -4.246654 -4.285185 -4.331588 -4.356722 -4.359691 -4.361847 -4.370342 -4.488365 -4.308969 -4.398629 -4.485864 -4.500806 -4.509992 -4.53697 -4.588171 -4.551618 -4.517248 -4.555975 -4.542901 -4.537199 -4.545022 -4.585816 -4.581793 -4.613968 -4.643664 -4.689635 -4.74769 -4.719449 -4.706003 -4.70817 -4.776377 -4.875749 -4.731681 -4.65121 -4.795671 -4.859711 -4.962207 -5.071213 -4.953894 -4.946268 -5.034412 -5.004646 -4.967589 -4.963193 -4.991558 -5.067903 -5.054723 -5.102017 -5.064016 -4.932899 -5.007484 -4.992253 -5.048216 -5.093974 -5.103618 -5.139691 -5.006261 -5.11091 -4.977361 -4.993912 -5.015198 -4.9116 -4.937035 -4.950481 -4.954078 -4.815065 -4.690479 -4.436584 -4.500906 -4.430219 -4.331301 -4.402634 -4.312345 -4.149761 -4.114787 -4.059541 -4.050304 -4.074494 -4.088034 -4.034116 -3.999934 -3.950778 -3.910765 -3.848474 -3.855672 -3.831845 -3.810177 -3.809629 -3.854506 -3.948147 -4.140917 -3.931334 -3.983656 -4.109411 -4.053304 -4.052081 -4.011871 -4.036357 -4.327974 -4.307959 -4.264531 -4.139565 -4.099661 -4.288922 -4.395861 -4.550559 -4.209359 -4.027581 -4.095407 -3.981153 -4.043854 -4.08862 -4.031483 -4.01134 -3.972404 -3.987249 -4.121997 -4.207796 -4.220751 -4.225994 -4.20062 -4.17136 -4.178383 -4.196098 -4.208786 -4.217929 -4.241842 -4.326382 -4.325649 -4.393673 -4.328009 -4.276514 -4.257346 -4.205993 -4.158578 -4.223702 -4.104926 -3.851204 -4.146688 -4.174081 -4.379979 -4.384641 -4.279677 -4.224931 -4.299539 -4.466583 -4.485271 -4.569052 -4.609663 -4.624138 -4.630145 -4.626867 -4.65013 -4.653454 -4.625379 -4.617924 -4.590972 -4.583114 -4.519316 -4.366081 -4.347792 -4.428037 -4.400509 -4.216509 -4.192112 -4.23166 -4.23129 -4.37524 -9999 -9999 -9999 -9999 -9999 -9999 -9999 -9999 -9999 -9999 -9999 -9999 -9999 -9999 -9999 -9999 -9999 -9999 -9999 -9999 -9999 -9999 -9999 -9999 -9999 -9999 -9999 -9999 -9999 -9999 -9999 -9999 -9999 -9999 -9999 -9999 -9999 -9999 -9999 -9999 -9999 -9999 -9999 -9999 -9999 -9999 -9999 -9999 -9999 -9999 -9999 -9999 -9999 -9999 -9999 -9999 -9999 -9999 -9999 -9999 -9999 -9999 -9999 -9999 -9999 -9999 -9999 -9999 -9999 -9999 -9999 -9999 -9999 -9999 -9999 -9999 -9999 -9999 -9999 -9999 -9999 -9999 -9999 -9999 -9999 -9999 -9999 -9999 -9999 -9999 -9999 -9999 -9999 -9999 -9999 -9999 -9999 -9999 -9999 
-9999 -9999 -9999 -9999 -9999 -9999 -9999 -9999 -9999 -9999 -9999 -9999 -9999 -9999 -9999 -9999 -9999 -9999 -9999 -9999 -9999 -9999 -9999 -9999 -9999 -9999 -9999 -9999 -9999 -9999 -9999 -9999 -9999 -9999 -9999 -9999 -9999 -9999 -9999 -9999 -9999 -9999 -9999 -9999 -9999 -9999 -9999 -9999 -9999 -9999 -9999 -9999 -9999 -9999 -9999 -9999 -9999 -9999 -9999 -9999 -9999 -9999 -9999 -9999 -9999 -9999 -9999 -9999 -9999 -9999 -9999 -9999 -9999 -9999 -9999 -9999 -9999 -9999 -9999 -9999 -9999 -9999 -9999 -9999 -9999 -9999 -9999 -9999 -9999 -9999 -9999 -9999 -9999 -9999 -9999 -9999 -9999 -9999 -1.83053 -1.818291 -1.782624 -1.840771 -1.922857 -1.920488 -1.940442 -1.930879 -1.951957 -1.946965 -1.955694 -1.970921 -1.963808 -1.958993 -1.967833 -1.962275 -2.041623 -2.059363 -2.086139 -2.096121 -2.133746 -2.165461 -2.220386 -2.183859 -2.21886 -2.230649 -2.246945 -2.263051 -2.279533 -2.316287 -2.351399 -2.394134 -2.414445 -2.46224 -2.513718 -2.538954 -2.54756 -2.574703 -2.57567 -2.587007 -2.638037 -2.646425 -2.646446 -2.699368 -2.70114 -2.68627 -2.701303 -2.731099 -2.716144 -2.713706 -2.717412 -2.726144 -2.735267 -2.758154 -2.775561 -2.79614 -2.796236 -2.796167 -2.800132 -2.805581 -2.82949 -2.842804 -2.856616 -2.892365 -2.884633 -2.851943 -2.839277 -2.83528 -2.84084 -2.84113 -2.859421 -2.848628 -2.8416 -2.829258 -2.831111 -2.821613 -2.818498 -2.800875 -2.798563 -2.808534 -2.784364 -2.80949 -2.805298 -2.808042 -2.784493 -2.781144 -2.784711 -2.752594 -2.749458 -2.743109 -2.736582 -2.742187 -2.736776 -2.722452 -2.745737 -2.747001 -2.723001 -2.718469 -2.739443 -2.7115 -2.704761 -2.689564 -2.699051 -2.697388 -2.712765 -2.712055 -2.715891 -2.700316 -2.699672 -2.687532 -2.700274 -2.710037 -2.700463 -2.705662 -2.691061 -2.69061 -2.709311 -2.692238 -2.676667 -2.666316 -2.671731 -2.702922 -2.714554 -2.717586 -2.708951 -2.705288 -2.707302 -2.713522 -2.71204 -2.688198 -2.710687 -2.726815 -2.732965 -2.726522 -2.748476 -2.728763 -2.714678 -2.71297 -2.659537 -2.656551 -2.693809 -2.69927 -2.734152 -2.724349 -2.720605 -2.719864 -2.714743 -2.707398 -2.664605 -2.660329 -2.65933 -2.630696 -2.61138 -2.610091 -2.610779 -2.609716 -2.583506 -2.602256 -2.595372 -2.590336 -2.578872 -2.544483 -2.534331 -2.526332 -2.524052 -2.522215 -2.405693 -2.496552 -2.484119 -2.343893 -2.348771 -2.404314 -2.341125 -2.334874 -2.317736 -2.316542 -2.301036 -2.306219 -2.303423 -2.293169 -2.29045 -2.286129 -9999 -9999 -9999 -9999 -9999 -9999 -9999 -9999 -2.347762 -2.381192 -2.413407 -2.421174 -2.426266 -2.403927 -2.430258 -2.416724 -2.387437 -9999 -9999 -9999 -9999 -9999 -9999 -9999 -9999 -9999 -9999 -9999 -9999 -9999 -9999 -9999 -9999 -9999 -9999 -9999 -9999 -9999 -9999 -9999 -9999 -2.494723 -2.493311 -2.502154 -2.522835 -2.577701 -2.643863 -2.654889 -2.704019 -2.742923 -2.781472 -2.847839 -2.96601 -2.932141 -2.971704 -3.053846 -3.064981 -3.073687 -3.084383 -3.135833 -3.122501 -3.18065 -3.228076 -3.295995 -3.298611 -3.292548 -3.296166 -3.303918 -3.330325 -3.294508 -3.292062 -3.309829 -3.32765 -3.311029 -3.387172 -3.446127 -3.44275 -3.441824 -3.441556 -3.463077 -3.421995 -3.431922 -3.427134 -3.495085 -3.549067 -3.558298 -3.573852 -3.582443 -3.623502 -3.618173 -3.659832 -3.647955 -3.694936 -3.756252 -3.747124 -3.781431 -3.781046 -3.764637 -3.811506 -3.749722 -3.800247 -3.84842 -3.789727 -3.920129 -3.915263 -4.018235 -3.998801 -4.031517 -3.999121 -3.955133 -3.912354 -3.906605 -3.949093 -3.928354 -3.955531 -3.981477 -3.997509 -4.150568 -4.089555 -4.164637 -4.179249 -4.184364 -4.182381 -4.252499 -4.254434 -4.198566 -4.186692 -4.194234 -4.202399 -4.210113 -4.152785 -4.115159 -4.116138 -4.175221 -4.196219 -4.198605 -4.226584 -4.286626 -4.282259 -4.295409 -4.338235 -4.302531 -4.358092 -4.491395 -4.471665 -4.577048 -4.577757 -4.607643 -4.516829 -4.567597 -4.5531 -4.558216 -4.538977 -4.593503 -4.597073 -4.612267 -4.629196 -4.744402 -4.748566 -4.749787 -4.806111 -4.765615 -4.651505 -4.649825 -4.779518 -4.639586 -4.638674 -4.765368 -4.796553 -4.912705 -5.032968 -5.037085 -5.114857 -5.002551 -4.969481 -4.964958 -5.017324 -5.036296 -5.129285 -5.191666 -5.174966 -5.176751 -5.038472 -5.048326 -5.055385 -5.083092 -5.11145 -5.154551 -5.144396 -4.987638 -5.103146 -4.981789 -5.016882 -4.998581 -4.788004 -4.843646 -4.82358 -4.747045 -4.815775 -4.648444 -4.463949 -4.393682 -4.354165 -4.304976 -4.398268 -4.519849 -4.090725 -4.075452 -4.087265 -4.136549 -4.188069 -4.153606 -4.075779 -4.038196 -3.995027 -3.916981 -3.841636 -3.849323 -3.828618 -3.826832 -3.839588 -3.858163 -3.942258 -4.05198 -4.009954 -3.933925 -4.053158 -4.107592 -4.052246 -4.055677 -4.028928 -4.111636 -4.131806 -4.120387 -4.097377 -4.321352 -4.440052 -4.330493 -4.43634 -4.163299 -4.028212 -4.018569 -3.976299 -3.994847 -4.109174 -4.01134 -4.032831 -4.000737 -4.00743 -4.098426 -4.215086 -4.121614 -4.168933 -4.147408 -4.118979 -4.162925 -4.165436 -4.181863 -4.236691 -4.238941 -4.245673 -4.308485 -4.371361 -4.326231 -4.267098 -4.3469 -4.355731 -4.284362 -4.312248 -4.214123 -3.921297 -4.167831 -4.120641 -4.327152 -4.298198 -4.300427 -4.218842 -4.215846 -4.377297 -4.462662 -4.392591 -4.40836 -4.560504 -4.679571 -4.683027 -4.698936 -4.758655 -4.701343 -4.669811 -4.61112 -4.606813 -4.569154 -4.451564 -4.335265 -4.373893 -4.354001 -4.326428 -4.287509 -4.277819 -4.155766 -4.389203 -9999 -9999 -9999 -9999 -9999 -9999 -9999 -9999 -9999 -9999 -9999 -9999 -9999 -9999 -9999 -9999 -9999 -9999 -9999 -9999 -9999 -9999 -9999 -9999 -9999 -9999 -9999 -9999 -9999 -9999 -9999 -9999 -9999 -9999 -9999 -9999 -9999 -9999 -9999 -9999 -9999 -9999 -9999 -9999 -9999 -9999 -9999 -9999 -9999 -9999 -9999 -9999 -9999 -9999 -9999 -9999 -9999 -9999 -9999 -9999 -9999 -9999 -9999 -9999 -9999 -9999 -9999 -9999 -9999 -9999 -9999 -9999 -9999 -9999 -9999 -9999 -9999 -9999 -9999 -9999 -9999 -9999 -9999 -9999 -9999 -9999 -9999 -9999 -9999 -9999 -9999 -9999 -9999 -9999 -9999 -9999 -9999 -9999 -9999 
-9999 -9999 -9999 -9999 -9999 -9999 -9999 -9999 -9999 -9999 -9999 -9999 -9999 -9999 -9999 -9999 -9999 -9999 -9999 -9999 -9999 -9999 -9999 -9999 -9999 -9999 -9999 -9999 -9999 -9999 -9999 -9999 -9999 -9999 -9999 -9999 -9999 -9999 -9999 -9999 -9999 -9999 -9999 -9999 -9999 -9999 -9999 -9999 -9999 -9999 -9999 -9999 -9999 -9999 -9999 -9999 -9999 -9999 -9999 -9999 -9999 -9999 -9999 -9999 -9999 -9999 -9999 -9999 -9999 -9999 -9999 -9999 -9999 -9999 -9999 -9999 -9999 -9999 -9999 -9999 -9999 -9999 -9999 -9999 -9999 -9999 -9999 -9999 -9999 -9999 -9999 -9999 -9999 -9999 -9999 -9999 -9999 -9999 -1.811031 -1.811128 -1.786614 -1.910735 -1.911218 -1.952452 -1.943017 -1.919017 -1.967714 -1.960266 -1.968036 -1.987322 -1.996884 -1.976659 -1.958746 -2.003742 -2.03284 -2.04188 -2.057545 -2.103448 -2.118602 -2.148057 -2.159938 -2.200969 -2.247188 -2.235248 -2.285178 -2.30657 -2.328906 -2.349231 -2.352309 -2.373015 -2.411526 -2.432271 -2.450009 -2.500812 -2.509546 -2.543474 -2.580415 -2.598972 -2.629209 -2.65141 -2.674453 -2.675967 -2.687527 -2.734116 -2.742157 -2.742221 -2.728148 -2.724548 -2.72662 -2.73232 -2.740357 -2.751553 -2.785805 -2.785933 -2.794249 -2.802775 -2.856881 -2.881766 -2.862513 -2.843997 -2.830875 -2.801623 -2.890315 -2.862297 -2.836815 -2.836428 -2.830223 -2.851234 -2.851266 -2.854717 -2.83637 -2.813284 -2.803891 -2.81358 -2.816306 -2.809959 -2.798123 -2.782315 -2.793837 -2.817224 -2.796011 -2.798642 -2.781785 -2.765463 -2.758101 -2.733417 -2.718771 -2.707074 -2.708008 -2.723395 -2.712828 -2.70978 -2.702966 -2.736376 -2.709078 -2.702725 -2.689678 -2.687337 -2.692927 -2.705299 -2.708413 -2.705407 -2.705848 -2.719447 -2.692835 -2.712323 -2.707592 -2.695254 -2.723589 -2.727801 -2.727769 -2.688382 -2.700521 -2.689461 -2.673201 -2.692692 -2.684425 -2.696862 -2.689206 -2.694037 -2.723141 -2.705283 -2.684303 -2.695148 -2.70232 -2.690097 -2.703027 -2.699742 -2.700287 -2.71634 -2.737802 -2.735262 -2.731954 -2.738322 -2.723654 -2.693855 -2.67763 -2.667376 -2.682666 -2.68215 -2.711852 -2.709951 -2.714089 -2.720379 -2.726747 -2.713077 -2.690516 -2.665249 -2.657861 -2.645725 -2.625642 -2.624257 -2.620446 -2.603734 -2.589109 -2.567169 -2.578726 -2.578501 -2.578511 -2.551849 -2.537039 -2.524173 -2.519782 -2.525172 -2.492256 -2.3982 -2.457508 -2.389768 -2.326756 -2.300083 -2.371848 -2.287726 -2.301391 -2.290661 -2.285998 -2.284516 -2.314329 -2.294003 -2.2966 -2.301598 -9999 -9999 -9999 -9999 -9999 -9999 -9999 -9999 -9999 -9999 -2.37914 -2.394027 -2.410995 -2.430945 -2.423061 -2.404099 -2.398634 -9999 -9999 -9999 -9999 -9999 -9999 -9999 -9999 -9999 -9999 -9999 -9999 -9999 -9999 -9999 -9999 -9999 -9999 -9999 -9999 -2.471308 -9999 -9999 -9999 -9999 -2.506104 -2.519177 -2.538424 -2.568052 -2.585538 -2.67325 -2.7339 -2.738247 -2.761277 -2.790054 -2.869579 -2.920738 -2.942156 -2.989233 -3.045877 -3.04108 -2.980959 -2.975226 -3.07203 -3.173507 -3.18905 -3.252764 -3.260592 -3.300867 -3.325107 -3.33186 -3.401603 -3.360747 -3.305596 -3.318723 -3.352245 -3.346195 -3.44912 -3.473995 -3.39167 -3.390503 -3.382498 -3.440314 -3.417589 -3.500656 -3.450958 -3.453992 -3.425068 -3.483439 -3.538044 -3.575256 -3.606624 -3.589833 -3.5966 -3.606113 -3.641039 -3.718722 -3.753704 -3.730451 -3.818138 -3.724757 -3.760898 -3.797194 -3.779155 -3.865465 -3.869559 -3.895298 -3.902341 -4.018931 -4.009923 -4.119458 -4.012333 -3.895549 -3.886 -3.893591 -3.903901 -3.922674 -3.99545 -4.070158 -4.007393 -4.09463 -4.06696 -4.141021 -4.143411 -4.150325 -4.147115 -4.162717 -4.176244 -4.195598 -4.193414 -4.182049 -4.160444 -4.131248 -4.134885 -4.081212 -4.105849 -4.147036 -4.158948 -4.134559 -4.119422 -4.200011 -4.243738 -4.305667 -4.278162 -4.347323 -4.404322 -4.556365 -4.523238 -4.591825 -4.546158 -4.525139 -4.537643 -4.603932 -4.591826 -4.580951 -4.589834 -4.612428 -4.621474 -4.621689 -4.63028 -4.733139 -4.736899 -4.876073 -4.904068 -4.727908 -4.663598 -4.646762 -4.669314 -4.600558 -4.639416 -4.699229 -4.772582 -4.899157 -4.986988 -5.106217 -5.058994 -4.998268 -5.017708 -4.997883 -5.037183 -5.112529 -5.198514 -5.211693 -5.132541 -5.147926 -5.040637 -5.086199 -5.157392 -5.215227 -5.13251 -5.227887 -5.169796 -5.120033 -5.038621 -4.989637 -4.960086 -4.899136 -4.737334 -4.664018 -4.728792 -4.668062 -4.685691 -4.679297 -4.493674 -4.368847 -4.36818 -4.302981 -4.311288 -4.431705 -4.233379 -4.027827 -4.084539 -4.188266 -4.289528 -4.217444 -4.136171 -4.095483 -4.006429 -3.912778 -3.839396 -3.800955 -3.825895 -3.804928 -3.821743 -3.846608 -3.995165 -4.130126 -4.027013 -4.015351 -4.23197 -4.252536 -4.058885 -4.075752 -4.09044 -4.060792 -4.039129 -4.133926 -4.182959 -4.541771 -4.561253 -4.436614 -4.071828 -4.017117 -3.977678 -4.018257 -4.040717 -4.015455 -4.076617 -4.023745 -4.049631 -3.975786 -4.022191 -3.993265 -4.117433 -4.021578 -4.104123 -4.06225 -4.086793 -4.19348 -4.18495 -4.13439 -4.190116 -4.211113 -4.235932 -4.325163 -4.32779 -4.354569 -4.311022 -4.330457 -4.329052 -4.316716 -4.254793 -4.207183 -4.016717 -4.138882 -4.094299 -4.21585 -4.314107 -4.334802 -4.32689 -4.206657 -4.42556 -4.445446 -4.266245 -4.420201 -4.458185 -4.578684 -4.69895 -4.767807 -4.730432 -4.655172 -4.618849 -4.604287 -4.480934 -4.458565 -4.451177 -4.477575 -4.373862 -4.329374 -4.453415 -4.513541 -4.42674 -4.351502 -4.362061 -9999 -9999 -9999 -9999 -9999 -9999 -9999 -9999 -9999 -9999 -9999 -9999 -9999 -9999 -9999 -9999 -9999 -9999 -9999 -9999 -9999 -9999 -9999 -9999 -9999 -9999 -9999 -9999 -9999 -9999 -9999 -9999 -9999 -9999 -9999 -9999 -9999 -9999 -9999 -9999 -9999 -9999 -9999 -9999 -9999 -9999 -9999 -9999 -9999 -9999 -9999 -9999 -9999 -9999 -9999 -9999 -9999 -9999 -9999 -9999 -9999 -9999 -9999 -9999 -9999 -9999 -9999 -9999 -9999 -9999 -9999 -9999 -9999 -9999 -9999 -9999 -9999 -9999 -9999 -9999 -9999 -9999 -9999 -9999 -9999 -9999 -9999 -9999 -9999 -9999 -9999 -9999 -9999 -9999 -9999 -9999 -9999 -9999 -9999 
-9999 -9999 -9999 -9999 -9999 -9999 -9999 -9999 -9999 -9999 -9999 -9999 -9999 -9999 -9999 -9999 -9999 -9999 -9999 -9999 -9999 -9999 -9999 -9999 -9999 -9999 -9999 -9999 -9999 -9999 -9999 -9999 -9999 -9999 -9999 -9999 -9999 -9999 -9999 -9999 -9999 -9999 -9999 -9999 -9999 -9999 -9999 -9999 -9999 -9999 -9999 -9999 -9999 -9999 -9999 -9999 -9999 -9999 -9999 -9999 -9999 -9999 -9999 -9999 -9999 -9999 -9999 -9999 -9999 -9999 -9999 -9999 -9999 -9999 -9999 -9999 -9999 -9999 -9999 -9999 -9999 -9999 -9999 -9999 -9999 -9999 -9999 -9999 -9999 -9999 -9999 -9999 -9999 -9999 -9999 -9999 -9999 -9999 -1.815958 -1.823871 -1.816442 -1.884598 -1.879196 -1.953514 -1.946891 -1.904911 -1.952482 -1.96494 -1.973354 -1.973694 -1.967551 -1.943479 -1.968353 -1.99151 -2.011181 -2.015031 -2.062473 -2.077319 -2.106993 -2.115905 -2.144511 -2.207594 -2.268364 -2.285919 -2.315586 -2.346629 -2.35621 -2.333523 -2.376956 -2.3657 -2.379117 -2.404872 -2.461016 -2.458596 -2.492156 -2.548663 -2.586274 -2.62878 -2.662445 -2.66454 -2.653372 -2.686995 -2.706509 -2.735386 -2.738141 -2.753651 -2.711908 -2.757529 -2.750423 -2.745817 -2.750337 -2.745667 -2.767828 -2.789867 -2.803048 -2.821087 -2.867491 -2.920801 -2.885161 -2.855816 -2.868076 -2.876626 -2.877277 -2.882833 -2.876967 -2.853838 -2.83851 -2.854657 -2.83126 -2.824088 -2.823412 -2.840852 -2.828128 -2.80961 -2.801149 -2.81324 -2.793566 -2.771857 -2.773453 -2.779954 -2.763827 -2.755785 -2.758546 -2.74232 -2.707611 -2.683505 -2.708342 -2.702444 -2.704882 -2.703197 -2.684522 -2.667737 -2.68672 -2.688267 -2.712137 -2.6796 -2.673938 -2.661854 -2.675246 -2.707919 -2.707564 -2.713223 -2.715048 -2.707696 -2.706504 -2.708694 -2.72706 -2.707637 -2.716065 -2.730486 -2.716758 -2.710327 -2.710875 -2.685806 -2.666782 -2.675017 -2.684929 -2.698228 -2.697745 -2.723882 -2.715066 -2.705607 -2.703707 -2.679511 -2.707561 -2.696278 -2.697581 -2.696292 -2.714176 -2.721155 -2.724248 -2.752216 -2.75791 -2.785561 -2.764484 -2.716287 -2.684791 -2.660683 -2.67622 -2.672232 -2.679325 -2.695091 -2.70148 -2.701095 -2.699162 -2.703125 -2.702223 -2.682544 -2.669265 -2.65234 -2.639002 -2.628371 -2.624729 -2.596658 -2.579658 -2.568399 -2.546635 -2.55692 -2.565992 -2.564779 -2.539554 -2.526814 -2.364271 -2.495655 -2.518536 -2.336679 -2.362192 -2.397416 -2.322317 -2.337281 -2.370846 -2.298856 -2.301561 -2.288326 -2.301329 -2.289988 -2.290418 -2.29779 -2.297513 -2.290455 -9999 -9999 -9999 -9999 -9999 -9999 -9999 -9999 -9999 -9999 -9999 -2.391138 -2.394584 -2.39593 -2.40744 -2.391272 -2.400091 -9999 -9999 -9999 -9999 -9999 -9999 -9999 -9999 -9999 -9999 -9999 -9999 -9999 -9999 -9999 -9999 -9999 -9999 -9999 -9999 -9999 -9999 -9999 -9999 -2.499135 -2.521193 -2.5183 -2.543121 -2.561492 -2.588572 -2.646282 -2.710531 -2.69962 -2.713641 -2.773217 -2.816127 -2.844205 -2.882483 -2.940469 -2.997828 -2.990485 -2.972803 -2.957326 -2.992345 -3.098896 -3.137476 -3.205097 -3.229299 -3.319206 -3.324087 -3.333097 -3.370862 -3.379535 -3.287474 -3.290638 -3.390007 -3.409829 -3.405587 -3.41715 -3.364865 -3.348989 -3.355693 -3.407145 -3.404751 -3.466157 -3.509008 -3.500419 -3.467914 -3.481316 -3.507842 -3.516424 -3.581623 -3.569897 -3.64267 -3.621568 -3.634838 -3.705195 -3.787378 -3.784928 -3.813225 -3.836024 -3.804235 -3.859452 -3.836795 -3.861459 -3.957413 -3.942916 -3.930365 -3.976857 -3.983294 -4.049299 -3.991656 -3.901976 -3.87432 -3.906714 -3.912664 -3.897597 -3.979022 -4.050068 -3.978075 -4.058743 -4.184636 -4.089331 -4.119172 -4.152307 -4.138301 -4.139268 -4.159117 -4.15644 -4.163478 -4.168177 -4.118646 -4.083655 -4.078527 -4.046944 -4.102551 -4.093684 -4.088386 -4.11929 -4.15895 -4.24505 -4.279852 -4.254927 -4.282306 -4.37816 -4.385829 -4.444419 -4.397629 -4.399188 -4.378503 -4.528332 -4.54075 -4.580436 -4.562106 -4.61888 -4.628211 -4.622828 -4.639593 -4.643962 -4.644357 -4.725817 -4.754206 -4.834075 -4.746707 -4.68649 -4.690201 -4.659291 -4.612275 -4.589803 -4.710664 -4.819741 -4.891026 -4.908132 -5.057939 -5.117911 -5.111536 -5.052407 -5.15379 -4.991984 -5.086447 -5.153605 -5.175 -5.170694 -5.037715 -5.039364 -4.957646 -5.051652 -5.24615 -5.322846 -5.196557 -5.203713 -5.176161 -5.357204 -5.127841 -5.025567 -4.970845 -4.833107 -4.835118 -4.682659 -4.703546 -4.694663 -4.676812 -4.618507 -4.558525 -4.42793 -4.339388 -4.291123 -4.408113 -4.318804 -4.125757 -4.117863 -4.161642 -4.263785 -4.282953 -4.214225 -4.147783 -4.18102 -4.052688 -3.927408 -3.841966 -3.800157 -3.898926 -3.844751 -3.870496 -3.889141 -3.928874 -4.103456 -4.111768 -4.205082 -4.378526 -4.25032 -4.12304 -4.080659 -4.085931 -4.051825 -4.052631 -4.211212 -4.316812 -4.543989 -4.430393 -4.224432 -4.135369 -4.004582 -3.984744 -4.11445 -4.12182 -4.042927 -4.124049 -3.979743 -3.934568 -3.973413 -3.994994 -3.915673 -3.987787 -4.041181 -4.035091 -4.097488 -4.069782 -4.077744 -4.157212 -4.141211 -4.200082 -4.215242 -4.210162 -4.324271 -4.368134 -4.364625 -4.299588 -4.435724 -4.45057 -4.369868 -4.329771 -4.282751 -4.177688 -3.851268 -3.822335 -4.20047 -4.254917 -4.246129 -4.274218 -4.27896 -4.351745 -4.410654 -4.306393 -4.360603 -4.429669 -4.467439 -4.61549 -4.692018 -4.734465 -4.707468 -4.668277 -4.598698 -4.56181 -4.502961 -4.598075 -4.648425 -4.630046 -4.402054 -4.417038 -4.527406 -4.38078 -4.310179 -4.243834 -9999 -9999 -9999 -9999 -9999 -9999 -9999 -9999 -9999 -9999 -9999 -9999 -9999 -9999 -9999 -9999 -9999 -9999 -9999 -9999 -9999 -9999 -9999 -9999 -9999 -9999 -9999 -9999 -9999 -9999 -9999 -9999 -9999 -9999 -9999 -9999 -9999 -9999 -9999 -9999 -9999 -9999 -9999 -9999 -9999 -9999 -9999 -9999 -9999 -9999 -9999 -9999 -9999 -9999 -9999 -9999 -9999 -9999 -9999 -9999 -9999 -9999 -9999 -9999 -9999 -9999 -9999 -9999 -9999 -9999 -9999 -9999 -9999 -9999 -9999 -9999 -9999 -9999 -9999 -9999 -9999 -9999 -9999 -9999 -9999 -9999 -9999 -9999 -9999 -9999 -9999 -9999 -9999 -9999 -9999 -9999 -9999 -9999 -9999
[truncated: 2,805,524 more chars]
