# Supplementary material for: Aureoboletus projectellus (Fungi, Boletales) – Occurrence data, environmental layers and habitat suitability models for North America and Europe
Source: Data Brief. 2019 Feb 23;23:103779. doi: 10.1016/j.dib.2019.103779 (PMC6660558; doi:10.1016/j.dib.2019.103779)
Supplement: Multimedia component 10 [file mmc10.zip › PCA3.asc]

ncols         680
nrows         579
xllcorner     8301595.1591273
yllcorner     8611709.0351293
cellsize      5000
NODATA_value  -9999
-9999 -9999 -9999 -9999 -9999 -9999 -9999 -9999 -9999 -9999 -9999 -9999 -9999 -9999 -9999 -9999 -9999 -9999 -9999 -9999 -9999 -9999 -9999 -9999 -9999 -9999 -9999 -9999 -9999 -9999 -9999 -9999 -9999 -9999 -9999 -9999 -9999 -9999 -9999 -9999 -9999 -9999 -9999 -9999 -9999 -9999 -9999 -9999 -9999 -9999 -9999 -9999 -9999 -9999 -9999 -9999 -9999 -9999 -9999 -9999 -9999 -9999 -9999 -9999 -9999 -9999 -9999 -9999 -9999 -9999 -9999 -9999 -9999 -9999 -9999 -9999 -9999 -9999 -9999 -9999 -9999 -9999 -9999 -9999 -9999 -9999 -9999 -9999 -9999 -9999 -9999 -9999 -9999 -9999 -9999 -9999 -9999 -9999 -9999 -9999 -9999 -9999 -9999 -9999 -9999 -9999 -9999 -9999 -9999 -9999 -9999 -9999 -9999 1.307271 1.330556 -9999 -9999 -9999 -9999 -9999 -9999 -9999 -9999 -9999 -9999 -9999 -9999 -9999 -9999 -9999 -9999 -9999 -9999 -9999 -9999 -9999 -9999 -9999 -9999 -9999 -9999 -9999 -9999 -9999 -9999 -9999 -9999 -9999 -9999 -9999 -9999 -9999 -9999 -9999 -9999 -9999 -9999 -9999 -9999 -9999 -9999 -9999 -9999 -9999 -9999 -9999 -9999 -9999 -9999 -9999 -9999 -9999 -9999 -9999 -9999 -9999 -9999 -9999 -9999 -9999 -9999 -9999 -9999 -9999 -9999 -9999 -9999 -9999 -9999 -9999 -9999 -9999 -9999 -9999 -9999 -9999 -9999 -9999 -9999 -9999 -9999 -9999 -9999 -9999 -9999 -9999 -9999 -9999 -9999 -9999 -9999 -9999 -9999 -9999 -9999 -9999 -9999 -9999 -9999 -9999 -9999 -9999 -9999 -9999 -9999 -9999 -9999 -9999 -9999 -9999 -9999 -9999 -9999 -9999 -9999 -9999 -9999 -9999 -9999 -9999 -9999 -9999 -9999 -9999 -9999 -9999 -9999 -9999 -9999 -9999 -9999 -9999 -9999 -9999 -9999 -9999 -9999 -9999 -9999 -9999 -9999 -9999 -9999 -9999 -9999 -9999 -9999 -9999 -9999 -9999 -9999 -9999 -9999 -9999 -9999 -9999 -9999 -9999 -9999 -9999 -9999 -9999 -9999 -9999 -9999 -9999 -9999 -9999 -9999 -9999 -9999 -9999 -9999 -9999 -9999 -9999 -9999 -9999 -9999 -9999 -9999 -9999 -9999 -9999 -9999 -9999 -9999 -9999 -9999 -9999 -9999 -9999 -9999 -9999 -9999 -9999 -9999 -9999 -9999 -9999 -9999 -9999 -9999 -9999 -9999 -9999 -9999 -9999 -9999 -9999 -9999 -9999 -9999 -9999 -9999 -9999 -9999 -9999 -9999 -9999 -9999 -9999 -9999 -9999 -9999 -9999 -9999 -9999 -9999 -9999 -9999 -9999 -9999 -9999 -9999 -9999 -9999 -9999 -9999 -9999 -9999 -9999 -9999 -9999 -9999 -9999 -9999 -9999 -9999 -9999 -9999 -9999 -9999 -9999 -9999 -9999 -9999 -9999 -9999 -9999 -9999 -9999 -9999 -9999 -9999 -9999 -9999 -9999 -9999 -9999 -9999 -9999 -9999 -9999 -9999 -9999 -9999 -9999 -9999 -9999 -9999 -9999 -9999 -9999 -9999 -9999 -9999 -9999 -9999 -9999 -9999 -9999 -9999 -9999 -9999 -9999 -9999 -9999 -9999 -9999 -9999 -9999 -9999 -9999 -9999 -9999 -9999 -9999 -9999 -9999 -9999 -9999 -9999 -9999 -9999 -9999 -9999 -9999 -9999 -9999 -9999 -9999 -9999 -9999 -9999 -9999 -9999 -9999 -9999 -9999 -9999 -9999 -9999 -9999 -9999 -9999 -9999 -9999 -9999 -9999 -9999 -9999 -9999 -9999 -9999 -9999 -9999 -9999 -9999 -9999 -9999 -9999 -9999 -9999 -9999 -9999 -9999 -9999 -9999 -9999 -9999 -9999 -9999 -9999 -9999 -9999 -9999 -9999 -9999 -9999 -9999 -9999 -9999 -9999 -9999 -9999 -9999 -9999 -9999 -9999 -9999 -9999 -9999 -9999 -9999 -9999 -9999 -9999 -9999 -9999 -9999 -9999 -9999 -9999 -9999 -9999 -9999 -9999 -9999 -9999 -9999 -9999 -9999 -9999 -9999 -9999 -9999 -9999 -9999 -9999 -9999 -9999 -9999 -9999 -9999 -9999 -9999 -9999 -9999 -9999 -9999 -9999 -9999 -9999 -9999 -9999 -9999 -9999 -9999 -9999 -9999 -9999 -9999 -9999 -9999 -9999 -9999 -9999 -9999 -9999 -9999 -9999 -9999 -9999 -1.432528 -1.473017 -1.455757 -9999 -9999 -9999 -9999 -9999 -9999 -9999 -9999 -9999 -9999 -9999 -9999 -9999 -9999 -9999 -9999 -9999 -9999 -9999 -9999 -9999 -9999 -9999 -9999 -9999 -9999 -9999 -9999 -9999 -9999 -9999 -9999 -9999 -9999 -9999 -9999 -9999 -9999 -9999 -9999 -9999 -9999 -9999 -9999 -9999 -9999 -9999 -9999 -9999 -9999 -9999 -9999 -9999 -9999 -9999 -9999 -9999 -9999 -9999 -9999 -9999 -9999 -9999 -9999 -9999 -9999 -9999 -9999 -9999 -9999 -9999 -9999 -9999 -9999 -9999 -9999 -9999 -9999 -9999 -9999 -9999 -9999 -9999 -9999 -9999 -9999 -9999 -9999 -9999 -9999 -9999 -9999 -9999 -9999 -9999 -9999 -9999 -9999 -9999 -9999 -9999 -9999 -9999 -9999 -9999 -9999 -9999 -9999 -9999 -9999 -9999 -9999 -9999 
-9999 -9999 -9999 -9999 -9999 -9999 -9999 -9999 -9999 -9999 -9999 -9999 -9999 -9999 -9999 -9999 -9999 -9999 -9999 -9999 -9999 -9999 -9999 -9999 -9999 -9999 -9999 -9999 -9999 -9999 -9999 -9999 -9999 -9999 -9999 -9999 -9999 -9999 -9999 -9999 -9999 -9999 -9999 -9999 -9999 -9999 -9999 -9999 -9999 -9999 -9999 -9999 -9999 -9999 -9999 -9999 -9999 -9999 -9999 -9999 -9999 -9999 -9999 -9999 -9999 -9999 -9999 -9999 -9999 -9999 -9999 -9999 -9999 -9999 -9999 -9999 -9999 -9999 -9999 -9999 -9999 -9999 -9999 -9999 -9999 -9999 -9999 -9999 -9999 -9999 -9999 -9999 -9999 -9999 -9999 -9999 -9999 -9999 -9999 -9999 -9999 -9999 -9999 -9999 -9999 -9999 -9999 -9999 -9999 -9999 -9999 -9999 -9999 1.304512 1.322916 1.323998 1.306233 1.311684 1.279264 1.259411 -9999 -9999 -9999 -9999 -9999 -9999 -9999 -9999 -9999 -9999 -9999 -9999 -9999 -9999 -9999 -9999 -9999 -9999 -9999 -9999 -9999 -9999 -9999 -9999 -9999 -9999 -9999 -9999 -9999 -9999 -9999 -9999 -9999 -9999 -9999 -9999 -9999 -9999 -9999 -9999 -9999 -9999 -9999 -9999 -9999 -9999 -9999 -9999 -9999 -9999 -9999 -9999 -9999 -9999 -9999 -9999 -9999 -9999 -9999 -9999 -9999 -9999 -9999 -9999 -9999 -9999 -9999 -9999 -9999 -9999 -9999 -9999 -9999 -9999 -9999 -9999 -9999 -9999 -9999 -9999 -9999 -9999 -9999 -9999 -9999 -9999 -9999 -9999 -9999 -9999 -9999 -9999 -9999 -9999 -9999 -9999 -9999 -9999 -9999 -9999 -9999 -9999 -9999 -9999 -9999 -9999 -9999 -9999 -9999 -9999 -9999 -9999 -9999 -9999 -9999 -9999 -9999 -9999 -9999 -9999 -9999 -9999 -9999 -9999 -9999 -9999 -9999 -9999 -9999 -9999 -9999 -9999 -9999 -9999 -9999 -9999 -9999 -9999 -9999 -9999 -9999 -9999 -9999 -9999 -9999 -9999 -9999 -9999 -9999 -9999 -9999 -9999 -9999 -9999 -9999 -9999 -9999 -9999 -9999 -9999 -9999 -9999 -9999 -9999 -9999 -9999 -9999 -9999 -9999 -9999 -9999 -9999 -9999 -9999 -9999 -9999 -9999 -9999 -9999 -9999 -9999 -9999 -9999 -9999 -9999 -9999 -9999 -9999 -9999 -9999 -9999 -9999 -9999 -9999 -9999 -9999 -9999 -9999 -9999 -9999 -9999 -9999 -9999 -9999 -9999 -9999 -9999 -9999 -9999 -9999 -9999 -9999 -9999 -9999 -9999 -9999 -9999 -9999 -9999 -9999 -9999 -9999 -9999 -9999 -9999 -9999 -9999 -9999 -9999 -9999 -9999 -9999 -9999 -9999 -9999 -9999 -9999 -9999 -9999 -9999 -9999 -9999 -9999 -9999 -9999 -9999 -9999 -9999 -9999 -9999 -9999 -9999 -9999 -9999 -9999 -9999 -9999 -9999 -9999 -9999 -9999 -9999 -9999 -9999 -9999 -9999 -9999 -9999 -9999 -9999 -9999 -9999 -9999 -9999 -9999 -9999 -9999 -9999 -9999 -9999 -9999 -9999 -9999 -9999 -9999 -9999 -9999 -9999 -9999 -9999 -9999 -9999 -9999 -9999 -9999 -9999 -9999 -9999 -9999 -9999 -9999 -9999 -9999 -9999 -9999 -9999 -9999 -9999 -9999 -9999 -9999 -9999 -9999 -9999 -9999 -9999 -9999 -9999 -9999 -9999 -9999 -9999 -9999 -9999 -9999 -9999 -9999 -9999 -9999 -9999 -9999 -9999 -9999 -9999 -9999 -9999 -9999 -9999 -9999 -9999 -9999 -9999 -9999 -9999 -9999 -9999 -9999 -9999 -9999 -9999 -9999 -9999 -9999 -9999 -9999 -9999 -9999 -9999 -9999 -9999 -9999 -9999 -9999 -9999 -9999 -9999 -9999 -9999 -9999 -9999 -9999 -9999 -9999 -9999 -9999 -9999 -9999 -9999 -9999 -9999 -9999 -9999 -9999 -9999 -9999 -9999 -9999 -9999 -9999 -9999 -9999 -9999 -9999 -9999 -9999 -9999 -9999 -9999 -9999 -9999 -9999 -9999 -9999 -9999 -9999 -9999 -9999 -9999 -9999 -9999 -9999 -9999 -9999 -9999 -9999 -9999 -9999 -9999 -9999 -9999 -9999 -9999 -9999 -9999 -9999 -9999 -9999 -9999 -9999 -9999 -9999 -9999 -9999 -9999 -9999 -9999 -9999 -9999 -9999 -1.208981 -1.294917 -1.316213 -1.317794 -1.373475 -1.416205 -1.440991 -1.428219 -9999 -9999 -9999 -9999 -9999 -9999 -9999 -9999 -9999 -9999 -9999 -9999 -9999 -9999 -9999 -9999 -9999 -9999 -9999 -9999 -9999 -9999 -9999 -9999 -9999 -9999 -9999 -9999 -9999 -9999 -9999 -9999 -9999 -9999 -9999 -9999 -9999 -9999 -9999 -9999 -9999 -9999 -9999 -9999 -9999 -9999 -9999 -9999 -9999 -9999 -9999 -9999 -9999 -9999 -9999 -9999 -9999 -9999 -9999 -9999 -9999 -9999 -9999 -9999 -9999 -9999 -9999 -9999 -9999 -9999 -9999 -9999 -9999 -9999 -9999 -9999 -9999 -9999 -9999 -9999 -9999 -9999 -9999 -9999 -9999 -9999 -9999 -9999 -9999 -9999 -9999 -9999 -9999 -9999 -9999 -9999 -9999 -9999 -9999 -9999 -9999 -9999 -9999 -9999 -9999 -9999 -9999 -9999 -9999 -9999 -9999 -9999 -9999 
-9999 -9999 -9999 -9999 -9999 -9999 -9999 -9999 -9999 -9999 -9999 -9999 -9999 -9999 -9999 -9999 -9999 -9999 -9999 -9999 -9999 -9999 -9999 -9999 -9999 -9999 -9999 -9999 -9999 -9999 -9999 -9999 -9999 -9999 -9999 -9999 -9999 -9999 -9999 -9999 -9999 -9999 -9999 -9999 -9999 -9999 -9999 -9999 -9999 -9999 -9999 -9999 -9999 -9999 -9999 -9999 -9999 -9999 -9999 -9999 -9999 -9999 -9999 -9999 -9999 -9999 -9999 -9999 -9999 -9999 -9999 -9999 -9999 -9999 -9999 -9999 -9999 -9999 -9999 -9999 -9999 -9999 -9999 -9999 -9999 -9999 -9999 -9999 -9999 -9999 -9999 -9999 -9999 -9999 -9999 -9999 -9999 -9999 -9999 -9999 -9999 -9999 -9999 -9999 -9999 -9999 -9999 -9999 -9999 -9999 -9999 -9999 1.324594 1.322939 1.323267 1.313711 1.295992 1.303284 1.304893 1.269964 1.260869 1.255349 1.257236 1.246542 1.243971 -9999 -9999 -9999 -9999 -9999 -9999 -9999 -9999 -9999 -9999 -9999 -9999 -9999 -9999 -9999 -9999 -9999 -9999 -9999 -9999 -9999 -9999 -9999 -9999 -9999 -9999 -9999 -9999 -9999 -9999 -9999 -9999 -9999 -9999 -9999 -9999 -9999 -9999 -9999 -9999 -9999 -9999 -9999 -9999 -9999 -9999 -9999 -9999 -9999 -9999 -9999 -9999 -9999 -9999 -9999 -9999 -9999 -9999 -9999 -9999 -9999 -9999 -9999 -9999 -9999 -9999 -9999 -9999 -9999 -9999 -9999 -9999 -9999 -9999 -9999 -9999 -9999 -9999 -9999 -9999 -9999 -9999 -9999 -9999 -9999 -9999 -9999 -9999 -9999 -9999 -9999 -9999 -9999 -9999 -9999 -9999 -9999 -9999 -9999 -9999 -9999 -9999 -9999 -9999 -9999 -9999 -9999 -9999 -9999 -9999 -9999 -9999 -9999 -9999 -9999 -9999 -9999 -9999 -9999 -9999 -9999 -9999 -9999 -9999 -9999 -9999 -9999 -9999 -9999 -9999 -9999 -9999 -9999 -9999 -9999 -9999 -9999 -9999 -9999 -9999 -9999 -9999 -9999 -9999 -9999 -9999 -9999 -9999 -9999 -9999 -9999 -9999 -9999 -9999 -9999 -9999 -9999 -9999 -9999 -9999 -9999 -9999 -9999 -9999 -9999 -9999 -9999 -9999 -9999 -9999 -9999 -9999 -9999 -9999 -9999 -9999 -9999 -9999 -9999 -9999 -9999 -9999 -9999 -9999 -9999 -9999 -9999 -9999 -9999 -9999 -9999 -9999 -9999 -9999 -9999 -9999 -9999 -9999 -9999 -9999 -9999 -9999 -9999 -9999 -9999 -9999 -9999 -9999 -9999 -9999 -9999 -9999 -9999 -9999 -9999 -9999 -9999 -9999 -9999 -9999 -9999 -9999 -9999 -9999 -9999 -9999 -9999 -9999 -9999 -9999 -9999 -9999 -9999 -9999 -9999 -9999 -9999 -9999 -9999 -9999 -9999 -9999 -9999 -9999 -9999 -9999 -9999 -9999 -9999 -9999 -9999 -9999 -9999 -9999 -9999 -9999 -9999 -9999 -9999 -9999 -9999 -9999 -9999 -9999 -9999 -9999 -9999 -9999 -9999 -9999 -9999 -9999 -9999 -9999 -9999 -9999 -9999 -9999 -9999 -9999 -9999 -9999 -9999 -9999 -9999 -9999 -9999 -9999 -9999 -9999 -9999 -9999 -9999 -9999 -9999 -9999 -9999 -9999 -9999 -9999 -9999 -9999 -9999 -9999 -9999 -9999 -9999 -9999 -9999 -9999 -9999 -9999 -9999 -9999 -9999 -9999 -9999 -9999 -9999 -9999 -9999 -9999 -9999 -9999 -9999 -9999 -9999 -9999 -9999 -9999 -9999 -9999 -9999 -9999 -9999 -9999 -9999 -9999 -9999 -9999 -9999 -9999 -9999 -9999 -9999 -9999 -9999 -9999 -9999 -9999 -9999 -9999 -9999 -9999 -9999 -9999 -9999 -9999 -9999 -9999 -9999 -9999 -9999 -9999 -9999 -9999 -9999 -9999 -9999 -9999 -9999 -9999 -9999 -9999 -9999 -9999 -9999 -9999 -9999 -9999 -9999 -9999 -9999 -9999 -9999 -9999 -9999 -9999 -9999 -9999 -9999 -9999 -9999 -9999 -9999 -9999 -9999 -9999 -9999 -9999 -9999 -9999 -9999 -9999 -9999 -9999 -9999 -9999 -9999 -9999 -9999 -9999 -9999 -9999 -9999 -9999 -9999 -9999 -9999 -9999 -9999 -9999 -9999 -9999 -9999 -9999 -9999 -9999 -9999 -0.9981741 -1.041851 -1.117686 -1.097036 -1.152879 -1.177974 -1.205141 -1.23751 -1.256397 -1.330709 -1.391372 -1.390605 -1.358134 -9999 -9999 -9999 -9999 -9999 -9999 -9999 -9999 -9999 -9999 -9999 -9999 -9999 -9999 -9999 -9999 -9999 -9999 -9999 -9999 -9999 -9999 -9999 -9999 -9999 -9999 -9999 -9999 -9999 -9999 -9999 -9999 -9999 -9999 -9999 -9999 -9999 -9999 -9999 -9999 -9999 -9999 -9999 -9999 -9999 -9999 -9999 -9999 -9999 -9999 -9999 -9999 -9999 -9999 -9999 -9999 -9999 -9999 -9999 -9999 -9999 -9999 -9999 -9999 -9999 -9999 -9999 -9999 -9999 -9999 -9999 -9999 -9999 -9999 -9999 -9999 -9999 -9999 -9999 -9999 -9999 -9999 -9999 -9999 -9999 -9999 -9999 -9999 -9999 -9999 -9999 -9999 -9999 -9999 -9999 -9999 -9999 -9999 -9999 -9999 -9999 -9999 -9999 -9999 -9999 -9999 -9999 -9999 -9999 -9999 -9999 -9999 -9999 
-9999 -9999 -9999 -9999 -9999 -9999 -9999 -9999 -9999 -9999 -9999 -9999 -9999 -9999 -9999 -9999 -9999 -9999 -9999 -9999 -9999 -9999 -9999 -9999 -9999 -9999 -9999 -9999 -9999 -9999 -9999 -9999 -9999 -9999 -9999 -9999 -9999 -9999 -9999 -9999 -9999 -9999 -9999 -9999 -9999 -9999 -9999 -9999 -9999 -9999 -9999 -9999 -9999 -9999 -9999 -9999 -9999 -9999 -9999 -9999 -9999 -9999 -9999 -9999 -9999 -9999 -9999 -9999 -9999 -9999 -9999 -9999 -9999 -9999 -9999 -9999 -9999 -9999 -9999 -9999 -9999 -9999 -9999 -9999 -9999 -9999 -9999 -9999 -9999 -9999 -9999 -9999 -9999 -9999 -9999 -9999 -9999 -9999 -9999 -9999 -9999 -9999 -9999 -9999 -9999 -9999 -9999 -9999 -9999 -9999 -9999 -9999 1.336109 1.349552 1.319766 1.32461 1.282839 1.28838 1.282839 1.289467 1.272025 1.246427 1.245719 1.251169 1.251795 1.242077 1.206366 1.230796 1.177272 1.160969 -9999 -9999 -9999 -9999 -9999 -9999 -9999 -9999 -9999 -9999 -9999 -9999 -9999 -9999 -9999 -9999 -9999 -9999 -9999 -9999 -9999 -9999 -9999 -9999 -9999 -9999 -9999 -9999 -9999 -9999 -9999 -9999 -9999 -9999 -9999 -9999 -9999 -9999 -9999 -9999 -9999 -9999 -9999 -9999 -9999 -9999 -9999 -9999 -9999 -9999 -9999 -9999 -9999 -9999 -9999 -9999 -9999 -9999 -9999 -9999 -9999 -9999 -9999 -9999 -9999 -9999 -9999 -9999 -9999 -9999 -9999 -9999 -9999 -9999 -9999 -9999 -9999 -9999 -9999 -9999 -9999 -9999 -9999 -9999 -9999 -9999 -9999 -9999 -9999 -9999 -9999 -9999 -9999 -9999 -9999 -9999 -9999 -9999 -9999 -9999 -9999 -9999 -9999 -9999 -9999 -9999 -9999 -9999 -9999 -9999 -9999 -9999 -9999 -9999 -9999 -9999 -9999 -9999 -9999 -9999 -9999 -9999 -9999 -9999 -9999 -9999 -9999 -9999 -9999 -9999 -9999 -9999 -9999 -9999 -9999 -9999 -9999 -9999 -9999 -9999 -9999 -9999 -9999 -9999 -9999 -9999 -9999 -9999 -9999 -9999 -9999 -9999 -9999 -9999 -9999 -9999 -9999 -9999 -9999 -9999 -9999 -9999 -9999 -9999 -9999 -9999 -9999 -9999 -9999 -9999 -9999 -9999 -9999 -9999 -9999 -9999 -9999 -9999 -9999 -9999 -9999 -9999 -9999 -9999 -9999 -9999 -9999 -9999 -9999 -9999 -9999 -9999 -9999 -9999 -9999 -9999 -9999 -9999 -9999 -9999 -9999 -9999 -9999 -9999 -9999 -9999 -9999 -9999 -9999 -9999 -9999 -9999 -9999 -9999 -9999 -9999 -9999 -9999 -9999 -9999 -9999 -9999 -9999 -9999 -9999 -9999 -9999 -9999 -9999 -9999 -9999 -9999 -9999 -9999 -9999 -9999 -9999 -9999 -9999 -9999 -9999 -9999 -9999 -9999 -9999 -9999 -9999 -9999 -9999 -9999 -9999 -9999 -9999 -9999 -9999 -9999 -9999 -9999 -9999 -9999 -9999 -9999 -9999 -9999 -9999 -9999 -9999 -9999 -9999 -9999 -9999 -9999 -9999 -9999 -9999 -9999 -9999 -9999 -9999 -9999 -9999 -9999 -9999 -9999 -9999 -9999 -9999 -9999 -9999 -9999 -9999 -9999 -9999 -9999 -9999 -9999 -9999 -9999 -9999 -9999 -9999 -9999 -9999 -9999 -9999 -9999 -9999 -9999 -9999 -9999 -9999 -9999 -9999 -9999 -9999 -9999 -9999 -9999 -9999 -9999 -9999 -9999 -9999 -9999 -9999 -9999 -9999 -9999 -9999 -9999 -9999 -9999 -9999 -9999 -9999 -9999 -9999 -9999 -9999 -9999 -9999 -9999 -9999 -9999 -9999 -9999 -9999 -9999 -9999 -9999 -9999 -9999 -9999 -9999 -9999 -9999 -9999 -9999 -9999 -9999 -9999 -9999 -9999 -9999 -9999 -9999 -9999 -9999 -9999 -9999 -9999 -9999 -9999 -9999 -9999 -9999 -9999 -9999 -9999 -9999 -9999 -9999 -9999 -9999 -9999 -9999 -9999 -9999 -9999 -9999 -9999 -9999 -9999 -9999 -9999 -9999 -9999 -9999 -9999 -9999 -9999 -9999 -9999 -9999 -9999 -9999 -9999 -9999 -9999 -9999 -9999 -9999 -9999 -9999 -9999 -9999 -9999 -9999 -9999 -0.7109923 -0.7610839 -0.809936 -0.8614576 -0.9314851 -0.9649307 -0.9953026 -1.012318 -1.072619 -1.08879 -1.101627 -1.145485 -1.159806 -1.205072 -1.260913 -1.309703 -1.309508 -1.323709 -9999 -9999 -9999 -9999 -9999 -9999 -9999 -9999 -9999 -9999 -9999 -9999 -9999 -9999 -9999 -9999 -9999 -9999 -9999 -9999 -9999 -9999 -9999 -9999 -9999 -9999 -9999 -9999 -9999 -9999 -9999 -9999 -9999 -9999 -9999 -9999 -9999 -9999 -9999 -9999 -9999 -9999 -9999 -9999 -9999 -9999 -9999 -9999 -9999 -9999 -9999 -9999 -9999 -9999 -9999 -9999 -9999 -9999 -9999 -9999 -9999 -9999 -9999 -9999 -9999 -9999 -9999 -9999 -9999 -9999 -9999 -9999 -9999 -9999 -9999 -9999 -9999 -9999 -9999 -9999 -9999 -9999 -9999 -9999 -9999 -9999 -9999 -9999 -9999 -9999 -9999 -9999 -9999 -9999 -9999 -9999 -9999 -9999 -9999 -9999 -9999 -9999 -9999 -9999 -9999 -9999 -9999 -9999 -9999 -9999 -9999 -9999 -9999 
-9999 -9999 -9999 -9999 -9999 -9999 -9999 -9999 -9999 -9999 -9999 -9999 -9999 -9999 -9999 -9999 -9999 -9999 -9999 -9999 -9999 -9999 -9999 -9999 -9999 -9999 -9999 -9999 -9999 -9999 -9999 -9999 -9999 -9999 -9999 -9999 -9999 -9999 -9999 -9999 -9999 -9999 -9999 -9999 -9999 -9999 -9999 -9999 -9999 -9999 -9999 -9999 -9999 -9999 -9999 -9999 -9999 -9999 -9999 -9999 -9999 -9999 -9999 -9999 -9999 -9999 -9999 -9999 -9999 -9999 -9999 -9999 -9999 -9999 -9999 -9999 -9999 -9999 -9999 -9999 -9999 -9999 -9999 -9999 -9999 -9999 -9999 -9999 -9999 -9999 -9999 -9999 -9999 -9999 -9999 -9999 -9999 -9999 -9999 -9999 -9999 -9999 -9999 -9999 -9999 -9999 -9999 -9999 -9999 -9999 -9999 -9999 1.341754 1.303451 1.292361 1.307194 1.305532 1.307277 1.291422 1.293889 1.268341 1.276782 1.27749 1.264672 1.249529 1.207489 1.204027 1.191954 1.176139 1.117375 1.114127 1.09238 1.069422 1.043797 1.052832 1.0526 -9999 -9999 -9999 -9999 -9999 -9999 -9999 -9999 -9999 -9999 -9999 -9999 -9999 -9999 -9999 -9999 -9999 -9999 -9999 -9999 -9999 -9999 -9999 -9999 -9999 -9999 -9999 -9999 -9999 -9999 -9999 -9999 -9999 -9999 -9999 -9999 -9999 -9999 -9999 -9999 -9999 -9999 -9999 -9999 -9999 -9999 -9999 -9999 -9999 -9999 -9999 -9999 -9999 -9999 -9999 -9999 -9999 -9999 -9999 -9999 -9999 -9999 -9999 -9999 -9999 -9999 -9999 -9999 -9999 -9999 -9999 -9999 -9999 -9999 -9999 -9999 -9999 -9999 -9999 -9999 -9999 -9999 -9999 -9999 -9999 -9999 -9999 -9999 -9999 -9999 -9999 -9999 -9999 -9999 -9999 -9999 -9999 -9999 -9999 -9999 -9999 -9999 -9999 -9999 -9999 -9999 -9999 -9999 -9999 -9999 -9999 -9999 -9999 -9999 -9999 -9999 -9999 -9999 -9999 -9999 -9999 -9999 -9999 -9999 -9999 -9999 -9999 -9999 -9999 -9999 -9999 -9999 -9999 -9999 -9999 -9999 -9999 -9999 -9999 -9999 -9999 -9999 -9999 -9999 -9999 -9999 -9999 -9999 -9999 -9999 -9999 -9999 -9999 -9999 -9999 -9999 -9999 -9999 -9999 -9999 -9999 -9999 -9999 -9999 -9999 -9999 -9999 -9999 -9999 -9999 -9999 -9999 -9999 -9999 -9999 -9999 -9999 -9999 -9999 -9999 -9999 -9999 -9999 -9999 -9999 -9999 -9999 -9999 -9999 -9999 -9999 -9999 -9999 -9999 -9999 -9999 -9999 -9999 -9999 -9999 -9999 -9999 -9999 -9999 -9999 -9999 -9999 -9999 -9999 -9999 -9999 -9999 -9999 -9999 -9999 -9999 -9999 -9999 -9999 -9999 -9999 -9999 -9999 -9999 -9999 -9999 -9999 -9999 -9999 -9999 -9999 -9999 -9999 -9999 -9999 -9999 -9999 -9999 -9999 -9999 -9999 -9999 -9999 -9999 -9999 -9999 -9999 -9999 -9999 -9999 -9999 -9999 -9999 -9999 -9999 -9999 -9999 -9999 -9999 -9999 -9999 -9999 -9999 -9999 -9999 -9999 -9999 -9999 -9999 -9999 -9999 -9999 -9999 -9999 -9999 -9999 -9999 -9999 -9999 -9999 -9999 -9999 -9999 -9999 -9999 -9999 -9999 -9999 -9999 -9999 -9999 -9999 -9999 -9999 -9999 -9999 -9999 -9999 -9999 -9999 -9999 -9999 -9999 -9999 -9999 -9999 -9999 -9999 -9999 -9999 -9999 -9999 -9999 -9999 -9999 -9999 -9999 -9999 -9999 -9999 -9999 -9999 -9999 -9999 -9999 -9999 -9999 -9999 -9999 -9999 -9999 -9999 -9999 -9999 -9999 -9999 -9999 -9999 -9999 -9999 -9999 -9999 -9999 -9999 -9999 -9999 -9999 -9999 -9999 -9999 -9999 -9999 -9999 -9999 -9999 -9999 -9999 -9999 -9999 -9999 -9999 -9999 -9999 -9999 -9999 -9999 -9999 -9999 -9999 -9999 -9999 -9999 -9999 -9999 -9999 -9999 -9999 -9999 -9999 -9999 -9999 -9999 -9999 -9999 -9999 -9999 -9999 -9999 -9999 -9999 -9999 -9999 -9999 -9999 -9999 -9999 -9999 -9999 -9999 -9999 -9999 -9999 -9999 -9999 -9999 -9999 -9999 -9999 -0.6901513 -0.7138431 -0.741465 -0.6998651 -0.7307674 -0.7425204 -0.7714013 -0.8351151 -0.8071769 -0.8901992 -0.9437107 -0.9149185 -0.9658766 -0.9936063 -1.002433 -1.045492 -1.074432 -1.11676 -1.165962 -1.233636 -1.237248 -1.240089 -1.240169 -9999 -9999 -9999 -9999 -9999 -9999 -9999 -9999 -9999 -9999 -9999 -9999 -9999 -9999 -9999 -9999 -9999 -9999 -9999 -9999 -9999 -9999 -9999 -9999 -9999 -9999 -9999 -9999 -9999 -9999 -9999 -9999 -9999 -9999 -9999 -9999 -9999 -9999 -9999 -9999 -9999 -9999 -9999 -9999 -9999 -9999 -9999 -9999 -9999 -9999 -9999 -9999 -9999 -9999 -9999 -9999 -9999 -9999 -9999 -9999 -9999 -9999 -9999 -9999 -9999 -9999 -9999 -9999 -9999 -9999 -9999 -9999 -9999 -9999 -9999 -9999 -9999 -9999 -9999 -9999 -9999 -9999 -9999 -9999 -9999 -9999 -9999 -9999 -9999 -9999 -9999 -9999 -9999 -9999 -9999 -9999 -9999 -9999 -9999 -9999 -9999 -9999 -9999 -9999 -9999 -9999 -9999 -9999 -9999 -9999 -9999 -9999 -9999 
-9999 -9999 -9999 -9999 -9999 -9999 -9999 -9999 -9999 -9999 -9999 -9999 -9999 -9999 -9999 -9999 -9999 -9999 -9999 -9999 -9999 -9999 -9999 -9999 -9999 -9999 -9999 -9999 -9999 -9999 -9999 -9999 -9999 -9999 -9999 -9999 -9999 -9999 -9999 -9999 -9999 -9999 -9999 -9999 -9999 -9999 -9999 -9999 -9999 -9999 -9999 -9999 -9999 -9999 -9999 -9999 -9999 -9999 -9999 -9999 -9999 -9999 -9999 -9999 -9999 -9999 -9999 -9999 -9999 -9999 -9999 -9999 -9999 -9999 -9999 -9999 -9999 -9999 -9999 -9999 -9999 -9999 -9999 -9999 -9999 -9999 -9999 -9999 -9999 -9999 -9999 -9999 -9999 -9999 -9999 -9999 -9999 -9999 -9999 -9999 -9999 -9999 -9999 -9999 -9999 -9999 -9999 -9999 -9999 -9999 -9999 -9999 1.332256 1.317435 1.311116 1.313525 1.31272 1.307769 1.311041 1.280978 1.281171 1.258429 1.268665 1.265832 1.238601 1.209317 1.19725 1.177112 1.18545 1.180716 1.118588 1.116795 1.120322 1.120888 1.108034 1.044812 1.033097 1.007287 1.019826 1.018004 0.968013 -9999 -9999 -9999 -9999 -9999 -9999 -9999 -9999 -9999 -9999 -9999 -9999 -9999 -9999 -9999 -9999 -9999 -9999 -9999 -9999 -9999 -9999 -9999 -9999 -9999 -9999 -9999 -9999 -9999 -9999 -9999 -9999 -9999 -9999 -9999 -9999 -9999 -9999 -9999 -9999 -9999 -9999 -9999 -9999 -9999 -9999 -9999 -9999 -9999 -9999 -9999 -9999 -9999 -9999 -9999 -9999 -9999 -9999 -9999 -9999 -9999 -9999 -9999 -9999 -9999 -9999 -9999 -9999 -9999 -9999 -9999 -9999 -9999 -9999 -9999 -9999 -9999 -9999 -9999 -9999 -9999 -9999 -9999 -9999 -9999 -9999 -9999 -9999 -9999 -9999 -9999 -9999 -9999 -9999 -9999 -9999 -9999 -9999 -9999 -9999 -9999 -9999 -9999 -9999 -9999 -9999 -9999 -9999 -9999 -9999 -9999 -9999 -9999 -9999 -9999 -9999 -9999 -9999 -9999 -9999 -9999 -9999 -9999 -9999 -9999 -9999 -9999 -9999 -9999 -9999 -9999 -9999 -9999 -9999 -9999 -9999 -9999 -9999 -9999 -9999 -9999 -9999 -9999 -9999 -9999 -9999 -9999 -9999 -9999 -9999 -9999 -9999 -9999 -9999 -9999 -9999 -9999 -9999 -9999 -9999 -9999 -9999 -9999 -9999 -9999 -9999 -9999 -9999 -9999 -9999 -9999 -9999 -9999 -9999 -9999 -9999 -9999 -9999 -9999 -9999 -9999 -9999 -9999 -9999 -9999 -9999 -9999 -9999 -9999 -9999 -9999 -9999 -9999 -9999 -9999 -9999 -9999 -9999 -9999 -9999 -9999 -9999 -9999 -9999 -9999 -9999 -9999 -9999 -9999 -9999 -9999 -9999 -9999 -9999 -9999 -9999 -9999 -9999 -9999 -9999 -9999 -9999 -9999 -9999 -9999 -9999 -9999 -9999 -9999 -9999 -9999 -9999 -9999 -9999 -9999 -9999 -9999 -9999 -9999 -9999 -9999 -9999 -9999 -9999 -9999 -9999 -9999 -9999 -9999 -9999 -9999 -9999 -9999 -9999 -9999 -9999 -9999 -9999 -9999 -9999 -9999 -9999 -9999 -9999 -9999 -9999 -9999 -9999 -9999 -9999 -9999 -9999 -9999 -9999 -9999 -9999 -9999 -9999 -9999 -9999 -9999 -9999 -9999 -9999 -9999 -9999 -9999 -9999 -9999 -9999 -9999 -9999 -9999 -9999 -9999 -9999 -9999 -9999 -9999 -9999 -9999 -9999 -9999 -9999 -9999 -9999 -9999 -9999 -9999 -9999 -9999 -9999 -9999 -9999 -9999 -9999 -9999 -9999 -9999 -9999 -9999 -9999 -9999 -9999 -9999 -9999 -9999 -9999 -9999 -9999 -9999 -9999 -9999 -9999 -9999 -9999 -9999 -9999 -9999 -9999 -9999 -9999 -9999 -9999 -9999 -9999 -9999 -9999 -9999 -9999 -9999 -9999 -9999 -9999 -9999 -9999 -9999 -9999 -9999 -9999 -9999 -9999 -9999 -9999 -9999 -9999 -9999 -9999 -9999 -9999 -9999 -9999 -9999 -9999 -9999 -9999 -9999 -9999 -9999 -9999 -9999 -9999 -9999 -9999 -9999 -9999 -9999 -9999 -9999 -9999 -9999 -9999 -9999 -9999 -9999 -9999 -9999 -0.5287142 -0.4778282 -0.5993788 -0.5804719 -0.5829353 -0.6332759 -0.6373485 -0.6253007 -0.650152 -0.6623545 -0.6683208 -0.6789392 -0.7704031 -0.7588232 -0.8053588 -0.8251739 -0.8759089 -0.9143479 -0.9084815 -0.9447978 -0.9213164 -0.9852902 -1.021459 -1.046319 -1.100861 -1.129071 -1.160866 -1.159546 -1.183187 -1.157701 -9999 -9999 -9999 -9999 -9999 -9999 -9999 -9999 -9999 -9999 -9999 -9999 -9999 -9999 -9999 -9999 -9999 -9999 -9999 -9999 -9999 -9999 -9999 -9999 -9999 -9999 -9999 -9999 -9999 -9999 -9999 -9999 -9999 -9999 -9999 -9999 -9999 -9999 -9999 -9999 -9999 -9999 -9999 -9999 -9999 -9999 -9999 -9999 -9999 -9999 -9999 -9999 -9999 -9999 -9999 -9999 -9999 -9999 -9999 -9999 -9999 -9999 -9999 -9999 -9999 -9999 -9999 -9999 -9999 -9999 -9999 -9999 -9999 -9999 -9999 -9999 -9999 -9999 -9999 -9999 -9999 -9999 -9999 -9999 -9999 -9999 -9999 -9999 -9999 -9999 -9999 -9999 -9999 -9999 -9999 -9999 -9999 -9999 -9999 -9999 -9999 -9999 -9999 -9999 -9999 -9999 -9999 -9999 -9999 -9999 -9999 -9999 
-9999 -9999 -9999 -9999 -9999 -9999 -9999 -9999 -9999 -9999 -9999 -9999 -9999 -9999 -9999 -9999 -9999 -9999 -9999 -9999 -9999 -9999 -9999 -9999 -9999 -9999 -9999 -9999 -9999 -9999 -9999 -9999 -9999 -9999 -9999 -9999 -9999 -9999 -9999 -9999 -9999 -9999 -9999 -9999 -9999 -9999 -9999 -9999 -9999 -9999 -9999 -9999 -9999 -9999 -9999 -9999 -9999 -9999 -9999 -9999 -9999 -9999 -9999 -9999 -9999 -9999 -9999 -9999 -9999 -9999 -9999 -9999 -9999 -9999 -9999 -9999 -9999 -9999 -9999 -9999 -9999 -9999 -9999 -9999 -9999 -9999 -9999 -9999 -9999 -9999 -9999 -9999 -9999 -9999 -9999 -9999 -9999 -9999 -9999 -9999 -9999 -9999 -9999 -9999 -9999 -9999 -9999 -9999 -9999 -9999 -9999 -9999 1.326166 1.314304 1.329969 1.301695 1.298105 1.300284 1.302476 1.297241 1.285937 1.286787 1.290469 1.27015 1.253165 1.213607 1.214306 1.195484 1.177073 1.195889 1.177659 1.171565 1.100149 1.124996 1.066585 1.044305 1.039401 1.038171 0.9687514 0.9784953 0.9796286 0.9722832 0.9492925 0.940084 0.9502911 0.9013612 0.9266983 -9999 -9999 -9999 -9999 -9999 -9999 -9999 -9999 -9999 -9999 -9999 -9999 -9999 -9999 -9999 -9999 -9999 -9999 -9999 -9999 -9999 -9999 -9999 -9999 -9999 -9999 -9999 -9999 -9999 -9999 -9999 -9999 -9999 -9999 -9999 -9999 -9999 -9999 -9999 -9999 -9999 -9999 -9999 -9999 -9999 -9999 -9999 -9999 -9999 -9999 -9999 -9999 -9999 -9999 -9999 -9999 -9999 -9999 -9999 -9999 -9999 -9999 -9999 -9999 -9999 -9999 -9999 -9999 -9999 -9999 -9999 -9999 -9999 -9999 -9999 -9999 -9999 -9999 -9999 -9999 -9999 -9999 -9999 -9999 -9999 -9999 -9999 -9999 -9999 -9999 -9999 -9999 -9999 -9999 -9999 -9999 -9999 -9999 -9999 -9999 -9999 -9999 -9999 -9999 -9999 -9999 -9999 -9999 -9999 -9999 -9999 -9999 -9999 -9999 -9999 -9999 -9999 -9999 -9999 -9999 -9999 -9999 -9999 -9999 -9999 -9999 -9999 -9999 -9999 -9999 -9999 -9999 -9999 -9999 -9999 -9999 -9999 -9999 -9999 -9999 -9999 -9999 -9999 -9999 -9999 -9999 -9999 -9999 -9999 -9999 -9999 -9999 -9999 -9999 -9999 -9999 -9999 -9999 -9999 -9999 -9999 -9999 -9999 -9999 -9999 -9999 -9999 -9999 -9999 -9999 -9999 -9999 -9999 -9999 -9999 -9999 -9999 -9999 -9999 -9999 -9999 -9999 -9999 -9999 -9999 -9999 -9999 -9999 -9999 -9999 -9999 -9999 -9999 -9999 -9999 -9999 -9999 -9999 -9999 -9999 -9999 -9999 -9999 -9999 -9999 -9999 -9999 -9999 -9999 -9999 -9999 -9999 -9999 -9999 -9999 -9999 -9999 -9999 -9999 -9999 -9999 -9999 -9999 -9999 -9999 -9999 -9999 -9999 -9999 -9999 -9999 -9999 -9999 -9999 -9999 -9999 -9999 -9999 -9999 -9999 -9999 -9999 -9999 -9999 -9999 -9999 -9999 -9999 -9999 -9999 -9999 -9999 -9999 -9999 -9999 -9999 -9999 -9999 -9999 -9999 -9999 -9999 -9999 -9999 -9999 -9999 -9999 -9999 -9999 -9999 -9999 -9999 -9999 -9999 -9999 -9999 -9999 -9999 -9999 -9999 -9999 -9999 -9999 -9999 -9999 -9999 -9999 -9999 -9999 -9999 -9999 -9999 -9999 -9999 -9999 -9999 -9999 -9999 -9999 -9999 -9999 -9999 -9999 -9999 -9999 -9999 -9999 -9999 -9999 -9999 -9999 -9999 -9999 -9999 -9999 -9999 -9999 -9999 -9999 -9999 -9999 -9999 -9999 -9999 -9999 -9999 -9999 -9999 -9999 -9999 -9999 -9999 -9999 -9999 -9999 -9999 -9999 -9999 -9999 -9999 -9999 -9999 -9999 -9999 -9999 -9999 -9999 -9999 -9999 -9999 -9999 -9999 -9999 -9999 -9999 -9999 -9999 -9999 -9999 -9999 -9999 -9999 -9999 -9999 -9999 -9999 -9999 -9999 -9999 -9999 -9999 -9999 -9999 -9999 -9999 -9999 -9999 -9999 -9999 -9999 -9999 -9999 -9999 -9999 -9999 -9999 -0.4848045 -0.4989682 -0.5091398 -0.6019879 -0.5624996 -0.5167563 -0.489648 -0.56821 -0.5606022 -0.5687772 -0.6003636 -0.6053379 -0.648689 -0.6233712 -0.6300005 -0.6283051 -0.6335005 -0.6452675 -0.7011736 -0.7651173 -0.7684113 -0.8428723 -0.8365172 -0.8601413 -0.8507861 -0.8752703 -0.9384187 -0.9516604 -0.9614249 -1.015029 -1.002172 -1.037052 -1.079505 -1.132532 -1.141312 -9999 -9999 -9999 -9999 -9999 -9999 -9999 -9999 -9999 -9999 -9999 -9999 -9999 -9999 -9999 -9999 -9999 -9999 -9999 -9999 -9999 -9999 -9999 -9999 -9999 -9999 -9999 -9999 -9999 -9999 -9999 -9999 -9999 -9999 -9999 -9999 -9999 -9999 -9999 -9999 -9999 -9999 -9999 -9999 -9999 -9999 -9999 -9999 -9999 -9999 -9999 -9999 -9999 -9999 -9999 -9999 -9999 -9999 -9999 -9999 -9999 -9999 -9999 -9999 -9999 -9999 -9999 -9999 -9999 -9999 -9999 -9999 -9999 -9999 -9999 -9999 -9999 -9999 -9999 -9999 -9999 -9999 -9999 -9999 -9999 -9999 -9999 -9999 -9999 -9999 -9999 -9999 -9999 -9999 -9999 -9999 -9999 -9999 -9999 -9999 -9999 -9999 -9999 -9999 -9999 -9999 -9999 -9999 -9999 -9999 -9999 -9999 
-9999 -9999 -9999 -9999 -9999 -9999 -9999 -9999 -9999 -9999 -9999 -9999 -9999 -9999 -9999 -9999 -9999 -9999 -9999 -9999 -9999 -9999 -9999 -9999 -9999 -9999 -9999 -9999 -9999 -9999 -9999 -9999 -9999 -9999 -9999 -9999 -9999 -9999 -9999 -9999 -9999 -9999 -9999 -9999 -9999 -9999 -9999 -9999 -9999 -9999 -9999 -9999 -9999 -9999 -9999 -9999 -9999 -9999 -9999 -9999 -9999 -9999 -9999 -9999 -9999 -9999 -9999 -9999 -9999 -9999 -9999 -9999 -9999 -9999 -9999 -9999 -9999 -9999 -9999 -9999 -9999 -9999 -9999 -9999 -9999 -9999 -9999 -9999 -9999 -9999 -9999 -9999 -9999 -9999 -9999 -9999 -9999 -9999 -9999 -9999 -9999 -9999 -9999 -9999 -9999 -9999 -9999 -9999 -9999 -9999 -9999 1.337637 1.318645 1.314692 1.31464 1.304378 1.267276 1.309255 1.301882 1.313142 1.291018 1.290258 1.272725 1.271637 1.257879 1.258422 1.220791 1.197097 1.210441 1.199502 1.195062 1.156557 1.068244 1.06647 1.072739 1.065051 1.040281 1.039753 0.9683656 0.9702582 0.972522 0.9728053 0.9565739 0.9549707 0.9469738 0.8988799 0.9200931 0.9066608 0.8888841 0.8851855 0.8672703 0.8775803 0.8561316 -9999 -9999 -9999 -9999 -9999 -9999 -9999 -9999 -9999 -9999 -9999 -9999 -9999 -9999 -9999 -9999 -9999 -9999 -9999 -9999 -9999 -9999 -9999 -9999 -9999 -9999 -9999 -9999 -9999 -9999 -9999 -9999 -9999 -9999 -9999 -9999 -9999 -9999 -9999 -9999 -9999 -9999 -9999 -9999 -9999 -9999 -9999 -9999 -9999 -9999 -9999 -9999 -9999 -9999 -9999 -9999 -9999 -9999 -9999 -9999 -9999 -9999 -9999 -9999 -9999 -9999 -9999 -9999 -9999 -9999 -9999 -9999 -9999 -9999 -9999 -9999 -9999 -9999 -9999 -9999 -9999 -9999 -9999 -9999 -9999 -9999 -9999 -9999 -9999 -9999 -9999 -9999 -9999 -9999 -9999 -9999 -9999 -9999 -9999 -9999 -9999 -9999 -9999 -9999 -9999 -9999 -9999 -9999 -9999 -9999 -9999 -9999 -9999 -9999 -9999 -9999 -9999 -9999 -9999 -9999 -9999 -9999 -9999 -9999 -9999 -9999 -9999 -9999 -9999 -9999 -9999 -9999 -9999 -9999 -9999 -9999 -9999 -9999 -9999 -9999 -9999 -9999 -9999 -9999 -9999 -9999 -9999 -9999 -9999 -9999 -9999 -9999 -9999 -9999 -9999 -9999 -9999 -9999 -9999 -9999 -9999 -9999 -9999 -9999 -9999 -9999 -9999 -9999 -9999 -9999 -9999 -9999 -9999 -9999 -9999 -9999 -9999 -9999 -9999 -9999 -9999 -9999 -9999 -9999 -9999 -9999 -9999 -9999 -9999 -9999 -9999 -9999 -9999 -9999 -9999 -9999 -9999 -9999 -9999 -9999 -9999 -9999 -9999 -9999 -9999 -9999 -9999 -9999 -9999 -9999 -9999 -9999 -9999 -9999 -9999 -9999 -9999 -9999 -9999 -9999 -9999 -9999 -9999 -9999 -9999 -9999 -9999 -9999 -9999 -9999 -9999 -9999 -9999 -9999 -9999 -9999 -9999 -9999 -9999 -9999 -9999 -9999 -9999 -9999 -9999 -9999 -9999 -9999 -9999 -9999 -9999 -9999 -9999 -9999 -9999 -9999 -9999 -9999 -9999 -9999 -9999 -9999 -9999 -9999 -9999 -9999 -9999 -9999 -9999 -9999 -9999 -9999 -9999 -9999 -9999 -9999 -9999 -9999 -9999 -9999 -9999 -9999 -9999 -9999 -9999 -9999 -9999 -9999 -9999 -9999 -9999 -9999 -9999 -9999 -9999 -9999 -9999 -9999 -9999 -9999 -9999 -9999 -9999 -9999 -9999 -9999 -9999 -9999 -9999 -9999 -9999 -9999 -9999 -9999 -9999 -9999 -9999 -9999 -9999 -9999 -9999 -9999 -9999 -9999 -9999 -9999 -9999 -9999 -9999 -9999 -9999 -9999 -9999 -9999 -9999 -9999 -9999 -9999 -9999 -9999 -9999 -9999 -9999 -9999 -9999 -9999 -9999 -9999 -9999 -9999 -9999 -9999 -9999 -9999 -9999 -9999 -9999 -9999 -9999 -9999 -9999 -9999 -9999 -9999 -9999 -9999 -9999 -9999 -9999 -9999 -9999 -9999 -9999 -9999 -0.342454 -0.3207779 -0.4003626 -0.4369438 -0.4298157 -0.4459999 -0.4849413 -0.4749666 -0.5301412 -0.5369769 -0.5272308 -0.5348568 -0.4425994 -0.5357688 -0.5305452 -0.5019466 -0.5448778 -0.5802921 -0.6500849 -0.6446845 -0.6327291 -0.6152359 -0.6142129 -0.58189 -0.6677248 -0.6781095 -0.7179986 -0.7250691 -0.7411122 -0.7561511 -0.7830402 -0.8319557 -0.8464161 -0.887899 -0.8650039 -0.9210857 -0.9374155 -0.9775599 -1.047122 -1.086894 -1.097237 -9999 -9999 -9999 -9999 -9999 -9999 -9999 -9999 -9999 -9999 -9999 -9999 -9999 -9999 -9999 -9999 -9999 -9999 -9999 -9999 -9999 -9999 -9999 -9999 -9999 -9999 -9999 -9999 -9999 -9999 -9999 -9999 -9999 -9999 -9999 -9999 -9999 -9999 -9999 -9999 -9999 -9999 -9999 -9999 -9999 -9999 -9999 -9999 -9999 -9999 -9999 -9999 -9999 -9999 -9999 -9999 -9999 -9999 -9999 -9999 -9999 -9999 -9999 -9999 -9999 -9999 -9999 -9999 -9999 -9999 -9999 -9999 -9999 -9999 -9999 -9999 -9999 -9999 -9999 -9999 -9999 -9999 -9999 -9999 -9999 -9999 -9999 -9999 -9999 -9999 -9999 -9999 -9999 -9999 -9999 -9999 -9999 -9999 -9999 -9999 -9999 -9999 -9999 -9999 -9999 -9999 -9999 -9999 -9999 -9999 -9999 -9999 
-9999 -9999 -9999 -9999 -9999 -9999 -9999 -9999 -9999 -9999 -9999 -9999 -9999 -9999 -9999 -9999 -9999 -9999 -9999 -9999 -9999 -9999 -9999 -9999 -9999 -9999 -9999 -9999 -9999 -9999 -9999 -9999 -9999 -9999 -9999 -9999 -9999 -9999 -9999 -9999 -9999 -9999 -9999 -9999 -9999 -9999 -9999 -9999 -9999 -9999 -9999 -9999 -9999 -9999 -9999 -9999 -9999 -9999 -9999 -9999 -9999 -9999 -9999 -9999 -9999 -9999 -9999 -9999 -9999 -9999 -9999 -9999 -9999 -9999 -9999 -9999 -9999 -9999 -9999 -9999 -9999 -9999 -9999 -9999 -9999 -9999 -9999 -9999 -9999 -9999 -9999 -9999 -9999 -9999 -9999 -9999 -9999 -9999 -9999 -9999 -9999 -9999 -9999 -9999 -9999 -9999 -9999 -9999 -9999 -9999 -9999 1.341363 1.318653 1.333164 1.286739 1.319047 1.310109 1.331591 1.3154 1.317533 1.324266 1.295761 1.284977 1.277095 1.2678 1.23898 1.220645 1.22927 1.216796 1.202941 1.198227 1.144688 1.123345 1.091982 1.089034 1.070734 1.041286 1.046715 1.032576 1.003614 0.9759139 0.9788426 0.9834397 0.9749942 0.953786 0.9211259 0.9220698 0.9022978 0.9000086 0.8929095 0.8955104 0.889369 0.8864532 0.8570524 0.8323175 0.8211371 0.822412 0.822412 0.8211741 -9999 -9999 -9999 -9999 -9999 -9999 -9999 -9999 -9999 -9999 -9999 -9999 -9999 -9999 -9999 -9999 -9999 -9999 -9999 -9999 -9999 -9999 -9999 -9999 -9999 -9999 -9999 -9999 -9999 -9999 -9999 -9999 -9999 -9999 -9999 -9999 -9999 -9999 -9999 -9999 -9999 -9999 -9999 -9999 -9999 -9999 -9999 -9999 -9999 -9999 -9999 -9999 -9999 -9999 -9999 -9999 -9999 -9999 -9999 -9999 -9999 -9999 -9999 -9999 -9999 -9999 -9999 -9999 -9999 -9999 -9999 -9999 -9999 -9999 -9999 -9999 -9999 -9999 -9999 -9999 -9999 -9999 -9999 -9999 -9999 -9999 -9999 -9999 -9999 -9999 -9999 -9999 -9999 -9999 -9999 -9999 -9999 -9999 -9999 -9999 -9999 -9999 -9999 -9999 -9999 -9999 -9999 -9999 -9999 -9999 -9999 -9999 -9999 -9999 -9999 -9999 -9999 -9999 -9999 -9999 -9999 -9999 -9999 -9999 -9999 -9999 -9999 -9999 -9999 -9999 -9999 -9999 -9999 -9999 -9999 -9999 -9999 -9999 -9999 -9999 -9999 -9999 -9999 -9999 -9999 -9999 -9999 -9999 -9999 -9999 -9999 -9999 -9999 -9999 -9999 -9999 -9999 -9999 -9999 -9999 -9999 -9999 -9999 -9999 -9999 -9999 -9999 -9999 -9999 -9999 -9999 -9999 -9999 -9999 -9999 -9999 -9999 -9999 -9999 -9999 -9999 -9999 -9999 -9999 -9999 -9999 -9999 -9999 -9999 -9999 -9999 -9999 -9999 -9999 -9999 -9999 -9999 -9999 -9999 -9999 -9999 -9999 -9999 -9999 -9999 -9999 -9999 -9999 -9999 -9999 -9999 -9999 -9999 -9999 -9999 -9999 -9999 -9999 -9999 -9999 -9999 -9999 -9999 -9999 -9999 -9999 -9999 -9999 -9999 -9999 -9999 -9999 -9999 -9999 -9999 -9999 -9999 -9999 -9999 -9999 -9999 -9999 -9999 -9999 -9999 -9999 -9999 -9999 -9999 -9999 -9999 -9999 -9999 -9999 -9999 -9999 -9999 -9999 -9999 -9999 -9999 -9999 -9999 -9999 -9999 -9999 -9999 -9999 -9999 -9999 -9999 -9999 -9999 -9999 -9999 -9999 -9999 -9999 -9999 -9999 -9999 -9999 -9999 -9999 -9999 -9999 -9999 -9999 -9999 -9999 -9999 -9999 -9999 -9999 -9999 -9999 -9999 -9999 -9999 -9999 -9999 -9999 -9999 -9999 -9999 -9999 -9999 -9999 -9999 -9999 -9999 -9999 -9999 -9999 -9999 -9999 -9999 -9999 -9999 -9999 -9999 -9999 -9999 -9999 -9999 -9999 -9999 -9999 -9999 -9999 -9999 -9999 -9999 -9999 -9999 -9999 -9999 -9999 -9999 -9999 -9999 -9999 -9999 -9999 -9999 -9999 -9999 -9999 -9999 -9999 -9999 -9999 -9999 -9999 -9999 -9999 -9999 -9999 -9999 -9999 -9999 -9999 -0.2244322 -0.2578023 -0.2700687 -0.3183893 -0.3102647 -0.2969075 -0.2640249 -0.2856386 -0.3438058 -0.3921878 -0.4110208 -0.4264564 -0.4231138 -0.4705983 -0.4641093 -0.4744254 -0.4944589 -0.5035375 -0.451927 -0.4649596 -0.5108063 -0.4861584 -0.5522361 -0.5994357 -0.6213648 -0.5834401 -0.6133971 -0.6279442 -0.5492869 -0.5536404 -0.6170982 -0.6553349 -0.6606439 -0.6778023 -0.6735784 -0.7296425 -0.7314958 -0.7798811 -0.80997 -0.812786 -0.7937671 -0.8396471 -0.8806993 -0.9327713 -1.001494 -1.055566 -1.0754 -9999 -9999 -9999 -9999 -9999 -9999 -9999 -9999 -9999 -9999 -9999 -9999 -9999 -9999 -9999 -9999 -9999 -9999 -9999 -9999 -9999 -9999 -9999 -9999 -9999 -9999 -9999 -9999 -9999 -9999 -9999 -9999 -9999 -9999 -9999 -9999 -9999 -9999 -9999 -9999 -9999 -9999 -9999 -9999 -9999 -9999 -9999 -9999 -9999 -9999 -9999 -9999 -9999 -9999 -9999 -9999 -9999 -9999 -9999 -9999 -9999 -9999 -9999 -9999 -9999 -9999 -9999 -9999 -9999 -9999 -9999 -9999 -9999 -9999 -9999 -9999 -9999 -9999 -9999 -9999 -9999 -9999 -9999 -9999 -9999 -9999 -9999 -9999 -9999 -9999 -9999 -9999 -9999 -9999 -9999 -9999 -9999 -9999 -9999 -9999 -9999 -9999 -9999 -9999 -9999 -9999 -9999 -9999 -9999 -9999 -9999 -9999 
-9999 -9999 -9999 -9999 -9999 -9999 -9999 -9999 -9999 -9999 -9999 -9999 -9999 -9999 -9999 -9999 -9999 -9999 -9999 -9999 -9999 -9999 -9999 -9999 -9999 -9999 -9999 -9999 -9999 -9999 -9999 -9999 -9999 -9999 -9999 -9999 -9999 -9999 -9999 -9999 -9999 -9999 -9999 -9999 -9999 -9999 -9999 -9999 -9999 -9999 -9999 -9999 -9999 -9999 -9999 -9999 -9999 -9999 -9999 -9999 -9999 -9999 -9999 -9999 -9999 -9999 -9999 -9999 -9999 -9999 -9999 -9999 -9999 -9999 -9999 -9999 -9999 -9999 -9999 -9999 -9999 -9999 -9999 -9999 -9999 -9999 -9999 -9999 -9999 -9999 -9999 -9999 -9999 -9999 -9999 -9999 -9999 -9999 -9999 -9999 -9999 -9999 -9999 -9999 -9999 -9999 -9999 -9999 -9999 -9999 -9999 1.363577 1.352894 1.351025 1.313777 1.312411 1.338092 1.336676 1.33795 1.323088 1.326553 1.313593 1.272367 1.249198 1.248348 1.238693 1.224564 1.221199 1.219317 1.206409 1.206313 1.199865 1.200573 1.129005 1.136185 1.121375 1.092985 1.045673 1.037432 0.9960148 1.00496 0.9766705 0.9814319 0.9744514 0.9241819 0.9142785 0.912321 0.9123922 0.9044914 0.8904727 0.886908 0.8890038 0.882997 0.878633 0.8424852 0.8317655 0.8292863 0.8269975 0.8249735 0.7951669 0.7904731 0.7800601 0.7797312 0.7647677 0.7562324 -9999 -9999 -9999 -9999 -9999 -9999 -9999 -9999 -9999 -9999 -9999 -9999 -9999 -9999 -9999 -9999 -9999 -9999 -9999 -9999 -9999 -9999 -9999 -9999 -9999 -9999 -9999 -9999 -9999 -9999 -9999 -9999 -9999 -9999 -9999 -9999 -9999 -9999 -9999 -9999 -9999 -9999 -9999 -9999 -9999 -9999 -9999 -9999 -9999 -9999 -9999 -9999 -9999 -9999 -9999 -9999 -9999 -9999 -9999 -9999 -9999 -9999 -9999 -9999 -9999 -9999 -9999 -9999 -9999 -9999 -9999 -9999 -9999 -9999 -9999 -9999 -9999 -9999 -9999 -9999 -9999 -9999 -9999 -9999 -9999 -9999 -9999 -9999 -9999 -9999 -9999 -9999 -9999 -9999 -9999 -9999 -9999 -9999 -9999 -9999 -9999 -9999 -9999 -9999 -9999 -9999 -9999 -9999 -9999 -9999 -9999 -9999 -9999 -9999 -9999 -9999 -9999 -9999 -9999 -9999 -9999 -9999 -9999 -9999 -9999 -9999 -9999 -9999 -9999 -9999 -9999 -9999 -9999 -9999 -9999 -9999 -9999 -9999 -9999 -9999 -9999 -9999 -9999 -9999 -9999 -9999 -9999 -9999 -9999 -9999 -9999 -9999 -9999 -9999 -9999 -9999 -9999 -9999 -9999 -9999 -9999 -9999 -9999 -9999 -9999 -9999 -9999 -9999 -9999 -9999 -9999 -9999 -9999 -9999 -9999 -9999 -9999 -9999 -9999 -9999 -9999 -9999 -9999 -9999 -9999 -9999 -9999 -9999 -9999 -9999 -9999 -9999 -9999 -9999 -9999 -9999 -9999 -9999 -9999 -9999 -9999 -9999 -9999 -9999 -9999 -9999 -9999 -9999 -9999 -9999 -9999 -9999 -9999 -9999 -9999 -9999 -9999 -9999 -9999 -9999 -9999 -9999 -9999 -9999 -9999 -9999 -9999 -9999 -9999 -9999 -9999 -9999 -9999 -9999 -9999 -9999 -9999 -9999 -9999 -9999 -9999 -9999 -9999 -9999 -9999 -9999 -9999 -9999 -9999 -9999 -9999 -9999 -9999 -9999 -9999 -9999 -9999 -9999 -9999 -9999 -9999 -9999 -9999 -9999 -9999 -9999 -9999 -9999 -9999 -9999 -9999 -9999 -9999 -9999 -9999 -9999 -9999 -9999 -9999 -9999 -9999 -9999 -9999 -9999 -9999 -9999 -9999 -9999 -9999 -9999 -9999 -9999 -9999 -9999 -9999 -9999 -9999 -9999 -9999 -9999 -9999 -9999 -9999 -9999 -9999 -9999 -9999 -9999 -9999 -9999 -9999 -9999 -9999 -9999 -9999 -9999 -9999 -9999 -9999 -9999 -9999 -9999 -9999 -9999 -9999 -9999 -9999 -9999 -9999 -9999 -9999 -9999 -9999 -9999 -9999 -9999 -9999 -9999 -9999 -9999 -9999 -9999 -9999 -9999 -9999 -9999 -9999 -9999 -9999 -9999 -0.1171626 -0.1165164 -0.1809056 -0.1457198 -0.1679465 -0.174669 -0.1790323 -0.2258587 -0.2368587 -0.2882357 -0.2682558 -0.3037614 -0.2640523 -0.2084893 -0.3163143 -0.3312704 -0.3529302 -0.3709786 -0.4103168 -0.3862552 -0.4422444 -0.4288915 -0.4425795 -0.4553139 -0.4087636 -0.4441555 -0.4488394 -0.4936602 -0.5254336 -0.5592471 -0.5500467 -0.5578126 -0.5476339 -0.5607091 -0.5568032 -0.5276292 -0.5407352 -0.6240118 -0.5945845 -0.6758173 -0.6484594 -0.6574821 -0.702426 -0.7274854 -0.7354162 -0.7376102 -0.7590238 -0.8016998 -0.8476244 -0.8848125 -0.9636529 -0.9500051 -0.9855396 -9999 -9999 -9999 -9999 -9999 -9999 -9999 -9999 -9999 -9999 -9999 -9999 -9999 -9999 -9999 -9999 -9999 -9999 -9999 -9999 -9999 -9999 -9999 -9999 -9999 -9999 -9999 -9999 -9999 -9999 -9999 -9999 -9999 -9999 -9999 -9999 -9999 -9999 -9999 -9999 -9999 -9999 -9999 -9999 -9999 -9999 -9999 -9999 -9999 -9999 -9999 -9999 -9999 -9999 -9999 -9999 -9999 -9999 -9999 -9999 -9999 -9999 -9999 -9999 -9999 -9999 -9999 -9999 -9999 -9999 -9999 -9999 -9999 -9999 -9999 -9999 -9999 -9999 -9999 -9999 -9999 -9999 -9999 -9999 -9999 -9999 -9999 -9999 -9999 -9999 -9999 -9999 -9999 -9999 -9999 -9999 -9999 -9999 -9999 -9999 -9999 -9999 -9999 -9999 -9999 -9999 -9999 -9999 -9999 -9999 -9999 -9999 
-9999 -9999 -9999 -9999 -9999 -9999 -9999 -9999 -9999 -9999 -9999 -9999 -9999 -9999 -9999 -9999 -9999 -9999 -9999 -9999 -9999 -9999 -9999 -9999 -9999 -9999 -9999 -9999 -9999 -9999 -9999 -9999 -9999 -9999 -9999 -9999 -9999 -9999 -9999 -9999 -9999 -9999 -9999 -9999 -9999 -9999 -9999 -9999 -9999 -9999 -9999 -9999 -9999 -9999 -9999 -9999 -9999 -9999 -9999 -9999 -9999 -9999 -9999 -9999 -9999 -9999 -9999 -9999 -9999 -9999 -9999 -9999 -9999 -9999 -9999 -9999 -9999 -9999 -9999 -9999 -9999 -9999 -9999 -9999 -9999 -9999 -9999 -9999 -9999 -9999 -9999 -9999 -9999 -9999 -9999 -9999 -9999 -9999 -9999 -9999 -9999 -9999 -9999 -9999 -9999 -9999 -9999 -9999 -9999 -9999 -9999 1.380221 1.378069 1.376981 1.358764 1.329126 1.306584 1.338558 1.344414 1.328407 1.318482 1.277088 1.305811 1.272721 1.261182 1.263507 1.235688 1.228155 1.222368 1.209149 1.170925 1.197195 1.211018 1.201733 1.163674 1.123832 1.091489 1.050456 1.046619 0.994905 1.006356 0.9715657 0.9745394 0.98232 0.9578242 0.9280851 0.9073759 0.9158511 0.9189675 0.8969517 0.8675649 0.8885353 0.8582677 0.862451 0.8604932 0.8451821 0.845321 0.8355321 0.8369487 0.8385746 0.7953777 0.7886467 0.7724656 0.7717586 0.7416635 0.7336186 0.7279549 0.7301961 0.7210886 0.719672 0.6975379 -9999 -9999 -9999 -9999 -9999 -9999 -9999 -9999 -9999 -9999 -9999 -9999 -9999 -9999 -9999 -9999 -9999 -9999 -9999 -9999 -9999 -9999 -9999 -9999 -9999 -9999 -9999 -9999 -9999 -9999 -9999 -9999 -9999 -9999 -9999 -9999 -9999 -9999 -9999 -9999 -9999 -9999 -9999 -9999 -9999 -9999 -9999 -9999 -9999 -9999 -9999 -9999 -9999 -9999 -9999 -9999 -9999 -9999 -9999 -9999 -9999 -9999 -9999 -9999 -9999 -9999 -9999 -9999 -9999 -9999 -9999 -9999 -9999 -9999 -9999 -9999 -9999 -9999 -9999 -9999 -9999 -9999 -9999 -9999 -9999 -9999 -9999 -9999 -9999 -9999 -9999 -9999 -9999 -9999 -9999 -9999 -9999 -9999 -9999 -9999 -9999 -9999 -9999 -9999 -9999 -9999 -9999 -9999 -9999 -9999 -9999 -9999 -9999 -9999 -9999 -9999 -9999 -9999 -9999 -9999 -9999 -9999 -9999 -9999 -9999 -9999 -9999 -9999 -9999 -9999 -9999 -9999 -9999 -9999 -9999 -9999 -9999 -9999 -9999 -9999 -9999 -9999 -9999 -9999 -9999 -9999 -9999 -9999 -9999 -9999 -9999 -9999 -9999 -9999 -9999 -9999 -9999 -9999 -9999 -9999 -9999 -9999 -9999 -9999 -9999 -9999 -9999 -9999 -9999 -9999 -9999 -9999 -9999 -9999 -9999 -9999 -9999 -9999 -9999 -9999 -9999 -9999 -9999 -9999 -9999 -9999 -9999 -9999 -9999 -9999 -9999 -9999 -9999 -9999 -9999 -9999 -9999 -9999 -9999 -9999 -9999 -9999 -9999 -9999 -9999 -9999 -9999 -9999 -9999 -9999 -9999 -9999 -9999 -9999 -9999 -9999 -9999 -9999 -9999 -9999 -9999 -9999 -9999 -9999 -9999 -9999 -9999 -9999 -9999 -9999 -9999 -9999 -9999 -9999 -9999 -9999 -9999 -9999 -9999 -9999 -9999 -9999 -9999 -9999 -9999 -9999 -9999 -9999 -9999 -9999 -9999 -9999 -9999 -9999 -9999 -9999 -9999 -9999 -9999 -9999 -9999 -9999 -9999 -9999 -9999 -9999 -9999 -9999 -9999 -9999 -9999 -9999 -9999 -9999 -9999 -9999 -9999 -9999 -9999 -9999 -9999 -9999 -9999 -9999 -9999 -9999 -9999 -9999 -9999 -9999 -9999 -9999 -9999 -9999 -9999 -9999 -9999 -9999 -9999 -9999 -9999 -9999 -9999 -9999 -9999 -9999 -9999 -9999 -9999 -9999 -9999 -9999 -9999 -9999 -9999 -9999 -9999 -9999 -9999 -9999 -9999 -9999 -9999 -9999 -9999 -9999 -9999 -9999 -9999 -9999 -9999 -9999 -9999 -9999 -9999 -9999 -9999 -0.05700108 -0.07908256 -0.05807817 -0.07277638 -0.08070711 -0.1018663 -0.09793372 -0.08437169 -0.1113351 -0.1184634 -0.1277647 -0.1404271 -0.1475102 -0.1678618 -0.1667397 -0.2154025 -0.2091099 -0.2370745 -0.2359353 -0.2842163 -0.2252313 -0.2376246 -0.2949884 -0.2798534 -0.3226852 -0.3415874 -0.3349878 -0.3742104 -0.3848873 -0.4128069 -0.423662 -0.4326329 -0.4149278 -0.3942592 -0.4752665 -0.4809776 -0.528976 -0.4844932 -0.4777756 -0.4897898 -0.5005502 -0.5057053 -0.5301896 -0.5060994 -0.5593363 -0.5644585 -0.5687443 -0.6067519 -0.6188387 -0.6774124 -0.6918965 -0.648711 -0.6652622 -0.7187055 -0.761526 -0.8468206 -0.8512217 -0.8780479 -0.8715617 -0.9224383 -0.9324756 -9999 -9999 -9999 -9999 -9999 -9999 -9999 -9999 -9999 -9999 -9999 -9999 -9999 -9999 -9999 -9999 -9999 -9999 -9999 -9999 -9999 -9999 -9999 -9999 -9999 -9999 -9999 -9999 -9999 -9999 -9999 -9999 -9999 -9999 -9999 -9999 -9999 -9999 -9999 -9999 -9999 -9999 -9999 -9999 -9999 -9999 -9999 -9999 -9999 -9999 -9999 -9999 -9999 -9999 -9999 -9999 -9999 -9999 -9999 -9999 -9999 -9999 -9999 -9999 -9999 -9999 -9999 -9999 -9999 -9999 -9999 -9999 -9999 -9999 -9999 -9999 -9999 -9999 -9999 -9999 -9999 -9999 -9999 -9999 -9999 -9999 -9999 -9999 -9999 -9999 -9999 -9999 -9999 -9999 -9999 -9999 -9999 -9999 -9999 -9999 -9999 -9999 -9999 -9999 -9999 -9999 -9999 -9999 -9999 -9999 -9999 
-9999 -9999 -9999 -9999 -9999 -9999 -9999 -9999 -9999 -9999 -9999 -9999 -9999 -9999 -9999 -9999 -9999 -9999 -9999 -9999 -9999 -9999 -9999 -9999 -9999 -9999 -9999 -9999 -9999 -9999 -9999 -9999 -9999 -9999 -9999 -9999 -9999 -9999 -9999 -9999 -9999 -9999 -9999 -9999 -9999 -9999 -9999 -9999 -9999 -9999 -9999 -9999 -9999 -9999 -9999 -9999 -9999 -9999 -9999 -9999 -9999 -9999 -9999 -9999 -9999 -9999 -9999 -9999 -9999 -9999 -9999 -9999 -9999 -9999 -9999 -9999 -9999 -9999 -9999 -9999 -9999 -9999 -9999 -9999 -9999 -9999 -9999 -9999 -9999 -9999 -9999 -9999 -9999 -9999 -9999 -9999 -9999 -9999 -9999 -9999 -9999 -9999 -9999 -9999 -9999 -9999 -9999 -9999 -9999 -9999 -9999 1.392528 1.397131 1.371026 1.370728 1.356634 1.382589 1.328057 1.299239 1.291905 1.290489 1.31629 1.266884 1.276838 1.260173 1.254834 1.229823 1.248104 1.223027 1.227126 1.173773 1.199654 1.221184 1.195495 1.14257 1.12108 1.067184 1.067467 1.048825 1.038604 0.994096 0.9938837 0.9977678 0.9749254 0.961851 0.9707008 0.923366 0.904759 0.906011 0.9206348 0.9199265 0.9091918 0.8929709 0.8584363 0.845022 0.8376918 0.8385479 0.8356636 0.8343442 0.808311 0.7974874 0.7771766 0.7720537 0.7738708 0.772432 0.7731403 0.7434301 0.7278169 0.7271087 0.7131125 0.6975954 0.6876523 0.6774238 0.6469281 0.6473531 0.6470698 0.6215586 0.6224085 -9999 -9999 -9999 -9999 -9999 -9999 -9999 -9999 -9999 -9999 -9999 -9999 -9999 -9999 -9999 -9999 -9999 -9999 -9999 -9999 -9999 -9999 -9999 -9999 -9999 -9999 -9999 -9999 -9999 -9999 -9999 -9999 -9999 -9999 -9999 -9999 -9999 -9999 -9999 -9999 -9999 -9999 -9999 -9999 -9999 -9999 -9999 -9999 -9999 -9999 -9999 -9999 -9999 -9999 -9999 -9999 -9999 -9999 -9999 -9999 -9999 -9999 -9999 -9999 -9999 -9999 -9999 -9999 -9999 -9999 -9999 -9999 -9999 -9999 -9999 -9999 -9999 -9999 -9999 -9999 -9999 -9999 -9999 -9999 -9999 -9999 -9999 -9999 -9999 -9999 -9999 -9999 -9999 -9999 -9999 -9999 -9999 -9999 -9999 -9999 -9999 -9999 -9999 -9999 -9999 -9999 -9999 -9999 -9999 -9999 -9999 -9999 -9999 -9999 -9999 -9999 -9999 -9999 -9999 -9999 -9999 -9999 -9999 -9999 -9999 -9999 -9999 -9999 -9999 -9999 -9999 -9999 -9999 -9999 -9999 -9999 -9999 -9999 -9999 -9999 -9999 -9999 -9999 -9999 -9999 -9999 -9999 -9999 -9999 -9999 -9999 -9999 -9999 -9999 -9999 -9999 -9999 -9999 -9999 -9999 -9999 -9999 -9999 -9999 -9999 -9999 -9999 -9999 -9999 -9999 -9999 -9999 -9999 -9999 -9999 -9999 -9999 -9999 -9999 -9999 -9999 -9999 -9999 -9999 -9999 -9999 -9999 -9999 -9999 -9999 -9999 -9999 -9999 -9999 -9999 -9999 -9999 -9999 -9999 -9999 -9999 -9999 -9999 -9999 -9999 -9999 -9999 -9999 -9999 -9999 -9999 -9999 -9999 -9999 -9999 -9999 -9999 -9999 -9999 -9999 -9999 -9999 -9999 -9999 -9999 -9999 -9999 -9999 -9999 -9999 -9999 -9999 -9999 -9999 -9999 -9999 -9999 -9999 -9999 -9999 -9999 -9999 -9999 -9999 -9999 -9999 -9999 -9999 -9999 -9999 -9999 -9999 -9999 -9999 -9999 -9999 -9999 -9999 -9999 -9999 -9999 -9999 -9999 -9999 -9999 -9999 -9999 -9999 -9999 -9999 -9999 -9999 -9999 -9999 -9999 -9999 -9999 -9999 -9999 -9999 -9999 -9999 -9999 -9999 -9999 -9999 -9999 -9999 -9999 -9999 -9999 -9999 -9999 -9999 -9999 -9999 -9999 -9999 -9999 -9999 -9999 -9999 -9999 -9999 -9999 -9999 -9999 -9999 -9999 -9999 -9999 -9999 -9999 -9999 -9999 -9999 -9999 -9999 -9999 -9999 -9999 -9999 -9999 -0.08286041 -0.02539393 -0.04192374 -0.03727385 -0.04218045 -0.04018989 -0.05577086 -0.01773517 -0.03158944 -0.01694865 -0.03103195 -0.04793498 -0.05469242 -0.04836975 -0.05030394 -0.05180845 -0.1001209 -0.0999229 -0.07659169 -0.09039366 -0.1267171 -0.1563182 -0.1781397 -0.1995731 -0.1667415 -0.1948875 -0.2171296 -0.2257219 -0.1765194 -0.2224753 -0.2344076 -0.241208 -0.3054748 -0.316039 -0.306657 -0.2734132 -0.3590868 -0.3873483 -0.3651771 -0.350071 -0.3696319 -0.4282837 -0.4543475 -0.4581774 -0.4497167 -0.4599737 -0.4314767 -0.4330826 -0.4291098 -0.4399567 -0.4417681 -0.477923 -0.4949367 -0.5250522 -0.5419805 -0.5518667 -0.5941433 -0.5967794 -0.6204047 -0.6236383 -0.6740053 -0.7636923 -0.7783632 -0.7916763 -0.8313793 -0.8469365 -0.8486583 -0.8684042 -9999 -9999 -9999 -9999 -9999 -9999 -9999 -9999 -9999 -9999 -9999 -9999 -9999 -9999 -9999 -9999 -9999 -9999 -9999 -9999 -9999 -9999 -9999 -9999 -9999 -9999 -9999 -9999 -9999 -9999 -9999 -9999 -9999 -9999 -9999 -9999 -9999 -9999 -9999 -9999 -9999 -9999 -9999 -9999 -9999 -9999 -9999 -9999 -9999 -9999 -9999 -9999 -9999 -9999 -9999 -9999 -9999 -9999 -9999 -9999 -9999 -9999 -9999 -9999 -9999 -9999 -9999 -9999 -9999 -9999 -9999 -9999 -9999 -9999 -9999 -9999 -9999 -9999 -9999 -9999 -9999 -9999 -9999 -9999 -9999 -9999 -9999 -9999 -9999 -9999 -9999 -9999 -9999 -9999 -9999 -9999 -9999 -9999 -9999 -9999 -9999 -9999 -9999 -9999 -9999 -9999 -9999 -9999 -9999 -9999 -9999 
-9999 -9999 -9999 -9999 -9999 -9999 -9999 -9999 -9999 -9999 -9999 -9999 -9999 -9999 -9999 -9999 -9999 -9999 -9999 -9999 -9999 -9999 -9999 -9999 -9999 -9999 -9999 -9999 -9999 -9999 -9999 -9999 -9999 -9999 -9999 -9999 -9999 -9999 -9999 -9999 -9999 -9999 -9999 -9999 -9999 -9999 -9999 -9999 -9999 -9999 -9999 -9999 -9999 -9999 -9999 -9999 -9999 -9999 -9999 -9999 -9999 -9999 -9999 -9999 -9999 -9999 -9999 -9999 -9999 -9999 -9999 -9999 -9999 -9999 -9999 -9999 -9999 -9999 -9999 -9999 -9999 -9999 -9999 -9999 -9999 -9999 -9999 -9999 -9999 -9999 -9999 -9999 -9999 -9999 -9999 -9999 -9999 -9999 -9999 -9999 -9999 -9999 -9999 -9999 -9999 -9999 -9999 -9999 -9999 -9999 1.336502 1.325252 1.381273 1.385538 1.347213 1.36674 1.359493 1.326023 1.321678 1.300163 1.284259 1.288316 1.284791 1.271271 1.253915 1.262306 1.240128 1.234586 1.24841 1.22293 1.221134 1.223169 1.218799 1.169048 1.120054 1.084514 1.129153 1.110179 1.080782 1.066537 1.004438 1.004722 1.004631 0.9783407 0.9275315 0.9421049 0.9591084 0.9042346 0.9133087 0.9067615 0.9093109 0.9225186 0.905852 0.8747879 0.8515205 0.8532309 0.8342163 0.8428066 0.8395946 0.8176845 0.8209843 0.7881762 0.7789522 0.7874876 0.7897832 0.7868302 0.7470647 0.7507401 0.716976 0.7113159 0.6974476 0.6967455 0.6865191 0.6523798 0.6371331 0.6652451 0.636051 0.6357676 0.6343511 0.6091722 0.608042 0.6044797 0.6034437 0.5972676 0.5920815 -9999 -9999 -9999 -9999 -9999 -9999 -9999 -9999 -9999 -9999 -9999 -9999 -9999 -9999 -9999 -9999 -9999 -9999 -9999 -9999 -9999 -9999 -9999 -9999 -9999 -9999 -9999 -9999 -9999 -9999 -9999 -9999 -9999 -9999 -9999 -9999 -9999 -9999 -9999 -9999 -9999 -9999 -9999 -9999 -9999 -9999 -9999 -9999 -9999 -9999 -9999 -9999 -9999 -9999 -9999 -9999 -9999 -9999 -9999 -9999 -9999 -9999 -9999 -9999 -9999 -9999 -9999 -9999 -9999 -9999 -9999 -9999 -9999 -9999 -9999 -9999 -9999 -9999 -9999 -9999 -9999 -9999 -9999 -9999 -9999 -9999 -9999 -9999 -9999 -9999 -9999 -9999 -9999 -9999 -9999 -9999 -9999 -9999 -9999 -9999 -9999 -9999 -9999 -9999 -9999 -9999 -9999 -9999 -9999 -9999 -9999 -9999 -9999 -9999 -9999 -9999 -9999 -9999 -9999 -9999 -9999 -9999 -9999 -9999 -9999 -9999 -9999 -9999 -9999 -9999 -9999 -9999 -9999 -9999 -9999 -9999 -9999 -9999 -9999 -9999 -9999 -9999 -9999 -9999 -9999 -9999 -9999 -9999 -9999 -9999 -9999 -9999 -9999 -9999 -9999 -9999 -9999 -9999 -9999 -9999 -9999 -9999 -9999 -9999 -9999 -9999 -9999 -9999 -9999 -9999 -9999 -9999 -9999 -9999 -9999 -9999 -9999 -9999 -9999 -9999 -9999 -9999 -9999 -9999 -9999 -9999 -9999 -9999 -9999 -9999 -9999 -9999 -9999 -9999 -9999 -9999 -9999 -9999 -9999 -9999 -9999 -9999 -9999 -9999 -9999 -9999 -9999 -9999 -9999 -9999 -9999 -9999 -9999 -9999 -9999 -9999 -9999 -9999 -9999 -9999 -9999 -9999 -9999 -9999 -9999 -9999 -9999 -9999 -9999 -9999 -9999 -9999 -9999 -9999 -9999 -9999 -9999 -9999 -9999 -9999 -9999 -9999 -9999 -9999 -9999 -9999 -9999 -9999 -9999 -9999 -9999 -9999 -9999 -9999 -9999 -9999 -9999 -9999 -9999 -9999 -9999 -9999 -9999 -9999 -9999 -9999 -9999 -9999 -9999 -9999 -9999 -9999 -9999 -9999 -9999 -9999 -9999 -9999 -9999 -9999 -9999 -9999 -9999 -9999 -9999 -9999 -9999 -9999 -9999 -9999 -9999 -9999 -9999 -9999 -9999 -9999 -9999 -9999 -9999 -9999 -9999 -9999 -9999 -9999 -9999 -9999 -9999 -9999 -9999 -0.05086446 -0.03515457 -0.04076863 -0.07688486 -0.07000184 -0.07342531 -0.07582337 -0.06577893 -0.01089759 -0.02686533 -0.01944638 -0.02594778 -0.03851907 0.001993338 0.01667221 0.01088115 -0.001327192 0.004369976 0.0109074 -0.00590157 -0.01767996 -0.01546456 -0.03831031 -0.05620009 -0.0521461 -0.06152485 -0.06311105 -0.08879435 -0.1341668 -0.1583883 -0.142629 -0.1389595 -0.1528265 -0.1877773 -0.1931307 -0.1620685 -0.1628724 -0.1944416 -0.1738273 -0.2011168 -0.2120209 -0.2135486 -0.2002203 -0.2107655 -0.2696383 -0.293063 -0.3051978 -0.2937365 -0.2902688 -0.3526784 -0.3452933 -0.3424132 -0.3553457 -0.3476816 -0.3559589 -0.364264 -0.370537 -0.3690315 -0.4162352 -0.4663329 -0.4984243 -0.5150281 -0.5149406 -0.5278307 -0.5730113 -0.5851336 -0.590802 -0.6307225 -0.6461728 -0.6988159 -0.7346488 -0.7450138 -0.8189498 -0.8247051 -0.8286664 -9999 -9999 -9999 -9999 -9999 -9999 -9999 -9999 -9999 -9999 -9999 -9999 -9999 -9999 -9999 -9999 -9999 -9999 -9999 -9999 -9999 -9999 -9999 -9999 -9999 -9999 -9999 -9999 -9999 -9999 -9999 -9999 -9999 -9999 -9999 -9999 -9999 -9999 -9999 -9999 -9999 -9999 -9999 -9999 -9999 -9999 -9999 -9999 -9999 -9999 -9999 -9999 -9999 -9999 -9999 -9999 -9999 -9999 -9999 -9999 -9999 -9999 -9999 -9999 -9999 -9999 -9999 -9999 -9999 -9999 -9999 -9999 -9999 -9999 -9999 -9999 -9999 -9999 -9999 -9999 -9999 -9999 -9999 -9999 -9999 -9999 -9999 -9999 -9999 -9999 -9999 -9999 -9999 -9999 -9999 -9999 -9999 -9999 -9999 -9999 -9999 -9999 -9999 -9999 -9999 -9999 -9999 -9999 -9999 -9999 -9999 
-9999 -9999 -9999 -9999 -9999 -9999 -9999 -9999 -9999 -9999 -9999 -9999 -9999 -9999 -9999 -9999 -9999 -9999 -9999 -9999 -9999 -9999 -9999 -9999 -9999 -9999 -9999 -9999 -9999 -9999 -9999 -9999 -9999 -9999 -9999 -9999 -9999 -9999 -9999 -9999 -9999 -9999 -9999 -9999 -9999 -9999 -9999 -9999 -9999 -9999 -9999 -9999 -9999 -9999 -9999 -9999 -9999 -9999 -9999 -9999 -9999 -9999 -9999 -9999 -9999 -9999 -9999 -9999 -9999 -9999 -9999 -9999 -9999 -9999 -9999 -9999 -9999 -9999 -9999 -9999 -9999 -9999 -9999 -9999 -9999 -9999 -9999 -9999 -9999 -9999 -9999 -9999 -9999 -9999 -9999 -9999 -9999 -9999 -9999 -9999 -9999 -9999 -9999 -9999 -9999 -9999 -9999 -9999 -9999 -9999 1.340608 1.32857 1.320951 1.348607 1.3474 1.346936 1.324582 1.323768 1.32391 1.325377 1.287888 1.289205 1.291658 1.264643 1.257496 1.253169 1.239337 1.239465 1.24505 1.240886 1.235153 1.220658 1.221275 1.170108 1.14902 1.130824 1.130139 1.130898 1.118158 1.02265 0.9945022 1.007938 1.006946 0.997057 0.9435928 0.9279413 0.9384058 0.953396 0.9252672 0.9305726 0.9166594 0.8993942 0.8844134 0.8874837 0.8698674 0.8424637 0.8421804 0.8408796 0.8503753 0.8513312 0.8226526 0.8156502 0.8003198 0.7770525 0.792266 0.7870861 0.7596375 0.7594503 0.758317 0.7544699 0.7132589 0.7097224 0.7052178 0.6887571 0.650961 0.6489823 0.6407636 0.6403387 0.635175 0.6326512 0.6051542 0.6041204 0.6041217 0.5976818 0.5869322 0.5855157 0.5882124 0.5874529 0.5602062 0.5566627 0.5588108 0.5605727 -9999 -9999 -9999 -9999 -9999 -9999 -9999 -9999 -9999 -9999 -9999 -9999 -9999 -9999 -9999 -9999 -9999 -9999 -9999 -9999 -9999 -9999 -9999 -9999 -9999 -9999 -9999 -9999 -9999 -9999 -9999 -9999 -9999 -9999 -9999 -9999 -9999 -9999 -9999 -9999 -9999 -9999 -9999 -9999 -9999 -9999 -9999 -9999 -9999 -9999 -9999 -9999 -9999 -9999 -9999 -9999 -9999 -9999 -9999 -9999 -9999 -9999 -9999 -9999 -9999 -9999 -9999 -9999 -9999 -9999 -9999 -9999 -9999 -9999 -9999 -9999 -9999 -9999 -9999 -9999 -9999 -9999 -9999 -9999 -9999 -9999 -9999 -9999 -9999 -9999 -9999 -9999 -9999 -9999 -9999 -9999 -9999 -9999 -9999 -9999 -9999 -9999 -9999 -9999 -9999 -9999 -9999 -9999 -9999 -9999 -9999 -9999 -9999 -9999 -9999 -9999 -9999 -9999 -9999 -9999 -9999 -9999 -9999 -9999 -9999 -9999 -9999 -9999 -9999 -9999 -9999 -9999 -9999 -9999 -9999 -9999 -9999 -9999 -9999 -9999 -9999 -9999 -9999 -9999 -9999 -9999 -9999 -9999 -9999 -9999 -9999 -9999 -9999 -9999 -9999 -9999 -9999 -9999 -9999 -9999 -9999 -9999 -9999 -9999 -9999 -9999 -9999 -9999 -9999 -9999 -9999 -9999 -9999 -9999 -9999 -9999 -9999 -9999 -9999 -9999 -9999 -9999 -9999 -9999 -9999 -9999 -9999 -9999 -9999 -9999 -9999 -9999 -9999 -9999 -9999 -9999 -9999 -9999 -9999 -9999 -9999 -9999 -9999 -9999 -9999 -9999 -9999 -9999 -9999 -9999 -9999 -9999 -9999 -9999 -9999 -9999 -9999 -9999 -9999 -9999 -9999 -9999 -9999 -9999 -9999 -9999 -9999 -9999 -9999 -9999 -9999 -9999 -9999 -9999 -9999 -9999 -9999 -9999 -9999 -9999 -9999 -9999 -9999 -9999 -9999 -9999 -9999 -9999 -9999 -9999 -9999 -9999 -9999 -9999 -9999 -9999 -9999 -9999 -9999 -9999 -9999 -9999 -9999 -9999 -9999 -9999 -9999 -9999 -9999 -9999 -9999 -9999 -9999 -9999 -9999 -9999 -9999 -9999 -9999 -9999 -9999 -9999 -9999 -9999 -9999 -9999 -9999 -9999 -9999 -9999 -9999 -9999 -9999 -9999 -9999 -0.1718361 -0.1604183 -0.1752707 -0.1257048 -0.1288204 -0.09114004 -0.08106837 -0.03204671 -0.04144581 -0.04276878 -0.05029532 -0.01047607 -0.05212408 -0.04844462 -0.01268091 -0.002941669 0.01708202 0.009989666 0.009473708 0.02701625 0.02812931 0.06970958 0.0103621 0.04898284 0.06868397 0.02554674 0.04033581 0.04311855 0.02265257 -0.00865612 0.0248554 -0.03583768 -0.02747398 -0.0525879 -0.05572536 -0.06964741 -0.1102305 -0.1151462 -0.1116085 -0.1387561 -0.1263568 -0.1436334 -0.1662754 -0.1418423 -0.1037002 -0.1432681 -0.1416083 -0.1455749 -0.1540195 -0.1436542 -0.1378949 -0.1524463 -0.1859954 -0.198752 -0.1968482 -0.2045694 -0.2449182 -0.2430758 -0.2496132 -0.2535155 -0.2456175 -0.2931543 -0.3044679 -0.3367091 -0.3551767 -0.4043497 -0.4358408 -0.443076 -0.4449308 -0.4811338 -0.4938971 -0.5017973 -0.5466259 -0.5546893 -0.5980221 -0.6032934 -0.6571208 -0.6746263 -0.7066 -0.718506 -0.7436768 -0.7774311 -9999 -9999 -9999 -9999 -9999 -9999 -9999 -9999 -9999 -9999 -9999 -9999 -9999 -9999 -9999 -9999 -9999 -9999 -9999 -9999 -9999 -9999 -9999 -9999 -9999 -9999 -9999 -9999 -9999 -9999 -9999 -9999 -9999 -9999 -9999 -9999 -9999 -9999 -9999 -9999 -9999 -9999 -9999 -9999 -9999 -9999 -9999 -9999 -9999 -9999 -9999 -9999 -9999 -9999 -9999 -9999 -9999 -9999 -9999 -9999 -9999 -9999 -9999 -9999 -9999 -9999 -9999 -9999 -9999 -9999 -9999 -9999 -9999 -9999 -9999 -9999 -9999 -9999 -9999 -9999 -9999 -9999 -9999 -9999 -9999 -9999 -9999 -9999 -9999 -9999 -9999 -9999 -9999 -9999 -9999 -9999 -9999 -9999 -9999 -9999 -9999 -9999 -9999 -9999 -9999 -9999 -9999 -9999 -9999 -9999 -9999 
-9999 -9999 -9999 -9999 -9999 -9999 -9999 -9999 -9999 -9999 -9999 -9999 -9999 -9999 -9999 -9999 -9999 -9999 -9999 -9999 -9999 -9999 -9999 -9999 -9999 -9999 -9999 -9999 -9999 -9999 -9999 -9999 -9999 -9999 -9999 -9999 -9999 -9999 -9999 -9999 -9999 -9999 -9999 -9999 -9999 -9999 -9999 -9999 -9999 -9999 -9999 -9999 -9999 -9999 -9999 -9999 -9999 -9999 -9999 -9999 -9999 -9999 -9999 -9999 -9999 -9999 -9999 -9999 -9999 -9999 -9999 -9999 -9999 -9999 -9999 -9999 -9999 -9999 -9999 -9999 -9999 -9999 -9999 -9999 -9999 -9999 -9999 -9999 -9999 -9999 -9999 -9999 -9999 -9999 -9999 -9999 -9999 -9999 -9999 -9999 -9999 -9999 -9999 -9999 -9999 -9999 -9999 -9999 -9999 -9999 1.347147 1.346901 1.350228 1.356504 1.357251 1.359026 1.341703 1.314189 1.317329 1.320303 1.30236 1.286273 1.276361 1.273439 1.259063 1.247923 1.243252 1.250986 1.240151 1.237354 1.223426 1.219316 1.170198 1.165404 1.149929 1.14735 1.123846 1.079417 1.079184 1.024103 1.024766 1.032706 1.022253 0.9951789 0.9884221 0.9900343 0.9910232 0.9410739 0.9408132 0.9509568 0.9378644 0.9319695 0.8913423 0.886994 0.8742202 0.862294 0.8500504 0.844607 0.857658 0.8295011 0.8007514 0.8022403 0.8080449 0.7852783 0.78561 0.7621919 0.7583031 0.7610589 0.7549136 0.7541542 0.7263705 0.7070102 0.7019937 0.7087898 0.6822814 0.6827126 0.6588076 0.6564961 0.6533203 0.6486233 0.6381765 0.632098 0.6287717 0.5905073 0.590604 0.5881958 0.5825859 0.5910549 0.570323 0.5614905 0.5616322 0.5643946 0.5414844 0.5369317 0.5340541 0.5278686 0.5292145 0.5287895 0.5154815 0.5298322 -9999 -9999 -9999 -9999 -9999 -9999 -9999 -9999 -9999 -9999 -9999 -9999 -9999 -9999 -9999 -9999 -9999 -9999 -9999 -9999 -9999 -9999 -9999 -9999 -9999 -9999 -9999 -9999 -9999 -9999 -9999 -9999 -9999 -9999 -9999 -9999 -9999 -9999 -9999 -9999 -9999 -9999 -9999 -9999 -9999 -9999 -9999 -9999 -9999 -9999 -9999 -9999 -9999 -9999 -9999 -9999 -9999 -9999 -9999 -9999 -9999 -9999 -9999 -9999 -9999 -9999 -9999 -9999 -9999 -9999 -9999 -9999 -9999 -9999 -9999 -9999 -9999 -9999 -9999 -9999 -9999 -9999 -9999 -9999 -9999 -9999 -9999 -9999 -9999 -9999 -9999 -9999 -9999 -9999 -9999 -9999 -9999 -9999 -9999 -9999 -9999 -9999 -9999 -9999 -9999 -9999 -9999 -9999 -9999 -9999 -9999 -9999 -9999 -9999 -9999 -9999 -9999 -9999 -9999 -9999 -9999 -9999 -9999 -9999 -9999 -9999 -9999 -9999 -9999 -9999 -9999 -9999 -9999 -9999 -9999 -9999 -9999 -9999 -9999 -9999 -9999 -9999 -9999 -9999 -9999 -9999 -9999 -9999 -9999 -9999 -9999 -9999 -9999 -9999 -9999 -9999 -9999 -9999 -9999 -9999 -9999 -9999 -9999 -9999 -9999 -9999 -9999 -9999 -9999 -9999 -9999 -9999 -9999 -9999 -9999 -9999 -9999 -9999 -9999 -9999 -9999 -9999 -9999 -9999 -9999 -9999 -9999 -9999 -9999 -9999 -9999 -9999 -9999 -9999 -9999 -9999 -9999 -9999 -9999 -9999 -9999 -9999 -9999 -9999 -9999 -9999 -9999 -9999 -9999 -9999 -9999 -9999 -9999 -9999 -9999 -9999 -9999 -9999 -9999 -9999 -9999 -9999 -9999 -9999 -9999 -9999 -9999 -9999 -9999 -9999 -9999 -9999 -9999 -9999 -9999 -9999 -9999 -9999 -9999 -9999 -9999 -9999 -9999 -9999 -9999 -9999 -9999 -9999 -9999 -9999 -9999 -9999 -9999 -9999 -9999 -9999 -9999 -9999 -9999 -9999 -9999 -9999 -9999 -9999 -9999 -9999 -9999 -9999 -9999 -9999 -9999 -9999 -9999 -9999 -9999 -9999 -9999 -9999 -9999 -0.3045832 -0.2557502 -0.2289211 -0.2329619 -0.2406013 -0.1923375 -0.1897678 -0.1504787 -0.1555456 -0.137916 -0.1635428 -0.1186929 -0.1303726 -0.08065502 -0.0807974 -0.02775395 -0.04168556 -0.02446605 0.005734853 -0.007195644 -0.0002462447 -0.0005404023 0.00930948 0.03734441 0.03318832 0.04071828 0.04410768 0.07420722 0.08326998 0.08422232 0.1058218 0.07936605 0.07911306 0.08048639 0.06215226 0.06844529 0.06412417 0.03486913 0.03908977 0.004930705 0.03320233 -0.03727898 -0.01870861 -0.04241121 -0.04660603 -0.05328591 -0.1378947 -0.1089117 -0.1111161 -0.1128587 -0.1284538 -0.1517327 -0.08517622 -0.1348706 -0.1670808 -0.1619324 -0.1246583 -0.1592612 -0.1723935 -0.1745991 -0.1719546 -0.2203113 -0.2342706 -0.165861 -0.191646 -0.2147578 -0.235338 -0.2618959 -0.2681862 -0.2622896 -0.3054782 -0.3088282 -0.3209387 -0.3652995 -0.3987298 -0.4060043 -0.4085947 -0.4357537 -0.4675143 -0.4487355 -0.4757444 -0.5136594 -0.5193201 -0.5688219 -0.5860687 -0.6296971 -0.642958 -0.6534387 -0.703617 -0.7106488 -9999 -9999 -9999 -9999 -9999 -9999 -9999 -9999 -9999 -9999 -9999 -9999 -9999 -9999 -9999 -9999 -9999 -9999 -9999 -9999 -9999 -9999 -9999 -9999 -9999 -9999 -9999 -9999 -9999 -9999 -9999 -9999 -9999 -9999 -9999 -9999 -9999 -9999 -9999 -9999 -9999 -9999 -9999 -9999 -9999 -9999 -9999 -9999 -9999 -9999 -9999 -9999 -9999 -9999 -9999 -9999 -9999 -9999 -9999 -9999 -9999 -9999 -9999 -9999 -9999 -9999 -9999 -9999 -9999 -9999 -9999 -9999 -9999 -9999 -9999 -9999 -9999 -9999 -9999 -9999 -9999 -9999 -9999 -9999 -9999 -9999 -9999 -9999 -9999 -9999 -9999 -9999 -9999 -9999 -9999 -9999 -9999 -9999 -9999 -9999 -9999 -9999 -9999 -9999 -9999 -9999 -9999 -9999 -9999 -9999 -9999 
-9999 -9999 -9999 -9999 -9999 -9999 -9999 -9999 -9999 -9999 -9999 -9999 -9999 -9999 -9999 -9999 -9999 -9999 -9999 -9999 -9999 -9999 -9999 -9999 -9999 -9999 -9999 -9999 -9999 -9999 -9999 -9999 -9999 -9999 -9999 -9999 -9999 -9999 -9999 -9999 -9999 -9999 -9999 -9999 -9999 -9999 -9999 -9999 -9999 -9999 -9999 -9999 -9999 -9999 -9999 -9999 -9999 -9999 -9999 -9999 -9999 -9999 -9999 -9999 -9999 -9999 -9999 -9999 -9999 -9999 -9999 -9999 -9999 -9999 -9999 -9999 -9999 -9999 -9999 -9999 -9999 -9999 -9999 -9999 -9999 -9999 -9999 -9999 -9999 -9999 -9999 -9999 -9999 -9999 -9999 -9999 -9999 -9999 -9999 -9999 -9999 -9999 -9999 -9999 -9999 -9999 -9999 -9999 -9999 -9999 1.359035 1.346823 1.366366 1.33296 1.358096 1.358215 1.331245 1.311469 1.318566 1.314642 1.307842 1.29212 1.296624 1.284096 1.279122 1.270442 1.256423 1.26573 1.243823 1.239763 1.23488 1.211047 1.180908 1.17667 1.147292 1.152085 1.135051 1.133254 1.135052 1.106049 1.101817 1.071807 1.04166 1.029349 0.990356 0.9947982 0.9840533 0.9630436 0.9483255 0.9507847 0.9454501 0.9349189 0.9370653 0.8849761 0.8662291 0.8582016 0.8636588 0.861888 0.8617463 0.8599178 0.8020776 0.8012461 0.7983268 0.8166531 0.8079739 0.7673562 0.7635081 0.7624716 0.738651 0.7275795 0.7277644 0.7260195 0.7059281 0.7055031 0.703566 0.6727626 0.6690204 0.6437466 0.6469142 0.6363643 0.6425701 0.6382105 0.6364768 0.6174046 0.6037747 0.5843218 0.5967285 0.5906205 0.5830449 0.5590047 0.5527133 0.565922 0.5688658 0.5546666 0.5418335 0.5381295 0.5323992 0.5322575 0.5268518 0.5259569 0.5510231 0.5242121 0.5267771 0.5431176 0.5396538 0.5357376 0.541837 0.5298369 -9999 -9999 -9999 -9999 -9999 -9999 -9999 -9999 -9999 -9999 -9999 -9999 -9999 -9999 -9999 -9999 -9999 -9999 -9999 -9999 -9999 -9999 -9999 -9999 -9999 -9999 -9999 -9999 -9999 -9999 -9999 -9999 -9999 -9999 -9999 -9999 -9999 -9999 -9999 -9999 -9999 -9999 -9999 -9999 -9999 -9999 -9999 -9999 -9999 -9999 -9999 -9999 -9999 -9999 -9999 -9999 -9999 -9999 -9999 -9999 -9999 -9999 -9999 -9999 -9999 -9999 -9999 -9999 -9999 -9999 -9999 -9999 -9999 -9999 -9999 -9999 -9999 -9999 -9999 -9999 -9999 -9999 -9999 -9999 -9999 -9999 -9999 -9999 -9999 -9999 -9999 -9999 -9999 -9999 -9999 -9999 -9999 -9999 -9999 -9999 -9999 -9999 -9999 -9999 -9999 -9999 -9999 -9999 -9999 -9999 -9999 -9999 -9999 -9999 -9999 -9999 -9999 -9999 -9999 -9999 -9999 -9999 -9999 -9999 -9999 -9999 -9999 -9999 -9999 -9999 -9999 -9999 -9999 -9999 -9999 -9999 -9999 -9999 -9999 -9999 -9999 -9999 -9999 -9999 -9999 -9999 -9999 -9999 -9999 -9999 -9999 -9999 -9999 -9999 -9999 -9999 -9999 -9999 -9999 -9999 -9999 -9999 -9999 -9999 -9999 -9999 -9999 -9999 -9999 -9999 -9999 -9999 -9999 -9999 -9999 -9999 -9999 -9999 -9999 -9999 -9999 -9999 -9999 -9999 -9999 -9999 -9999 -9999 -9999 -9999 -9999 -9999 -9999 -9999 -9999 -9999 -9999 -9999 -9999 -9999 -9999 -9999 -9999 -9999 -9999 -9999 -9999 -9999 -9999 -9999 -9999 -9999 -9999 -9999 -9999 -9999 -9999 -9999 -9999 -9999 -9999 -9999 -9999 -9999 -9999 -9999 -9999 -9999 -9999 -9999 -9999 -9999 -9999 -9999 -9999 -9999 -9999 -9999 -9999 -9999 -9999 -9999 -9999 -9999 -9999 -9999 -9999 -9999 -9999 -9999 -9999 -9999 -9999 -9999 -9999 -9999 -9999 -9999 -9999 -9999 -9999 -9999 -9999 -0.3294214 -0.2635989 -0.3254572 -0.2661521 -0.2773459 -0.2438518 -0.2487859 -0.264047 -0.2605566 -0.2824016 -0.2056448 -0.2058768 -0.1763015 -0.1679428 -0.1611979 -0.1355378 -0.1382716 -0.1442254 -0.09869266 -0.1120946 -0.1152214 -0.05409621 -0.0640887 -0.03010806 -0.02292314 0.01066163 0.01168381 0.009365167 0.02619545 0.03625626 0.0326072 0.0522575 0.06225744 0.07513103 0.05562826 0.08476286 0.08998072 0.07516636 0.1046291 0.1112926 0.09286003 0.101979 0.08132785 0.095244 0.07424717 0.06902678 0.05051631 0.04565776 0.0525723 0.04906078 -0.01352308 0.01323105 0.009653398 -0.02773364 -0.06331357 -0.1000282 -0.04266861 -0.05725925 -0.08465236 -0.08978435 -0.08749453 -0.1057176 -0.1350921 -0.1029032 -0.1497923 -0.1517963 -0.1404897 -0.1536974 -0.187247 -0.1983011 -0.2307848 -0.1890724 -0.2228576 -0.2025726 -0.2027242 -0.2400932 -0.2809632 -0.2868319 -0.3240164 -0.2867333 -0.2911015 -0.3385892 -0.3384084 -0.3408935 -0.3815912 -0.4135155 -0.4202687 -0.4204031 -0.4318844 -0.4392585 -0.4900998 -0.5022565 -0.5339933 -0.5391508 -0.5590392 -0.6175516 -0.6335017 -0.6483556 -0.6799688 -9999 -9999 -9999 -9999 -9999 -9999 -9999 -9999 -9999 -9999 -9999 -9999 -9999 -9999 -9999 -9999 -9999 -9999 -9999 -9999 -9999 -9999 -9999 -9999 -9999 -9999 -9999 -9999 -9999 -9999 -9999 -9999 -9999 -9999 -9999 -9999 -9999 -9999 -9999 -9999 -9999 -9999 -9999 -9999 -9999 -9999 -9999 -9999 -9999 -9999 -9999 -9999 -9999 -9999 -9999 -9999 -9999 -9999 -9999 -9999 -9999 -9999 -9999 -9999 -9999 -9999 -9999 -9999 -9999 -9999 -9999 -9999 -9999 -9999 -9999 -9999 -9999 -9999 -9999 -9999 -9999 -9999 -9999 -9999 -9999 -9999 -9999 -9999 -9999 -9999 -9999 -9999 -9999 -9999 -9999 -9999 -9999 -9999 -9999 -9999 -9999 -9999 -9999 -9999 -9999 -9999 -9999 -9999 -9999 -9999 
-9999 -9999 -9999 -9999 -9999 -9999 -9999 -9999 -9999 -9999 -9999 -9999 -9999 -9999 -9999 -9999 -9999 -9999 -9999 -9999 -9999 -9999 -9999 -9999 -9999 -9999 -9999 -9999 -9999 -9999 -9999 -9999 -9999 -9999 -9999 -9999 -9999 -9999 -9999 -9999 -9999 -9999 -9999 -9999 -9999 -9999 -9999 -9999 -9999 -9999 -9999 -9999 -9999 -9999 -9999 -9999 -9999 -9999 -9999 -9999 -9999 -9999 -9999 -9999 -9999 -9999 -9999 -9999 -9999 -9999 -9999 -9999 -9999 -9999 -9999 -9999 -9999 -9999 -9999 -9999 -9999 -9999 -9999 -9999 -9999 -9999 -9999 -9999 -9999 -9999 -9999 -9999 -9999 -9999 -9999 -9999 -9999 -9999 -9999 -9999 -9999 -9999 -9999 -9999 -9999 -9999 -9999 -9999 -9999 1.376919 1.377061 1.359758 1.356928 1.350597 1.335587 1.340296 1.311561 1.310463 1.274943 1.310004 1.313783 1.295424 1.280884 1.295253 1.281637 1.282673 1.273322 1.269586 1.269728 1.255686 1.254859 1.237043 1.219983 1.166309 1.172438 1.15128 1.153876 1.157253 1.148193 1.14476 1.137952 1.068226 1.084243 1.031832 0.9969562 0.9953131 0.9925057 0.9850929 0.9463422 0.9629744 0.952776 0.9300079 0.9239935 0.8858697 0.8850708 0.8643709 0.8538711 0.869697 0.8277913 0.8127227 0.8057463 0.8071932 0.8073349 0.8094528 0.8100706 0.8060879 0.7722683 0.7653279 0.7454424 0.7334739 0.7433175 0.7216084 0.7288377 0.7230796 0.7165479 0.6738958 0.6727626 0.6721959 0.6707344 0.6470791 0.6274805 0.6346251 0.607044 0.6054885 0.6049219 0.6019993 0.5900712 0.602329 0.598861 0.5932326 0.5721757 0.5710425 0.5714675 0.5710425 0.5563027 0.5429122 0.5671433 0.578995 0.5713787 0.5708121 0.5602131 0.5523689 0.5528389 0.5445281 0.5445792 0.5507235 0.5438599 0.5301333 0.5304166 0.5187321 0.5166604 0.5129328 0.5018339 0.5029671 0.5302479 0.5197155 0.5177323 -9999 -9999 -9999 -9999 -9999 -9999 -9999 -9999 -9999 -9999 -9999 -9999 -9999 -9999 -9999 -9999 -9999 -9999 -9999 -9999 -9999 -9999 -9999 -9999 -9999 -9999 -9999 -9999 -9999 -9999 -9999 -9999 -9999 -9999 -9999 -9999 -9999 -9999 -9999 -9999 -9999 -9999 -9999 -9999 -9999 -9999 -9999 -9999 -9999 -9999 -9999 -9999 -9999 -9999 -9999 -9999 -9999 -9999 -9999 -9999 -9999 -9999 -9999 -9999 -9999 -9999 -9999 -9999 -9999 -9999 -9999 -9999 -9999 -9999 -9999 -9999 -9999 -9999 -9999 -9999 -9999 -9999 -9999 -9999 -9999 -9999 -9999 -9999 -9999 -9999 -9999 -9999 -9999 -9999 -9999 -9999 -9999 -9999 -9999 -9999 -9999 -9999 -9999 -9999 -9999 -9999 -9999 -9999 -9999 -9999 -9999 -9999 -9999 -9999 -9999 -9999 -9999 -9999 -9999 -9999 -9999 -9999 -9999 -9999 -9999 -9999 -9999 -9999 -9999 -9999 -9999 -9999 -9999 -9999 -9999 -9999 -9999 -9999 -9999 -9999 -9999 -9999 -9999 -9999 -9999 -9999 -9999 -9999 -9999 -9999 -9999 -9999 -9999 -9999 -9999 -9999 -9999 -9999 -9999 -9999 -9999 -9999 -9999 -9999 -9999 -9999 -9999 -9999 -9999 -9999 -9999 -9999 -9999 -9999 -9999 -9999 -9999 -9999 -9999 -9999 -9999 -9999 -9999 -9999 -9999 -9999 -9999 -9999 -9999 -9999 -9999 -9999 -9999 -9999 -9999 -9999 -9999 -9999 -9999 -9999 -9999 -9999 -9999 -9999 -9999 -9999 -9999 -9999 -9999 -9999 -9999 -9999 -9999 -9999 -9999 -9999 -9999 -9999 -9999 -9999 -9999 -9999 -9999 -9999 -9999 -9999 -9999 -9999 -9999 -9999 -9999 -9999 -9999 -9999 -9999 -9999 -9999 -9999 -9999 -9999 -9999 -9999 -9999 -9999 -9999 -0.2075895 -0.2256373 -0.2272378 -0.2256109 -0.2342012 -0.2438523 -0.2781168 -0.2612064 -0.2993038 -0.3014801 -0.2941128 -0.263533 -0.3141634 -0.2876785 -0.2707166 -0.2462693 -0.2398336 -0.2391406 -0.2492924 -0.2025409 -0.1858767 -0.1776511 -0.1576082 -0.1282432 -0.1353468 -0.1242757 -0.1301857 -0.09100182 -0.06018341 -0.06043753 -0.04238989 -0.04546492 -0.02632921 -0.02058568 0.03764543 0.0353143 0.0328843 0.06697555 0.08453955 0.07630195 0.08407682 0.1133306 0.1147376 0.1171026 0.1024948 0.116944 0.1014845 0.1124963 0.1125495 0.1541318 0.1558422 0.1109466 0.09233847 0.09121089 0.09298814 0.06752084 0.07653545 0.0848422 0.06351209 0.05619554 0.0453803 0.03713931 0.0327201 -0.02031415 -0.0678321 -0.03348414 -0.02175889 -0.06000978 -0.08385634 -0.1273409 -0.0427754 -0.06864133 -0.09352571 -0.07954762 -0.136305 -0.09259567 -0.1321056 -0.1297719 -0.1624421 -0.1399583 -0.1685416 -0.1571781 -0.1795662 -0.1779348 -0.212166 -0.2177435 -0.2214876 -0.2603787 -0.3177678 -0.2500365 -0.2557167 -0.3078145 -0.3003902 -0.3543016 -0.3573608 -0.3586326 -0.3548069 -0.3750103 -0.4048766 -0.3972832 -0.4080172 -0.4638883 -0.4993062 -0.5205582 -0.529822 -0.5889073 -0.5914824 -0.6033302 -9999 -9999 -9999 -9999 -9999 -9999 -9999 -9999 -9999 -9999 -9999 -9999 -9999 -9999 -9999 -9999 -9999 -9999 -9999 -9999 -9999 -9999 -9999 -9999 -9999 -9999 -9999 -9999 -9999 -9999 -9999 -9999 -9999 -9999 -9999 -9999 -9999 -9999 -9999 -9999 -9999 -9999 -9999 -9999 -9999 -9999 -9999 -9999 -9999 -9999 -9999 -9999 -9999 -9999 -9999 -9999 -9999 -9999 -9999 -9999 -9999 -9999 -9999 -9999 -9999 -9999 -9999 -9999 -9999 -9999 -9999 -9999 -9999 -9999 -9999 -9999 -9999 -9999 -9999 -9999 -9999 -9999 -9999 -9999 -9999 -9999 -9999 -9999 -9999 -9999 -9999 -9999 -9999 -9999 -9999 -9999 -9999 -9999 -9999 -9999 -9999 -9999 -9999 -9999 -9999 -9999 -9999 -9999 -9999 -9999 
-9999 -9999 -9999 -9999 -9999 -9999 -9999 -9999 -9999 -9999 -9999 -9999 -9999 -9999 -9999 -9999 -9999 -9999 -9999 -9999 -9999 -9999 -9999 -9999 -9999 -9999 -9999 -9999 -9999 -9999 -9999 -9999 -9999 -9999 -9999 -9999 -9999 -9999 -9999 -9999 -9999 -9999 -9999 -9999 -9999 -9999 -9999 -9999 -9999 -9999 -9999 -9999 -9999 -9999 -9999 -9999 -9999 -9999 -9999 -9999 -9999 -9999 -9999 -9999 -9999 -9999 -9999 -9999 -9999 -9999 -9999 -9999 -9999 -9999 -9999 -9999 -9999 -9999 -9999 -9999 -9999 -9999 -9999 -9999 -9999 -9999 -9999 -9999 -9999 -9999 -9999 -9999 -9999 -9999 -9999 -9999 -9999 -9999 -9999 -9999 -9999 -9999 -9999 -9999 -9999 -9999 -9999 -9999 -9999 1.351375 1.32627 1.308593 1.356279 1.362006 1.323069 1.343983 1.339626 1.340831 1.321102 1.319865 1.309313 1.309952 1.296426 1.29709 1.29242 1.291995 1.286455 1.2634 1.261744 1.230927 1.234622 1.239843 1.178509 1.166568 1.17697 1.15012 1.14889 1.150783 1.151066 1.150358 1.151184 1.106917 1.05238 1.043265 1.014817 0.9978655 1.003916 1.002097 0.9676605 0.9509719 0.956944 0.9524437 0.9296948 0.8941352 0.8861977 0.890449 0.8652275 0.8714274 0.8689298 0.8133105 0.8118939 0.8087998 0.8171756 0.8111508 0.8102109 0.781198 0.7714143 0.7698591 0.7459062 0.7461228 0.744899 0.7432658 0.7423232 0.7418083 0.7257368 0.7218497 0.6831658 0.681891 0.681466 0.6556265 0.6358434 0.6455266 0.623738 0.608241 0.6088076 0.6070178 0.591541 0.5971297 0.608145 0.6074601 0.6104825 0.5857397 0.576154 0.5744731 0.5749008 0.5762962 0.6097465 0.5830863 0.5487511 0.5775037 0.5677393 0.5649095 0.5627158 0.5768675 0.5568879 0.5607553 0.5594804 0.5540686 0.5402003 0.5333367 0.5307805 0.5305421 0.5290806 0.5439046 0.5229405 0.5171276 0.5060513 0.5059097 0.4914485 0.4894962 0.4985031 0.5011946 0.5145163 0.505273 0.5026782 0.4847253 -9999 -9999 -9999 -9999 -9999 -9999 -9999 -9999 -9999 -9999 -9999 -9999 -9999 -9999 -9999 -9999 -9999 -9999 -9999 -9999 -9999 -9999 -9999 -9999 -9999 -9999 -9999 -9999 -9999 -9999 -9999 -9999 -9999 -9999 -9999 -9999 -9999 -9999 -9999 -9999 -9999 -9999 -9999 -9999 -9999 -9999 -9999 -9999 -9999 -9999 -9999 -9999 -9999 -9999 -9999 -9999 -9999 -9999 -9999 -9999 -9999 -9999 -9999 -9999 -9999 -9999 -9999 -9999 -9999 -9999 -9999 -9999 -9999 -9999 -9999 -9999 -9999 -9999 -9999 -9999 -9999 -9999 -9999 -9999 -9999 -9999 -9999 -9999 -9999 -9999 -9999 -9999 -9999 -9999 -9999 -9999 -9999 -9999 -9999 -9999 -9999 -9999 -9999 -9999 -9999 -9999 -9999 -9999 -9999 -9999 -9999 -9999 -9999 -9999 -9999 -9999 -9999 -9999 -9999 -9999 -9999 -9999 -9999 -9999 -9999 -9999 -9999 -9999 -9999 -9999 -9999 -9999 -9999 -9999 -9999 -9999 -9999 -9999 -9999 -9999 -9999 -9999 -9999 -9999 -9999 -9999 -9999 -9999 -9999 -9999 -9999 -9999 -9999 -9999 -9999 -9999 -9999 -9999 -9999 -9999 -9999 -9999 -9999 -9999 -9999 -9999 -9999 -9999 -9999 -9999 -9999 -9999 -9999 -9999 -9999 -9999 -9999 -9999 -9999 -9999 -9999 -9999 -9999 -9999 -9999 -9999 -9999 -9999 -9999 -9999 -9999 -9999 -9999 -9999 -9999 -9999 -9999 -9999 -9999 -9999 -9999 -9999 -9999 -9999 -9999 -9999 -9999 -9999 -9999 -9999 -9999 -9999 -9999 -9999 -9999 -9999 -9999 -9999 -9999 -9999 -9999 -9999 -9999 -9999 -9999 -9999 -9999 -0.2063697 -0.2116985 -0.2162443 -0.1928789 -0.1904882 -0.1801467 -0.1900254 -0.2320643 -0.1999984 -0.1943751 -0.2050645 -0.2059371 -0.2234002 -0.2185554 -0.2259549 -0.2419747 -0.2691009 -0.2789687 -0.2569717 -0.2970118 -0.2325849 -0.2586592 -0.3027493 -0.281832 -0.2693102 -0.2510841 -0.2324746 -0.1951547 -0.190568 -0.2030029 -0.1636288 -0.1452827 -0.1216331 -0.1191904 -0.1248049 -0.08414426 -0.03865071 -0.05387371 -0.03188074 -0.01751166 0.004154127 -0.001482417 0.05415204 0.05345458 0.04864507 0.07308216 0.07750394 0.09780723 0.08452398 0.1372828 0.1217202 0.1313279 0.1142213 0.1626847 0.139136 0.1272867 0.1256885 0.1457715 0.1750651 0.1647712 0.1632511 0.168051 0.1226032 0.11707 0.09268791 0.09470943 0.0922325 0.07339142 0.09983466 0.08851947 0.1107412 0.10832 0.08820102 0.0436388 0.03157939 0.03456043 0.02136957 -0.04995094 -0.03730518 -0.05511215 -0.04798985 -0.05361112 -0.07699779 -0.07664286 -0.1029779 -0.07974429 -0.08104378 -0.1083436 -0.09205274 -0.1229568 -0.1012436 -0.1098716 -0.1054345 -0.1451174 -0.1607368 -0.1936716 -0.1517077 -0.1851949 -0.2471256 -0.2146588 -0.2491388 -0.2354667 -0.3271227 -0.326661 -0.2963746 -0.2838056 -0.2946183 -0.295674 -0.3428366 -0.3783408 -0.3784108 -0.4379497 -0.4594126 -0.4866641 -0.5111368 -0.5216166 -0.568965 -9999 -9999 -9999 -9999 -9999 -9999 -9999 -9999 -9999 -9999 -9999 -9999 -9999 -9999 -9999 -9999 -9999 -9999 -9999 -9999 -9999 -9999 -9999 -9999 -9999 -9999 -9999 -9999 -9999 -9999 -9999 -9999 -9999 -9999 -9999 -9999 -9999 -9999 -9999 -9999 -9999 -9999 -9999 -9999 -9999 -9999 -9999 -9999 -9999 -9999 -9999 -9999 -9999 -9999 -9999 -9999 -9999 -9999 -9999 -9999 -9999 -9999 -9999 -9999 -9999 -9999 -9999 -9999 -9999 -9999 -9999 -9999 -9999 -9999 -9999 -9999 -9999 -9999 -9999 -9999 -9999 -9999 -9999 -9999 -9999 -9999 -9999 -9999 -9999 -9999 -9999 -9999 -9999 -9999 -9999 -9999 -9999 -9999 -9999 -9999 -9999 -9999 -9999 -9999 -9999 -9999 -9999 -9999 -9999 -9999 
-9999 -9999 -9999 -9999 -9999 -9999 -9999 -9999 -9999 -9999 -9999 -9999 -9999 -9999 -9999 -9999 -9999 -9999 -9999 -9999 -9999 -9999 -9999 -9999 -9999 -9999 -9999 -9999 -9999 -9999 -9999 -9999 -9999 -9999 -9999 -9999 -9999 -9999 -9999 -9999 -9999 -9999 -9999 -9999 -9999 -9999 -9999 -9999 -9999 -9999 -9999 -9999 -9999 -9999 -9999 -9999 -9999 -9999 -9999 -9999 -9999 -9999 -9999 -9999 -9999 -9999 -9999 -9999 -9999 -9999 -9999 -9999 -9999 -9999 -9999 -9999 -9999 -9999 -9999 -9999 -9999 -9999 -9999 -9999 -9999 -9999 -9999 -9999 -9999 -9999 -9999 -9999 -9999 -9999 -9999 -9999 -9999 -9999 -9999 -9999 -9999 -9999 -9999 -9999 -9999 -9999 -9999 -9999 -9999 1.330486 1.31019 1.301797 1.317001 1.322113 1.326714 1.348754 1.324139 1.335995 1.335308 1.290474 1.287193 1.286394 1.300886 1.285743 1.286026 1.280334 1.281325 1.264597 1.250414 1.235021 1.234454 1.218836 1.171941 1.163449 1.169182 1.163976 1.151158 1.148227 1.161261 1.156009 1.140505 1.112395 1.092481 1.043882 1.032642 1.004495 0.9546009 0.9465641 0.9715984 0.949697 0.9569718 0.9578217 0.9335784 0.9057321 0.8874301 0.8819513 0.8826426 0.8784828 0.8562078 0.8178537 0.8117973 0.8149131 0.8187037 0.8179539 0.8155252 0.8151451 0.8151002 0.7848493 0.7648509 0.7481242 0.7371312 0.7425064 0.7313014 0.7328597 0.7039945 0.7310455 0.6855771 0.6647201 0.6546929 0.6546798 0.6548726 0.6365489 0.6482923 0.622614 0.6180895 0.5981626 0.6151933 0.596164 0.5963516 0.6054289 0.6063238 0.5883345 0.5775189 0.5838122 0.5786521 0.5812877 0.5805795 0.5678467 0.5936921 0.5696546 0.576662 0.5885643 0.5861588 0.5852212 0.5672146 0.5682332 0.5540305 0.5525684 0.5540559 0.5805294 0.5583327 0.5499961 0.5451669 0.5527859 0.552808 0.5403897 0.5259548 0.5095272 0.5070652 0.5179691 0.5335704 0.5289339 0.5277556 0.513544 0.5022699 0.4916828 0.4986002 0.5313067 0.5210438 0.5164399 0.5175731 0.5179589 0.5013955 0.4770249 0.4990301 0.5062406 0.5068073 -9999 -9999 -9999 -9999 -9999 -9999 -9999 -9999 -9999 -9999 -9999 -9999 -9999 -9999 -9999 -9999 -9999 -9999 -9999 -9999 -9999 -9999 -9999 -9999 -9999 -9999 -9999 -9999 -9999 -9999 -9999 -9999 -9999 -9999 -9999 -9999 -9999 -9999 -9999 -9999 -9999 -9999 -9999 -9999 -9999 -9999 -9999 -9999 -9999 -9999 -9999 -9999 -9999 -9999 -9999 -9999 -9999 -9999 -9999 -9999 -9999 -9999 -9999 -9999 -9999 -9999 -9999 -9999 -9999 -9999 -9999 -9999 -9999 -9999 -9999 -9999 -9999 -9999 -9999 -9999 -9999 -9999 -9999 -9999 -9999 -9999 -9999 -9999 -9999 -9999 -9999 -9999 -9999 -9999 -9999 -9999 -9999 -9999 -9999 -9999 -9999 -9999 -9999 -9999 -9999 -9999 -9999 -9999 -9999 -9999 -9999 -9999 -9999 -9999 -9999 -9999 -9999 -9999 -9999 -9999 -9999 -9999 -9999 -9999 -9999 -9999 -9999 -9999 -9999 -9999 -9999 -9999 -9999 -9999 -9999 -9999 -9999 -9999 -9999 -9999 -9999 -9999 -9999 -9999 -9999 -9999 -9999 -9999 -9999 -9999 -9999 -9999 -9999 -9999 -9999 -9999 -9999 -9999 -9999 -9999 -9999 -9999 -9999 -9999 -9999 -9999 -9999 -9999 -9999 -9999 -9999 -9999 -9999 -9999 -9999 -9999 -9999 -9999 -9999 -9999 -9999 -9999 -9999 -9999 -9999 -9999 -9999 -9999 -9999 -9999 -9999 -9999 -9999 -9999 -9999 -9999 -9999 -9999 -9999 -9999 -9999 -9999 -9999 -9999 -9999 -9999 -0.2327365 -0.2403686 -0.2589003 -0.2408417 -0.2198111 -0.2297515 -0.2310704 -0.2145886 -0.2121966 -0.2091469 -0.2209915 -0.2158803 -0.1945287 -0.1789963 -0.2210091 -0.1707433 -0.1809316 -0.1983413 -0.1904803 -0.1852992 -0.1992627 -0.2025266 -0.1990017 -0.2143294 -0.21097 -0.2239724 -0.224919 -0.237901 -0.2660353 -0.2954907 -0.2863306 -0.2448295 -0.2478493 -0.2677861 -0.2700526 -0.2402992 -0.2338462 -0.2201081 -0.1803713 -0.1364249 -0.1518307 -0.1008288 -0.1128722 -0.1092955 -0.07682183 -0.06697806 -0.07318933 -0.02848082 0.01564583 0.0170468 0.00383638 -0.00659524 0.06896711 0.1028792 0.09816813 0.08636721 0.09779947 0.1364147 0.135369 0.1109553 0.136959 0.1351982 0.1348359 0.1412883 0.1550185 0.159635 0.1832075 0.2017695 0.1853208 0.2275361 0.1841142 0.1606734 0.1614342 0.1576226 0.1702661 0.149742 0.1252335 0.1410951 0.1355734 0.1243724 0.1442012 0.1260019 0.1278046 0.1017519 0.1015644 0.1070285 0.1061431 0.04134929 0.0541896 0.012862 0.03405426 -0.01142806 -0.004734398 -0.01189848 -0.07915092 -0.06131121 -0.05973724 -0.04872581 -0.05342148 -0.06478882 -0.09123128 -0.1380862 -0.1526804 -0.1325137 -0.1665672 -0.1377654 -0.125845 -0.1280933 -0.1381074 -0.2184956 -0.2238864 -0.2197106 -0.2214815 -0.218403 -0.2403439 -0.2524928 -0.2606746 -0.2582248 -0.2966639 -0.3175606 -0.3451641 -0.3560548 -0.4154917 -0.4220583 -0.4681709 -0.474256 -0.5041813 -9999 -9999 -9999 -9999 -9999 -9999 -9999 -9999 -9999 -9999 -9999 -9999 -9999 -9999 -9999 -9999 -9999 -9999 -9999 -9999 -9999 -9999 -9999 -9999 -9999 -9999 -9999 -9999 -9999 -9999 -9999 -9999 -9999 -9999 -9999 -9999 -9999 -9999 -9999 -9999 -9999 -9999 -9999 -9999 -9999 -9999 -9999 -9999 -9999 -9999 -9999 -9999 -9999 -9999 -9999 -9999 -9999 -9999 -9999 -9999 -9999 -9999 -9999 -9999 -9999 -9999 -9999 -9999 -9999 -9999 -9999 -9999 -9999 -9999 -9999 -9999 -9999 -9999 -9999 -9999 -9999 -9999 -9999 -9999 -9999 -9999 -9999 -9999 -9999 -9999 -9999 -9999 -9999 -9999 -9999 -9999 -9999 -9999 -9999 -9999 -9999 -9999 -9999 -9999 -9999 -9999 -9999 -9999 -9999 -9999 
-9999 -9999 -9999 -9999 -9999 -9999 -9999 -9999 -9999 -9999 -9999 -9999 -9999 -9999 -9999 -9999 -9999 -9999 -9999 -9999 -9999 -9999 -9999 -9999 -9999 -9999 -9999 -9999 -9999 -9999 -9999 -9999 -9999 -9999 -9999 -9999 -9999 -9999 -9999 -9999 -9999 -9999 -9999 -9999 -9999 -9999 -9999 -9999 -9999 -9999 -9999 -9999 -9999 -9999 -9999 -9999 -9999 -9999 -9999 -9999 -9999 -9999 -9999 -9999 -9999 -9999 -9999 -9999 -9999 -9999 -9999 -9999 -9999 -9999 -9999 -9999 -9999 -9999 -9999 -9999 -9999 -9999 -9999 -9999 -9999 -9999 -9999 -9999 -9999 -9999 -9999 -9999 -9999 -9999 -9999 -9999 -9999 -9999 -9999 -9999 -9999 -9999 -9999 -9999 -9999 -9999 -9999 -9999 -9999 1.322642 1.309198 1.31811 1.31477 1.324397 1.311676 1.315291 1.327204 1.309633 1.2921 1.291675 1.317633 1.29296 1.313216 1.303296 1.294066 1.295669 1.271399 1.266036 1.253023 1.235089 1.239083 1.215737 1.195229 1.187087 1.169392 1.174619 1.167565 1.155811 1.15567 1.172998 1.150109 1.137932 1.119929 1.109424 1.083953 0.9632952 0.937108 0.9531658 0.957718 0.9622412 0.958419 0.9615074 0.9432666 0.9440717 0.8947142 0.8927771 0.8855984 0.8770544 0.8493865 0.8443654 0.8149813 0.814698 0.8245239 0.8277525 0.8215622 0.8193664 0.7893679 0.7890846 0.7711921 0.7483497 0.7433942 0.7375948 0.7366999 0.7389664 0.7376465 0.7337837 0.7021114 0.6868266 0.6558248 0.6553999 0.6460007 0.6458591 0.6340896 0.6352727 0.6503192 0.6470179 0.6411237 0.6176696 0.6079025 0.6055747 0.6071301 0.6127845 0.5939169 0.5965376 0.5839989 0.5849904 0.5831566 0.5751626 0.5621373 0.5981002 0.597392 0.6177444 0.6073993 0.5893884 0.5855405 0.5690512 0.5693744 0.5875637 0.5816917 0.5782475 0.5691317 0.5704303 0.5707136 0.5598535 0.5397477 0.5477889 0.5444377 0.5387937 0.53326 0.5114731 0.5405482 0.5374345 0.5351679 0.5292819 0.512204 0.5111674 0.5527941 0.5457466 0.532501 0.5111098 0.5147153 0.509033 0.5060809 0.4758105 0.5211281 0.5253528 0.5103642 0.5083809 0.477175 0.4770334 0.4671643 0.4517378 0.4474172 0.4480805 0.4628954 0.4698468 0.4602183 0.4436219 -9999 -9999 -9999 -9999 -9999 -9999 -9999 -9999 -9999 -9999 -9999 -9999 -9999 -9999 -9999 -9999 -9999 -9999 -9999 -9999 -9999 -9999 -9999 -9999 -9999 -9999 -9999 -9999 -9999 -9999 -9999 -9999 -9999 -9999 -9999 -9999 -9999 -9999 -9999 -9999 -9999 -9999 -9999 -9999 -9999 -9999 -9999 -9999 -9999 -9999 -9999 -9999 -9999 -9999 -9999 -9999 -9999 -9999 -9999 -9999 -9999 -9999 -9999 -9999 -9999 -9999 -9999 -9999 -9999 -9999 -9999 -9999 -9999 -9999 -9999 -9999 -9999 -9999 -9999 -9999 -9999 -9999 -9999 -9999 -9999 -9999 -9999 -9999 -9999 -9999 -9999 -9999 -9999 -9999 -9999 -9999 -9999 -9999 -9999 -9999 -9999 -9999 -9999 -9999 -9999 -9999 -9999 -9999 -9999 -9999 -9999 -9999 -9999 -9999 -9999 -9999 -9999 -9999 -9999 -9999 -9999 -9999 -9999 -9999 -9999 -9999 -9999 -9999 -9999 -9999 -9999 -9999 -9999 -9999 -9999 -9999 -9999 -9999 -9999 -9999 -9999 -9999 -9999 -9999 -9999 -9999 -9999 -9999 -9999 -9999 -9999 -9999 -9999 -9999 -9999 -9999 -9999 -9999 -9999 -9999 -9999 -9999 -9999 -9999 -9999 -9999 -9999 -9999 -9999 -9999 -9999 -9999 -9999 -9999 -9999 -9999 -9999 -9999 -9999 -9999 -9999 -9999 -9999 -0.3699112 -0.3729326 -0.3551403 -0.3335501 -0.3265414 -0.3071471 -0.3086311 -0.2939782 -0.2798959 -0.2545417 -0.237905 -0.2341126 -0.2388233 -0.259923 -0.2532042 -0.2082663 -0.2300083 -0.2158499 -0.2111134 -0.2045743 -0.2038208 -0.1960624 -0.2058169 -0.2071708 -0.199954 -0.1650246 -0.1824553 -0.1733042 -0.1812051 -0.1863308 -0.173368 -0.175754 -0.1948456 -0.1681995 -0.1871191 -0.1996581 -0.1970636 -0.1968411 -0.1792469 -0.1895231 -0.2302732 -0.2241258 -0.255983 -0.2480761 -0.2170054 -0.2132663 -0.2628905 -0.2638332 -0.2211629 -0.2101627 -0.1734075 -0.1388832 -0.1462733 -0.08848579 -0.06105639 -0.0599727 -0.06834424 -0.05694579 -0.02657449 0.02551924 0.02198383 0.02788172 0.05396559 0.06896711 0.07452904 0.09965973 0.1012243 0.1130655 0.160583 0.1461481 0.1526193 0.1428069 0.1563459 0.157875 0.1944803 0.2059881 0.2027175 0.1919724 0.2086488 0.2078504 0.1984507 0.2319094 0.2299459 0.1972878 0.2071786 0.1892373 0.1910279 0.1882231 0.1756887 0.1757989 0.1658057 0.1578383 0.1534593 0.143375 0.1327927 0.126671 0.1243066 0.1200975 0.1180502 0.06846579 0.09219016 0.05545859 0.07480019 0.08399081 0.011656 0.01120385 -0.03896442 0.004869895 -0.002143572 -0.02607458 -0.06031162 -0.06705796 -0.0474433 -0.06400458 -0.07847205 -0.06838406 -0.08718933 -0.07636263 -0.1144825 -0.103853 -0.1632217 -0.2262598 -0.2179873 -0.1972883 -0.1905367 -0.1803173 -0.1828183 -0.1913713 -0.2298184 -0.2219311 -0.2548088 -0.2661328 -0.2781457 -0.3253224 -0.3401572 -0.3894835 -0.398894 -0.3970338 -0.4394249 -9999 -9999 -9999 -9999 -9999 -9999 -9999 -9999 -9999 -9999 -9999 -9999 -9999 -9999 -9999 -9999 -9999 -9999 -9999 -9999 -9999 -9999 -9999 -9999 -9999 -9999 -9999 -9999 -9999 -9999 -9999 -9999 -9999 -9999 -9999 -9999 -9999 -9999 -9999 -9999 -9999 -9999 -9999 -9999 -9999 -9999 -9999 -9999 -9999 -9999 -9999 -9999 -9999 -9999 -9999 -9999 -9999 -9999 -9999 -9999 -9999 -9999 -9999 -9999 -9999 -9999 -9999 -9999 -9999 -9999 -9999 -9999 -9999 -9999 -9999 -9999 -9999 -9999 -9999 -9999 -9999 -9999 -9999 -9999 -9999 -9999 -9999 -9999 -9999 -9999 -9999 -9999 -9999 -9999 -9999 -9999 -9999 -9999 -9999 -9999 -9999 -9999 -9999 -9999 -9999 -9999 -9999 -9999 -9999 -9999 
-9999 -9999 -9999 -9999 -9999 -9999 -9999 -9999 -9999 -9999 -9999 -9999 -9999 -9999 -9999 -9999 -9999 -9999 -9999 -9999 -9999 -9999 -9999 -9999 -9999 -9999 -9999 -9999 -9999 -9999 -9999 -9999 -9999 -9999 -9999 -9999 -9999 -9999 -9999 -9999 -9999 -9999 -9999 -9999 -9999 -9999 -9999 -9999 -9999 -9999 -9999 -9999 -9999 -9999 -9999 -9999 -9999 -9999 -9999 -9999 -9999 -9999 -9999 -9999 -9999 -9999 -9999 -9999 -9999 -9999 -9999 -9999 -9999 -9999 -9999 -9999 -9999 -9999 -9999 -9999 -9999 -9999 -9999 -9999 -9999 -9999 -9999 -9999 -9999 -9999 -9999 -9999 -9999 -9999 -9999 -9999 -9999 -9999 -9999 -9999 -9999 -9999 -9999 -9999 -9999 -9999 -9999 -9999 -9999 1.335296 1.34027 1.332413 1.316541 1.31401 1.31354 1.319932 1.318299 1.302536 1.344134 1.3107 1.290632 1.321957 1.316475 1.312209 1.297505 1.292351 1.279539 1.264203 1.252598 1.246439 1.245267 1.195142 1.179566 1.184003 1.182218 1.178617 1.173522 1.171897 1.168221 1.163582 1.162546 1.162958 1.162414 1.154588 1.076054 1.000687 0.9563842 0.9656688 0.973116 0.9653993 0.9582022 0.9563242 0.9405695 0.895891 0.893743 0.8987085 0.8970085 0.8927835 0.8803479 0.859232 0.8146098 0.8137599 0.8197286 0.8290919 0.830112 0.8021417 0.7977389 0.7791981 0.7629385 0.7695668 0.7513056 0.7466238 0.7509569 0.7511953 0.7385638 0.7225483 0.6945554 0.7337142 0.6950362 0.683234 0.654378 0.6527084 0.6514335 0.6252689 0.6229284 0.622645 0.6219367 0.6397988 0.6373461 0.6340171 0.5982815 0.6178305 0.6178796 0.6183046 0.6455665 0.6317494 0.6170676 0.5879641 0.6117118 0.5992056 0.6000329 0.5923157 0.5975593 0.5974176 0.5914067 0.5890462 0.615555 0.6054966 0.6028501 0.5960388 0.5940105 0.5928773 0.5621858 0.5710341 0.5665863 0.5673389 0.5460446 0.5772446 0.5865117 0.5803564 0.5578484 0.5567628 0.540024 0.5457259 0.5479393 0.5402421 0.5585209 0.5553627 0.5476041 0.5283062 0.5108039 0.5069347 0.5547869 0.552237 0.553042 0.5144067 0.50128 0.4982091 0.500679 0.4834467 0.476739 0.4592094 0.4562863 0.4701546 0.4670149 0.4723746 0.4731069 0.4612952 0.4464883 0.4279059 0.4187963 0.4131761 0.4087268 0.3769599 0.365015 0.3638545 0.3605963 0.3506306 0.3317346 0.3241314 0.3141497 -9999 -9999 -9999 -9999 -9999 -9999 -9999 -9999 -9999 -9999 -9999 -9999 -9999 -9999 -9999 -9999 -9999 -9999 -9999 -9999 -9999 -9999 -9999 -9999 -9999 -9999 -9999 -9999 -9999 -9999 -9999 -9999 -9999 -9999 -9999 -9999 -9999 -9999 -9999 -9999 -9999 -9999 -9999 -9999 -9999 -9999 -9999 -9999 -9999 -9999 -9999 -9999 -9999 -9999 -9999 -9999 -9999 -9999 -9999 -9999 -9999 -9999 -9999 -9999 -9999 -9999 -9999 -9999 -9999 -9999 -9999 -9999 -9999 -9999 -9999 -9999 -9999 -9999 -9999 -9999 -9999 -9999 -9999 -9999 -9999 -9999 -9999 -9999 -9999 -9999 -9999 -9999 -9999 -9999 -9999 -9999 -9999 -9999 -9999 -9999 -9999 -9999 -9999 -9999 -9999 -9999 -9999 -9999 -9999 -9999 -9999 -9999 -9999 -9999 -9999 -9999 -9999 -9999 -9999 -9999 -9999 -9999 -9999 -9999 -9999 -9999 -9999 -9999 -9999 -9999 -9999 -9999 -9999 -9999 -9999 -9999 -9999 -9999 -9999 -9999 -9999 -9999 -9999 -9999 -9999 -9999 -9999 -9999 -9999 -9999 -9999 -9999 -9999 -9999 -9999 -9999 -9999 -0.415158 -0.4122077 -0.4103794 -0.4510514 -0.4479742 -0.4470079 -0.4018869 -0.3681918 -0.404064 -0.3572809 -0.3784838 -0.3676267 -0.3716189 -0.3715657 -0.36031 -0.3390307 -0.3110428 -0.2919306 -0.2866327 -0.2727174 -0.2864526 -0.2530862 -0.225052 -0.2246996 -0.2681628 -0.2274629 -0.2062453 -0.2110239 -0.2107016 -0.2361728 -0.2043482 -0.2160461 -0.196683 -0.194314 -0.1889675 -0.185888 -0.1859847 -0.1936312 -0.1694396 -0.1580667 -0.1593316 -0.1583871 -0.1653357 -0.1640526 -0.1845008 -0.1842692 -0.1830327 -0.1454032 -0.1376706 -0.1353835 -0.1584186 -0.1524779 -0.1856775 -0.2131059 -0.2078745 -0.218936 -0.2417666 -0.2223446 -0.2001429 -0.2043336 -0.2178103 -0.2047502 -0.1761569 -0.1658545 -0.1337245 -0.1263271 -0.06258521 -0.02481329 -0.04173847 -0.03797279 -0.024667 0.01888259 0.04795747 -0.00109942 0.03112847 0.05980441 0.08776183 0.09281229 0.1117469 0.1123587 0.1478516 0.1696761 0.1676907 0.1679068 0.1623767 0.199041 0.2141021 0.219818 0.2121441 0.2084378 0.2155005 0.2201542 0.2530815 0.271079 0.2673241 0.2593294 0.2153994 0.2098016 0.2437876 0.2076677 0.1973766 0.1872016 0.185513 0.2072291 0.1840293 0.1868302 0.1956235 0.1662145 0.1523865 0.1468073 0.1445209 0.1355495 0.08792353 0.1143286 0.08183841 0.08944906 0.05956272 0.0248916 0.02066193 0.03064338 0.0744538 -0.01298581 -0.02829881 -0.01902553 -0.008165418 -0.01580739 -0.009098005 -0.04455394 -0.05656913 -0.09100369 -0.1008069 -0.09247832 -0.08440811 -0.08754466 -0.1599111 -0.1344855 -0.1582955 -0.1500833 -0.1504262 -0.1506065 -0.1573792 -0.1575405 -0.1666467 -0.1935719 -0.2022612 -0.235638 -0.2520131 -0.3026386 -0.3093066 -0.3191907 -0.3369208 -0.3878624 -0.407497 -9999 -9999 -9999 -9999 -9999 -9999 -9999 -9999 -9999 -9999 -9999 -9999 -9999 -9999 -9999 -9999 -9999 -9999 -9999 -9999 -9999 -9999 -9999 -9999 -9999 -9999 -9999 -9999 -9999 -9999 -9999 -9999 -9999 -9999 -9999 -9999 -9999 -9999 -9999 -9999 -9999 -9999 -9999 -9999 -9999 -9999 -9999 -9999 -9999 -9999 -9999 -9999 -9999 -9999 -9999 -9999 -9999 -9999 -9999 -9999 -9999 -9999 -9999 -9999 -9999 -9999 -9999 -9999 -9999 -9999 -9999 -9999 -9999 -9999 -9999 -9999 -9999 -9999 -9999 -9999 -9999 -9999 -9999 -9999 -9999 -9999 -9999 -9999 -9999 -9999 -9999 -9999 -9999 -9999 -9999 -9999 -9999 -9999 -9999 -9999 -9999 -9999 -9999 -9999 -9999 -9999 -9999 -9999 -9999 
-9999 -9999 -9999 -9999 -9999 -9999 -9999 -9999 -9999 -9999 -9999 -9999 -9999 -9999 -9999 -9999 -9999 -9999 -9999 -9999 -9999 -9999 -9999 -9999 -9999 -9999 -9999 -9999 -9999 -9999 -9999 -9999 -9999 -9999 -9999 -9999 -9999 -9999 -9999 -9999 -9999 -9999 -9999 -9999 -9999 -9999 -9999 -9999 -9999 -9999 -9999 -9999 -9999 -9999 -9999 -9999 -9999 -9999 -9999 -9999 -9999 -9999 -9999 -9999 -9999 -9999 -9999 -9999 -9999 -9999 -9999 -9999 -9999 -9999 -9999 -9999 -9999 -9999 -9999 -9999 -9999 -9999 -9999 -9999 -9999 -9999 -9999 -9999 -9999 -9999 -9999 -9999 -9999 -9999 -9999 -9999 -9999 -9999 -9999 -9999 -9999 -9999 -9999 -9999 -9999 -9999 -9999 -9999 1.35183 1.343453 1.329688 1.341744 1.342497 1.322216 1.312232 1.321499 1.32613 1.297378 1.310086 1.290312 1.296998 1.321549 1.308216 1.313083 1.313813 1.29919 1.298128 1.279964 1.260165 1.240168 1.200198 1.20204 1.198237 1.191654 1.18431 1.172013 1.190663 1.188799 1.156382 1.172433 1.175006 1.187649 1.17645 1.084158 1.056154 1.011167 0.9601989 1.015504 0.9644495 0.9788781 0.9728327 0.9408674 0.9585449 0.9383035 0.9112169 0.9053611 0.9055027 0.9039506 0.8760862 0.8727281 0.8271684 0.8182194 0.8296241 0.8253658 0.826499 0.7891142 0.7873045 0.7845236 0.7623445 0.7687518 0.7619891 0.7555097 0.7631639 0.7541898 0.7048429 0.7019974 0.7025167 0.6929005 0.6819339 0.6699618 0.6674237 0.6668003 0.648335 0.640789 0.6476998 0.6570709 0.6241117 0.6416145 0.6619462 0.6362578 0.6182395 0.6091237 0.6184779 0.6182913 0.6557665 0.6341085 0.619118 0.6148245 0.612439 0.6124163 0.6085943 0.6034053 0.5856175 0.6082727 0.5958347 0.6098197 0.6081198 0.6038257 0.5931544 0.5927784 0.5847816 0.5900831 0.5855802 0.5855279 0.5667793 0.6002908 0.6005802 0.5993503 0.5842172 0.5762695 0.5745696 0.5632924 0.5547285 0.5792546 0.576974 0.5787761 0.5728938 0.5727072 0.5497345 0.545831 0.5355939 0.5665662 0.5393093 0.5514162 0.5432249 0.542442 0.5249344 0.513997 0.5066261 0.4831531 0.5022444 0.4602419 0.4648954 0.4703862 0.4980282 0.4787129 0.4749404 0.4648992 0.4524145 0.4482469 0.4206546 0.4070186 0.399775 0.3947276 0.3721235 0.3858946 0.368226 0.3653974 0.3504096 0.3379342 0.3227036 0.3128703 0.3020379 0.2832091 0.2702527 0.2658289 0.2455812 0.2306674 0.2125271 0.2106406 0.208138 0.1832446 0.1635263 0.1625206 0.1375986 0.1097168 0.08781826 -9999 -9999 -9999 -9999 -9999 -9999 -9999 -9999 -9999 -9999 -9999 -9999 -9999 -9999 -9999 -9999 -9999 -9999 -9999 -9999 -9999 -9999 -9999 -9999 -9999 -9999 -9999 -9999 -9999 -9999 -9999 -9999 -9999 -9999 -9999 -9999 -9999 -9999 -9999 -9999 -9999 -9999 -9999 -9999 -9999 -9999 -9999 -9999 -9999 -9999 -9999 -9999 -9999 -9999 -9999 -9999 -9999 -9999 -9999 -9999 -9999 -9999 -9999 -9999 -9999 -9999 -9999 -9999 -9999 -9999 -9999 -9999 -9999 -9999 -9999 -9999 -9999 -9999 -9999 -9999 -9999 -9999 -9999 -9999 -9999 -9999 -9999 -9999 -9999 -9999 -9999 -9999 -9999 -9999 -9999 -9999 -9999 -9999 -9999 -9999 -9999 -9999 -9999 -9999 -9999 -9999 -9999 -9999 -9999 -9999 -9999 -9999 -9999 -9999 -9999 -9999 -9999 -9999 -9999 -9999 -9999 -9999 -9999 -9999 -9999 -9999 -0.5468733 -0.5485275 -0.5449378 -0.5316023 -0.4823774 -0.5171189 -0.5135054 -0.5176638 -0.5083825 -0.509513 -0.5024443 -0.477993 -0.4791093 -0.451449 -0.4467066 -0.4563093 -0.4098128 -0.3828618 -0.4197475 -0.4360744 -0.4213866 -0.4296312 -0.3860893 -0.3922644 -0.3392493 -0.3742541 -0.3691094 -0.3700722 -0.3708121 -0.3421829 -0.3100734 -0.2986265 -0.2856488 -0.2837247 -0.2676364 -0.2722377 -0.2237436 -0.2202506 -0.2216775 -0.2169058 -0.2017449 -0.2027423 -0.1996144 -0.1976486 -0.1974224 -0.1980808 -0.1955016 -0.1563904 -0.1651194 -0.1519524 -0.1580609 -0.1465015 -0.1521391 -0.1848583 -0.1473741 -0.1526194 -0.1617263 -0.1377039 -0.1295571 -0.1361624 -0.1649184 -0.1716698 -0.1417114 -0.1331082 -0.1628721 -0.1375244 -0.1462552 -0.149726 -0.1610787 -0.176725 -0.2060985 -0.2272023 -0.2266424 -0.2226336 -0.2013408 -0.1555174 -0.1952476 -0.145583 -0.1388142 -0.1179647 -0.07365308 -0.03066466 -0.04489277 -0.04220029 -0.03663222 0.001598555 -0.004357585 0.03901045 0.03862772 0.07252117 0.080563 0.09542286 0.1162554 0.116521 0.1619097 0.175353 0.1790212 0.2062964 0.2092504 0.1996941 0.1949235 0.222767 0.218538 0.2592157 0.215351 0.273884 0.2664669 0.2806244 0.2749596 0.2833953 0.2862 0.2941918 0.2710877 0.2590839 0.2663836 0.2180925 0.2314827 0.2534007 0.2514717 0.2255532 0.2264658 0.216329 0.1889048 0.2037635 0.1652879 0.1561417 0.1532425 0.1605821 0.1241151 0.1340295 0.08123016 0.1134668 0.1006821 0.06371544 0.1085406 0.07924701 0.06029894 0.03802902 0.01697418 0.008716808 -0.02762032 -0.03214585 -0.05782545 -0.07004754 -0.07426678 -0.06872564 -0.03636266 -0.07014523 -0.05610565 -0.05145863 -0.07040727 -0.09042777 -0.09214593 -0.1263812 -0.1205386 -0.1290552 -0.1119262 -0.1121841 -0.1207134 -0.1311283 -0.1592827 -0.2080868 -0.2277971 -0.2328626 -0.2613649 -0.2796894 -0.2937698 -0.3381691 -9999 -9999 -9999 -9999 -9999 -9999 -9999 -9999 -9999 -9999 -9999 -9999 -9999 -9999 -9999 -9999 -9999 -9999 -9999 -9999 -9999 -9999 -9999 -9999 -9999 -9999 -9999 -9999 -9999 -9999 -9999 -9999 -9999 -9999 -9999 -9999 -9999 -9999 -9999 -9999 -9999 -9999 -9999 -9999 -9999 -9999 -9999 -9999 -9999 -9999 -9999 -9999 -9999 -9999 -9999 -9999 -9999 -9999 -9999 -9999 -9999 -9999 -9999 -9999 -9999 -9999 -9999 -9999 -9999 -9999 -9999 -9999 -9999 -9999 -9999 -9999 -9999 -9999 -9999 -9999 -9999 -9999 -9999 -9999 -9999 -9999 -9999 -9999 -9999 -9999 -9999 -9999 -9999 -9999 -9999 -9999 -9999 -9999 -9999 -9999 -9999 -9999 -9999 -9999 -9999 -9999 -9999 -9999 -9999 
-9999 -9999 -9999 -9999 -9999 -9999 -9999 -9999 -9999 -9999 -9999 -9999 -9999 -9999 -9999 -9999 -9999 -9999 -9999 -9999 -9999 -9999 -9999 -9999 -9999 -9999 -9999 -9999 -9999 -9999 -9999 -9999 -9999 -9999 -9999 -9999 -9999 -9999 -9999 -9999 -9999 -9999 -9999 -9999 -9999 -9999 -9999 -9999 -9999 -9999 -9999 -9999 -9999 -9999 -9999 -9999 -9999 -9999 -9999 -9999 -9999 -9999 -9999 -9999 -9999 -9999 -9999 -9999 -9999 -9999 -9999 -9999 -9999 -9999 -9999 -9999 -9999 -9999 -9999 -9999 -9999 -9999 -9999 -9999 -9999 -9999 -9999 -9999 -9999 -9999 -9999 -9999 -9999 -9999 -9999 -9999 -9999 -9999 -9999 -9999 -9999 -9999 -9999 -9999 -9999 -9999 -9999 -9999 1.363165 1.351968 1.356204 1.36559 1.344771 1.337648 1.334766 1.323688 1.328323 1.313912 1.29255 1.296448 1.301584 1.328093 1.329747 1.313329 1.313113 1.308017 1.307592 1.283052 1.284917 1.266296 1.253784 1.20334 1.222967 1.209561 1.207078 1.206617 1.193686 1.181859 1.18675 1.185049 1.187175 1.176899 1.160758 1.101214 1.067407 0.9720936 0.9790285 1.016681 0.9786086 0.9717488 0.9748806 0.9658973 0.9620016 0.9653103 0.9485296 0.9157775 0.9087101 0.9010302 0.8922792 0.8871073 0.8572215 0.8320996 0.8432844 0.8340725 0.833486 0.8197701 0.7851006 0.7920113 0.7942328 0.7682508 0.7680188 0.7617511 0.7856561 0.7840018 0.7656753 0.7231247 0.7321549 0.7015898 0.6823044 0.6809784 0.7037623 0.7032924 0.6638198 0.700861 0.6456032 0.6445326 0.6697669 0.6861415 0.6686109 0.652226 0.6424236 0.6229893 0.6521378 0.649104 0.6399882 0.6618665 0.6524674 0.6366274 0.6147278 0.6099637 0.6051923 0.6050347 0.6207442 0.644421 0.6139009 0.6354153 0.619697 0.6037038 0.6010123 0.6142496 0.6101196 0.6103284 0.6328743 0.6331546 0.6168701 0.6181895 0.6150286 0.5938704 0.5933051 0.6021921 0.5905787 0.5703685 0.5989984 0.5995651 0.5724117 0.5799885 0.5902529 0.5729518 0.5616212 0.5754361 0.5664772 0.5814344 0.573849 0.5528105 0.5507824 0.5411 0.5398251 0.5226159 0.5151936 0.4971083 0.5044219 0.4951922 0.5131249 0.5123401 0.5053867 0.4834044 0.4660525 0.4656765 0.4583114 0.4601069 0.4195528 0.4113585 0.413213 0.425478 0.3980751 0.3900662 0.3734165 0.3662192 0.3640711 0.3509665 0.3365665 0.3142097 0.3134749 0.3386643 0.2801948 0.3083068 0.2581119 0.2539806 0.2423796 0.2229318 0.202781 0.1990997 0.1818344 0.1689714 0.1685116 0.150561 0.1012478 0.1157885 -9999 -9999 -9999 -9999 -9999 -9999 -9999 -9999 -9999 -9999 -9999 -9999 -9999 -9999 -9999 -9999 -9999 -9999 -9999 -9999 -9999 -9999 -9999 -9999 -9999 -9999 -9999 -9999 -9999 -9999 -9999 -9999 -9999 -9999 -9999 -9999 -9999 -9999 -9999 -9999 -9999 -9999 -9999 -9999 -9999 -9999 -9999 -9999 -9999 -9999 -9999 -9999 -9999 -9999 -9999 -9999 -9999 -9999 -9999 -9999 -9999 -9999 -9999 -9999 -9999 -9999 -9999 -9999 -9999 -9999 -9999 -9999 -9999 -9999 -9999 -9999 -9999 -9999 -9999 -9999 -9999 -9999 -9999 -9999 -9999 -9999 -9999 -9999 -9999 -9999 -9999 -9999 -9999 -9999 -9999 -9999 -9999 -9999 -9999 -9999 -9999 -9999 -9999 -0.7040569 -0.6727686 -0.6351408 -0.6747035 -0.6664175 -0.6614891 -0.6425289 -0.6431422 -0.6378424 -0.6323541 -0.6294977 -0.6100126 -0.6182408 -0.6064455 -0.5571213 -0.5884882 -0.5861956 -0.5536283 -0.5770493 -0.5259466 -0.5277327 -0.5503662 -0.5157616 -0.5402536 -0.5374172 -0.4927452 -0.5162183 -0.478645 -0.506847 -0.493079 -0.4989694 -0.4760168 -0.4725128 -0.4195962 -0.4552747 -0.4660732 -0.4578967 -0.4122168 -0.394215 -0.4342723 -0.4044642 -0.4060552 -0.412918 -0.4067409 -0.3680097 -0.3911979 -0.3297822 -0.3617129 -0.3583483 -0.3257274 -0.2919469 -0.2924444 -0.293085 -0.2920276 -0.2746578 -0.2321637 -0.2706952 -0.2275107 -0.2209864 -0.2191433 -0.2083221 -0.1946918 -0.1705119 -0.1989344 -0.1903063 -0.185669 -0.1871266 -0.1569766 -0.1554512 -0.1479406 -0.1469745 -0.1290883 -0.1197574 -0.1336105 -0.133167 -0.1417849 -0.1452588 -0.1467645 -0.1509853 -0.1517787 -0.1283897 -0.1600888 -0.1325463 -0.1308355 -0.1424973 -0.1422973 -0.14381 -0.1439517 -0.1529314 -0.1561354 -0.1473765 -0.1742537 -0.1587076 -0.1682612 -0.1638108 -0.2000766 -0.1849925 -0.1782252 -0.1524557 -0.09722696 -0.08021694 -0.06874765 -0.03829875 -0.02279899 -0.02873698 -0.03861436 0.02175997 0.05857923 0.06326663 0.04107337 0.04100183 0.09488567 0.1415954 0.1431444 0.1415771 0.1364883 0.1954558 0.1960106 0.2242973 0.2324041 0.2151 0.2148493 0.2273675 0.2628654 0.2792888 0.2845319 0.2724831 0.2801222 0.2930932 0.2903013 0.3435751 0.3188991 0.3236196 0.3355618 0.316761 0.2877735 0.2834119 0.2665507 0.2775995 0.2696581 0.2612202 0.2708958 0.232919 0.2264833 0.2482902 0.2229208 0.185626 0.173337 0.2043116 0.1995886 0.1474876 0.1568325 0.14176 0.1708977 0.1693734 0.126344 0.09667214 0.08256241 0.09431912 0.07607231 0.04265596 0.01026806 -0.002041222 0.003670576 -0.05043049 -0.0391668 -0.03521045 -0.009160719 -0.0154484 -0.002841243 -0.002351192 0.01840285 0.004998754 -0.03308802 -0.05815018 -0.05752929 -0.05212656 -0.05724737 -0.05588991 -0.04990625 -0.05319415 -0.0993998 -0.1302799 -0.1526252 -0.1829495 -0.1588613 -0.2097925 -0.2147051 -0.2287697 -0.2531533 -9999 -9999 -9999 -9999 -9999 -9999 -9999 -9999 -9999 -9999 -9999 -9999 -9999 -9999 -9999 -9999 -9999 -9999 -9999 -9999 -9999 -9999 -9999 -9999 -9999 -9999 -9999 -9999 -9999 -9999 -9999 -9999 -9999 -9999 -9999 -9999 -9999 -9999 -9999 -9999 -9999 -9999 -9999 -9999 -9999 -9999 -9999 -9999 -9999 -9999 -9999 -9999 -9999 -9999 -9999 -9999 -9999 -9999 -9999 -9999 -9999 -9999 -9999 -9999 -9999 -9999 -9999 -9999 -9999 -9999 -9999 -9999 -9999 -9999 -9999 -9999 -9999 -9999 -9999 -9999 -9999 -9999 -9999 -9999 -9999 -9999 -9999 -9999 -9999 -9999 -9999 -9999 -9999 -9999 -9999 -9999 -9999 -9999 -9999 -9999 -9999 -9999 -9999 -9999 -9999 -9999 -9999 -9999 -9999 
-9999 -9999 -9999 -9999 -9999 -9999 -9999 -9999 -9999 -9999 -9999 -9999 -9999 -9999 -9999 -9999 -9999 -9999 -9999 -9999 -9999 -9999 -9999 -9999 -9999 -9999 -9999 -9999 -9999 -9999 -9999 -9999 -9999 -9999 -9999 -9999 -9999 -9999 -9999 -9999 -9999 -9999 -9999 -9999 -9999 -9999 -9999 -9999 -9999 -9999 -9999 -9999 -9999 -9999 -9999 -9999 -9999 -9999 -9999 -9999 -9999 -9999 -9999 -9999 -9999 -9999 -9999 -9999 -9999 -9999 -9999 -9999 -9999 -9999 -9999 -9999 -9999 -9999 -9999 -9999 -9999 -9999 -9999 -9999 -9999 -9999 -9999 -9999 -9999 -9999 -9999 -9999 -9999 -9999 -9999 -9999 -9999 -9999 -9999 -9999 -9999 -9999 -9999 -9999 -9999 -9999 -9999 -9999 1.377459 1.363021 1.347826 1.357118 1.361924 1.353477 1.352573 1.306009 1.325445 1.322386 1.316873 1.290282 1.319505 1.317403 1.326863 1.325356 1.311994 1.308591 1.297408 1.300054 1.285007 1.286199 1.266118 1.255665 1.251567 1.208331 1.233565 1.228965 1.208614 1.178602 1.179735 1.175252 1.189217 1.164849 1.16452 1.147826 1.071894 1.013044 1.017358 1.010022 1.012902 0.9772096 0.9872714 0.9820318 0.9655145 0.9622359 0.9682307 0.9219573 0.9312242 0.9244921 0.9096549 0.8824511 0.8613182 0.8527075 0.8465822 0.8469121 0.8387879 0.8352259 0.8176346 0.792593 0.7875936 0.7918624 0.7873061 0.7849547 0.7460452 0.7569551 0.7518817 0.7253696 0.7150756 0.7112277 0.7259225 0.6997933 0.7138558 0.6686402 0.6686175 0.6738029 0.6953383 0.6616497 0.6425214 0.6305179 0.6688432 0.6869796 0.6878296 0.6711286 0.6692172 0.6607496 0.6560017 0.6549587 0.654817 0.6463794 0.6332849 0.6283837 0.6231946 0.6387628 0.6398988 0.6409896 0.6395383 0.6353104 0.6283449 0.618586 0.6171694 0.6149551 0.6143885 0.6109682 0.6354084 0.6281877 0.6256247 0.61599 0.608067 0.6238676 0.59646 0.5947601 0.6199679 0.6299796 0.6033092 0.6019381 0.5954126 0.5964519 0.5890767 0.5674732 0.5953019 0.593602 0.5865824 0.5899251 0.581211 0.580928 0.5493392 0.546931 0.5453005 0.5243132 0.5365608 0.5356228 0.5497067 0.5583879 0.5427303 0.5380365 0.5085549 0.4899526 0.4730297 0.4686607 0.459344 0.4525082 0.4502897 0.4385342 0.4429658 0.4431075 0.4232259 0.4398494 0.4376801 0.4114636 0.3999412 0.3616423 0.3879127 0.3358361 0.3527707 0.3440956 0.3428206 0.3166718 0.3088166 0.3067935 0.2444926 0.2430324 0.2137971 0.2021917 0.2005163 0.1766822 0.1723881 0.1690692 0.1430723 0.1207007 -9999 -9999 -9999 -9999 -9999 -9999 -9999 -9999 -9999 -9999 -9999 -9999 -9999 -9999 -9999 -9999 -9999 -9999 -9999 -9999 -9999 -9999 -9999 -9999 -9999 -9999 -9999 -9999 -9999 -9999 -9999 -9999 -9999 -9999 -9999 -9999 -9999 -9999 -9999 -9999 -9999 -9999 -9999 -9999 -9999 -9999 -9999 -0.7636362 -0.7950508 -0.8294725 -0.8166687 -0.8188043 -0.8038751 -0.8001094 -0.8268923 -0.8148412 -0.8032138 -0.8041745 -0.7796548 -0.7865201 -0.8674644 -0.8400923 -0.8311101 -0.8319428 -0.8198519 -0.8192659 -0.8031404 -0.7847301 -0.7761033 -0.7510702 -0.7440926 -0.743083 -0.7530313 -0.7453738 -0.752789 -0.7818573 -0.7818107 -0.7552267 -0.7654634 -0.7579535 -0.7447973 -0.7402989 -0.7828921 -0.7373806 -0.7338055 -0.7308764 -0.7280478 -0.7491844 -0.7503986 -0.6923814 -0.6982875 -0.6847475 -0.678668 -0.7072958 -0.6589834 -0.6614261 -0.6563161 -0.6883267 -0.697444 -0.6713747 -0.6626529 -0.7009968 -0.6780813 -0.6779846 -0.6408151 -0.6715451 -0.6385556 -0.6692856 -0.6249793 -0.6039534 -0.6392356 -0.6009818 -0.6261049 -0.5800641 -0.5812262 -0.5700136 -0.5684381 -0.5650324 -0.5324852 -0.5328135 -0.5310938 -0.5179363 -0.5273959 -0.5240972 -0.5232122 -0.5026234 -0.5046174 -0.488337 -0.4858742 -0.5047572 -0.4724689 -0.4575518 -0.445116 -0.438405 -0.4631692 -0.4228538 -0.4619937 -0.4336263 -0.4256887 -0.4040475 -0.4016253 -0.3913568 -0.4240647 -0.4023243 -0.398152 -0.4055662 -0.370803 -0.3504823 -0.329354 -0.3192428 -0.2955149 -0.3532453 -0.2856085 -0.2875174 -0.281341 -0.291147 -0.2737576 -0.2523917 -0.2667741 -0.2482524 -0.2198417 -0.192714 -0.1902349 -0.1908529 -0.1680696 -0.1703531 -0.1823697 -0.1722073 -0.1443337 -0.1354156 -0.126595 -0.1162514 -0.134049 -0.1327207 -0.1290987 -0.1207348 -0.1335937 -0.1214148 -0.1295266 -0.141191 -0.1385626 -0.1270804 -0.1344803 -0.1459686 -0.1117038 -0.1572006 -0.1283717 -0.1242281 -0.1182779 -0.1353076 -0.1240552 -0.1246224 -0.1461966 -0.1279159 -0.149094 -0.1500581 -0.1620424 -0.1681127 -0.1765248 -0.1794155 -0.1705451 -0.1301391 -0.08955435 -0.05359206 -0.06398768 -0.03299161 -0.02072832 -0.02556375 0.02674092 0.02107208 0.06044596 0.06455195 0.1091867 0.06322647 0.1099259 0.1402448 0.1428546 0.184311 0.1912842 0.201266 0.2345125 0.2435199 0.2412117 0.2634346 0.2705695 0.2740566 0.2701323 0.2881937 0.2946881 0.3255489 0.3279942 0.3434126 0.3342484 0.3270745 0.357423 0.3461485 0.3540546 0.3238666 0.3262773 0.3212317 0.3283955 0.338771 0.3347304 0.3252109 0.298425 0.2506057 0.2617467 0.2873903 0.2463517 0.2306538 0.2343499 0.2214237 0.1993563 0.1753436 0.1652681 0.1579681 0.1875127 0.1703611 0.1503605 0.1107084 0.09015466 0.06994537 0.07949697 0.07252773 0.04630328 0.05905815 0.01792751 0.01402015 0.01445153 0.0185241 0.02364472 -0.02834575 0.03328773 0.03578589 -0.00562183 0.04252583 0.04110898 0.06283631 0.008553809 -0.01357832 0.009908033 -0.0159899 0.02553238 -0.009117245 -0.03245077 -0.07075928 -0.09460189 -0.09968667 -0.09983733 -0.1308533 -0.1387257 -0.1509717 -0.1564679 -9999 -9999 -9999 -9999 -9999 -9999 -9999 -9999 -9999 -9999 -9999 -9999 -9999 -9999 -9999 -9999 -9999 -9999 -9999 -9999 -9999 -9999 -9999 -9999 -9999 -9999 -9999 -9999 -9999 -9999 -9999 -9999 -9999 -9999 -9999 -9999 -9999 -9999 -9999 -9999 -9999 -9999 -9999 -9999 -9999 -9999 -9999 -9999 -9999 -9999 -9999 -9999 -9999 -9999 -9999 -9999 -9999 -9999 -9999 -9999 -9999 -9999 -9999 -9999 -9999 -9999 -9999 -9999 -9999 -9999 -9999 -9999 -9999 -9999 -9999 -9999 -9999 -9999 -9999 -9999 -9999 -9999 -9999 -9999 -9999 -9999 -9999 -9999 -9999 -9999 -9999 -9999 -9999 -9999 -9999 -9999 -9999 -9999 -9999 -9999 -9999 -9999 -9999 -9999 -9999 -9999 -9999 -9999 -9999 
-9999 -9999 -9999 -9999 -9999 -9999 -9999 -9999 -9999 -9999 -9999 -9999 -9999 -9999 -9999 -9999 -9999 -9999 -9999 -9999 -9999 -9999 -9999 -9999 -9999 -9999 -9999 -9999 -9999 -9999 -9999 -9999 -9999 -9999 -9999 -9999 -9999 -9999 -9999 -9999 -9999 -9999 -9999 -9999 -9999 -9999 -9999 -9999 -9999 -9999 -9999 -9999 -9999 -9999 -9999 -9999 -9999 -9999 -9999 -9999 -9999 -9999 -9999 -9999 -9999 -9999 -9999 -9999 -9999 -9999 -9999 -9999 -9999 -9999 -9999 -9999 -9999 -9999 -9999 -9999 -9999 -9999 -9999 -9999 -9999 -9999 -9999 -9999 -9999 -9999 -9999 -9999 -9999 -9999 -9999 -9999 -9999 -9999 -9999 -9999 -9999 -9999 -9999 -9999 -9999 -9999 -9999 -9999 1.381975 1.372933 1.374721 1.378323 1.328776 1.354441 1.346819 1.331465 1.323453 1.312007 1.313326 1.343874 1.317001 1.317351 1.322749 1.330041 1.314278 1.304388 1.303397 1.30368 1.299272 1.285581 1.270942 1.27531 1.253432 1.25329 1.23628 1.224671 1.224999 1.197758 1.185178 1.189122 1.184494 1.175552 1.168872 1.115749 1.084376 1.06132 1.029539 1.040886 1.035407 0.9934051 1.002312 0.995896 0.9740943 0.977942 0.9714722 0.9644477 0.9353276 0.9426633 0.9155044 0.9087982 0.8852544 0.8658037 0.8391014 0.8538686 0.8409174 0.8380796 0.8220724 0.7924717 0.7909878 0.7921142 0.7936724 0.7908671 0.782468 0.7663752 0.7419958 0.7626239 0.7246879 0.7206533 0.7162479 0.6885867 0.7168131 0.6893841 0.6971892 0.6974725 0.6975691 0.7087045 0.6912081 0.68169 0.6907831 0.6900748 0.6886974 0.6877508 0.6721624 0.6754735 0.6751902 0.6633214 0.6746001 0.6520214 0.6333285 0.6294364 0.6144798 0.6445332 0.6391347 0.6673933 0.6560681 0.6523632 0.6485603 0.623548 0.6164011 0.6061967 0.6145301 0.666507 0.6512222 0.6382626 0.6443139 0.6342005 0.6203459 0.6098038 0.6160748 0.6058581 0.6050082 0.631568 0.6292722 0.6296416 0.6247612 0.6214609 0.6160334 0.6420975 0.6115474 0.6088736 0.60626 0.5834176 0.5944822 0.592499 0.5817213 0.5871087 0.5580079 0.5540656 0.5475494 0.5143251 0.5263557 0.5489756 0.5452558 0.5339879 0.5169582 0.5112264 0.4856244 0.4823219 0.4801561 0.4665146 0.4541976 0.4514323 0.4505885 0.4708791 0.4717285 0.4377991 0.4354135 0.4388578 0.434451 0.3996695 0.3862589 0.384984 0.3755849 0.3480454 0.3444177 0.3410696 0.28648 0.281033 0.254463 0.2718163 0.2668701 0.2307613 0.2041402 0.2026876 0.1702121 0.1681915 0.161577 0.137859 0.1389365 -9999 -9999 -9999 -9999 -9999 -9999 -9999 -9999 -9999 -9999 -9999 -9999 -9999 -9999 -9999 -9999 -9999 -9999 -9999 -9999 -9999 -9999 -9999 -9999 -9999 -9999 -9999 -9999 -9999 -9999 -9999 -9999 -9999 -9999 -9999 -9999 -9999 -9999 -0.710662 -0.7265636 -0.7448422 -9999 -9999 -9999 -0.7840589 -0.7938408 -0.7945257 -0.7929263 -0.8119401 -0.8229809 -0.785901 -0.789624 -0.7883621 -0.7830461 -0.7940867 -0.8036491 -0.8243479 -0.8189746 -0.8116021 -0.8586956 -0.8368602 -0.8280137 -0.8299726 -0.8110706 -0.8068686 -0.7863887 -0.7639827 -0.747955 -0.7352848 -0.7607832 -0.7358114 -0.7251257 -0.7266351 -0.7368003 -0.743514 -0.7606967 -0.744215 -0.754409 -0.7350037 -0.7283442 -0.7280057 -0.7223535 -0.7231579 -0.7066795 -0.7078301 -0.7407829 -0.738047 -0.7233738 -0.6864066 -0.6713594 -0.6746618 -0.6725404 -0.6954886 -0.6611901 -0.6472175 -0.6403494 -0.6322702 -0.6307024 -0.6159276 -0.6234898 -0.6544858 -0.6421527 -0.6437439 -0.6290687 -0.601651 -0.6140608 -0.6016245 -0.6248894 -0.5869454 -0.6063885 -0.5870415 -0.5726408 -0.5723637 -0.5673565 -0.5663199 -0.5516273 -0.5260291 -0.5254174 -0.5243069 -0.5189344 -0.5071941 -0.5059256 -0.5082768 -0.4936591 -0.4852794 -0.4820748 -0.4749395 -0.4726498 -0.4562121 -0.4543934 -0.4496132 -0.4450838 -0.4235992 -0.4650129 -0.4333879 -0.4565284 -0.4172327 -0.4136046 -0.4252028 -0.4299937 -0.419185 -0.407547 -0.4112014 -0.3663798 -0.3620038 -0.3674168 -0.3653364 -0.3632576 -0.3048173 -0.295386 -0.3598882 -0.2856147 -0.2797892 -0.3045155 -0.2795039 -0.2681374 -0.2067941 -0.2600266 -0.1993039 -0.1945761 -0.1838476 -0.1908909 -0.1946051 -0.1852709 -0.1852709 -0.1850366 -0.1182288 -0.1226066 -0.112366 -0.1099438 -0.1098392 -0.1238491 -0.1158517 -0.1092799 -0.1161197 -0.1080315 -0.1155491 -0.1291139 -0.118072 -0.1275122 -0.1337335 -0.1031331 -0.1155304 -0.09731586 -0.1491067 -0.1103142 -0.1206758 -0.1036039 -0.118429 -0.1119775 -0.1022838 -0.1275683 -0.1285058 -0.1512166 -0.1455848 -0.1437154 -0.1423463 -0.1165641 -0.1109008 -0.1534351 -0.09992065 -0.06426128 -0.04164402 -0.04681761 -0.001474733 0.0002363376 0.003754253 0.02733795 0.07026826 0.06785581 0.09402961 0.1002075 0.1067493 0.116805 0.1559256 0.1575483 0.2066682 0.1949272 0.2319395 0.2442321 0.245068 0.2568631 0.293719 0.2971091 0.3152002 0.2974012 0.3473884 0.3373574 0.3437568 0.346816 0.3474084 0.3410179 0.3837015 0.3672166 0.3994743 0.4084549 0.3997959 0.3573899 0.3537143 0.3626347 0.3548968 0.3425545 0.3250298 0.3293775 0.3174001 0.3026516 0.2999457 0.2540095 0.2578124 0.2387592 0.2491632 0.2224611 0.1821227 0.1997996 0.195912 0.1587168 0.1622871 0.166834 0.1254166 0.1108987 0.1234384 0.08631248 0.08126468 0.09063122 0.1081538 0.08215161 0.05227754 0.05780734 0.05464845 0.06504582 0.04909475 0.02425242 0.06403285 0.02943999 0.05952841 0.06446731 0.1280338 0.116659 0.09095374 0.04781792 0.03476803 0.1113178 0.07574081 0.03151541 0.02272885 -0.003592303 -0.01730895 -0.04492816 -0.03725046 -0.03787727 -0.04663544 -0.07528461 -0.08508484 -9999 -9999 -9999 -9999 -9999 -9999 -9999 -9999 -9999 -9999 -9999 -9999 -9999 -9999 -9999 -9999 -9999 -9999 -9999 -9999 -9999 -9999 -9999 -9999 -9999 -9999 -9999 -9999 -9999 -9999 -9999 -9999 -9999 -9999 -9999 -9999 -9999 -9999 -9999 -9999 -9999 -9999 -9999 -9999 -9999 -9999 -9999 -9999 -9999 -9999 -9999 -9999 -9999 -9999 -9999 -9999 -9999 -9999 -9999 -9999 -9999 -9999 -9999 -9999 -9999 -9999 -9999 -9999 -9999 -9999 -9999 -9999 -9999 -9999 -9999 -9999 -9999 -9999 -9999 -9999 -9999 -9999 -9999 -9999 -9999 -9999 -9999 -9999 -9999 -9999 -9999 -9999 -9999 -9999 -9999 -9999 -9999 -9999 -9999 -9999 -9999 -9999 -9999 -9999 -9999 -9999 -9999 -9999 
-9999 -9999 -9999 -9999 -9999 -9999 -9999 -9999 -9999 -9999 -9999 -9999 -9999 -9999 -9999 -9999 -9999 -9999 -9999 -9999 -9999 -9999 -9999 -9999 -9999 -9999 -9999 -9999 -9999 -9999 -9999 -9999 -9999 -9999 -9999 -9999 -9999 -9999 -9999 -9999 -9999 -9999 -9999 -9999 -9999 -9999 -9999 -9999 -9999 -9999 -9999 -9999 -9999 -9999 -9999 -9999 -9999 -9999 -9999 -9999 -9999 -9999 -9999 -9999 -9999 -9999 -9999 -9999 -9999 -9999 -9999 -9999 -9999 -9999 -9999 -9999 -9999 -9999 -9999 -9999 -9999 -9999 -9999 -9999 -9999 -9999 -9999 -9999 -9999 -9999 -9999 -9999 -9999 -9999 -9999 -9999 -9999 -9999 -9999 -9999 -9999 -9999 -9999 -9999 -9999 -9999 -9999 -9999 1.376539 1.378779 1.374713 1.379501 1.386125 1.362034 1.369936 1.339772 1.325177 1.316131 1.315005 1.310971 1.336657 1.335405 1.332496 1.333606 1.318714 1.306344 1.296553 1.291808 1.297815 1.287177 1.271501 1.286054 1.257646 1.256847 1.231973 1.239501 1.239457 1.204945 1.190935 1.187934 1.175646 1.163208 1.189543 1.161056 1.104631 1.110575 1.111283 1.09104 1.081066 1.037656 0.9932518 0.9911915 0.9899677 0.9897299 0.9719592 0.9577017 0.9274185 0.936046 0.9402181 0.9180697 0.8975082 0.8599911 0.8592378 0.8630314 0.8499098 0.8461941 0.8381805 0.7961417 0.7965667 0.7978415 0.7962243 0.7889532 0.77513 0.7422854 0.76579 0.7605669 0.7323133 0.7579726 0.7057722 0.7022727 0.6916816 0.7094522 0.7207696 0.7160859 0.7317787 0.694356 0.6874611 0.7146629 0.7137163 0.693976 0.6948321 0.6982074 0.7006763 0.6740633 0.6904265 0.6813107 0.6655635 0.6640694 0.6484976 0.6654062 0.6274687 0.6373932 0.6494316 0.6625668 0.6539397 0.655573 0.6513939 0.6462938 0.6781794 0.6456594 0.6719795 0.6571333 0.6552469 0.6568669 0.6616141 0.6327087 0.628885 0.6207151 0.6315264 0.6089221 0.6350401 0.6307055 0.6317938 0.6424832 0.625489 0.6234614 0.6139558 0.6431065 0.6210395 0.6318885 0.6075417 0.6033177 0.6027539 0.5936287 0.5909408 0.6128013 0.585413 0.5892532 0.5514383 0.5165913 0.5566676 0.5087896 0.5431769 0.5360168 0.5168254 0.5192879 0.4973375 0.4931654 0.5067277 0.4841888 0.4521004 0.502785 0.4921317 0.48309 0.4812742 0.4456725 0.4398532 0.4374191 0.4237099 0.4259407 0.411626 0.3967662 0.3947236 0.3607187 0.3588799 0.3394721 0.3281586 0.3184762 0.2877588 0.2950331 0.2853507 0.2652785 0.2199903 0.2071999 0.1910516 0.1783234 0.1541473 0.1586768 0.1243265 -9999 -9999 -9999 -9999 -9999 -9999 -9999 -9999 -9999 -9999 -9999 -9999 -9999 -9999 -9999 -9999 -9999 -9999 -9999 -9999 -9999 -9999 -9999 -9999 -9999 -9999 -9999 -9999 -9999 -9999 -9999 -9999 -9999 -9999 -9999 -0.6754475 -0.7162942 -0.7005926 -0.717407 -0.740073 -0.7220941 -9999 -0.7568808 -0.7831013 -0.7961314 -0.7682801 -0.7762362 -0.7656294 -0.7576115 -0.7897844 -0.7865357 -0.7688621 -0.7693777 -0.767101 -0.8016968 -0.7736028 -0.8287656 -0.8038971 -0.8118297 -0.826484 -0.8279474 -0.7992849 -0.7984701 -0.7788067 -0.7947007 -0.7598897 -0.7838864 -0.7332032 -0.7115924 -0.6869621 -0.7117617 -0.7094951 -0.6549186 -0.6944089 -0.698176 -0.7382308 -0.740023 -0.7329093 -0.734216 -0.7274664 -0.7072231 -0.701407 -0.7097839 -0.6966866 -0.690469 -0.7008933 -0.6980553 -0.676904 -0.6823267 -0.6720846 -0.6662794 -0.653697 -0.6440235 -0.6455211 -0.6373478 -0.6341745 -0.6226934 -0.6112868 -0.6045668 -0.6002955 -0.604105 -0.6109979 -0.6244222 -0.6110211 -0.5887904 -0.5900652 -0.5841888 -0.5848971 -0.5856794 -0.5876626 -0.5660359 -0.5511151 -0.5520162 -0.5526251 -0.5347582 -0.5289804 -0.5218076 -0.510594 -0.4971568 -0.5025551 -0.4997988 -0.4879068 -0.4808458 -0.4853012 -0.4786389 -0.4698707 -0.4656486 -0.450059 -0.4494924 -0.4421861 -0.4203607 -0.4178647 -0.4192813 -0.4223373 -0.4311178 -0.408646 -0.4034443 -0.3989224 -0.3972221 -0.3924648 -0.3764437 -0.3886499 -0.3568866 -0.3571699 -0.3613182 -0.3610179 -0.3591356 -0.3453246 -0.2978949 -0.2898649 -0.295047 -0.2703948 -0.2659496 -0.2807024 -0.2524235 -0.2608064 -0.2179342 -0.2062286 -0.2052583 -0.1910173 -0.178982 -0.1878418 -0.1751978 -0.1757479 -0.1249802 -0.1306593 -0.1202314 -0.1190899 -0.101086 -0.1049011 -0.1102682 -0.1238477 -0.1110472 -0.1051743 -0.1008694 -0.09585584 -0.103195 -0.1110414 -0.09811223 -0.1159594 -0.1195658 -0.1333164 -0.08352803 -0.09190266 -0.09693161 -0.101006 -0.1112523 -0.08284023 -0.09822094 -0.110361 -0.1011569 -0.0888252 -0.1211906 -0.1208862 -0.1018 -0.1363488 -0.1099829 -0.1012399 -0.1007617 -0.1186085 -0.07581349 -0.03221655 -0.03070483 0.000688708 0.01766824 -0.00978761 0.02390292 0.05359582 0.07470517 0.1120835 0.1115088 0.1162415 0.1176304 0.1291957 0.1736426 0.199491 0.1939425 0.2483255 0.2515368 0.2612121 0.2442266 0.2821851 0.2964469 0.3142685 0.3207402 0.3193128 0.3164227 0.3570881 0.3555974 0.3524219 0.3946655 0.3966286 0.4258575 0.4234693 0.4184514 0.4303147 0.429886 0.4343798 0.413382 0.4220965 0.3705757 0.3540485 0.3574108 0.3501838 0.3358353 0.3216472 0.3238051 0.3161302 0.2981861 0.2613744 0.2489373 0.2270268 0.2247009 0.2198009 0.2185903 0.174374 0.1850532 0.1809344 0.1267565 0.1441388 0.1473871 0.1211496 0.08906809 0.109634 0.1431519 0.1328988 0.1043289 0.1064733 0.07696704 0.08405532 0.0821534 0.09067685 0.08258621 0.07716114 0.06126965 0.0643442 0.1120765 0.1140829 0.2124815 0.1653964 0.1405921 0.180317 0.1513195 0.1546162 0.09850485 0.08338219 0.1009876 0.06429616 0.04596646 0.04024446 0.05660339 -0.01031808 -0.01954667 -9999 -9999 -9999 -9999 -9999 -9999 -9999 -9999 -9999 -9999 -9999 -9999 -9999 -9999 -9999 -9999 -9999 -9999 -9999 -9999 -9999 -9999 -9999 -9999 -9999 -9999 -9999 -9999 -9999 -9999 -9999 -9999 -9999 -9999 -9999 -9999 -9999 -9999 -9999 -9999 -9999 -9999 -9999 -9999 -9999 -9999 -9999 -9999 -9999 -9999 -9999 -9999 -9999 -9999 -9999 -9999 -9999 -9999 -9999 -9999 -9999 -9999 -9999 -9999 -9999 -9999 -9999 -9999 -9999 -9999 -9999 -9999 -9999 -9999 -9999 -9999 -9999 -9999 -9999 -9999 -9999 -9999 -9999 -9999 -9999 -9999 -9999 -9999 -9999 -9999 -9999 -9999 -9999 -9999 -9999 -9999 -9999 -9999 -9999 -9999 -9999 -9999 -9999 -9999 -9999 -9999 -9999 -9999 
-9999 -9999 -9999 -9999 -9999 -9999 -9999 -9999 -9999 -9999 -9999 -9999 -9999 -9999 -9999 -9999 -9999 -9999 -9999 -9999 -9999 -9999 -9999 -9999 -9999 -9999 -9999 -9999 -9999 -9999 -9999 -9999 -9999 -9999 -9999 -9999 -9999 -9999 -9999 -9999 -9999 -9999 -9999 -9999 -9999 -9999 -9999 -9999 -9999 -9999 -9999 -9999 -9999 -9999 -9999 -9999 -9999 -9999 -9999 -9999 -9999 -9999 -9999 -9999 -9999 -9999 -9999 -9999 -9999 -9999 -9999 -9999 -9999 -9999 -9999 -9999 -9999 -9999 -9999 -9999 -9999 -9999 -9999 -9999 -9999 -9999 -9999 -9999 -9999 -9999 -9999 -9999 -9999 -9999 -9999 -9999 -9999 -9999 -9999 -9999 -9999 -9999 -9999 -9999 -9999 -9999 -9999 1.392423 1.393079 1.389042 1.389613 1.381224 1.385932 1.371497 1.360924 1.356552 1.352291 1.383325 1.380564 1.355482 1.351631 1.339082 1.346464 1.335159 1.320902 1.321325 1.300555 1.289991 1.2945 1.299359 1.277251 1.271665 1.257736 1.254634 1.237501 1.231923 1.238737 1.204423 1.237872 1.196281 1.186137 1.190377 1.19236 1.163345 1.103215 1.108428 1.127879 1.102705 1.055275 1.038223 1.048301 1.020141 0.9969892 0.9962549 0.9679655 0.9812506 0.9357826 0.936579 0.946509 0.9180779 0.9184123 0.8905706 0.8627869 0.8624559 0.8638725 0.8679996 0.8457374 0.8338091 0.7961342 0.8030114 0.8028697 0.7883813 0.7849826 0.7844972 0.7686599 0.7608603 0.7234533 0.7503418 0.7219015 0.7423252 0.746214 0.7357074 0.7264179 0.7247691 0.7465624 0.7091435 0.7070186 0.7223035 0.721029 0.7207007 0.7194259 0.7159061 0.6970158 0.6907564 0.6789094 0.6781561 0.6808743 0.6562915 0.6439165 0.6621577 0.6432961 0.6396657 0.6492442 0.6879798 0.6807536 0.6635841 0.6603566 0.6578447 0.6467675 0.6865194 0.6776392 0.6826959 0.6814271 0.6804804 0.6531988 0.6505073 0.6450617 0.6428474 0.6685729 0.6124314 0.6447759 0.6417562 0.6437393 0.6512891 0.6478263 0.6248614 0.642441 0.636144 0.6191984 0.6187508 0.6227335 0.6298826 0.6059774 0.5956458 0.6212391 0.6243774 0.5931938 0.5456715 0.5928919 0.5674307 0.5847492 0.5570775 0.5556615 0.5526277 0.5282691 0.509837 0.4960829 0.4966125 0.5417644 0.4899742 0.518766 0.5158452 0.4988713 0.4913052 0.4844527 0.4792358 0.4522648 0.4463368 0.4306407 0.4351014 0.4249848 0.3975644 0.3888736 0.3957228 0.3787856 0.3643203 0.3389931 0.3292629 0.315457 0.2983306 0.2945766 0.2855575 0.2669049 0.2649217 0.1985149 0.1979482 0.2109448 0.1693303 0.148122 -9999 -9999 -9999 -9999 -9999 -9999 -9999 -9999 -9999 -9999 -9999 -9999 -9999 -9999 -9999 -9999 -9999 -9999 -9999 -9999 -9999 -9999 -9999 -9999 -9999 -9999 -9999 -9999 -9999 -9999 -9999 -9999 -0.6288422 -0.6435567 -0.6611633 -0.6624816 -0.6865402 -9999 -9999 -9999 -9999 -0.7100031 -0.7698814 -0.7846099 -0.8118961 -0.7677985 -0.7855543 -0.7495552 -0.7591708 -0.763597 -0.7510217 -0.7299338 -0.737685 -0.7739132 -0.7732385 -0.7658469 -0.8000363 -0.8157081 -0.782952 -0.788593 -0.8053072 -0.7932043 -0.740034 -0.7706352 -0.7554086 -0.7629433 -0.7608705 -0.7451679 -0.7212093 -0.6877037 -0.6637335 -0.6581934 -0.6555168 -0.6952969 -0.7000356 -0.6962509 -0.7165157 -0.7131429 -0.7105111 -0.6999713 -0.6989796 -0.6929623 -0.6769882 -0.6758174 -0.6796123 -0.6664998 -0.6826713 -0.6762267 -0.6801947 -0.6582685 -0.6380408 -0.6253508 -0.6312799 -0.6298078 -0.6195604 -0.620491 -0.637876 -0.6098746 -0.6006172 -0.6056309 -0.5868423 -0.5993445 -0.6061366 -0.6072698 -0.5560673 -0.5540037 -0.5417386 -0.5835322 -0.5776897 -0.5505485 -0.5546103 -0.5606939 -0.5345743 -0.5255387 -0.5210764 -0.5157525 -0.4999019 -0.5131474 -0.4884943 -0.4842413 -0.4326481 -0.4804208 -0.4569212 -0.4462861 -0.4646098 -0.4490674 -0.4607691 -0.4439001 -0.4238207 -0.4185421 -0.4190844 -0.405451 -0.4152047 -0.4115501 -0.4122137 -0.3856242 -0.3933383 -0.387455 -0.3917201 -0.3688122 -0.3595695 -0.3498281 -0.3436275 -0.3433525 -0.3390374 -0.3219584 -0.3160203 -0.3024958 -0.273837 -0.2544079 -0.2635209 -0.2732461 -0.2569612 -0.2463385 -0.2516434 -0.2509844 -0.2400671 -0.210863 -0.1922762 -0.1794092 -0.1622657 -0.1591991 -0.1660969 -0.1684453 -0.1717468 -0.1182858 -0.1097496 -0.1025427 -0.08657768 -0.1046245 -0.09302274 -0.0522725 -0.08898561 -0.07198532 -0.0590637 -0.09275227 -0.05646894 -0.07255697 -0.0955939 -0.06888267 -0.07205117 -0.08745934 -0.08381546 -0.0820085 -0.09828211 -0.08356421 -0.08776164 -0.1053838 -0.1011959 -0.09125118 -0.0568721 -0.06748587 -0.07667897 -0.07424533 -0.09161322 -0.09046866 -0.0784559 -0.08685813 -0.09146508 -0.05158593 -0.0568211 -0.06257333 -0.03409952 0.03428284 0.01149 0.0283405 0.04330681 0.08870255 0.08412307 0.1154941 0.1546322 0.1244523 0.1748928 0.166964 0.1793414 0.2194287 0.2037273 0.2689676 0.2573693 0.2722577 0.2905967 0.3069 0.312153 0.3507667 0.350818 0.3554463 0.3650288 0.3646682 0.4052622 0.4177916 0.4269674 0.4434398 0.4441826 0.4467718 0.4595197 0.4382417 0.4466742 0.4412843 0.4512079 0.4442835 0.4271699 0.4205971 0.3679952 0.3618449 0.3986612 0.326378 0.3548234 0.3474202 0.3472837 0.3061417 0.2962144 0.2828327 0.253265 0.2421662 0.2421418 0.2016363 0.2284041 0.1905171 0.1907561 0.1643335 0.1552364 0.1114174 0.1283795 0.1469563 0.1505071 0.1031352 0.0726383 0.1096204 0.146086 0.1638055 0.1302519 0.1312836 0.1031873 0.0959866 0.1280443 0.1279728 0.1712144 0.2270809 0.1933589 0.1958992 0.2081344 0.2464198 0.1848446 0.1363761 0.1804886 0.1716501 0.1478682 0.1330854 0.120371 0.1119818 0.09427465 0.07162907 0.04938751 -9999 -9999 -9999 -9999 -9999 -9999 -9999 -9999 -9999 -9999 -9999 -9999 -9999 -9999 -9999 -9999 -9999 -9999 -9999 -9999 -9999 -9999 -9999 -9999 -9999 -9999 -9999 -9999 -9999 -9999 -9999 -9999 -9999 -9999 -9999 -9999 -9999 -9999 -9999 -9999 -9999 -9999 -9999 -9999 -9999 -9999 -9999 -9999 -9999 -9999 -9999 -9999 -9999 -9999 -9999 -9999 -9999 -9999 -9999 -9999 -9999 -9999 -9999 -9999 -9999 -9999 -9999 -9999 -9999 -9999 -9999 -9999 -9999 -9999 -9999 -9999 -9999 -9999 -9999 -9999 -9999 -9999 -9999 -9999 -9999 -9999 -9999 -9999 -9999 -9999 -9999 -9999 -9999 -9999 -9999 -9999 -9999 -9999 -9999 -9999 -9999 -9999 -9999 -9999 -9999 -9999 -9999 -9999 
-9999 -9999 -9999 -9999 -9999 -9999 -9999 -9999 -9999 -9999 -9999 -9999 -9999 -9999 -9999 -9999 -9999 -9999 -9999 -9999 -9999 -9999 -9999 -9999 -9999 -9999 -9999 -9999 -9999 -9999 -9999 -9999 -9999 -9999 -9999 -9999 -9999 -9999 -9999 -9999 -9999 -9999 -9999 -9999 -9999 -9999 -9999 -9999 -9999 -9999 -9999 -9999 -9999 -9999 -9999 -9999 -9999 -9999 -9999 -9999 -9999 -9999 -9999 -9999 -9999 -9999 -9999 -9999 -9999 -9999 -9999 -9999 -9999 -9999 -9999 -9999 -9999 -9999 -9999 -9999 -9999 -9999 -9999 -9999 -9999 -9999 -9999 -9999 -9999 -9999 -9999 -9999 -9999 -9999 -9999 -9999 -9999 -9999 -9999 -9999 -9999 -9999 -9999 -9999 -9999 -9999 -9999 1.388122 1.399235 1.395668 1.393267 1.38465 1.392711 1.386805 1.373659 1.395454 1.393303 1.398335 1.397008 1.377324 1.369684 1.348463 1.350798 1.325926 1.324271 1.310016 1.309268 1.294802 1.280673 1.280248 1.273944 1.273043 1.249502 1.246668 1.24341 1.24587 1.23279 1.230763 1.194504 1.203028 1.182356 1.1899 1.192167 1.146957 1.108928 1.116526 1.104372 1.053034 1.046029 1.047304 1.050909 1.023982 1.023698 0.9975041 0.9808919 0.9731022 0.9401858 0.9407524 0.9372615 0.9362249 0.9101993 0.9084734 0.8764744 0.8763327 0.8746555 0.848491 0.848967 0.8084034 0.8209702 0.818756 0.8256196 0.8179587 0.7946672 0.7937098 0.7766989 0.7615618 0.7562115 0.75305 0.7232349 0.7425269 0.7456923 0.7453641 0.737439 0.7299421 0.7297078 0.728674 0.7304161 0.7098672 0.7279076 0.7290143 0.7374483 0.7196125 0.7255924 0.7204547 0.6929622 0.70407 0.6838295 0.6732929 0.6701639 0.6688992 0.6658045 0.6530246 0.6960413 0.6885509 0.6863803 0.6829182 0.7001673 0.6757054 0.707942 0.7021539 0.7021363 0.7012187 0.7018303 0.670872 0.6666195 0.6947908 0.6629001 0.6816719 0.6736276 0.6627378 0.6491529 0.6422483 0.6573693 0.6579133 0.678836 0.6764986 0.6643088 0.6462894 0.6448728 0.6100073 0.6365519 0.6216152 0.6527491 0.6395488 0.6355793 0.6246309 0.6103911 0.5732862 0.6021514 0.6002576 0.6032218 0.5784861 0.5631278 0.550794 0.5391495 0.5211391 0.5032998 0.5173258 0.5566856 0.549367 0.5203243 0.5417574 0.5292994 0.5181026 0.4902169 0.4872938 0.4598806 0.4648712 0.431774 0.422375 0.4152316 0.4133192 0.4079146 0.3927715 0.3737928 0.3715771 0.3650087 0.3536094 0.3354406 0.3214481 0.2911139 0.2884451 0.2861076 0.2572521 0.2544189 0.2509445 0.2163306 0.1814854 -9999 -9999 -9999 -9999 -9999 -9999 -9999 -9999 -9999 -9999 -9999 -9999 -9999 -9999 -9999 -9999 -9999 -9999 -9999 -9999 -9999 -9999 -9999 -9999 -9999 -9999 -9999 -9999 -9999 -9999 -9999 -9999 -0.5898012 -0.6142178 -0.5980756 -0.6817979 -0.6424614 -9999 -9999 -0.7329437 -0.6988057 -0.7185953 -0.7611425 -0.7647019 -0.8129547 -0.8076676 -0.808156 -0.7694086 -0.7330059 -0.7547673 -0.7638292 -0.7282605 -0.7220663 -0.7322869 -0.7981948 -0.7839487 -0.768226 -0.8022535 -0.7908641 -0.7777673 -0.7670035 -0.765258 -0.7492729 -0.7274981 -0.7352237 -0.7140576 -0.7199332 -0.7183183 -0.7055497 -0.7066606 -0.6692422 -0.660809 -0.6631669 -0.6366161 -0.6849992 -0.6648055 -0.6689166 -0.6761356 -0.7018895 -0.6929787 -0.6793048 -0.6800315 -0.6671345 -0.6665646 -0.6526192 -0.6729601 -0.6615426 -0.6455396 -0.6480138 -0.6461805 -0.62986 -0.6113775 -0.6248763 -0.6228946 -0.6238785 -0.6133894 -0.6069994 -0.5936794 -0.6035646 -0.5839023 -0.6175471 -0.6033542 -0.5681342 -0.5877569 -0.5522616 -0.5314208 -0.5287556 -0.5201889 -0.5225149 -0.5304586 -0.499743 -0.5077695 -0.5272957 -0.4907292 -0.4902371 -0.5125123 -0.5081949 -0.4884923 -0.4833553 -0.471604 -0.4639131 -0.4596711 -0.4628485 -0.4414533 -0.447087 -0.4444765 -0.4331386 -0.4278224 -0.4204819 -0.4096277 -0.4050203 -0.4002396 -0.4031993 -0.401942 -0.3939728 -0.3910717 -0.3919217 -0.3787703 -0.3761868 -0.348781 -0.3467128 -0.3396431 -0.3312033 -0.3122124 -0.3266433 -0.3243819 -0.3144941 -0.2988757 -0.3019007 -0.268449 -0.2786994 -0.252161 -0.2440031 -0.2461485 -0.2486483 -0.2376155 -0.2412848 -0.2296973 -0.232617 -0.1777298 -0.1417119 -0.1627155 -0.1548055 -0.1492158 -0.1618228 -0.1569943 -0.1545636 -0.1234551 -0.1019567 -0.08264219 -0.04895932 -0.07341132 -0.07876841 -0.08600963 -0.0610908 -0.04352646 -0.05301225 -0.04666303 -0.05869638 -0.0570927 -0.04415623 -0.0585256 -0.06822591 -0.07262961 -0.07281653 -0.0714886 -0.03484048 -0.09378632 -0.06435485 -0.03553128 -0.05972642 -0.04548249 -0.05250807 -0.05995157 -0.07134979 -0.07556321 -0.05000617 -0.03383384 -0.05116592 -0.03329397 0.001578005 -0.009761349 -0.01760046 0.006635642 0.07436606 0.05564716 0.05097052 0.094474 0.104554 0.1312044 0.1318573 0.1866068 0.1735185 0.1859057 0.2176 0.2135744 0.2162059 0.2470012 0.2573117 0.2902502 0.3047259 0.3199403 0.3331459 0.3734628 0.3735977 0.3635438 0.3705789 0.40802 0.4080585 0.4307395 0.428341 0.4261054 0.4348409 0.4876135 0.4560231 0.5043585 0.4765839 0.4591329 0.4799764 0.4968052 0.4880975 0.4547646 0.4595437 0.4185708 0.4266801 0.4262415 0.3977922 0.3540388 0.3386698 0.3303562 0.3212544 0.3219449 0.2993156 0.2697246 0.2681904 0.253804 0.2574489 0.2209675 0.2075039 0.1999851 0.1859172 0.1726322 0.1766288 0.1224599 0.1351779 0.133343 0.07523448 0.08479699 0.04674395 0.04956306 0.1507446 0.1908307 0.1470933 0.2033554 0.2120809 0.1824969 0.2183636 0.2082753 0.2040067 0.1585621 0.1655131 0.1898243 0.3173811 0.2362193 0.2049193 0.2196803 0.263857 0.1810572 0.1559205 0.1611602 0.1430331 0.09228198 0.1129932 0.124472 -9999 -9999 -9999 -9999 -9999 -9999 -9999 -9999 -9999 -9999 -9999 -9999 -9999 -9999 -9999 -9999 -9999 -9999 -9999 -9999 -9999 -9999 -9999 -9999 -9999 -9999 -9999 -9999 -9999 -9999 -9999 -9999 -9999 -9999 -9999 -9999 -9999 -9999 -9999 -9999 -9999 -9999 -9999 -9999 -9999 -9999 -9999 -9999 -9999 -9999 -9999 -9999 -9999 -9999 -9999 -9999 -9999 -9999 -9999 -9999 -9999 -9999 -9999 -9999 -9999 -9999 -9999 -9999 -9999 -9999 -9999 -9999 -9999 -9999 -9999 -9999 -9999 -9999 -9999 -9999 -9999 -9999 -9999 -9999 -9999 -9999 -9999 -9999 -9999 -9999 -9999 -9999 -9999 -9999 -9999 -9999 -9999 -9999 -9999 -9999 -9999 -9999 -9999 -9999 -9999 -9999 -9999 -9999 
-9999 -9999 -9999 -9999 -9999 -9999 -9999 -9999 -9999 -9999 -9999 -9999 -9999 -9999 -9999 -9999 -9999 -9999 -9999 -9999 -9999 -9999 -9999 -9999 -9999 -9999 -9999 -9999 -9999 -9999 -9999 -9999 -9999 -9999 -9999 -9999 -9999 -9999 -9999 -9999 -9999 -9999 -9999 -9999 -9999 -9999 -9999 -9999 -9999 -9999 -9999 -9999 -9999 -9999 -9999 -9999 -9999 -9999 -9999 -9999 -9999 -9999 -9999 -9999 -9999 -9999 -9999 -9999 -9999 -9999 -9999 -9999 -9999 -9999 -9999 -9999 -9999 -9999 -9999 -9999 -9999 -9999 -9999 -9999 -9999 -9999 -9999 -9999 -9999 -9999 -9999 -9999 -9999 -9999 -9999 -9999 -9999 -9999 -9999 -9999 -9999 -9999 -9999 -9999 -9999 -9999 -9999 1.376997 1.386071 1.376379 1.37946 1.384943 1.383109 1.414375 1.409949 1.413595 1.411045 1.392476 1.395378 1.396181 1.365951 1.338318 1.327784 1.329749 1.328817 1.315271 1.303223 1.293244 1.282023 1.277035 1.271343 1.262881 1.248833 1.256735 1.253999 1.245206 1.246637 1.224597 1.199271 1.197567 1.195996 1.201298 1.190606 1.128876 1.130289 1.152962 1.118005 1.094911 1.096245 1.082692 1.050136 1.051677 1.048092 0.987988 0.9823775 0.9780486 0.9803367 0.9322449 0.9440926 0.9211104 0.9138706 0.9088511 0.9105248 0.8838295 0.8652633 0.8652183 0.8506979 0.823436 0.8216512 0.8258233 0.809064 0.8217921 0.823872 0.7991532 0.7993888 0.7652102 0.7348095 0.7371696 0.7467417 0.7452352 0.7632899 0.7383744 0.7360229 0.739366 0.7377229 0.7310753 0.7501973 0.7479335 0.7230732 0.7110427 0.7367623 0.7253646 0.7191776 0.7442703 0.7066705 0.7038963 0.6975203 0.7201261 0.717128 0.7131487 0.6648795 0.7044864 0.7006384 0.7004967 0.6865005 0.678403 0.7262276 0.7258027 0.7131626 0.7219948 0.7066185 0.7002276 0.6981028 0.6956434 0.6856728 0.668569 0.6904455 0.6917204 0.6757181 0.6744006 0.6722559 0.6721143 0.6595305 0.6519445 0.6788782 0.6741619 0.6728869 0.6502089 0.6619073 0.6609647 0.6461049 0.6361391 0.6579541 0.6546166 0.644042 0.6370476 0.621406 0.626372 0.6269152 0.6189327 0.6169495 0.5765271 0.5695695 0.5647092 0.5469508 0.5515488 0.5392572 0.5396761 0.556704 0.5592687 0.5532187 0.5481926 0.5375733 0.5232114 0.4997574 0.4943266 0.4762018 0.4854427 0.4531518 0.4241171 0.4192819 0.4394328 0.4224914 0.4049858 0.3745715 0.3944432 0.4188038 0.3721352 0.3475936 0.3431123 0.3198148 0.3063186 0.2865302 0.2838387 0.2763265 0.2462497 0.2393825 -9999 -9999 -9999 -9999 -9999 -9999 -9999 -9999 -9999 -9999 -9999 -9999 -9999 -9999 -9999 -9999 -9999 -9999 -9999 -9999 -9999 -9999 -9999 -9999 -9999 -9999 -9999 -9999 -9999 -9999 -9999 -9999 -9999 -9999 -9999 -0.6247387 -0.6006876 -0.6431887 -0.67401 -0.7058741 -0.7243466 -0.7100201 -0.7051822 -0.7020113 -0.7597702 -0.7733966 -0.7575054 -0.7775728 -0.78303 -0.7880427 -0.7524422 -0.7432352 -0.7236423 -0.7218337 -0.7054607 -0.7347251 -0.7546024 -0.7703808 -0.7508091 -0.7552375 -0.7445257 -0.7429032 -0.7331122 -0.7281547 -0.7146768 -0.7151703 -0.6818629 -0.6806248 -0.6860427 -0.6641871 -0.6610064 -0.6983155 -0.6830116 -0.6592583 -0.6394095 -0.6296437 -0.6543897 -0.6140558 -0.6585315 -0.6628498 -0.6475858 -0.6795774 -0.6329976 -0.6576834 -0.6273217 -0.6567172 -0.6393475 -0.6045486 -0.5956234 -0.6254582 -0.6242314 -0.5859392 -0.5825254 -0.5769289 -0.5821 -0.5862129 -0.5984887 -0.5835404 -0.5820892 -0.5830145 -0.5736282 -0.5933557 -0.5910745 -0.552831 -0.5541766 -0.5361907 -0.514955 -0.5111783 -0.5053101 -0.5005143 -0.5179396 -0.4827322 -0.4738823 -0.4785951 -0.4605811 -0.4744041 -0.4690552 -0.4613453 -0.4457533 -0.4745064 -0.4347863 -0.449173 -0.4209194 -0.4423068 -0.4139627 -0.4388408 -0.4388408 -0.4226838 -0.4105884 -0.4157455 -0.406868 -0.3824826 -0.378216 -0.3778178 -0.3711986 -0.3651905 -0.3641539 -0.3723802 -0.3613796 -0.3508588 -0.3373274 -0.3398511 -0.3342282 -0.3335659 -0.3124791 -0.3184658 -0.3123079 -0.296938 -0.2943921 -0.2927898 -0.2691813 -0.265998 -0.2208331 -0.2081346 -0.2066161 -0.2256778 -0.2333299 -0.2367651 -0.2198614 -0.2091241 -0.1855612 -0.1675858 -0.1516117 -0.1331327 -0.1236743 -0.1498603 -0.1114226 -0.1097606 -0.1160561 -0.09271911 -0.09251034 -0.0591904 -0.06195568 -0.06001014 -0.04764906 -0.04159571 -0.02764605 -0.03270448 -0.03171047 -0.04244923 -0.03947831 -0.05356232 -0.02423041 -0.0547027 -0.06000532 -0.05726789 -0.02448669 -0.07794478 -0.01861704 -0.03927655 -0.02665448 -0.03953482 -0.03519449 -0.01596187 -0.05936478 -0.04524904 -0.02694698 -0.03205018 -0.03283022 -0.03042093 -0.03500311 -0.009200245 -0.003790896 -0.007788797 -0.002711621 0.02486482 0.06208266 0.103847 0.1153088 0.1143606 0.1402225 0.1446342 0.1399336 0.198792 0.2224033 0.2361816 0.2263571 0.2752253 0.2718537 0.2720284 0.314063 0.3173521 0.3203835 0.379099 0.3730545 0.3820556 0.3757201 0.4045229 0.4367958 0.4348522 0.4338302 0.4284889 0.48997 0.4949397 0.5042173 0.5203795 0.5006207 0.515726 0.5066498 0.5128173 0.5182394 0.5089592 0.5149861 0.4953224 0.4641369 0.4618734 0.4378013 0.4292236 0.4028456 0.3936167 0.3844991 0.3947806 0.3406408 0.3162159 0.3123104 0.2839346 0.2677423 0.2656165 0.2286224 0.2247667 0.2216763 0.2248075 0.1937056 0.1750243 0.1696811 0.1611755 0.1200442 0.08743711 0.067185 0.10107 0.1110483 0.1536425 0.1549354 0.2101162 0.1805056 0.1760395 0.1863607 0.2041767 0.1705083 0.2113467 0.2235834 0.2235727 0.2353664 0.3425255 0.3124599 0.3186321 0.3292803 0.3373145 0.2845066 0.2412962 0.2428182 0.2298504 0.1952311 0.1828648 0.161035 -9999 -9999 -9999 -9999 -9999 -9999 -9999 -9999 -9999 -9999 -9999 -9999 -9999 -9999 -9999 -9999 -9999 -9999 -9999 -9999 -9999 -9999 -9999 -9999 -9999 -9999 -9999 -9999 -9999 -9999 -9999 -9999 -9999 -9999 -9999 -9999 -9999 -9999 -9999 -9999 -9999 -9999 -9999 -9999 -9999 -9999 -9999 -9999 -9999 -9999 -9999 -9999 -9999 -9999 -9999 -9999 -9999 -9999 -9999 -9999 -9999 -9999 -9999 -9999 -9999 -9999 -9999 -9999 -9999 -9999 -9999 -9999 -9999 -9999 -9999 -9999 -9999 -9999 -9999 -9999 -9999 -9999 -9999 -9999 -9999 -9999 -9999 -9999 -9999 -9999 -9999 -9999 -9999 -9999 -9999 -9999 -9999 -9999 -9999 -9999 -9999 -9999 -9999 -9999 -9999 -9999 -9999 -9999 
-9999 -9999 -9999 -9999 -9999 -9999 -9999 -9999 -9999 -9999 -9999 -9999 -9999 -9999 -9999 -9999 -9999 -9999 -9999 -9999 -9999 -9999 -9999 -9999 -9999 -9999 -9999 -9999 -9999 -9999 -9999 -9999 -9999 -9999 -9999 -9999 -9999 -9999 -9999 -9999 -9999 -9999 -9999 -9999 -9999 -9999 -9999 -9999 -9999 -9999 -9999 -9999 -9999 -9999 -9999 -9999 -9999 -9999 -9999 -9999 -9999 -9999 -9999 -9999 -9999 -9999 -9999 -9999 -9999 -9999 -9999 -9999 -9999 -9999 -9999 -9999 -9999 -9999 -9999 -9999 -9999 -9999 -9999 -9999 -9999 -9999 -9999 -9999 -9999 -9999 -9999 -9999 -9999 -9999 -9999 -9999 -9999 -9999 -9999 -9999 -9999 -9999 -9999 -9999 -9999 -9999 -9999 1.368102 1.397093 1.379937 1.376977 1.37924 1.38905 1.390183 1.425846 1.409652 1.411231 1.383979 1.368403 1.393819 1.388314 1.366251 1.34352 1.371529 1.331716 1.322544 1.308362 1.293361 1.286632 1.284126 1.269877 1.271549 1.253098 1.277525 1.257672 1.257389 1.265642 1.239953 1.240468 1.244316 1.24014 1.239641 1.19739 1.183072 1.158929 1.164328 1.125141 1.133958 1.121095 1.133108 1.050085 1.054853 1.066157 1.050105 0.9843255 0.9828995 0.9834212 0.934699 0.9442495 0.9432579 0.9191277 0.9354232 0.9302458 0.8892989 0.8856143 0.8846676 0.8435505 0.8157957 0.8192399 0.828458 0.826396 0.8265377 0.808214 0.8042734 0.8032818 0.7991505 0.7486212 0.7395882 0.7602727 0.7555376 0.7721308 0.7449974 0.7417674 0.7390765 0.7391276 0.7369516 0.738986 0.7343944 0.7288993 0.7363701 0.7314009 0.7450082 0.7442773 0.7318515 0.7483038 0.7394478 0.7079231 0.7111583 0.7084436 0.7086364 0.7312796 0.7187824 0.7055616 0.7086385 0.6987969 0.7027782 0.7338104 0.7374476 0.7341839 0.7359548 0.7222174 0.7157333 0.7155108 0.7141845 0.7094394 0.7091561 0.7133307 0.7017609 0.6896772 0.6824815 0.6788074 0.6713548 0.7030291 0.6996537 0.680413 0.6672422 0.6662506 0.677104 0.6626828 0.6638883 0.6876824 0.687399 0.6729868 0.6589723 0.6508026 0.647445 0.6450081 0.6367803 0.6245305 0.6229949 0.6055291 0.5923147 0.5856562 0.570056 0.552416 0.6061767 0.5820922 0.5746609 0.5656385 0.5706415 0.5604663 0.5545309 0.5390706 0.5251809 0.5153426 0.5404338 0.528289 0.5234841 0.4977635 0.4883348 0.478341 0.4470139 0.4329094 0.4616447 0.4318493 0.3996489 0.422198 0.4078755 0.3887362 0.3762014 0.3668852 0.3221426 0.3067344 0.2845887 0.2894691 0.2710949 0.2586978 -9999 -9999 -9999 -9999 -9999 -9999 -9999 -9999 -9999 -9999 -9999 -9999 -9999 -9999 -9999 -9999 -9999 -9999 -9999 -9999 -9999 -9999 -9999 -9999 -9999 -9999 -9999 -9999 -9999 -9999 -9999 -9999 -9999 -9999 -0.543575 -0.5937919 -0.598997 -0.6393845 -0.6777295 -0.6847674 -0.6876402 -0.6914686 -0.7197785 -0.7247458 -0.6938434 -0.726275 -0.6737568 -0.7728574 -0.763242 -0.7581089 -0.7757468 -0.7485737 -0.7494526 -0.7463413 -0.7251477 -0.7172899 -0.7094938 -0.7155817 -0.7216171 -0.6975973 -0.7006947 -0.7111064 -0.6707215 -0.671309 -0.6549083 -0.680935 -0.6812423 -0.6468172 -0.6738018 -0.6475269 -0.6630232 -0.6858529 -0.6696512 -0.6623892 -0.6281789 -0.6095916 -0.6037338 -0.5947 -0.5913869 -0.6321309 -0.6352658 -0.6299386 -0.616923 -0.6144467 -0.6156096 -0.5990781 -0.5847691 -0.6268606 -0.6075742 -0.572531 -0.5973139 -0.6103838 -0.559271 -0.5593914 -0.5790834 -0.5523007 -0.5863466 -0.5264983 -0.565316 -0.5709913 -0.5543053 -0.5488662 -0.5363743 -0.521337 -0.4875193 -0.516677 -0.5104789 -0.4933001 -0.4931197 -0.4945612 -0.479428 -0.46846 -0.4620334 -0.4790505 -0.4482564 -0.4591541 -0.4586355 -0.4567799 -0.4339991 -0.4231161 -0.4205853 -0.4085295 -0.4158331 -0.3945833 -0.4292777 -0.3861888 -0.4087236 -0.382736 -0.3757131 -0.357068 -0.3963081 -0.3813516 -0.3657739 -0.3721392 -0.3420208 -0.349228 -0.3515221 -0.354213 -0.3538848 -0.3197835 -0.343393 -0.3247272 -0.3357597 -0.3101095 -0.3213222 -0.3122027 -0.2990561 -0.2422784 -0.2788911 -0.2951633 -0.2619184 -0.2040945 -0.2010603 -0.1995184 -0.1810192 -0.1767847 -0.2009953 -0.2264405 -0.2048051 -0.19256 -0.1627681 -0.1553478 -0.1384914 -0.1050816 -0.1096433 -0.0968657 -0.08902788 -0.1008597 -0.09962213 -0.0690882 -0.08121654 -0.05080557 -0.03678774 -0.03798839 -0.03045776 -0.0353108 -0.03395478 -0.02188753 -0.02691687 0.006083279 0.005346859 -0.02160829 -0.04174623 -0.01349908 -0.01432914 0.001980283 -0.01133211 -0.01188032 -0.01094048 -0.021326 -0.02869123 -0.0349624 -0.0006667196 -0.006634657 -0.0137324 -0.02221137 -0.01660868 -0.05957205 -0.02203741 -0.02887407 -0.002407571 -0.004978699 0.01352811 0.009866406 0.02732451 -0.002406804 0.07747252 0.1148774 0.1147117 0.1487796 0.1472214 0.1400888 0.198455 0.1932809 0.2352738 0.2524098 0.2824796 0.2806347 0.292477 0.3205135 0.3169961 0.3617312 0.3747606 0.3910514 0.3800743 0.3847575 0.4271334 0.4420246 0.4507684 0.4568088 0.4799381 0.4760257 0.4697859 0.5036928 0.5199746 0.5200034 0.5402036 0.539729 0.549922 0.538815 0.5380556 0.5235634 0.5300693 0.5163813 0.5184331 0.5185319 0.4548882 0.447682 0.4505423 0.400535 0.4020643 0.4080479 0.3950677 0.364693 0.3369884 0.291642 0.2756519 0.2788009 0.250993 0.2359895 0.2461816 0.2351803 0.229784 0.185561 0.207892 0.1565469 0.1364463 0.1162231 0.1095781 0.1638825 0.165003 0.1481695 0.1922905 0.1774182 0.1540398 0.1499577 0.1907043 0.2176811 0.2705967 0.276405 0.2780342 0.3074444 0.3435779 0.3661371 0.3700662 0.3918521 0.3569863 0.355659 0.3886734 0.3135662 0.3253326 0.2933386 0.2467646 0.2341654 -9999 -9999 -9999 -9999 -9999 -9999 -9999 -9999 -9999 -9999 -9999 -9999 -9999 -9999 -9999 -9999 -9999 -9999 -9999 -9999 -9999 -9999 -9999 -9999 -9999 -9999 -9999 -9999 -9999 -9999 -9999 -9999 -9999 -9999 -9999 -9999 -9999 -9999 -9999 -9999 -9999 -9999 -9999 -9999 -9999 -9999 -9999 -9999 -9999 -9999 -9999 -9999 -9999 -9999 -9999 -9999 -9999 -9999 -9999 -9999 -9999 -9999 -9999 -9999 -9999 -9999 -9999 -9999 -9999 -9999 -9999 -9999 -9999 -9999 -9999 -9999 -9999 -9999 -9999 -9999 -9999 -9999 -9999 -9999 -9999 -9999 -9999 -9999 -9999 -9999 -9999 -9999 -9999 -9999 -9999 -9999 -9999 -9999 -9999 -9999 -9999 -9999 -9999 -9999 -9999 -9999 -9999 -9999 -9999 
-9999 -9999 -9999 -9999 -9999 -9999 -9999 -9999 -9999 -9999 -9999 -9999 -9999 -9999 -9999 -9999 -9999 -9999 -9999 -9999 -9999 -9999 -9999 -9999 -9999 -9999 -9999 -9999 -9999 -9999 -9999 -9999 -9999 -9999 -9999 -9999 -9999 -9999 -9999 -9999 -9999 -9999 -9999 -9999 -9999 -9999 -9999 -9999 -9999 -9999 -9999 -9999 -9999 -9999 -9999 -9999 -9999 -9999 -9999 -9999 -9999 -9999 -9999 -9999 -9999 -9999 -9999 -9999 -9999 -9999 -9999 -9999 -9999 -9999 -9999 -9999 -9999 -9999 -9999 -9999 -9999 -9999 -9999 -9999 -9999 -9999 -9999 -9999 -9999 -9999 -9999 -9999 -9999 -9999 -9999 -9999 -9999 -9999 -9999 -9999 -9999 -9999 -9999 -9999 -9999 -9999 -9999 1.372621 1.39588 1.384054 1.379074 1.379216 1.386545 1.423484 1.422588 1.410972 1.409459 1.386955 1.396013 1.395536 1.362326 1.39669 1.397429 1.376274 1.37024 1.363702 1.343666 1.297364 1.29559 1.299155 1.297009 1.276451 1.276794 1.273146 1.259031 1.259358 1.256017 1.231754 1.22919 1.231077 1.234379 1.240655 1.197346 1.197414 1.171011 1.170445 1.172327 1.136123 1.093613 1.081437 1.07901 1.058717 1.02509 1.020744 0.9974855 0.9743298 0.9881356 0.9836038 0.9727074 0.9546931 0.9398333 0.9185035 0.9230967 0.9296792 0.8905224 0.8756598 0.8498235 0.8195195 0.8551868 0.8221848 0.8181997 0.8030565 0.7969012 0.8011048 0.7939382 0.794556 0.7912746 0.7796797 0.786529 0.7827874 0.7843586 0.7768613 0.7694559 0.7624775 0.7684957 0.739379 0.7553949 0.7568374 0.7534778 0.7524798 0.7696547 0.7588471 0.7596064 0.7552612 0.7529947 0.752003 0.7342527 0.7367118 0.7512884 0.7404394 0.7394478 0.735655 0.7353717 0.7180033 0.7106438 0.747855 0.7358797 0.7542404 0.7528238 0.7418808 0.7390026 0.718773 0.705392 0.732609 0.7344878 0.7159454 0.7222396 0.7150553 0.7146035 0.698509 0.689065 0.68949 0.7131914 0.716327 0.7110969 0.6981233 0.6738653 0.6911487 0.6670828 0.6986601 0.6947459 0.6932089 0.6905633 0.6831505 0.6779755 0.6717171 0.6454559 0.6415519 0.634151 0.6088064 0.6314656 0.6040835 0.5954377 0.5760089 0.6084603 0.611189 0.606549 0.5859938 0.5775983 0.5724573 0.5734485 0.5564175 0.5462733 0.5279717 0.5506402 0.5643476 0.5413462 0.5458983 0.5171351 0.5084267 0.50403 0.4676486 0.4824518 0.4620188 0.4620928 0.4325511 0.4276867 0.4147366 0.4105604 0.3905404 0.3821489 0.3725182 0.3271697 0.3338326 0.3196706 0.2783321 0.2674352 -9999 -9999 -9999 -9999 -9999 -9999 -9999 -9999 -9999 -9999 -9999 -9999 -9999 -9999 -9999 -9999 -9999 -9999 -9999 -9999 -9999 -9999 -9999 -9999 -9999 -9999 -9999 -9999 -9999 -9999 -9999 -9999 -9999 -0.5160968 -0.5344852 -0.5612248 -0.6112514 -0.6233099 -0.6543599 -0.6436652 -0.6498036 -0.6964443 -0.6931336 -0.7292129 -0.7103854 -0.7156028 -0.7153761 -0.748971 -0.7583041 -0.7537215 -0.7325788 -0.7476895 -0.7310831 -0.7364802 -0.7273974 -0.7130548 -0.7019928 -0.6798213 -0.6589875 -0.6576138 -0.6987017 -0.6771153 -0.6659071 -0.6426398 -0.6443125 -0.6319844 -0.6265937 -0.6413343 -0.668166 -0.6668253 -0.647284 -0.623683 -0.6714143 -0.6495636 -0.6427041 -0.6295724 -0.5880801 -0.573153 -0.5656234 -0.562547 -0.5902885 -0.6003754 -0.6185392 -0.6104183 -0.5895401 -0.5809341 -0.5654546 -0.5764319 -0.5668634 -0.5602531 -0.5453832 -0.5637544 -0.5294899 -0.5375503 -0.5310352 -0.5732133 -0.5631713 -0.5581611 -0.5505964 -0.5419642 -0.4911553 -0.5329226 -0.5158273 -0.481479 -0.4854586 -0.4774234 -0.5015087 -0.4670063 -0.4837062 -0.4577614 -0.4505123 -0.4614968 -0.4674371 -0.4602142 -0.4384242 -0.439868 -0.4493514 -0.4191536 -0.4291344 -0.4432552 -0.4130028 -0.4020157 -0.4045656 -0.3846062 -0.3774861 -0.3776727 -0.3907127 -0.3821021 -0.3601596 -0.3563116 -0.3572786 -0.3655172 -0.3338406 -0.3532116 -0.3593177 -0.3514344 -0.3530348 -0.353153 -0.3065951 -0.2952669 -0.3210983 -0.3198038 -0.2681431 -0.2575331 -0.2910678 -0.2941494 -0.2873878 -0.2668254 -0.2612284 -0.2632715 -0.248054 -0.2452764 -0.1973201 -0.1882106 -0.1888945 -0.1908632 -0.1789278 -0.2120906 -0.1676659 -0.1629829 -0.1506644 -0.1459287 -0.1076847 -0.1045936 -0.1018428 -0.08365504 -0.07487243 -0.09999111 -0.0699896 -0.06479067 -0.03445878 -0.02669136 -0.0363301 -0.03131907 -0.03636342 -0.02370028 -0.01767912 0.02894588 0.01696293 -0.03036086 0.00277062 -0.003020287 0.006657757 0.002635674 0.01225584 0.002701313 -0.00728492 0.002770472 0.01053644 0.004854665 -0.01907546 0.01089207 -0.0003103134 -0.004917694 0.005231599 0.0004882955 -0.009735983 -0.009066078 -0.01230904 0.02405753 0.02018802 0.0294618 0.05205552 0.04929804 0.04059014 0.04769251 0.08083676 0.1263613 0.1647186 0.1581658 0.1635369 0.1998775 0.2093292 0.2293192 0.269486 0.2953134 0.285335 0.2809906 0.332113 0.3365326 0.3371676 0.3810534 0.3874943 0.4284301 0.4249346 0.4327856 0.4242329 0.4484209 0.4621952 0.4979103 0.4866478 0.5169458 0.505785 0.5228869 0.5477011 0.5677977 0.5641288 0.5766338 0.5876883 0.5795098 0.5929086 0.5826083 0.5736173 0.5290804 0.5306925 0.5195765 0.514235 0.489053 0.4424668 0.4253918 0.4191234 0.4136052 0.4008167 0.3898884 0.3428974 0.3322548 0.3265102 0.3051 0.2944138 0.2868735 0.2578768 0.2472297 0.2470269 0.242749 0.2211082 0.162938 0.1515087 0.1650161 0.1760298 0.1899726 0.1998548 0.1780775 0.1864076 0.1835937 0.1816874 0.1996858 0.2197062 0.2341414 0.2340541 0.3023541 0.3393209 0.3639362 0.4109861 0.3296117 0.3848198 0.3554566 0.3170607 0.2781568 0.2792622 0.380116 0.4277555 0.3640882 0.2733458 0.3237025 0.2840772 -9999 -9999 -9999 -9999 -9999 -9999 -9999 -9999 -9999 -9999 -9999 -9999 -9999 -9999 -9999 -9999 -9999 -9999 -9999 -9999 -9999 -9999 -9999 -9999 -9999 -9999 -9999 -9999 -9999 -9999 -9999 -9999 -9999 -9999 -9999 -9999 -9999 -9999 -9999 -9999 -9999 -9999 -9999 -9999 -9999 -9999 -9999 -9999 -9999 -9999 -9999 -9999 -9999 -9999 -9999 -9999 -9999 -9999 -9999 -9999 -9999 -9999 -9999 -9999 -9999 -9999 -9999 -9999 -9999 -9999 -9999 -9999 -9999 -9999 -9999 -9999 -9999 -9999 -9999 -9999 -9999 -9999 -9999 -9999 -9999 -9999 -9999 -9999 -9999 -9999 -9999 -9999 -9999 -9999 -9999 -9999 -9999 -9999 -9999 -9999 -9999 -9999 -9999 -9999 -9999 -9999 -9999 -9999 
-9999 -9999 -9999 -9999 -9999 -9999 -9999 -9999 -9999 -9999 -9999 -9999 -9999 -9999 -9999 -9999 -9999 -9999 -9999 -9999 -9999 -9999 -9999 -9999 -9999 -9999 -9999 -9999 -9999 -9999 -9999 -9999 -9999 -9999 -9999 -9999 -9999 -9999 -9999 -9999 -9999 -9999 -9999 -9999 -9999 -9999 -9999 -9999 -9999 -9999 -9999 -9999 -9999 -9999 -9999 -9999 -9999 -9999 -9999 -9999 -9999 -9999 -9999 -9999 -9999 -9999 -9999 -9999 -9999 -9999 -9999 -9999 -9999 -9999 -9999 -9999 -9999 -9999 -9999 -9999 -9999 -9999 -9999 -9999 -9999 -9999 -9999 -9999 -9999 -9999 -9999 -9999 -9999 -9999 -9999 -9999 -9999 -9999 -9999 -9999 -9999 -9999 -9999 -9999 -9999 -9999 1.37049 1.372592 1.415195 1.377374 1.406263 1.378717 1.404913 1.42282 1.396219 1.411369 1.384682 1.440993 1.422135 1.382431 1.391423 1.351241 1.38214 1.372174 1.385768 1.360728 1.36585 1.34362 1.341705 1.342387 1.326581 1.289822 1.276981 1.277406 1.259614 1.261642 1.26103 1.249569 1.254036 1.240987 1.2447 1.24566 1.205384 1.206046 1.209224 1.210288 1.177235 1.16654 1.0827 1.067657 1.081023 1.066178 1.081062 1.004866 1.000279 1.001271 1.006158 0.9897839 0.9578466 0.9951994 0.9440346 0.9403543 0.936174 0.9396001 0.9226689 0.8686219 0.8774187 0.8657508 0.8698533 0.8546042 0.8302419 0.8272864 0.8005517 0.7968018 0.7961902 0.7689821 0.7954481 0.7887464 0.7895172 0.7889358 0.7805557 0.7745475 0.7739809 0.7572024 0.7833521 0.7666506 0.7644339 0.799651 0.7684749 0.7819439 0.780669 0.7744392 0.7716401 0.758725 0.7579015 0.7555641 0.7503031 0.752003 0.7391264 0.7391973 0.7627639 0.7386693 0.7340721 0.7440016 0.7108503 0.748066 0.753408 0.7523238 0.7527487 0.7735721 0.7699134 0.7680719 0.747192 0.7408121 0.7427048 0.7503221 0.7299328 0.7222193 0.7124231 0.7224745 0.698483 0.722284 0.7252585 0.7311832 0.7181272 0.7230138 0.7007793 0.7273331 0.7219486 0.7195635 0.7062867 0.7024387 0.6915548 0.7100327 0.6786495 0.6663916 0.6613622 0.656391 0.6684748 0.6335247 0.6509639 0.6106111 0.617911 0.6177694 0.6140181 0.6154065 0.6077929 0.6036139 0.5972196 0.5822588 0.5663401 0.5543764 0.5583169 0.5610493 0.5596024 0.5666484 0.5453767 0.5317287 0.5440698 0.5171739 0.5245327 0.5131856 0.4927306 0.4689439 0.4620839 0.4530982 0.4334408 0.4314438 0.4155352 0.410084 0.4073784 0.3811885 0.3718548 0.3346265 0.3158014 0.316868 0.3008749 -9999 -9999 -9999 -9999 -9999 -9999 -9999 -9999 -9999 -9999 -9999 -9999 -9999 -9999 -9999 -9999 -9999 -9999 -9999 -9999 -9999 -9999 -9999 -9999 -9999 -9999 -9999 -9999 -9999 -9999 -9999 -9999 -9999 -9999 -0.5429275 -0.5496286 -0.5990872 -0.6076217 -0.6196504 -0.6491667 -0.6410327 -0.6701826 -0.6770627 -0.696422 -0.7172042 -0.7170004 -0.7460819 -0.743377 -0.7587298 -0.7301633 -0.7499359 -0.7262843 -0.7217621 -0.719888 -0.7071949 -0.6914005 -0.6815457 -0.6503358 -0.6403266 -0.6253675 -0.6281849 -0.6242737 -0.6433401 -0.6277326 -0.6230521 -0.615133 -0.592838 -0.5960678 -0.6219188 -0.6166109 -0.6182634 -0.6159077 -0.6111062 -0.5975313 -0.579717 -0.5772253 -0.5727376 -0.5591711 -0.5510812 -0.5206088 -0.5390638 -0.5929477 -0.585142 -0.5939264 -0.5824262 -0.571605 -0.5742234 -0.5463136 -0.564859 -0.5451977 -0.5432009 -0.5196438 -0.5255829 -0.5226721 -0.5274239 -0.5035801 -0.5085593 -0.5110163 -0.5279059 -0.5268853 -0.4714018 -0.5180306 -0.4753672 -0.5045982 -0.5065278 -0.4927644 -0.4792105 -0.4428173 -0.462572 -0.4564088 -0.4491098 -0.4368066 -0.4491458 -0.4439487 -0.4462019 -0.4347045 -0.4066295 -0.4315223 -0.430344 -0.4115925 -0.3872173 -0.3946497 -0.3845825 -0.3740181 -0.3764707 -0.3618408 -0.3622387 -0.3594725 -0.3600392 -0.3568333 -0.3436742 -0.3239802 -0.3209764 -0.3172804 -0.3097678 -0.3155664 -0.3118601 -0.3329811 -0.3326978 -0.301597 -0.2899883 -0.2687081 -0.2394372 -0.2328022 -0.2782961 -0.2799233 -0.2408049 -0.2618468 -0.2610751 -0.2460008 -0.231306 -0.2327689 -0.1896853 -0.226804 -0.1904467 -0.1788754 -0.1783612 -0.1606939 -0.1599682 -0.1584869 -0.1529991 -0.1057147 -0.09213503 -0.09245569 -0.07139577 -0.0803044 -0.08248038 -0.07286657 -0.0714335 -0.07431837 -0.01949679 -0.0182342 -0.01063612 -0.01675009 -0.01777185 -0.01351758 -0.01013297 0.04447488 0.03319714 0.02009192 0.006696949 0.009802043 0.01707184 0.01010707 0.03454458 0.004436276 0.03844269 0.01047303 0.03306473 -0.001815633 0.02098455 0.01722437 0.007452834 0.02835316 0.00981845 0.009768736 0.00928559 0.03403049 0.03511596 0.06741181 0.03351078 0.05619658 0.06979795 0.0638801 0.06192357 0.07694346 0.09242305 0.1276868 0.1652484 0.2043364 0.2150659 0.2183601 0.2188965 0.2410073 0.2754603 0.2935464 0.2902579 0.344954 0.3404732 0.3492855 0.3855818 0.3949921 0.4270224 0.4242498 0.4349783 0.4350823 0.4802789 0.4879515 0.4972799 0.5142875 0.5175543 0.5293416 0.570242 0.5628621 0.5697685 0.5815167 0.5933667 0.5849 0.6005758 0.5958182 0.5954242 0.584075 0.6003789 0.5863101 0.5927069 0.5309356 0.5106914 0.5206383 0.4971778 0.4621447 0.4354998 0.4292985 0.4221922 0.3748633 0.3634259 0.3583776 0.3417139 0.3032223 0.3076072 0.3074718 0.2653728 0.3002401 0.260904 0.2544119 0.2163005 0.2069154 0.2050156 0.2143657 0.205207 0.2242551 0.2067628 0.1931184 0.1979219 0.21755 0.2146777 0.2265794 0.2785862 0.2825662 0.3314407 0.3047839 0.3155918 0.3804547 0.3495021 0.3225819 0.3752751 0.432643 0.3809605 0.3610945 0.4260729 0.4141944 0.4271344 0.3997024 0.4248667 0.3592491 0.3146567 -9999 -9999 -9999 -9999 -9999 -9999 -9999 -9999 -9999 -9999 -9999 -9999 -9999 -9999 -9999 -9999 -9999 -9999 -9999 -9999 -9999 -9999 -9999 -9999 -9999 -9999 -9999 -9999 -9999 -9999 -9999 -9999 -9999 -9999 -9999 -9999 -9999 -9999 -9999 -9999 -9999 -9999 -9999 -9999 -9999 -9999 -9999 -9999 -9999 -9999 -9999 -9999 -9999 -9999 -9999 -9999 -9999 -9999 -9999 -9999 -9999 -9999 -9999 -9999 -9999 -9999 -9999 -9999 -9999 -9999 -9999 -9999 -9999 -9999 -9999 -9999 -9999 -9999 -9999 -9999 -9999 -9999 -9999 -9999 -9999 -9999 -9999 -9999 -9999 -9999 -9999 -9999 -9999 -9999 -9999 -9999 -9999 -9999 -9999 -9999 -9999 -9999 -9999 -9999 -9999 -9999 -9999 -9999 
-9999 -9999 -9999 -9999 -9999 -9999 -9999 -9999 -9999 -9999 -9999 -9999 -9999 -9999 -9999 -9999 -9999 -9999 -9999 -9999 -9999 -9999 -9999 -9999 -9999 -9999 -9999 -9999 -9999 -9999 -9999 -9999 -9999 -9999 -9999 -9999 -9999 -9999 -9999 -9999 -9999 -9999 -9999 -9999 -9999 -9999 -9999 -9999 -9999 -9999 -9999 -9999 -9999 -9999 -9999 -9999 -9999 -9999 -9999 -9999 -9999 -9999 -9999 -9999 -9999 -9999 -9999 -9999 -9999 -9999 -9999 -9999 -9999 -9999 -9999 -9999 -9999 -9999 -9999 -9999 -9999 -9999 -9999 -9999 -9999 -9999 -9999 -9999 -9999 -9999 -9999 -9999 -9999 -9999 -9999 -9999 -9999 -9999 -9999 -9999 -9999 -9999 -9999 -9999 -9999 -9999 1.393776 1.383309 1.41776 1.420944 1.403713 1.396144 1.405973 1.4197 1.39311 1.410371 1.410274 1.439854 1.426283 1.378969 1.366859 1.35925 1.330015 1.332326 1.35925 1.360206 1.367952 1.3581 1.335252 1.351691 1.349946 1.341188 1.281695 1.255106 1.268564 1.259386 1.256433 1.265707 1.255334 1.245529 1.253876 1.239724 1.209672 1.221237 1.239535 1.203186 1.197883 1.17506 1.163239 1.12102 1.126016 1.107148 1.083649 1.010633 1.062079 1.006828 1.018192 1.012089 0.994001 0.9952371 0.9607391 0.9583526 0.9469198 0.9464239 0.9463038 0.9022815 0.8838606 0.8715129 0.8806831 0.8764184 0.8648679 0.8447993 0.8094097 0.8143127 0.7995921 0.8063731 0.8052399 0.7929326 0.7935959 0.7908077 0.7862167 0.7730473 0.7761767 0.7750175 0.7737426 0.7858598 0.7855315 0.8044299 0.8087802 0.8076778 0.7937334 0.7999622 0.7911649 0.7776663 0.7759664 0.7756205 0.7578252 0.7580404 0.7793273 0.7516495 0.7520745 0.7507029 0.7443296 0.7794911 0.7245584 0.7612773 0.7773369 0.7772369 0.7602836 0.7604253 0.7612954 0.7610121 0.7586728 0.7385012 0.769316 0.7525142 0.7514036 0.7459722 0.7293552 0.72188 0.7397196 0.7229646 0.7382005 0.7303763 0.7226771 0.7234448 0.703159 0.7278479 0.7272363 0.7209834 0.7197085 0.7043135 0.699249 0.7056357 0.7260092 0.7151136 0.7101184 0.6961975 0.6838759 0.6728287 0.6599113 0.6482499 0.6526775 0.6324575 0.6498417 0.6291929 0.6139081 0.5968356 0.595468 0.5962661 0.5718697 0.5698348 0.5921491 0.5769917 0.5791008 0.5315855 0.5687274 0.5656714 0.541656 0.5434016 0.5146921 0.5104435 0.4882188 0.4865197 0.465493 0.4542879 0.4475048 0.4432778 0.4174162 0.4083118 0.4040161 0.3959266 0.3690087 0.3627859 0.3450796 0.3174712 0.306342 -9999 -9999 -9999 -9999 -9999 -9999 -9999 -9999 -9999 -9999 -9999 -9999 -9999 -9999 -9999 -9999 -9999 -9999 -9999 -9999 -9999 -9999 -9999 -9999 -9999 -9999 -9999 -9999 -9999 -9999 -9999 -9999 -9999 -9999 -9999 -0.5171517 -0.565587 -0.6159858 -0.610422 -0.5980979 -0.6018591 -0.6629508 -0.6782709 -0.6937678 -0.675414 -0.7059171 -0.7024204 -0.7439405 -0.7398503 -0.7061313 -0.7055548 -0.7044253 -0.6858627 -0.7108225 -0.6615056 -0.6829701 -0.626491 -0.6459289 -0.6171907 -0.6048372 -0.6003154 -0.6017609 -0.5954639 -0.578438 -0.6015557 -0.5961622 -0.5734481 -0.5717482 -0.5567794 -0.5660629 -0.5488123 -0.5991272 -0.5869308 -0.5810102 -0.5732663 -0.5378199 -0.5271401 -0.5450713 -0.5200036 -0.5383824 -0.5344239 -0.5323181 -0.5367267 -0.57663 -0.5196067 -0.5623903 -0.5545494 -0.5459728 -0.5362529 -0.5351196 -0.5465631 -0.5128351 -0.5139604 -0.4693607 -0.4592617 -0.4547606 -0.4889883 -0.4545366 -0.4811059 -0.4722182 -0.4690752 -0.5011715 -0.5019389 -0.4567724 -0.4595008 -0.4719773 -0.4748786 -0.438789 -0.422089 -0.448838 -0.4317358 -0.42412 -0.4196261 -0.4286246 -0.4142346 -0.4128572 -0.4035449 -0.4036866 -0.3939641 -0.395239 -0.3946497 -0.3734315 -0.3705274 -0.37012 -0.3578062 -0.3491877 -0.3561786 -0.3489494 -0.3458147 -0.3357068 -0.3182739 -0.3176308 -0.3109232 -0.2977176 -0.294066 -0.2939535 -0.3060469 -0.2942879 -0.2870928 -0.2681458 -0.2636862 -0.2435179 -0.2396224 -0.2339147 -0.242475 -0.2434557 -0.2083451 -0.2077335 -0.2363211 -0.249448 -0.2338511 -0.2236824 -0.2202311 -0.2117598 -0.1828718 -0.1788797 -0.1771993 -0.1453074 -0.1451332 -0.1014306 -0.1019972 -0.08685502 -0.08859579 -0.06938595 -0.06697045 -0.05567968 -0.03315644 -0.0766658 -0.0777565 -0.01555666 -0.01504998 -0.008819481 -0.002305231 0.01851619 0.00735051 -0.00317903 0.005777822 0.05158661 0.02836565 0.02792046 0.01552878 0.02817489 0.01991677 0.03548716 0.03064805 0.07794482 0.0695604 0.05564216 0.002343252 0.03932799 0.04314043 0.02485916 0.02959278 0.02239835 0.02755846 0.05401602 0.05594256 0.04872972 0.05662001 0.07761614 0.06865485 0.07028127 0.07525988 0.1021591 0.09246166 0.08065116 0.1312984 0.1417936 0.163241 0.2143727 0.2149413 0.2436777 0.2504429 0.24894 0.3045202 0.3047897 0.3227572 0.3527701 0.350979 0.390432 0.3818801 0.3859273 0.436163 0.4361116 0.4670561 0.4771544 0.5009457 0.5140147 0.5101932 0.5379471 0.5244563 0.5569731 0.5549012 0.5631285 0.5951633 0.5846535 0.5938981 0.611881 0.6171818 0.613634 0.6188543 0.6049618 0.5936339 0.596077 0.6009512 0.5598021 0.5723951 0.5218299 0.5138963 0.4926751 0.4652951 0.4482126 0.4326359 0.4251987 0.4070919 0.4048626 0.3770113 0.3563472 0.3365033 0.3070388 0.2971907 0.3053981 0.2780298 0.2197163 0.232875 0.2191302 0.1934439 0.2450996 0.2719416 0.227235 0.2382008 0.2486005 0.248276 0.2569066 0.2784435 0.2448582 0.2924874 0.2997217 0.314661 0.3281312 0.335638 0.3383626 0.3544013 0.374671 0.3820573 0.4527079 0.4685208 0.5229132 0.5071087 0.4438417 0.4464684 0.4650148 0.4592515 0.4227622 0.3513866 0.3503668 -9999 -9999 -9999 -9999 -9999 -9999 -9999 -9999 -9999 -9999 -9999 -9999 -9999 -9999 -9999 -9999 -9999 -9999 -9999 -9999 -9999 -9999 -9999 -9999 -9999 -9999 -9999 -9999 -9999 -9999 -9999 -9999 -9999 -9999 -9999 -9999 -9999 -9999 -9999 -9999 -9999 -9999 -9999 -9999 -9999 -9999 -9999 -9999 -9999 -9999 -9999 -9999 -9999 -9999 -9999 -9999 -9999 -9999 -9999 -9999 -9999 -9999 -9999 -9999 -9999 -9999 -9999 -9999 -9999 -9999 -9999 -9999 -9999 -9999 -9999 -9999 -9999 -9999 -9999 -9999 -9999 -9999 -9999 -9999 -9999 -9999 -9999 -9999 -9999 -9999 -9999 -9999 -9999 -9999 -9999 -9999 -9999 -9999 -9999 -9999 -9999 -9999 -9999 -9999 -9999 -9999 -9999 
-9999 -9999 -9999 -9999 -9999 -9999 -9999 -9999 -9999 -9999 -9999 -9999 -9999 -9999 -9999 -9999 -9999 -9999 -9999 -9999 -9999 -9999 -9999 -9999 -9999 -9999 -9999 -9999 -9999 -9999 -9999 -9999 -9999 -9999 -9999 -9999 -9999 -9999 -9999 -9999 -9999 -9999 -9999 -9999 -9999 -9999 -9999 -9999 -9999 -9999 -9999 -9999 -9999 -9999 -9999 -9999 -9999 -9999 -9999 -9999 -9999 -9999 -9999 -9999 -9999 -9999 -9999 -9999 -9999 -9999 -9999 -9999 -9999 -9999 -9999 -9999 -9999 -9999 -9999 -9999 -9999 -9999 -9999 -9999 -9999 -9999 -9999 -9999 -9999 -9999 -9999 -9999 -9999 -9999 -9999 -9999 -9999 -9999 -9999 -9999 -9999 -9999 -9999 -9999 -9999 -9999 1.395216 1.372968 1.36341 1.397911 1.406033 1.368152 1.417933 1.395303 1.399472 1.427285 1.444478 1.452239 1.431182 1.422955 1.395583 1.355964 1.344427 1.368199 1.371854 1.385827 1.37092 1.360079 1.362814 1.340859 1.347449 1.337988 1.329606 1.275516 1.267215 1.265702 1.264453 1.257588 1.251633 1.256189 1.253046 1.25517 1.237687 1.258148 1.230461 1.213264 1.203231 1.191997 1.168268 1.155122 1.168638 1.103929 1.0728 1.07874 1.055305 1.031411 1.002436 1.011472 1.011269 1.017216 0.9957871 0.9948922 0.9956005 0.9650342 0.9688801 0.939739 0.9115317 0.9109201 0.8888527 0.8879578 0.8890681 0.8615673 0.8215137 0.8131533 0.8138629 0.8095899 0.8117869 0.808637 0.8012491 0.797991 0.7917167 0.7884025 0.7846512 0.7926952 0.7775586 0.8245978 0.8234646 0.7938911 0.8191014 0.8111027 0.8100689 0.7991161 0.7819983 0.7741941 0.7743358 0.7726127 0.7736037 0.7728505 0.7736059 0.7826159 0.7802104 0.7504874 0.7803447 0.7769683 0.7724121 0.769415 0.7584329 0.7978224 0.7940466 0.7894496 0.7749345 0.7682126 0.7623314 0.7622347 0.772809 0.7584867 0.7607081 0.7607081 0.7343038 0.7623093 0.7699782 0.7519511 0.7511979 0.7369874 0.7316056 0.7240823 0.7461806 0.763308 0.753588 0.7266846 0.725648 0.7195668 0.755657 0.7459789 0.7382056 0.7236056 0.7188317 0.7026969 0.6878058 0.6825721 0.6800511 0.6634885 0.6634589 0.6363288 0.6461162 0.6463966 0.628462 0.6272321 0.6351894 0.6216863 0.6144671 0.5990787 0.5618889 0.606971 0.5816582 0.5856019 0.5756359 0.568377 0.5463194 0.5440756 0.5416252 0.5131024 0.51067 0.538224 0.4914377 0.4946803 0.4452726 0.4400431 0.4397598 0.429332 0.4308172 0.4010403 0.394935 0.3946067 0.3772306 0.3331893 -9999 -9999 -9999 -9999 -9999 -9999 -9999 -9999 -9999 -9999 -9999 -9999 -9999 -9999 -9999 -9999 -9999 -9999 -9999 -9999 -9999 -9999 -9999 -9999 -9999 -9999 -9999 -9999 -9999 -9999 -9999 -9999 -9999 -9999 -9999 -9999 -0.5150821 -0.5302963 -0.6006823 -0.6098104 -0.6105765 -0.6050084 -0.6359854 -0.6458864 -0.6660433 -0.6799698 -0.6922291 -0.6975895 -0.6864957 -0.7145712 -0.7094477 -0.7015038 -0.6835492 -0.6722258 -0.6300058 -0.6370483 -0.6575471 -0.6510126 -0.6178995 -0.626897 -0.6062532 -0.5864437 -0.5801042 -0.5735067 -0.5549119 -0.5588253 -0.5365503 -0.538434 -0.5293758 -0.5324374 -0.514865 -0.5091828 -0.5335883 -0.5259308 -0.5277094 -0.5235652 -0.5133477 -0.5126604 -0.5037938 -0.5091932 -0.4963013 -0.4790225 -0.5025718 -0.5034715 -0.5242489 -0.5002404 -0.5049975 -0.4904575 -0.4771113 -0.4733666 -0.4738477 -0.46492 -0.4620025 -0.459316 -0.4469348 -0.446795 -0.4347206 -0.4292642 -0.4640188 -0.4590406 -0.4556964 -0.4403352 -0.4563774 -0.4556452 -0.4362724 -0.4311436 -0.4422622 -0.4226407 -0.4159753 -0.407104 -0.401946 -0.432795 -0.4240727 -0.4123788 -0.4085308 -0.3971149 -0.400944 -0.3552547 -0.380227 -0.3737185 -0.3731038 -0.3760466 -0.3584239 -0.3539644 -0.3570286 -0.3540615 -0.3427976 -0.3354816 -0.3315455 -0.3348538 -0.3155151 -0.3190394 -0.2985526 -0.2935306 -0.2966719 -0.2873053 -0.2989352 -0.287376 -0.280878 -0.2769453 -0.2651542 -0.2431615 -0.2361418 -0.2217975 -0.2310477 -0.2404172 -0.2181966 -0.201107 -0.1982942 -0.2392893 -0.2280754 -0.213165 -0.2195252 -0.2057849 -0.1923754 -0.1926098 -0.1612028 -0.1624327 -0.1385954 -0.1368385 -0.102071 -0.09049264 -0.08477332 -0.05872706 -0.06582529 -0.06069477 -0.0434002 -0.05453691 -0.02099541 -0.009006664 0.0003658343 -0.004921525 0.00292601 0.0001040266 -0.0003308961 0.01626465 0.04436258 0.008051489 0.05647779 0.0623734 0.04289795 0.02903399 0.04526645 0.03467103 0.08894148 0.07728277 0.06355058 0.07187237 0.06385986 0.03411267 0.06115759 0.05629024 0.05582485 0.03536116 0.04703626 0.07439763 0.06856325 0.05841558 0.07400523 0.0917228 0.08684696 0.08670855 0.07456391 0.1028802 0.1190563 0.1431074 0.130684 0.187585 0.1900525 0.206315 0.2290371 0.2328663 0.2545616 0.2534746 0.2960459 0.3101541 0.3419308 0.3310092 0.3464379 0.3955032 0.3915782 0.4212522 0.4432553 0.4547488 0.4962883 0.4999601 0.5164377 0.5258017 0.5650309 0.5666817 0.561555 0.5509044 0.5841421 0.5725285 0.5648133 0.5831639 0.6161053 0.6057869 0.6241679 0.6346404 0.6704824 0.6764014 0.6647827 0.6623112 0.6334499 0.6074181 0.5987266 0.5582141 0.5736346 0.5160661 0.5160848 0.5082284 0.512206 0.4443278 0.4386934 0.4282413 0.4095238 0.3860446 0.3708005 0.3550722 0.3585571 0.3113708 0.317269 0.2916564 0.2543113 0.2463523 0.2403303 0.2510293 0.2885618 0.2552698 0.2521315 0.2603052 0.2660085 0.2547934 0.2570659 0.2768306 0.2934137 0.2979977 0.3497902 0.3099883 0.2837026 0.3012973 0.3151995 0.3529904 0.3828425 0.3975238 0.4372417 0.4782784 0.4910722 0.5192332 0.4847247 0.5250173 0.5030887 0.4821622 0.4648343 0.4118094 0.3549373 -9999 -9999 -9999 -9999 -9999 -9999 -9999 -9999 -9999 -9999 -9999 -9999 -9999 -9999 -9999 -9999 -9999 -9999 -9999 -9999 -9999 -9999 -9999 -9999 -9999 -9999 -9999 -9999 -9999 -9999 -9999 -9999 -9999 -9999 -9999 -9999 -9999 -9999 -9999 -9999 -9999 -9999 -9999 -9999 -9999 -9999 -9999 -9999 -9999 -9999 -9999 -9999 -9999 -9999 -9999 -9999 -9999 -9999 -9999 -9999 -9999 -9999 -9999 -9999 -9999 -9999 -9999 -9999 -9999 -9999 -9999 -9999 -9999 -9999 -9999 -9999 -9999 -9999 -9999 -9999 -9999 -9999 -9999 -9999 -9999 -9999 -9999 -9999 -9999 -9999 -9999 -9999 -9999 -9999 -9999 -9999 -9999 -9999 -9999 -9999 -9999 -9999 -9999 -9999 -9999 -9999 -9999 
-9999 -9999 -9999 -9999 -9999 -9999 -9999 -9999 -9999 -9999 -9999 -9999 -9999 -9999 -9999 -9999 -9999 -9999 -9999 -9999 -9999 -9999 -9999 -9999 -9999 -9999 -9999 -9999 -9999 -9999 -9999 -9999 -9999 -9999 -9999 -9999 -9999 -9999 -9999 -9999 -9999 -9999 -9999 -9999 -9999 -9999 -9999 -9999 -9999 -9999 -9999 -9999 -9999 -9999 -9999 -9999 -9999 -9999 -9999 -9999 -9999 -9999 -9999 -9999 -9999 -9999 -9999 -9999 -9999 -9999 -9999 -9999 -9999 -9999 -9999 -9999 -9999 -9999 -9999 -9999 -9999 -9999 -9999 -9999 -9999 -9999 -9999 -9999 -9999 -9999 -9999 -9999 -9999 -9999 -9999 -9999 -9999 -9999 -9999 -9999 -9999 -9999 -9999 -9999 -9999 -9999 1.400327 1.399515 1.382314 1.370567 1.408651 1.397369 1.395788 1.397794 1.404699 1.451706 1.444071 1.448509 1.433091 1.420689 1.406146 1.377711 1.375345 1.37726 1.359142 1.38925 1.382798 1.369241 1.34341 1.341852 1.346707 1.325917 1.328563 1.326201 1.286186 1.273834 1.272253 1.26949 1.242334 1.269206 1.261348 1.247886 1.254887 1.26058 1.243289 1.203089 1.201504 1.200422 1.199146 1.174115 1.148456 1.083655 1.084647 1.081604 1.079978 1.087244 1.033414 1.028412 1.028621 1.01605 1.022355 0.9714179 0.9968475 0.9716563 0.9588917 0.9658026 0.9194785 0.8999914 0.8991414 0.8965693 0.8910735 0.8539321 0.819554 0.8285137 0.8306358 0.8168643 0.8210438 0.8129327 0.8002516 0.7946373 0.7965498 0.7937874 0.7964143 0.796556 0.8142445 0.7831407 0.7953976 0.8221897 0.8118347 0.8135537 0.797313 0.7918001 0.7888286 0.7821552 0.7852824 0.7795521 0.7786283 0.8375062 0.805087 0.805177 0.7851124 0.8128682 0.7904508 0.7831173 0.7746051 0.7793381 0.7781598 0.7766414 0.7993063 0.7968981 0.7939001 0.7808886 0.7900659 0.7894475 0.782438 0.7830496 0.7673398 0.7796528 0.7799361 0.7692621 0.776678 0.7799365 0.7508259 0.7473906 0.7280065 0.7610322 0.7638996 0.7477813 0.7613525 0.7490984 0.7466902 0.7672608 0.7645118 0.7518218 0.7380639 0.7372589 0.7195886 0.7159985 0.704276 0.7006451 0.6921632 0.6883491 0.6700312 0.6674883 0.6955028 0.648372 0.6552072 0.6325888 0.6218961 0.6294066 0.6239604 0.5940533 0.6070248 0.6093674 0.5929785 0.6028771 0.6026209 0.5761232 0.5799325 0.5727315 0.5437696 0.5320145 0.5572252 0.5406947 0.5330079 0.5105149 0.5029235 0.4901119 0.4831943 0.4584264 0.4529344 0.4551278 0.4160678 0.4102008 0.3909965 -9999 -9999 -9999 -9999 -9999 -9999 -9999 -9999 -9999 -9999 -9999 -9999 -9999 -9999 -9999 -9999 -9999 -9999 -9999 -9999 -9999 -9999 -9999 -9999 -9999 -9999 -9999 -9999 -9999 -9999 -9999 -9999 -9999 -9999 -9999 -9999 -9999 -0.5069231 -0.5457701 -0.5936008 -0.602485 -0.6091881 -0.5981118 -0.5916618 -0.6281373 -0.6657381 -0.6568682 -0.694919 -0.6757389 -0.6699282 -0.6630777 -0.7006431 -0.6916662 -0.6762498 -0.6609766 -0.633635 -0.6440415 -0.6525523 -0.6081178 -0.6088804 -0.6067271 -0.5771243 -0.564122 -0.5602623 -0.5527132 -0.5248325 -0.5111397 -0.4965247 -0.4966919 -0.4959827 -0.4915309 -0.5003067 -0.4780237 -0.4806497 -0.456719 -0.4669472 -0.4881023 -0.5010153 -0.4988321 -0.4776673 -0.4763695 -0.4845551 -0.4708154 -0.4778713 -0.4615743 -0.4712935 -0.4895658 -0.4901111 -0.4707938 -0.4810092 -0.4563102 -0.4585733 -0.4392127 -0.4601656 -0.4507332 -0.4266312 -0.4627752 -0.4325579 -0.4227173 -0.4231147 -0.4465962 -0.4337927 -0.4333224 -0.4181425 -0.4075374 -0.4037928 -0.4064231 -0.4033634 -0.4029834 -0.3885999 -0.3895216 -0.4009844 -0.4170601 -0.4198584 -0.3709033 -0.3625068 -0.3906699 -0.3508429 -0.3799436 -0.3843991 -0.351716 -0.3635971 -0.3612846 -0.3092877 -0.3360476 -0.3285296 -0.2955859 -0.3203687 -0.3150901 -0.3232773 -0.3084337 -0.315486 -0.2961934 -0.2967374 -0.293017 -0.2765877 -0.2607614 -0.2636327 -0.2723706 -0.2618563 -0.2629669 -0.2581945 -0.2261901 -0.2257174 -0.2293661 -0.2259172 -0.2290371 -0.2068873 -0.1947377 -0.2263188 -0.2288028 -0.2167564 -0.2043926 -0.1772517 -0.2034101 -0.1921897 -0.147955 -0.1464332 -0.1533698 -0.1459157 -0.1312636 -0.08694188 -0.0879713 -0.07931343 -0.06993274 -0.04832162 -0.01713396 -0.01417433 -0.02608383 -0.009457094 0.002034535 0.009341042 0.01237313 0.02150092 0.01284162 0.03811296 0.05374843 0.05198827 0.05347726 0.05508842 0.05292735 0.0476628 0.04659854 0.04349249 0.04190544 0.1053911 0.08685007 0.08957516 0.08530221 0.07192308 0.07371973 0.0786403 0.06447669 0.05229089 0.05134256 0.1097293 0.08763321 0.07431975 0.07047592 0.1069105 0.105237 0.108496 0.09158443 0.08545808 0.128026 0.1481953 0.1398049 0.1806244 0.1958033 0.1507378 0.2214776 0.2716316 0.2779136 0.2659286 0.2587556 0.3121943 0.3292857 0.3427849 0.3896302 0.3966524 0.3859477 0.4203961 0.4475128 0.445401 0.4716656 0.4964722 0.5090065 0.5342705 0.5576094 0.5615304 0.5623376 0.5710258 0.5759798 0.6180053 0.6144386 0.6215286 0.6397318 0.6298933 0.6550251 0.6317115 0.6798983 0.6879607 0.6773708 0.6827474 0.6746268 0.6379123 0.666578 0.6208919 0.5950125 0.5915045 0.548583 0.5293458 0.5253056 0.51033 0.4658805 0.4634864 0.4462889 0.4266942 0.4190892 0.3879457 0.3805065 0.3751969 0.3314726 0.3406051 0.2919034 0.280638 0.2562498 0.2924797 0.2976519 0.2883005 0.2945995 0.2709126 0.2945907 0.3093733 0.2990392 0.2797352 0.2961958 0.3043389 0.3143116 0.3179458 0.2849744 0.2947517 0.3403944 0.3763204 0.3902076 0.395391 0.3984526 0.4149254 0.5145236 0.5178033 0.5283142 0.5975677 0.6001859 0.6369026 0.5955543 0.527455 0.4349272 -9999 0.3398657 -9999 -9999 -9999 -9999 -9999 -9999 -9999 -9999 -9999 -9999 -9999 -9999 -9999 -9999 -9999 -9999 -9999 -9999 -9999 -9999 -9999 -9999 -9999 -9999 -9999 -9999 -9999 -9999 -9999 -9999 -9999 -9999 -9999 -9999 -9999 -9999 -9999 -9999 -9999 -9999 -9999 -9999 -9999 -9999 -9999 -9999 -9999 -9999 -9999 -9999 -9999 -9999 -9999 -9999 -9999 -9999 -9999 -9999 -9999 -9999 -9999 -9999 -9999 -9999 -9999 -9999 -9999 -9999 -9999 -9999 -9999 -9999 -9999 -9999 -9999 -9999 -9999 -9999 -9999 -9999 -9999 -9999 -9999 -9999 -9999 -9999 -9999 -9999 -9999 -9999 -9999 -9999 -9999 -9999 -9999 -9999 -9999 -9999 -9999 -9999 -9999 -9999 -9999 -9999 -9999 -9999 
-9999 -9999 -9999 -9999 -9999 -9999 -9999 -9999 -9999 -9999 -9999 -9999 -9999 -9999 -9999 -9999 -9999 -9999 -9999 -9999 -9999 -9999 -9999 -9999 -9999 -9999 -9999 -9999 -9999 -9999 -9999 -9999 -9999 -9999 -9999 -9999 -9999 -9999 -9999 -9999 -9999 -9999 -9999 -9999 -9999 -9999 -9999 -9999 -9999 -9999 -9999 -9999 -9999 -9999 -9999 -9999 -9999 -9999 -9999 -9999 -9999 -9999 -9999 -9999 -9999 -9999 -9999 -9999 -9999 -9999 -9999 -9999 -9999 -9999 -9999 -9999 -9999 -9999 -9999 -9999 -9999 -9999 -9999 -9999 -9999 -9999 -9999 -9999 -9999 -9999 -9999 -9999 -9999 -9999 -9999 -9999 -9999 -9999 -9999 -9999 -9999 -9999 -9999 -9999 -9999 -9999 1.407194 1.397204 1.380279 1.3852 1.390218 1.384542 1.387492 1.405822 1.402306 1.446128 1.443802 1.424613 1.43124 1.425485 1.403943 1.390939 1.377157 1.366852 1.403992 1.399101 1.387883 1.370634 1.372097 1.371247 1.331751 1.344911 1.353918 1.324681 1.340078 1.289447 1.317467 1.288529 1.269416 1.272226 1.272368 1.243512 1.243019 1.245986 1.258451 1.198242 1.198859 1.20744 1.196091 1.184265 1.169286 1.12352 1.088581 1.113684 1.115078 1.098113 1.067505 1.077095 1.066801 1.038972 1.024846 1.021396 1.019017 0.9736843 0.9708513 0.9770868 0.9734272 0.9604533 0.9003244 0.9012859 0.9045885 0.8568779 0.8367063 0.8284757 0.828086 0.815396 0.8143594 0.8131817 0.808399 0.8017321 0.804864 0.8136163 0.8106183 0.8006479 0.7954911 0.8026003 0.8082708 0.8159071 0.8125559 0.8143748 0.7991264 0.7973815 0.7931605 0.8051535 0.7906645 0.7853339 0.7843283 0.7948353 0.838841 0.8352357 0.8297924 0.8055524 0.8034424 0.8023092 0.79968 0.7923241 0.7966179 0.8348668 0.800728 0.79223 0.7884529 0.7925285 0.7938483 0.7912847 0.8003576 0.8122693 0.7961932 0.8117268 0.7783919 0.7711177 0.7851101 0.771066 0.8074147 0.7619157 0.7761281 0.7690597 0.7817497 0.776493 0.7487925 0.7762452 0.7730578 0.7800893 0.7609475 0.7529293 0.7426435 0.7386498 0.7258148 0.7122626 0.7181754 0.7101583 0.755085 0.6967738 0.7062109 0.6782269 0.7128482 0.6906428 0.687229 0.6648116 0.6747323 0.6487735 0.6424941 0.6361114 0.6356865 0.6292015 0.617376 0.6237596 0.6122248 0.6023252 0.5937868 0.590013 0.5686695 0.5679674 0.5571835 0.5539511 0.5454459 0.5466927 0.5227868 0.4967686 0.4900214 0.4879421 0.4700291 0.4464764 0.4619437 0.4395863 0.428145 -9999 -9999 -9999 -9999 -9999 -9999 -9999 -9999 -9999 -9999 -9999 -9999 -9999 -9999 -9999 -9999 -9999 -9999 -9999 -9999 -9999 -9999 -9999 -9999 -9999 -9999 -9999 -9999 -9999 -9999 -9999 -9999 -9999 -9999 -9999 -9999 -9999 -9999 -0.5205495 -0.5465751 -0.5572207 -0.6055973 -0.5922701 -0.5898634 -0.618662 -0.6413659 -0.6542527 -0.6491288 -0.6773991 -0.6647958 -0.6509076 -0.6400353 -0.638523 -0.6262187 -0.6406192 -0.6318256 -0.5809703 -0.6009959 -0.5934632 -0.5470064 -0.5229451 -0.5349297 -0.5590662 -0.5470626 -0.5049303 -0.5001619 -0.5033736 -0.4927696 -0.4875977 -0.4888045 -0.477555 -0.4764218 -0.466836 -0.4615755 -0.4469991 -0.444838 -0.4849071 -0.4567215 -0.4757811 -0.4707995 -0.4716944 -0.47021 -0.4579192 -0.4529634 -0.4541613 -0.4580794 -0.4329804 -0.4392085 -0.4540217 -0.4461421 -0.4192932 -0.4314119 -0.4040188 -0.4052344 -0.4318898 -0.4199222 -0.4444905 -0.4187752 -0.4064702 -0.4112742 -0.4050266 -0.3917979 -0.3767623 -0.3733173 -0.3734191 -0.3487019 -0.3957429 -0.3909186 -0.3920518 -0.3725314 -0.3880621 -0.3719492 -0.3628832 -0.392396 -0.3538926 -0.3410355 -0.3251827 -0.3239281 -0.3327605 -0.3222022 -0.3171851 -0.3095402 -0.3080156 -0.3037529 -0.2868355 -0.2822737 -0.2779182 -0.2610857 -0.2773963 -0.2739612 -0.2770213 -0.2641419 -0.2740074 -0.2391625 -0.2542561 -0.2481715 -0.2529103 -0.2508524 -0.2100043 -0.2392009 -0.2393456 -0.2184119 -0.2222592 -0.2203487 -0.2212165 -0.2189327 -0.1999212 -0.1971091 -0.1808142 -0.2088008 -0.2086102 -0.2059949 -0.1624451 -0.1642861 -0.1434126 -0.144172 -0.1375428 -0.1370518 -0.124972 -0.126831 -0.1198615 -0.08385863 -0.09017919 -0.05268404 -0.05097247 -0.03908689 -0.002097515 0.005718166 -0.01322799 -0.003124951 0.004489683 0.009231772 0.01519245 0.05817831 0.05247929 0.05135245 0.06872482 0.07948617 0.08102829 0.06645315 0.0674516 0.0618789 0.1019125 0.07486893 0.09718385 0.1040888 0.1023597 0.09818491 0.10728 0.08095635 0.08457768 0.08255193 0.07058425 0.0980833 0.09746122 0.09670796 0.09961969 0.09228124 0.08651948 0.1215231 0.1152852 0.1578887 0.1106244 0.1330303 0.1371401 0.1418928 0.1472766 0.1933507 0.2013394 0.1978991 0.2452341 0.273013 0.2734288 0.2625866 0.2702991 0.3149893 0.2904149 0.3435944 0.4029463 0.3930175 0.3717865 0.4013324 0.47301 0.4617401 0.4965999 0.492071 0.5075393 0.5643219 0.5689824 0.5713628 0.5726967 0.5712516 0.6369011 0.6232136 0.6152001 0.6337969 0.6491759 0.6566028 0.6590415 0.6774199 0.6934959 0.6985179 0.7031249 0.6948829 0.708252 0.6890891 0.6776667 0.6335495 0.623914 0.6041067 0.5891575 0.5747484 0.5266998 0.5255398 0.5252051 0.5025811 0.5029463 0.4603229 0.4359914 0.4205032 0.3961625 0.3775743 0.3406234 0.3366425 0.3467533 0.3032258 0.3061251 0.3111399 0.3023642 0.3035844 0.3067344 0.3152979 0.3173152 0.3150522 0.3214412 0.3320239 0.3356526 0.3526911 0.361816 0.3383904 0.3377271 0.3957225 0.4068625 0.4239391 0.4476439 0.4593096 0.4741111 0.4927142 0.4912576 0.5933538 0.5491722 0.6240727 0.6949416 0.7285377 0.6354894 -9999 0.5089416 0.4414891 0.3630552 -9999 -9999 -9999 -9999 -9999 -9999 -9999 -9999 -9999 -9999 -9999 -9999 -9999 -9999 -9999 -9999 -9999 -9999 -9999 -9999 -9999 -9999 -9999 -9999 -9999 -9999 -9999 -9999 -9999 -9999 -9999 -9999 -9999 -9999 -9999 -9999 -9999 -9999 -9999 -9999 -9999 -9999 -9999 -9999 -9999 -9999 -9999 -9999 -9999 -9999 -9999 -9999 -9999 -9999 -9999 -9999 -9999 -9999 -9999 -9999 -9999 -9999 -9999 -9999 -9999 -9999 -9999 -9999 -9999 -9999 -9999 -9999 -9999 -9999 -9999 -9999 -9999 -9999 -9999 -9999 -9999 -9999 -9999 -9999 -9999 -9999 -9999 -9999 -9999 -9999 -9999 -9999 -9999 -9999 -9999 -9999 -9999 -9999 -9999 -9999 -9999 -9999 -9999 -9999 -9999 -9999 
-9999 -9999 -9999 -9999 -9999 -9999 -9999 -9999 -9999 -9999 -9999 -9999 -9999 -9999 -9999 -9999 -9999 -9999 -9999 -9999 -9999 -9999 -9999 -9999 -9999 -9999 -9999 -9999 -9999 -9999 -9999 -9999 -9999 -9999 -9999 -9999 -9999 -9999 -9999 -9999 -9999 -9999 -9999 -9999 -9999 -9999 -9999 -9999 -9999 -9999 -9999 -9999 -9999 -9999 -9999 -9999 -9999 -9999 -9999 -9999 -9999 -9999 -9999 -9999 -9999 -9999 -9999 -9999 -9999 -9999 -9999 -9999 -9999 -9999 -9999 -9999 -9999 -9999 -9999 -9999 -9999 -9999 -9999 -9999 -9999 -9999 -9999 -9999 -9999 -9999 -9999 -9999 -9999 -9999 -9999 -9999 -9999 -9999 -9999 -9999 -9999 -9999 -9999 -9999 -9999 1.41225 1.413898 1.412886 1.395647 1.388351 1.394409 1.375046 1.368912 1.401491 1.408396 1.448959 1.424966 1.425962 1.407076 1.42037 1.419821 1.38707 1.391764 1.38321 1.399426 1.432043 1.38628 1.388258 1.372352 1.347655 1.343803 1.345942 1.343186 1.358978 1.337312 1.318953 1.292019 1.266204 1.263044 1.269955 1.273309 1.247919 1.250133 1.250514 1.262769 1.249363 1.238894 1.200613 1.200668 1.182441 1.17812 1.17982 1.171823 1.179981 1.153687 1.091762 1.072527 1.070426 1.072811 1.071961 1.042432 1.024137 1.029278 1.017974 1.005071 0.9699273 0.9820685 0.9594834 0.9586334 0.9204007 0.9159625 0.899615 0.88329 0.856598 0.845805 0.8358536 0.8277646 0.8238955 0.8280675 0.8361931 0.8071213 0.8078296 0.8078811 0.8412408 0.8357173 0.8203899 0.8311263 0.839846 0.8364229 0.8352434 0.8322237 0.8236594 0.7978293 0.8067263 0.7915505 0.7931892 0.795554 0.799332 0.8369685 0.8311451 0.8267816 0.8247984 0.7992005 0.7955174 0.7934897 0.8417969 0.8356053 0.8251684 0.8289431 0.8049229 0.7984394 0.8156298 0.8207893 0.8524543 0.805687 0.8323684 0.801343 0.7924739 0.7881284 0.7889783 0.7992181 0.7869797 0.8006932 0.7984267 0.7905304 0.7972752 0.7958137 0.793129 0.7773346 0.797076 0.8074074 0.7879055 0.7821882 0.7612056 0.7552291 0.7579735 0.7464136 0.745802 0.7357084 0.7715642 0.7557415 0.7471924 0.7342147 0.7192312 0.7058128 0.7086965 0.6967694 0.6751426 0.673712 0.6723691 0.6707148 0.6611291 0.6580649 0.6470311 0.6658887 0.6546849 0.6448186 0.6281236 0.6244761 0.6042617 0.622269 0.5691158 0.5797315 0.5853541 0.5709168 0.5651829 0.5515717 0.5267231 0.5078037 0.5030436 0.4760968 0.4761935 0.4739269 0.4583062 0.4356749 -9999 -9999 -9999 -9999 -9999 -9999 -9999 -9999 -9999 -9999 -9999 -9999 -9999 -9999 -9999 -9999 -9999 -9999 -9999 -9999 -9999 -9999 -9999 -9999 -9999 -9999 -9999 -9999 -9999 -9999 -9999 -9999 -9999 -9999 -9999 -9999 -9999 -9999 -0.5043547 -0.5194703 -0.5475285 -0.5627584 -0.5995742 -0.5944155 -0.590059 -0.5938467 -0.6466755 -0.6445845 -0.6175579 -0.606977 -0.6356753 -0.6272938 -0.6169669 -0.6444144 -0.6290169 -0.6041248 -0.588092 -0.5932956 -0.5791186 -0.5543422 -0.5317 -0.5169455 -0.5037935 -0.4955466 -0.465456 -0.4675545 -0.4478915 -0.43881 -0.4768211 -0.4807822 -0.4656554 -0.4621601 -0.4474549 -0.4550956 -0.4361085 -0.4274691 -0.4251436 -0.4339031 -0.4157085 -0.4164472 -0.4065298 -0.4503364 -0.4321054 -0.4296969 -0.4375715 -0.4186659 -0.4214601 -0.39679 -0.3912219 -0.3957749 -0.3938601 -0.3748847 -0.3897432 -0.4163368 -0.4063322 -0.4039076 -0.3556591 -0.3617598 -0.3948552 -0.3848241 -0.3823773 -0.3777761 -0.373331 -0.3711752 -0.3580964 -0.3479118 -0.346913 -0.3481851 -0.3714009 -0.3507221 -0.3705298 -0.3620921 -0.3567154 -0.3395088 -0.327048 -0.3288116 -0.3062727 -0.3147524 -0.3049434 -0.3086994 -0.3068373 -0.2965073 -0.287374 -0.2872611 -0.2809379 -0.2706491 -0.2605649 -0.2787693 -0.2539654 -0.254532 -0.2467063 -0.2508016 -0.234481 -0.2223929 -0.2229595 -0.2231012 -0.2092081 -0.2317792 -0.2433475 -0.1912235 -0.2185866 -0.2187457 -0.2220334 -0.2190445 -0.2172719 -0.1867194 -0.1814803 -0.2317926 -0.1685263 -0.1736906 -0.1873546 -0.2000604 -0.1647561 -0.1646978 -0.1486697 -0.1487958 -0.1332494 -0.1190501 -0.1248008 -0.1047201 -0.1106941 -0.07718931 -0.06017363 -0.06601733 -0.04510398 0.002757211 0.006504811 0.00278621 0.003970741 -0.002368678 0.002591235 0.02443663 0.0293504 0.05799163 0.04660371 0.06115355 0.07821691 0.0804461 0.08569723 0.08289021 0.08207846 0.06868725 0.1092656 0.09622377 0.1093878 0.1109336 0.0980043 0.1085722 0.1058409 0.09749559 0.1172596 0.1151314 0.07263096 0.09917822 0.1115156 0.1029593 0.1030448 0.1447798 0.1205698 0.1200551 0.1194598 0.1090512 0.1594958 0.1578663 0.1389899 0.179977 0.1930116 0.2089073 0.2463181 0.2307825 0.2468739 0.2729616 0.2811981 0.3156795 0.3308509 0.3296101 0.2884857 0.322496 0.4080254 0.4387482 0.3997532 0.4086122 0.4599484 0.4695953 0.4982879 0.5344515 0.567561 0.5673199 0.5581511 0.572966 0.6174107 0.617323 0.641731 0.6414928 0.6465949 0.6442166 0.652634 0.7019238 0.7231234 0.7098135 0.7058136 0.7074541 0.7235332 0.7301004 0.7120571 0.714333 0.6975746 0.6977844 0.6434516 0.6059037 0.5975711 0.5811537 0.5753611 0.5639576 0.5310209 0.5193131 0.5192255 0.511409 0.5088547 0.4520644 0.4509883 0.3993592 0.3928929 0.3383451 0.3507468 0.3408139 0.3395261 0.3323927 0.3542518 0.3635942 0.3683491 0.3578921 0.3679014 0.3529285 0.3494255 0.3477418 0.369978 0.3646825 0.3680464 0.3656177 0.3864734 0.423078 0.3812782 0.3847727 0.3902571 0.4654369 0.5120339 0.5618557 0.6283189 0.6472486 0.6817194 0.6931819 0.7595076 0.7552332 0.6811921 0.6155083 0.5497783 0.4591613 0.372017 -9999 -9999 -9999 -9999 -9999 -9999 -9999 -9999 -9999 -9999 -9999 -9999 -9999 -9999 -9999 -9999 -9999 -9999 -9999 -9999 -9999 -9999 -9999 -9999 -9999 -9999 -9999 -9999 -9999 -9999 -9999 -9999 -9999 -9999 -9999 -9999 -9999 -9999 -9999 -9999 -9999 -9999 -9999 -9999 -9999 -9999 -9999 -9999 -9999 -9999 -9999 -9999 -9999 -9999 -9999 -9999 -9999 -9999 -9999 -9999 -9999 -9999 -9999 -9999 -9999 -9999 -9999 -9999 -9999 -9999 -9999 -9999 -9999 -9999 -9999 -9999 -9999 -9999 -9999 -9999 -9999 -9999 -9999 -9999 -9999 -9999 -9999 -9999 -9999 -9999 -9999 -9999 -9999 -9999 -9999 -9999 -9999 -9999 -9999 -9999 -9999 -9999 -9999 -9999 -9999 -9999 
-9999 -9999 -9999 -9999 -9999 -9999 -9999 -9999 -9999 -9999 -9999 -9999 -9999 -9999 -9999 -9999 -9999 -9999 -9999 -9999 -9999 -9999 -9999 -9999 -9999 -9999 -9999 -9999 -9999 -9999 -9999 -9999 -9999 -9999 -9999 -9999 -9999 -9999 -9999 -9999 -9999 -9999 -9999 -9999 -9999 -9999 -9999 -9999 -9999 -9999 -9999 -9999 -9999 -9999 -9999 -9999 -9999 -9999 -9999 -9999 -9999 -9999 -9999 -9999 -9999 -9999 -9999 -9999 -9999 -9999 -9999 -9999 -9999 -9999 -9999 -9999 -9999 -9999 -9999 -9999 -9999 -9999 -9999 -9999 -9999 -9999 -9999 -9999 -9999 -9999 -9999 -9999 -9999 -9999 -9999 -9999 -9999 -9999 -9999 -9999 -9999 -9999 -9999 -9999 -9999 1.385882 1.393474 1.399693 1.405464 1.39889 1.390405 1.393967 1.394534 1.44914 1.430617 1.416128 1.410863 1.410814 1.410949 1.395238 1.40144 1.397209 1.389164 1.376464 1.401353 1.40409 1.432247 1.385641 1.363153 1.362728 1.357446 1.358013 1.361515 1.342735 1.333482 1.306609 1.322086 1.271744 1.272498 1.267264 1.248951 1.265989 1.250985 1.256211 1.259182 1.25845 1.212317 1.228339 1.206681 1.201637 1.195382 1.179366 1.185242 1.156257 1.14365 1.085053 1.085051 1.086184 1.06382 1.035851 1.037268 1.030306 1.025898 1.002041 0.9776947 0.9707487 0.9685079 0.9766807 0.9778201 0.9529021 0.9225965 0.918798 0.9037965 0.8560517 0.852581 0.8531476 0.8333043 0.8284157 0.8250417 0.8240353 0.8204299 0.8135874 0.8228222 0.8589618 0.8439218 0.857361 0.8492566 0.8514105 0.8508439 0.8556065 0.8445855 0.8396043 0.8320727 0.8178562 0.8231704 0.8181473 0.8522223 0.8469933 0.8463817 0.844898 0.8306671 0.821847 0.8212804 0.8197221 0.8205721 0.8355069 0.8395242 0.8374618 0.8312645 0.8311678 0.8366415 0.8225325 0.8204982 0.8518486 0.8491754 0.8228142 0.8170146 0.8083237 0.8158039 0.8186325 0.8039593 0.8179845 0.8260757 0.8196371 0.8171844 0.8042666 0.7873976 0.8121474 0.7956536 0.7981292 0.803403 0.813758 0.7894005 0.8102016 0.7785097 0.7692522 0.7851636 0.7750126 0.7760553 0.7746388 0.7612092 0.7536786 0.7556222 0.735772 0.7219498 0.7079365 0.6961412 0.7086452 0.6937495 0.686461 0.6848887 0.6734971 0.6585122 0.6569539 0.6621186 0.6513036 0.6489949 0.6568859 0.6451998 0.6170557 0.6383334 0.6234454 0.5863056 0.5804564 0.5742909 0.5696458 0.5844715 0.5811225 0.5465308 0.5011915 0.4941413 0.4885485 0.4746352 0.4609989 0.4581208 -9999 -9999 -9999 -9999 -9999 -9999 -9999 -9999 -9999 -9999 -9999 -9999 -9999 -9999 -9999 -9999 -9999 -9999 -9999 -9999 -9999 -9999 -9999 -9999 -9999 -9999 -9999 -9999 -9999 -9999 -9999 -9999 -9999 -9999 -9999 -9999 -9999 -9999 -0.4979921 -0.5041784 -0.5305628 -0.5457868 -0.5831427 -0.5895634 -0.588309 -0.5738186 -0.620037 -0.6313993 -0.6590216 -0.6176646 -0.6330432 -0.6188294 -0.6012037 -0.5996558 -0.5772476 -0.5468459 -0.5488833 -0.5566347 -0.5368003 -0.5353488 -0.5028906 -0.4966663 -0.4746597 -0.4700841 -0.4622549 -0.4376169 -0.4324929 -0.4580918 -0.421526 -0.4421174 -0.4491129 -0.4455969 -0.438691 -0.4305345 -0.4180751 -0.4222963 -0.3993756 -0.4070923 -0.3893383 -0.3804835 -0.3792378 -0.4107275 -0.4102508 -0.4197289 -0.4021523 -0.4101316 -0.3916345 -0.3686835 -0.3490349 -0.3893902 -0.3846526 -0.3705299 -0.3717024 -0.3603407 -0.362555 -0.3574829 -0.3457472 -0.3298157 -0.3461529 -0.3638755 -0.3650681 -0.3707671 -0.3607057 -0.361525 -0.3379065 -0.3351151 -0.3225075 -0.3149834 -0.3474519 -0.356687 -0.3576429 -0.3437316 -0.3371773 -0.331177 -0.3081909 -0.3088306 -0.2984751 -0.2904081 -0.2976266 -0.2915044 -0.2888415 -0.2854899 -0.2461628 -0.2711889 -0.2616474 -0.2606682 -0.2580289 -0.2378637 -0.2234646 -0.2436207 -0.2298849 -0.2306062 -0.2304818 -0.2189318 -0.2303679 -0.1955098 -0.2013622 -0.1957494 -0.1845739 -0.1815401 -0.1953851 -0.1800862 -0.1835816 -0.207634 -0.2007778 -0.2189388 -0.178421 -0.1817504 -0.2050932 -0.1644301 -0.1581133 -0.1594849 -0.1333874 -0.1560219 -0.151764 -0.126535 -0.1319382 -0.1245178 -0.11225 -0.1051854 -0.09409548 -0.05920323 -0.05149088 -0.05409565 -0.02673789 -0.02853172 0.001139116 0.003580362 0.007231752 0.002624564 0.01489412 0.07933255 0.07703337 0.07456798 0.07797265 0.08265442 0.08414935 0.08228258 0.08016873 0.07586886 0.1114868 0.08442304 0.1067999 0.1037943 0.1086155 0.1292196 0.1208643 0.1240439 0.1124119 0.1348883 0.122605 0.1343487 0.1015948 0.07978043 0.130741 0.1196464 0.1097136 0.1189713 0.1361522 0.1380832 0.1565825 0.1298391 0.1713882 0.1608392 0.1867524 0.214118 0.2081037 0.2143725 0.2081266 0.255708 0.2992356 0.2910196 0.3272609 0.3198463 0.3678206 0.3730856 0.3208063 0.3199551 0.4060431 0.4543791 0.4540996 0.4618414 0.414371 0.5063326 0.5014167 0.5590162 0.5698183 0.5779927 0.6017029 0.6208447 0.6239656 0.6272303 0.6514898 0.6996429 0.7006872 0.6898649 0.7072697 0.7174492 0.7372269 0.7478857 0.7630064 0.7713505 0.7915339 0.7874964 0.7320414 0.7310161 0.7230939 0.6992406 0.6778247 0.6162034 0.6219478 0.6117002 0.5957974 0.5839306 0.5325274 0.5246159 0.5142975 0.5055317 0.5330167 0.45789 0.4446468 0.3975063 0.4149138 0.3957266 0.4028538 0.3990628 0.4012583 0.401708 0.4066092 0.3785348 0.3798481 0.3793968 0.3806807 0.3959273 0.3561637 0.3469594 0.4061554 0.4070516 0.4174435 0.419168 0.4382074 0.4071983 0.3665059 0.4304593 0.4471582 0.4085633 0.4968981 0.6153691 0.5835785 0.6557401 0.7233236 0.6892783 0.766785 0.7588394 0.7399231 0.653667 0.5568258 0.4961095 0.3872223 -9999 -9999 -9999 -9999 -9999 -9999 -9999 -9999 -9999 -9999 -9999 -9999 -9999 -9999 -9999 -9999 -9999 -9999 -9999 -9999 -9999 -9999 -9999 -9999 -9999 -9999 -9999 -9999 -9999 -9999 -9999 -9999 -9999 -9999 -9999 -9999 -9999 -9999 -9999 -9999 -9999 -9999 -9999 -9999 -9999 -9999 -9999 -9999 -9999 -9999 -9999 -9999 -9999 -9999 -9999 -9999 -9999 -9999 -9999 -9999 -9999 -9999 -9999 -9999 -9999 -9999 -9999 -9999 -9999 -9999 -9999 -9999 -9999 -9999 -9999 -9999 -9999 -9999 -9999 -9999 -9999 -9999 -9999 -9999 -9999 -9999 -9999 -9999 -9999 -9999 -9999 -9999 -9999 -9999 -9999 -9999 -9999 -9999 -9999 -9999 -9999 -9999 -9999 -9999 -9999 -9999 
-9999 -9999 -9999 -9999 -9999 -9999 -9999 -9999 -9999 -9999 -9999 -9999 -9999 -9999 -9999 -9999 -9999 -9999 -9999 -9999 -9999 -9999 -9999 -9999 -9999 -9999 -9999 -9999 -9999 -9999 -9999 -9999 -9999 -9999 -9999 -9999 -9999 -9999 -9999 -9999 -9999 -9999 -9999 -9999 -9999 -9999 -9999 -9999 -9999 -9999 -9999 -9999 -9999 -9999 -9999 -9999 -9999 -9999 -9999 -9999 -9999 -9999 -9999 -9999 -9999 -9999 -9999 -9999 -9999 -9999 -9999 -9999 -9999 -9999 -9999 -9999 -9999 -9999 -9999 -9999 -9999 -9999 -9999 -9999 -9999 -9999 -9999 -9999 -9999 -9999 -9999 -9999 -9999 -9999 -9999 -9999 -9999 -9999 -9999 -9999 -9999 -9999 -9999 -9999 -9999 1.389506 1.398089 1.412034 1.406054 1.414977 1.412849 1.447089 1.435272 1.43453 1.427829 1.413295 1.404211 1.399955 1.420831 1.400703 1.397473 1.394987 1.397197 1.400849 1.402741 1.377307 1.403623 1.386411 1.375276 1.375463 1.372926 1.362577 1.352279 1.351287 1.334652 1.329006 1.285444 1.271479 1.30043 1.273058 1.271924 1.298455 1.272156 1.273104 1.232206 1.25722 1.259254 1.232463 1.216515 1.216 1.193324 1.183908 1.181373 1.144578 1.144134 1.112343 1.110346 1.087668 1.077407 1.07772 1.047901 1.036119 1.031052 1.031639 1.006445 0.9750242 0.9721426 0.9851472 0.9620968 0.9575622 0.9230591 0.924759 0.9252807 0.8962126 0.8556029 0.8510466 0.85048 0.8813755 0.8582383 0.8883594 0.8616251 0.8548353 0.8707368 0.8481189 0.8740983 0.8702503 0.8692587 0.8697804 0.8589864 0.8512727 0.8463404 0.8324465 0.8316442 0.8370458 0.8700998 0.861371 0.8756193 0.8772184 0.8661101 0.8593007 0.8403173 0.8180242 0.842128 0.849362 0.8483703 0.8585836 0.871557 0.8687716 0.8403405 0.832646 0.8280748 0.8575583 0.8688254 0.8518633 0.8466895 0.8496203 0.8193204 0.8234703 0.822856 0.8475717 0.8471917 0.8247826 0.8198732 0.8143908 0.8304307 0.8156812 0.8401318 0.8370153 0.8266595 0.8139387 0.8199965 0.8533875 0.7974485 0.8213776 0.8190212 0.7973819 0.7962486 0.7899125 0.7934479 0.7962655 0.7767025 0.761998 0.7644573 0.7461703 0.7667891 0.7228224 0.7187817 0.7096764 0.7118899 0.6874606 0.6733289 0.6719125 0.686659 0.6897496 0.6751082 0.6693702 0.66465 0.6628529 0.6561053 0.639988 0.616959 0.6263707 0.6159772 0.6008857 0.5908702 0.6167835 0.6008427 0.5766186 0.5709291 0.5584747 0.5443749 0.5201284 0.5151742 0.4658287 0.4915093 -9999 -9999 -9999 -9999 -9999 -9999 -9999 -9999 -9999 -9999 -9999 -9999 -9999 -9999 -9999 -9999 -9999 -9999 -9999 -9999 -9999 -9999 -9999 -9999 -9999 -9999 -9999 -9999 -9999 -9999 -9999 -9999 -9999 -9999 -9999 -9999 -9999 -9999 -9999 -0.4753638 -0.5119904 -0.5321627 -0.5495718 -0.5841659 -0.5736713 -0.5639128 -0.5718938 -0.5954575 -0.6009856 -0.592026 -0.5814104 -0.5955593 -0.5695102 -0.5739871 -0.5672812 -0.5259009 -0.5219915 -0.5084143 -0.5266565 -0.492787 -0.5026584 -0.4941656 -0.4679055 -0.4410052 -0.44827 -0.4267533 -0.4115195 -0.4197243 -0.4142472 -0.4146232 -0.3844213 -0.3959517 -0.3873693 -0.4119661 -0.3855985 -0.3972691 -0.3940034 -0.3945473 -0.3827104 -0.3751768 -0.3705379 -0.3530958 -0.3464359 -0.3442341 -0.349925 -0.349361 -0.3586675 -0.3421071 -0.3389955 -0.3335057 -0.3294279 -0.3120408 -0.3248303 -0.3362776 -0.3353759 -0.3462505 -0.3353078 -0.3260866 -0.3288573 -0.361547 -0.3782862 -0.3509884 -0.3417726 -0.3397515 -0.3364465 -0.3163269 -0.3154347 -0.3256728 -0.2990839 -0.3370539 -0.3409714 -0.3030379 -0.3216344 -0.2857904 -0.269944 -0.2883928 -0.2931885 -0.2510289 -0.2473162 -0.2668283 -0.2472145 -0.2343168 -0.2302566 -0.2155157 -0.2619012 -0.2544715 -0.2178647 -0.2327863 -0.2296809 -0.2203109 -0.21392 -0.2157544 -0.2166431 -0.2089553 -0.1871697 -0.1752039 -0.178414 -0.1813902 -0.1686957 -0.1661329 -0.1602156 -0.2020707 -0.1705839 -0.1642554 -0.1706065 -0.183082 -0.1733716 -0.2078209 -0.1903406 -0.1941341 -0.1909778 -0.1350088 -0.1564726 -0.1456003 -0.1156769 -0.1220329 -0.1098809 -0.1060274 -0.0993657 -0.1018071 -0.06856128 -0.04757932 -0.06088858 -0.05336341 -0.02079337 0.02298351 0.01980304 0.02636825 0.01586519 0.05213671 0.0701105 0.08626657 0.07670981 0.08867427 0.0756892 0.07545085 0.1014738 0.1458174 0.0929371 0.1293848 0.11635 0.1150442 0.1229303 0.1295637 0.1203016 0.1058518 0.121793 0.12282 0.1081643 0.1229628 0.1042198 0.1379969 0.1080118 0.09992751 0.1304087 0.1184827 0.1592476 0.1465554 0.143175 0.1421102 0.1393254 0.1307715 0.1724629 0.1845171 0.1824133 0.2087148 0.2216712 0.2502918 0.2527729 0.2566913 0.2866245 0.3151091 0.3417148 0.3661978 0.376296 0.3660696 0.3619245 0.3748413 0.4070251 0.4575639 0.4766834 0.5139329 0.5014607 0.5050682 0.5602012 0.5706114 0.5763696 0.618141 0.6184938 0.6225877 0.6204059 0.6400079 0.6989937 0.6937238 0.7060988 0.7028525 0.7246252 0.7329147 0.741897 0.7729985 0.7696186 0.8064083 0.8101488 0.8166943 0.8005497 0.7933313 0.7421677 0.696077 0.7199039 0.6722773 0.654151 0.6319589 0.6358762 0.6005377 0.5650929 0.5808424 0.5684904 0.5559956 0.5021146 0.4638786 0.4522688 0.4195946 0.416457 0.4109119 0.4138388 0.4155419 0.4152597 0.4155687 0.4027569 0.3733249 0.3982058 0.3831671 0.3842281 0.4000068 0.3914763 0.4034267 0.401712 0.4114251 0.4154054 0.4049726 0.4117211 0.4116747 0.430228 0.4053085 0.4099355 0.4683332 0.4712033 0.5279529 0.6371543 0.6533929 0.7042973 0.7358066 0.7657341 0.7774891 0.7494051 0.6637999 0.5926908 0.5271313 0.4029681 -9999 -9999 -9999 -9999 -9999 -9999 -9999 -9999 -9999 -9999 -9999 -9999 -9999 -9999 -9999 -9999 -9999 -9999 -9999 -9999 -9999 -9999 -9999 -9999 -9999 -9999 -9999 -9999 -9999 -9999 -9999 -9999 -9999 -9999 -9999 -9999 -9999 -9999 -9999 -9999 -9999 -9999 -9999 -9999 -9999 -9999 -9999 -9999 -9999 -9999 -9999 -9999 -9999 -9999 -9999 -9999 -9999 -9999 -9999 -9999 -9999 -9999 -9999 -9999 -9999 -9999 -9999 -9999 -9999 -9999 -9999 -9999 -9999 -9999 -9999 -9999 -9999 -9999 -9999 -9999 -9999 -9999 -9999 -9999 -9999 -9999 -9999 -9999 -9999 -9999 -9999 -9999 -9999 -9999 -9999 -9999 -9999 -9999 -9999 -9999 -9999 -9999 -9999 -9999 -9999 -9999 
-9999 -9999 -9999 -9999 -9999 -9999 -9999 -9999 -9999 -9999 -9999 -9999 -9999 -9999 -9999 -9999 -9999 -9999 -9999 -9999 -9999 -9999 -9999 -9999 -9999 -9999 -9999 -9999 -9999 -9999 -9999 -9999 -9999 -9999 -9999 -9999 -9999 -9999 -9999 -9999 -9999 -9999 -9999 -9999 -9999 -9999 -9999 -9999 -9999 -9999 -9999 -9999 -9999 -9999 -9999 -9999 -9999 -9999 -9999 -9999 -9999 -9999 -9999 -9999 -9999 -9999 -9999 -9999 -9999 -9999 -9999 -9999 -9999 -9999 -9999 -9999 -9999 -9999 -9999 -9999 -9999 -9999 -9999 -9999 -9999 -9999 -9999 -9999 -9999 -9999 -9999 -9999 -9999 -9999 -9999 -9999 -9999 -9999 -9999 -9999 -9999 -9999 -9999 -9999 -9999 1.400764 1.433475 1.440283 1.445637 1.438863 1.440114 1.436212 1.436184 1.437199 1.423435 1.412302 1.399388 1.405979 1.419222 1.449994 1.435599 1.46368 1.440535 1.4322 1.395893 1.377766 1.385146 1.352118 1.35188 1.36219 1.354095 1.33595 1.316221 1.32742 1.353383 1.33915 1.317071 1.27642 1.276323 1.276272 1.316845 1.327415 1.258448 1.265792 1.26331 1.221416 1.217949 1.230145 1.229862 1.219456 1.194848 1.195592 1.194742 1.188813 1.152054 1.136124 1.108376 1.109085 1.09787 1.094523 1.058762 1.041481 1.016968 1.008596 1.016738 1.020377 1.023575 0.990575 0.9646053 0.9644186 0.9624844 0.9270011 0.9240507 0.9020935 0.9091459 0.8844619 0.878046 0.8806225 0.8820391 0.881138 0.8891582 0.8803152 0.8783627 0.8691854 0.8661662 0.8658829 0.8645177 0.87327 0.8642252 0.8579087 0.8486513 0.8822765 0.8809649 0.8711774 0.8708981 0.8690116 0.8838714 0.8720524 0.859427 0.8562211 0.847672 0.8422323 0.835984 0.8484709 0.8674221 0.8652263 0.8611445 0.8593996 0.8609183 0.8488522 0.8587826 0.8856196 0.8728775 0.8577091 0.841894 0.8411857 0.8404257 0.8292198 0.8401868 0.8538248 0.8451414 0.8520125 0.8577428 0.8452942 0.8412816 0.8631451 0.8187938 0.8402707 0.8473721 0.8465993 0.8756295 0.8189187 0.8548959 0.8346112 0.8224974 0.827123 0.8237057 0.7996132 0.7981994 0.7974461 0.7866108 0.7718926 0.7929993 0.7810509 0.7776768 0.7633669 0.7588968 0.7613671 0.7558812 0.7387167 0.6925657 0.6863416 0.7040629 0.7006286 0.6932364 0.6802742 0.6739433 0.6869411 0.6675596 0.6600363 0.6341985 0.6243571 0.6510384 0.6310639 0.6248676 0.6172057 0.6025077 0.5968741 0.5687304 0.568872 0.5576993 0.5607899 0.5298982 0.5098159 0.505498 -9999 -9999 -9999 -9999 -9999 -9999 -9999 -9999 -9999 -9999 -9999 -9999 -9999 -9999 -9999 -9999 -9999 -9999 -9999 -9999 -9999 -9999 -9999 -9999 -9999 -9999 -9999 -9999 -9999 -9999 -9999 -9999 -9999 -9999 -9999 -9999 -9999 -9999 -9999 -0.4565398 -0.480094 -0.5134205 -0.5396071 -0.5431664 -0.5805977 -0.5695084 -0.5502449 -0.5837921 -0.5824167 -0.5739966 -0.5736207 -0.5491297 -0.5543038 -0.5599673 -0.5473694 -0.522987 -0.4943458 -0.4863376 -0.5140243 -0.4760068 -0.4710309 -0.4659721 -0.4548005 -0.4206178 -0.4178206 -0.4024758 -0.3934998 -0.3932168 -0.3848435 -0.3823191 -0.3684961 -0.3537494 -0.3618494 -0.346692 -0.3590212 -0.3583809 -0.3900083 -0.3485234 -0.3643493 -0.3545505 -0.3481303 -0.3484808 -0.3148196 -0.3286372 -0.3392614 -0.3026029 -0.2867527 -0.3303061 -0.3222857 -0.3224726 -0.3211321 -0.295772 -0.2946527 -0.2828657 -0.3266667 -0.3211701 -0.3163663 -0.3050593 -0.3123692 -0.3411009 -0.3504268 -0.3462509 -0.3425309 -0.326348 -0.3229713 -0.3213577 -0.2820429 -0.3048255 -0.3120094 -0.2913792 -0.2940551 -0.2741655 -0.2651127 -0.2786018 -0.2572865 -0.2525745 -0.246402 -0.2370798 -0.2703314 -0.2275668 -0.2230232 -0.2050726 -0.2031714 -0.2077848 -0.2053353 -0.2438141 -0.2258485 -0.237591 -0.2232635 -0.2036947 -0.2036284 -0.2057481 -0.2034238 -0.1986641 -0.1831378 -0.1826679 -0.1730821 -0.163818 -0.1585612 -0.1649093 -0.1663353 -0.1610208 -0.1565654 -0.1641632 -0.1589652 -0.151023 -0.1638987 -0.1901366 -0.1840294 -0.1927631 -0.1718991 -0.1398964 -0.1212984 -0.1349582 -0.1247337 -0.1142644 -0.0827516 -0.1044888 -0.05580069 -0.06363508 -0.06060399 -0.04977797 -0.03434903 -0.03237258 -0.002418619 0.02584071 0.0312733 0.03965383 0.06780744 0.07907872 0.07979147 0.08442502 0.08943704 0.09204555 0.09319223 0.08162323 0.1437237 0.1449163 0.1374244 0.1552135 0.1303493 0.1265959 0.1388511 0.1322231 0.1284234 0.1272693 0.1380927 0.1418041 0.1271702 0.1548479 0.1298929 0.1393341 0.1534234 0.1616222 0.1500473 0.1728967 0.1683404 0.1676784 0.1524066 0.1872494 0.1917101 0.1764491 0.2206783 0.2100903 0.2350389 0.2392879 0.2703592 0.2546635 0.2491506 0.2547711 0.2958826 0.3303168 0.3813675 0.383695 0.3786249 0.407216 0.4206422 0.4184141 0.4636632 0.4944405 0.4749899 0.5172498 0.5220197 0.5497248 0.5641558 0.574639 0.6199759 0.6218082 0.6296505 0.6221229 0.6617358 0.6750738 0.6868334 0.7029393 0.7115263 0.7155877 0.7273415 0.7745225 0.7472426 0.7936617 0.8080923 0.8249856 0.8425931 0.8615488 0.8483355 0.813592 0.7831851 0.7611908 0.7557888 0.7012432 0.6810231 0.6554806 0.6331996 0.625612 0.5960459 0.5927601 0.5753247 0.5667043 0.5216994 0.4780069 0.4671297 0.4748363 0.4627046 0.4613731 0.4559557 0.4229467 0.4206451 0.4176486 0.4323864 0.4318168 0.4254878 0.4352491 0.4120711 0.4109153 0.3870158 0.4049292 0.4199359 0.4043597 0.4190091 0.4299463 0.4168836 0.404931 0.3856896 0.4019338 0.4236243 0.4758808 0.5372739 0.6009983 0.6833999 0.6596592 0.7218277 0.6953312 0.7390528 0.7530891 0.7441916 0.6581424 0.5299291 0.4562892 0.3631876 0.2835709 -9999 -9999 -9999 -9999 -9999 -9999 -9999 -9999 -9999 -9999 -9999 -9999 -9999 -9999 -9999 -9999 -9999 -9999 -9999 -9999 -9999 -9999 -9999 -9999 -9999 -9999 -9999 -9999 -9999 -9999 -9999 -9999 -9999 -9999 -9999 -9999 -9999 -9999 -9999 -9999 -9999 -9999 -9999 -9999 -9999 -9999 -9999 -9999 -9999 -9999 -9999 -9999 -9999 -9999 -9999 -9999 -9999 -9999 -9999 -9999 -9999 -9999 -9999 -9999 -9999 -9999 -9999 -9999 -9999 -9999 -9999 -9999 -9999 -9999 -9999 -9999 -9999 -9999 -9999 -9999 -9999 -9999 -9999 -9999 -9999 -9999 -9999 -9999 -9999 -9999 -9999 -9999 -9999 -9999 -9999 -9999 -9999 -9999 -9999 -9999 -9999 -9999 -9999 -9999 -9999 
-9999 -9999 -9999 -9999 -9999 -9999 -9999 -9999 -9999 -9999 -9999 -9999 -9999 -9999 -9999 -9999 -9999 -9999 -9999 -9999 -9999 -9999 -9999 -9999 -9999 -9999 -9999 -9999 -9999 -9999 -9999 -9999 -9999 -9999 -9999 -9999 -9999 -9999 -9999 -9999 -9999 -9999 -9999 -9999 -9999 -9999 -9999 -9999 -9999 -9999 -9999 -9999 -9999 -9999 -9999 -9999 -9999 -9999 -9999 -9999 -9999 -9999 -9999 -9999 -9999 -9999 -9999 -9999 -9999 -9999 -9999 -9999 -9999 -9999 -9999 -9999 -9999 -9999 -9999 -9999 -9999 -9999 -9999 -9999 -9999 -9999 -9999 -9999 -9999 -9999 -9999 -9999 -9999 -9999 -9999 -9999 -9999 -9999 -9999 -9999 -9999 -9999 -9999 -9999 -9999 1.432364 1.433775 1.441201 1.447122 1.450464 1.450085 1.451546 1.461051 1.49287 1.471366 1.42931 1.464513 1.468548 1.47144 1.452118 1.45346 1.453908 1.438762 1.441214 1.433126 1.419405 1.414196 1.420856 1.358158 1.354521 1.356802 1.341111 1.342267 1.318392 1.321024 1.31532 1.318754 1.312281 1.292654 1.307421 1.307875 1.321208 1.293271 1.263702 1.250611 1.26293 1.225916 1.225819 1.22994 1.248678 1.227486 1.202521 1.199785 1.20021 1.194557 1.152894 1.125592 1.116523 1.116709 1.104296 1.08668 1.089401 1.035234 1.024588 1.009543 1.015967 1.027102 0.9914471 0.9678727 0.9682077 0.9687288 0.9359705 0.9268677 0.9220409 0.9024423 0.9022557 0.9287651 0.8812791 0.8820323 0.8786337 0.9006836 0.8859173 0.8920786 0.871862 0.868822 0.9157092 0.8841839 0.8660532 0.8726519 0.8647043 0.8761237 0.8554334 0.8855002 0.8802665 0.8701496 0.8698791 0.8791699 0.878745 0.8781784 0.8584455 0.8528603 0.8623743 0.8744373 0.8568028 0.8762839 0.8644958 0.8731416 0.8631759 0.8620427 0.8599701 0.8826758 0.880032 0.8772923 0.8613129 0.8430249 0.8393896 0.848568 0.8729999 0.8721094 0.8719677 0.8650939 0.8565278 0.8500442 0.8830819 0.8766882 0.868519 0.8591508 0.8323331 0.857931 0.88823 0.8826853 0.868949 0.8473815 0.8563266 0.8536351 0.8437144 0.8376387 0.8226651 0.8129517 0.839716 0.8160236 0.8174874 0.807261 0.8052106 0.7970083 0.7886344 0.7777339 0.7598735 0.7571375 0.7521546 0.7349524 0.726594 0.6877331 0.7230446 0.7143403 0.7369055 0.7071965 0.6900362 0.7111157 0.6900513 0.6894392 0.6648884 0.6483409 0.6376348 0.625801 0.6250477 0.6162621 0.601449 0.5974236 0.5927256 0.5833556 0.5685924 0.5418653 0.536209 0.5153841 0.524881 -9999 -9999 -9999 -9999 -9999 -9999 -9999 -9999 -9999 -9999 -9999 -9999 -9999 -9999 -9999 -9999 -9999 -9999 -9999 -9999 -9999 -9999 -9999 -9999 -9999 -9999 -9999 -9999 -9999 -9999 -9999 -9999 -9999 -9999 -9999 -9999 -9999 -0.3854611 -0.4680122 -0.460904 -0.4749792 -0.5205154 -0.5320758 -0.5243897 -0.5642481 -0.5489888 -0.5312713 -0.5327884 -0.549139 -0.5550808 -0.5315727 -0.5083618 -0.50699 -0.5155076 -0.5096925 -0.4902986 -0.4743854 -0.4466221 -0.4508571 -0.4135251 -0.4286749 -0.416554 -0.3977625 -0.4058672 -0.4005211 -0.3783114 -0.3606021 -0.3662184 -0.3586152 -0.3541559 -0.3428744 -0.3481655 -0.3429698 -0.3272872 -0.3257507 -0.3311324 -0.3328589 -0.3286975 -0.3151349 -0.2915256 -0.2932766 -0.2820547 -0.3018921 -0.2866915 -0.303568 -0.28271 -0.2637407 -0.2987278 -0.2806576 -0.3361658 -0.2774297 -0.2823509 -0.2682878 -0.2727356 -0.2792839 -0.2941304 -0.2962269 -0.3238172 -0.2932015 -0.3028043 -0.3264897 -0.3151366 -0.2700494 -0.2682206 -0.2995633 -0.2638842 -0.2819888 -0.2689179 -0.2641337 -0.2575508 -0.2516602 -0.249563 -0.2503143 -0.247651 -0.2455579 -0.2246662 -0.2552771 -0.224078 -0.1965992 -0.1942609 -0.1894893 -0.1817075 -0.1801618 -0.1769092 -0.2248929 -0.2101374 -0.1996922 -0.2014626 -0.1683666 -0.1646948 -0.1519026 -0.16159 -0.1591368 -0.1844493 -0.1672203 -0.1666537 -0.1454997 -0.1406927 -0.1659656 -0.1663906 -0.1529452 -0.156754 -0.1406009 -0.1085557 -0.1505936 -0.1636194 -0.1905106 -0.1761594 -0.1419931 -0.1329069 -0.1283301 -0.1183448 -0.1260893 -0.1130657 -0.09772149 -0.06465534 -0.04993311 -0.04441894 -0.04941195 -0.03554979 0.004734855 0.0210166 0.01180936 0.02318535 0.04054595 0.04667107 0.04519394 0.07803325 0.09250697 0.09489935 0.09929595 0.09353399 0.102278 0.1121834 0.1451246 0.1668755 0.169883 0.1676164 0.1619344 0.1451252 0.140033 0.1501365 0.1544169 0.1995041 0.1765044 0.1841519 0.1728714 0.1783987 0.1619159 0.1663722 0.1580643 0.1627252 0.1917821 0.1861894 0.1830662 0.1612123 0.1728009 0.1578553 0.188859 0.1988158 0.1919046 0.2331008 0.2564206 0.2437895 0.2474397 0.2778625 0.2660755 0.269917 0.3036106 0.3371948 0.3889699 0.3879193 0.3842839 0.3969449 0.4283358 0.4592855 0.4753296 0.4799685 0.5148458 0.5145175 0.5181006 0.5700203 0.5740498 0.5828952 0.6150814 0.6246673 0.6544764 0.6575444 0.6407794 0.6767764 0.7009263 0.6975146 0.7130011 0.7149104 0.7679983 0.764241 0.7869973 0.7915836 0.8035845 0.8085504 0.8328521 0.8411704 0.8629773 0.8601421 0.8204875 0.7933847 0.7814426 0.7559897 0.7423837 0.6797453 0.6848519 0.6588666 0.6489009 0.6239299 0.6197466 0.585063 0.5736597 0.5307055 0.5103689 0.4726211 0.4765167 0.4545048 0.467419 0.4584283 0.4584101 0.4687856 0.4482237 0.4343952 0.4240194 0.4254817 0.4151854 0.4316453 0.4088307 0.4050015 0.4109556 0.4190433 0.4271007 0.4423334 0.4502361 0.4005451 0.4225056 0.4283408 0.4368547 0.4713816 0.5130291 0.595623 0.6743646 0.6366563 0.6398746 0.605318 0.5383973 0.5765096 0.6887834 0.7380409 0.5929488 0.4191817 0.3671651 0.3506742 0.2389369 -9999 -9999 -9999 -9999 -9999 -9999 -9999 -9999 -9999 -9999 -9999 -9999 -9999 -9999 -9999 -9999 -9999 -9999 -9999 -9999 -9999 -9999 -9999 -9999 -9999 -9999 -9999 -9999 -9999 -9999 -9999 -9999 -9999 -9999 -9999 -9999 -9999 -9999 -9999 -9999 -9999 -9999 -9999 -9999 -9999 -9999 -9999 -9999 -9999 -9999 -9999 -9999 -9999 -9999 -9999 -9999 -9999 -9999 -9999 -9999 -9999 -9999 -9999 -9999 -9999 -9999 -9999 -9999 -9999 -9999 -9999 -9999 -9999 -9999 -9999 -9999 -9999 -9999 -9999 -9999 -9999 -9999 -9999 -9999 -9999 -9999 -9999 -9999 -9999 -9999 -9999 -9999 -9999 -9999 -9999 -9999 -9999 -9999 -9999 -9999 -9999 -9999 -9999 -9999 -9999 
-9999 -9999 -9999 -9999 -9999 -9999 -9999 -9999 -9999 -9999 -9999 -9999 -9999 -9999 -9999 -9999 -9999 -9999 -9999 -9999 -9999 -9999 -9999 -9999 -9999 -9999 -9999 -9999 -9999 -9999 -9999 -9999 -9999 -9999 -9999 -9999 -9999 -9999 -9999 -9999 -9999 -9999 -9999 -9999 -9999 -9999 -9999 -9999 -9999 -9999 -9999 -9999 -9999 -9999 -9999 -9999 -9999 -9999 -9999 -9999 -9999 -9999 -9999 -9999 -9999 -9999 -9999 -9999 -9999 -9999 -9999 -9999 -9999 -9999 -9999 -9999 -9999 -9999 -9999 -9999 -9999 -9999 -9999 -9999 -9999 -9999 -9999 -9999 -9999 -9999 -9999 -9999 -9999 -9999 -9999 -9999 -9999 -9999 -9999 -9999 -9999 -9999 -9999 -9999 1.424305 1.436064 1.426372 1.433463 1.457448 1.444099 1.452538 1.454475 1.496404 1.478873 1.478561 1.441364 1.4587 1.472551 1.464365 1.473989 1.456481 1.456243 1.454498 1.444184 1.438673 1.423171 1.426929 1.407792 1.409291 1.404379 1.404003 1.359844 1.350971 1.343495 1.33838 1.321604 1.313509 1.334332 1.33542 1.335665 1.318896 1.321327 1.287533 1.267774 1.272581 1.27343 1.269283 1.269566 1.269075 1.270184 1.257059 1.257954 1.21628 1.16131 1.158696 1.211757 1.15564 1.158788 1.116543 1.099203 1.100878 1.095122 1.097888 1.041972 1.042777 1.03488 1.033299 1.034149 0.9970456 0.9854044 0.9697278 0.9418556 0.969576 0.9350473 0.9183932 0.9290138 0.9170216 0.8893276 0.8893276 0.9050375 0.8984295 0.9004155 0.8817076 0.8764102 0.876103 0.8923077 0.9275082 0.886892 0.8887463 0.8879927 0.9061354 0.8862085 0.8838908 0.8516026 0.876101 0.8656185 0.88232 0.8790506 0.8782007 0.8750398 0.8622139 0.8993037 0.8917354 0.8885957 0.8980123 0.900108 0.8825334 0.8675007 0.8861826 0.8848632 0.8819851 0.8937312 0.8877584 0.860795 0.8606238 0.8683845 0.8653288 0.90548 0.8882688 0.8729231 0.8706632 0.8756416 0.8718386 0.8926763 0.8778391 0.874961 0.8644405 0.8788963 0.8566499 0.885539 0.8842191 0.8715863 0.8653405 0.8666154 0.8663321 0.8674171 0.8388671 0.8584693 0.844357 0.8434621 0.8337898 0.8227134 0.8220052 0.8141643 0.8168024 0.8059112 0.8030781 0.7962741 0.7703013 0.755296 0.7434463 0.7260603 0.7335662 0.7526818 0.7379409 0.7410011 0.7391173 0.7370442 0.725645 0.7084476 0.6849423 0.6786745 0.6784878 0.6481212 0.6437375 0.6408593 0.6315783 0.615294 0.6071308 0.5888129 0.5851516 0.5824835 0.6091339 0.5431815 0.537218 0.5347226 -9999 -9999 -9999 -9999 -9999 -9999 -9999 -9999 -9999 -9999 -9999 -9999 -9999 -9999 -9999 -9999 -9999 -9999 -9999 -9999 -9999 -9999 -9999 -9999 -9999 -9999 -9999 -9999 -9999 -9999 -9999 -9999 -9999 -9999 -9999 -9999 -9999 -0.4055902 -9999 -9999 -0.4493944 -0.5025673 -0.5018422 -0.5199527 -0.5299218 -0.5060121 -0.5380929 -0.521466 -0.501235 -0.5344633 -0.5269561 -0.4964094 -0.4815574 -0.4530839 -0.4830125 -0.4218458 -0.4022429 -0.4197581 -0.4152054 -0.3896234 -0.3818539 -0.3619253 -0.3476384 -0.349409 -0.345561 -0.3257623 -0.3161562 -0.3479754 -0.3330811 -0.331452 -0.3103858 -0.3200306 -0.3142022 -0.3030366 -0.2649248 -0.3058588 -0.2945063 -0.2902626 -0.3022628 -0.244559 -0.289686 -0.2783006 -0.2749085 -0.2660499 -0.2784903 -0.2563376 -0.243293 -0.2663398 -0.2433734 -0.266853 -0.2608928 -0.2663608 -0.2610133 -0.2585674 -0.2480421 -0.2912148 -0.2944533 -0.2432593 -0.2354507 -0.2327048 -0.2590318 -0.2484739 -0.2396287 -0.2543633 -0.2449237 -0.2381822 -0.2713971 -0.2290633 -0.2172854 -0.2443324 -0.1969353 -0.1960617 -0.1945327 -0.1962999 -0.2277181 -0.2228551 -0.2106471 -0.1958071 -0.1918747 -0.1896401 -0.1808439 -0.1757307 -0.1718694 -0.1796139 -0.1803471 -0.1619479 -0.1484708 -0.1899621 -0.1455781 -0.1465694 -0.1447611 -0.1804434 -0.1494578 -0.1674107 -0.1650762 -0.1531187 -0.1442272 -0.1500617 -0.1560773 -0.1547315 -0.1358571 -0.1350016 -0.1019047 -0.104552 -0.1554089 -0.1382666 -0.1507736 -0.13553 -0.1412446 -0.1075988 -0.1299369 -0.1251495 -0.12653 -0.09826095 -0.08951563 -0.040534 -0.05611107 -0.03542482 -0.0003579881 -0.04414009 -0.0461904 0.02734362 0.01781777 0.02221297 0.04361273 0.08734633 0.0969345 0.087036 0.0974059 0.1148232 0.09912933 0.117096 0.1029774 0.1622921 0.1596626 0.18103 0.175464 0.1700196 0.187276 0.1741709 0.1762199 0.1671155 0.1997402 0.2061692 0.1908548 0.1869284 0.1888743 0.1822392 0.1931752 0.1723604 0.1776106 0.1700576 0.2183847 0.2031249 0.1856074 0.2019311 0.2017762 0.2141553 0.2119156 0.2473034 0.244861 0.2218589 0.2469646 0.2483122 0.2404429 0.2778793 0.2704546 0.2758662 0.2939298 0.3511777 0.3857063 0.3897994 0.4249094 0.4321276 0.4413509 0.4617464 0.4699318 0.4851988 0.5205709 0.5445148 0.5591538 0.5919469 0.6072409 0.5943324 0.618186 0.6196562 0.6513996 0.6889147 0.686164 0.694391 0.7073997 0.7014792 0.7413111 0.7571543 0.7641251 0.7758733 0.7899532 0.7993213 0.80203 0.8458877 0.8594183 0.8893042 0.8918853 0.8852696 0.8473701 0.8381242 0.8118478 0.7842736 0.7867595 0.7566774 0.7222217 0.6742812 0.6575634 0.6698115 0.6833754 0.6299397 0.5978498 0.580807 0.5700616 0.5296727 0.5205293 0.5120717 0.5184523 0.4747392 0.4658939 0.4646844 0.4821128 0.4722648 0.4849962 0.4772846 0.4500728 0.4376697 0.4361323 0.446426 0.4194335 0.4244364 0.4227625 0.4471822 0.4478126 0.4174878 0.4205134 0.4459738 0.4510604 0.4676175 0.5272672 0.6397486 0.6533775 0.6103349 0.5691828 0.490326 0.4791538 0.4930542 0.6043711 0.6638655 0.5033709 0.395614 0.3180245 0.2834323 0.2403948 -9999 -9999 -9999 -9999 -9999 -9999 -9999 -9999 -9999 -9999 -9999 -9999 -9999 -9999 -9999 -9999 -9999 -9999 -9999 -9999 -9999 -9999 -9999 -9999 -9999 -9999 -9999 -9999 -9999 -9999 -9999 -9999 -9999 -9999 -9999 -9999 -9999 -9999 -9999 -9999 -9999 -9999 -9999 -9999 -9999 -9999 -9999 -9999 -9999 -9999 -9999 -9999 -9999 -9999 -9999 -9999 -9999 -9999 -9999 -9999 -9999 -9999 -9999 -9999 -9999 -9999 -9999 -9999 -9999 -9999 -9999 -9999 -9999 -9999 -9999 -9999 -9999 -9999 -9999 -9999 -9999 -9999 -9999 -9999 -9999 -9999 -9999 -9999 -9999 -9999 -9999 -9999 -9999 -9999 -9999 -9999 -9999 -9999 -9999 -9999 -9999 -9999 -9999 -9999 -9999 
-9999 -9999 -9999 -9999 -9999 -9999 -9999 -9999 -9999 -9999 -9999 -9999 -9999 -9999 -9999 -9999 -9999 -9999 -9999 -9999 -9999 -9999 -9999 -9999 -9999 -9999 -9999 -9999 -9999 -9999 -9999 -9999 -9999 -9999 -9999 -9999 -9999 -9999 -9999 -9999 -9999 -9999 -9999 -9999 -9999 -9999 -9999 -9999 -9999 -9999 -9999 -9999 -9999 -9999 -9999 -9999 -9999 -9999 -9999 -9999 -9999 -9999 -9999 -9999 -9999 -9999 -9999 -9999 -9999 -9999 -9999 -9999 -9999 -9999 -9999 -9999 -9999 -9999 -9999 -9999 -9999 -9999 -9999 -9999 -9999 -9999 -9999 -9999 -9999 -9999 -9999 -9999 -9999 -9999 -9999 -9999 -9999 -9999 -9999 -9999 -9999 -9999 -9999 -9999 1.439511 1.444679 1.452768 1.44825 1.48785 1.49282 1.468495 1.491551 1.489703 1.489419 1.483206 1.467566 1.461177 1.471822 1.46602 1.475689 1.454782 1.430324 1.454073 1.454588 1.441784 1.422355 1.433929 1.407923 1.414201 1.415335 1.396997 1.403975 1.35963 1.352706 1.345176 1.332439 1.337256 1.338474 1.335238 1.342947 1.32189 1.310547 1.322978 1.277117 1.278197 1.272275 1.272484 1.275465 1.293234 1.275935 1.282263 1.260147 1.246541 1.215765 1.231192 1.210473 1.16327 1.164567 1.166646 1.118595 1.103893 1.100851 1.094862 1.045391 1.044451 1.054106 1.040511 1.042024 1.000503 0.9939818 0.9666125 0.986863 0.9735004 0.9630519 0.9475833 0.937392 0.9074999 0.9021965 0.9160874 0.9148125 0.9031911 0.9006153 0.8979716 0.8931815 0.9297994 0.9354281 0.9131466 0.910441 0.9123787 0.9132791 0.9020292 0.9044845 0.8976187 0.8951873 0.8907087 0.8957987 0.8889836 0.8868249 0.8808076 0.8794877 0.8638593 0.8987755 0.8849265 0.883239 0.8871008 0.8977489 0.9013572 0.8714584 0.8680367 0.9103354 0.9060413 0.9018459 0.8820187 0.9166685 0.8630548 0.8984697 0.9086019 0.9117451 0.8996525 0.8728747 0.8759637 0.8735111 0.9187685 0.8963135 0.8859678 0.8859678 0.8856395 0.9156613 0.9112467 0.8950605 0.8918731 0.8757149 0.8990222 0.8701661 0.8969582 0.8940402 0.8913254 0.8784543 0.8537664 0.8452244 0.8420357 0.8403075 0.8413464 0.8399298 0.8287531 0.8567881 0.843067 0.8217758 0.8200759 0.7789799 0.7927256 0.786287 0.7887451 0.7797573 0.7728688 0.7455774 0.7397966 0.7376268 0.7429839 0.7152162 0.7044544 0.6865237 0.6848616 0.6633536 0.6583841 0.6862721 0.6484521 0.6746554 0.6507165 0.6423996 0.6418751 0.6130652 0.6064579 0.5978494 0.5887998 0.5317116 0.5533944 -9999 -9999 -9999 -9999 -9999 -9999 -9999 -9999 -9999 -9999 -9999 -9999 -9999 -9999 -9999 -9999 -9999 -9999 -9999 -9999 -9999 -9999 -9999 -9999 -9999 -9999 -9999 -9999 -9999 -9999 -9999 -9999 -9999 -9999 -9999 -9999 -9999 -9999 -9999 -9999 -0.4612713 -0.4944367 -0.490718 -0.5003918 -0.5114855 -0.5305755 -0.511337 -0.4753571 -0.4780442 -0.4839165 -0.479941 -0.4519283 -0.4328891 -0.4364901 -0.3935334 -0.3997668 -0.4088705 -0.3839443 -0.3159349 -0.3410878 -0.3310066 -0.3154356 -0.3238556 -0.2905487 -0.2790676 -0.2989252 -0.2865185 -0.2822969 -0.2982644 -0.2738623 -0.2972361 -0.2649085 -0.2454192 -0.2461242 -0.2789643 -0.2714817 -0.273151 -0.2447324 -0.2301399 -0.2336541 -0.2701516 -0.2637481 -0.2553425 -0.2507695 -0.2498922 -0.2119451 -0.2273155 -0.2120388 -0.215837 -0.2200431 -0.2492498 -0.2552325 -0.2438028 -0.2344195 -0.2353028 -0.197879 -0.2154187 -0.2059759 -0.2022146 -0.2056225 -0.2022743 -0.2238644 -0.2415203 -0.234253 -0.2217389 -0.212831 -0.2078804 -0.1992552 -0.195103 -0.1919231 -0.177731 -0.1755426 -0.1717578 -0.1706417 -0.1831842 -0.153499 -0.1869294 -0.1523587 -0.1483522 -0.1265981 -0.1546583 -0.1593943 -0.1576139 -0.1559685 -0.1484196 -0.1318983 -0.1338913 -0.1420738 -0.1374253 -0.1451728 -0.1355462 -0.1628213 -0.1467123 -0.1388123 -0.1120942 -0.1333569 -0.1309227 -0.1338516 -0.1276648 -0.1287981 -0.1200068 -0.1029257 -0.09564665 -0.1063647 -0.1320481 -0.1247376 -0.1237483 -0.1218477 -0.107654 -0.1120707 -0.1204492 -0.1010864 -0.06308786 -0.05792928 -0.0385787 -0.074829 -0.03853749 -0.02776843 -0.002070826 0.0188602 0.05446358 0.04304044 0.04403968 0.0581761 0.0557359 0.09995479 0.1016002 0.09681659 0.1011139 0.1541691 0.1557178 0.1170819 0.15766 0.1655155 0.1881621 0.1608288 0.1973271 0.1762005 0.1912874 0.1794073 0.2298577 0.2096668 0.2195958 0.2182904 0.1927747 0.1916759 0.2046085 0.1956971 0.1836408 0.2241621 0.2117998 0.2121216 0.2123383 0.2324222 0.2227219 0.2198976 0.2262373 0.2133292 0.2526695 0.2502079 0.2260751 0.2200567 0.2600142 0.2804354 0.2866505 0.2746676 0.2905171 0.3165169 0.343055 0.3894301 0.4341701 0.4297144 0.446591 0.4707708 0.4687266 0.4736638 0.4953172 0.5600501 0.5498704 0.5668641 0.6085353 0.6216953 0.617291 0.6158684 0.6536625 0.6853001 0.6927112 0.7219696 0.7420428 0.7359399 0.7461795 0.7662519 0.7597615 0.7626653 0.7749521 0.825055 0.8454359 0.8492153 0.8544329 0.8670442 0.889786 0.8856499 0.8840883 0.8402212 0.830176 0.8122607 0.7922501 0.7997119 0.8091235 0.7310624 0.7227255 0.6952909 0.6885306 0.6486739 0.6620474 0.5928221 0.5784985 0.5818527 0.5713489 0.5634608 0.5175653 0.5154634 0.5100446 0.4857213 0.4759426 0.4717344 0.4711705 0.4766153 0.4808097 0.495385 0.4585896 0.4450382 0.4448387 0.4525424 0.4170832 0.4341224 0.4411713 0.4539783 0.4691781 0.4521413 0.4514946 0.4928038 0.513543 0.5805345 0.677664 0.6150351 0.538263 0.4759148 0.471847 0.4706183 0.4892813 0.5457292 0.5388055 0.4568505 0.3905925 0.3225517 0.2780165 0.2932531 -9999 -9999 -9999 -9999 -9999 -9999 -9999 -9999 -9999 -9999 -9999 -9999 -9999 -9999 -9999 -9999 -9999 -9999 -9999 -9999 -9999 -9999 -9999 -9999 -9999 -9999 -9999 -9999 -9999 -9999 -9999 -9999 -9999 -9999 -9999 -9999 -9999 -9999 -9999 -9999 -9999 -9999 -9999 -9999 -9999 -9999 -9999 -9999 -9999 -9999 -9999 -9999 -9999 -9999 -9999 -9999 -9999 -9999 -9999 -9999 -9999 -9999 -9999 -9999 -9999 -9999 -9999 -9999 -9999 -9999 -9999 -9999 -9999 -9999 -9999 -9999 -9999 -9999 -9999 -9999 -9999 -9999 -9999 -9999 -9999 -9999 -9999 -9999 -9999 -9999 -9999 -9999 -9999 -9999 -9999 -9999 -9999 -9999 -9999 -9999 -9999 -9999 -9999 -9999 -9999 
-9999 -9999 -9999 -9999 -9999 -9999 -9999 -9999 -9999 -9999 -9999 -9999 -9999 -9999 -9999 -9999 -9999 -9999 -9999 -9999 -9999 -9999 -9999 -9999 -9999 -9999 -9999 -9999 -9999 -9999 -9999 -9999 -9999 -9999 -9999 -9999 -9999 -9999 -9999 -9999 -9999 -9999 -9999 -9999 -9999 -9999 -9999 -9999 -9999 -9999 -9999 -9999 -9999 -9999 -9999 -9999 -9999 -9999 -9999 -9999 -9999 -9999 -9999 -9999 -9999 -9999 -9999 -9999 -9999 -9999 -9999 -9999 -9999 -9999 -9999 -9999 -9999 -9999 -9999 -9999 -9999 -9999 -9999 -9999 -9999 -9999 -9999 -9999 -9999 -9999 -9999 -9999 -9999 -9999 -9999 -9999 -9999 -9999 -9999 -9999 -9999 -9999 -9999 -9999 1.429833 1.447252 1.450754 1.448201 1.480234 1.489025 1.495436 1.471486 1.488853 1.491426 1.492477 1.46061 1.463702 1.466161 1.495752 1.481252 1.460411 1.455452 1.48678 1.499611 1.445491 1.495101 1.449996 1.442864 1.426177 1.427072 1.417961 1.400197 1.384624 1.396696 1.398679 1.359836 1.382318 1.395136 1.394666 1.351059 1.339796 1.34379 1.339206 1.331856 1.333981 1.33826 1.317748 1.290396 1.287756 1.260472 1.25889 1.236749 1.256482 1.2357 1.221261 1.185854 1.163411 1.169943 1.168124 1.147502 1.119271 1.10913 1.099666 1.104489 1.051687 1.041867 1.040659 1.044123 1.046839 1.028895 1.006133 0.9787228 0.9745177 0.9742344 0.9753738 0.9727795 0.929149 0.9287241 0.9225892 0.9640858 0.9486598 0.9520645 0.9557633 0.9412217 0.9423453 0.9267352 0.9248577 0.9242911 0.9256172 0.9295782 0.9149187 0.9059271 0.9089913 0.9073886 0.9169866 0.9111184 0.894472 0.903169 0.9150878 0.8856838 0.904424 0.9021207 0.8936971 0.9121059 0.9158847 0.8961968 0.8891466 0.9143809 0.8844302 0.9154873 0.9094976 0.9056535 0.8932605 0.8973626 0.9267541 0.9355927 0.9396192 0.9110982 0.9033872 0.9260835 0.9215108 0.922174 0.9139082 0.9128717 0.8871812 0.881654 0.8855428 0.9157062 0.9148563 0.9121675 0.8969243 0.8929129 0.8929129 0.9207938 0.9210057 0.9155782 0.88462 0.8804085 0.8936652 0.8667158 0.8708421 0.8608774 0.8806096 0.8826438 0.8546888 0.8545921 0.8493502 0.8484326 0.8201949 0.8315809 0.8103029 0.803156 0.7834762 0.7754609 0.7735006 0.7680234 0.7555457 0.7475283 0.7293654 0.7266831 0.7171426 0.7014819 0.7331716 0.6868608 0.6751559 0.6898818 0.6936596 0.6714264 0.6672227 0.6430681 0.643263 0.6335232 0.6360975 0.6303131 0.6010059 0.5837973 0.5693312 0.5857579 -9999 -9999 -9999 -9999 -9999 -9999 -9999 -9999 -9999 -9999 -9999 -9999 -9999 -9999 -9999 -9999 -9999 -9999 -9999 -9999 -9999 -9999 -9999 -9999 -9999 -9999 -9999 -9999 -9999 -9999 -9999 -9999 -9999 -9999 -9999 -9999 -9999 -9999 -0.4474016 -0.4627961 -0.476341 -0.4920879 -0.4735447 -0.4817834 -0.4970907 -0.4789282 -0.4803765 -0.4266855 -0.4515933 -0.455082 -0.4225673 -0.4229259 -0.3737557 -0.3953995 -0.3628117 -0.3583812 -0.337525 -0.3137877 -0.3170884 -0.287632 -0.2965865 -0.2714032 -0.2866166 -0.2805086 -0.2710705 -0.2666562 -0.2698329 -0.2561603 -0.2561131 -0.2762619 -0.2365216 -0.2326691 -0.2341847 -0.2365708 -0.2328159 -0.2232568 -0.2229735 -0.2249984 -0.2095915 -0.236943 -0.2432831 -0.2335151 -0.25526 -0.2190233 -0.2161076 -0.2092645 -0.2175326 -0.2002102 -0.1897132 -0.2007719 -0.1930164 -0.1913165 -0.1829655 -0.1767453 -0.193007 -0.2074804 -0.1602605 -0.184354 -0.1802481 -0.1870726 -0.2070403 -0.2085678 -0.1953781 -0.1600416 -0.1864639 -0.1949382 -0.1514125 -0.1568046 -0.1760443 -0.1636733 -0.15532 -0.1575498 -0.1558408 -0.1461474 -0.1589507 -0.1625302 -0.1456615 -0.138035 -0.1327846 -0.1344839 -0.1210275 -0.1161739 -0.1282654 -0.1335476 -0.1342109 -0.1278203 -0.1272293 -0.1307426 -0.1271587 -0.1161312 -0.1170448 -0.1452017 -0.108635 -0.1011307 -0.09328984 -0.1018702 -0.07399601 -0.07884937 -0.09871594 -0.08235915 -0.1037763 -0.08721237 -0.07275582 -0.08596288 -0.1118253 -0.05575064 -0.06275209 -0.0650692 -0.09053625 -0.1059982 -0.05960559 -0.05447751 -0.03421713 -0.008006756 -0.03024724 -0.02330865 -0.01620827 0.01829357 0.03486678 0.04530291 0.04331075 0.06720611 0.05525599 0.05131811 0.1084942 0.1129121 0.1206689 0.1218214 0.149595 0.1634035 0.1520497 0.1705155 0.1700238 0.1805831 0.2131836 0.2095187 0.2126279 0.2001609 0.2207817 0.2239202 0.2314397 0.2243269 0.2121009 0.2120751 0.2097486 0.2387841 0.2414236 0.2405468 0.2366505 0.2312685 0.2248377 0.2135749 0.2369138 0.255293 0.2332895 0.2395505 0.2304589 0.2653472 0.2518111 0.2407565 0.2438551 0.2600113 0.2836517 0.2990529 0.2881801 0.3227699 0.3244112 0.3653436 0.3980779 0.4376347 0.446622 0.4798725 0.4730549 0.4395992 0.5032996 0.5372491 0.5397947 0.5602882 0.6109298 0.6225643 0.6229086 0.6262869 0.661467 0.6825265 0.6811099 0.720548 0.7182674 0.7313835 0.7347925 0.7499745 0.7554025 0.7631403 0.7773076 0.7863497 0.8281779 0.821562 0.852709 0.8628581 0.8701693 0.8668847 0.8882014 0.8513878 0.8502243 0.8383799 0.809637 0.8038727 0.803107 0.7850137 0.7595492 0.7541623 0.7104739 0.7308409 0.6499839 0.6506416 0.6277737 0.5804726 0.589253 0.5609678 0.574581 0.5315992 0.5414323 0.5180295 0.477856 0.4724525 0.4687871 0.4709051 0.4770579 0.4913799 0.4847644 0.456085 0.4545944 0.4618467 0.4590231 0.4241983 0.4665067 0.4498782 0.4508025 0.4529383 0.4422179 0.4858985 0.4993282 0.6151775 0.664991 0.6548417 0.5681424 0.4930409 0.4496211 0.4640329 0.4674996 0.4737119 0.4924023 0.4862633 0.4298098 0.4161417 0.3463834 0.3147391 0.2822085 -9999 -9999 -9999 -9999 -9999 -9999 -9999 -9999 -9999 -9999 -9999 -9999 -9999 -9999 -9999 -9999 -9999 -9999 -9999 -9999 -9999 -9999 -9999 -9999 -9999 -9999 -9999 -9999 -9999 -9999 -9999 -9999 -9999 -9999 -9999 -9999 -9999 -9999 -9999 -9999 -9999 -9999 -9999 -9999 -9999 -9999 -9999 -9999 -9999 -9999 -9999 -9999 -9999 -9999 -9999 -9999 -9999 -9999 -9999 -9999 -9999 -9999 -9999 -9999 -9999 -9999 -9999 -9999 -9999 -9999 -9999 -9999 -9999 -9999 -9999 -9999 -9999 -9999 -9999 -9999 -9999 -9999 -9999 -9999 -9999 -9999 -9999 -9999 -9999 -9999 -9999 -9999 -9999 -9999 -9999 -9999 -9999 -9999 -9999 -9999 -9999 -9999 -9999 -9999 -9999 
-9999 -9999 -9999 -9999 -9999 -9999 -9999 -9999 -9999 -9999 -9999 -9999 -9999 -9999 -9999 -9999 -9999 -9999 -9999 -9999 -9999 -9999 -9999 -9999 -9999 -9999 -9999 -9999 -9999 -9999 -9999 -9999 -9999 -9999 -9999 -9999 -9999 -9999 -9999 -9999 -9999 -9999 -9999 -9999 -9999 -9999 -9999 -9999 -9999 -9999 -9999 -9999 -9999 -9999 -9999 -9999 -9999 -9999 -9999 -9999 -9999 -9999 -9999 -9999 -9999 -9999 -9999 -9999 -9999 -9999 -9999 -9999 -9999 -9999 -9999 -9999 -9999 -9999 -9999 -9999 -9999 -9999 -9999 -9999 -9999 -9999 -9999 -9999 -9999 -9999 -9999 -9999 -9999 -9999 -9999 -9999 -9999 -9999 -9999 -9999 -9999 -9999 -9999 -9999 1.440778 1.480524 1.469496 1.473332 1.470982 1.469427 1.472232 1.468489 1.480239 1.48124 1.479092 1.503281 1.489062 1.468131 1.466842 1.511747 1.503252 1.500454 1.507076 1.50343 1.519332 1.498111 1.498773 1.481089 1.450217 1.484436 1.416099 1.399513 1.420714 1.422555 1.415452 1.411535 1.394811 1.391486 1.392103 1.395512 1.395937 1.390329 1.352375 1.343023 1.346115 1.344579 1.337898 1.319658 1.259427 1.259994 1.261314 1.257484 1.284466 1.284511 1.226625 1.251698 1.21552 1.203011 1.192471 1.1693 1.153686 1.115589 1.10861 1.130177 1.07434 1.073893 1.096537 1.077548 1.044418 1.031327 1.009333 0.9783099 0.9765691 0.9746382 0.9749215 0.9741682 0.9712151 0.9828549 0.9633553 0.9638675 0.96099 0.9608483 0.9600527 0.9363783 0.9490424 0.9452898 0.9400159 0.9479806 0.9327496 0.931729 0.9200426 0.9326822 0.9172662 0.9348468 0.9138882 0.9108717 0.9097384 0.903418 0.9039846 0.921021 0.9255805 0.9167471 0.9163221 0.91375 0.9067404 0.9086607 0.8942881 0.8928204 0.9184792 0.9148933 0.9321722 0.9072344 0.9059594 0.9037667 0.9340035 0.9434127 0.9445004 0.9279543 0.9021837 0.9275332 0.9450422 0.9253045 0.917322 0.9155281 0.8945867 0.9400442 0.9455954 0.9202561 0.9263169 0.912687 0.9212907 0.9423034 0.9211753 0.9180897 0.9158297 0.9151731 0.8991937 0.8840541 0.904046 0.9301487 0.8802155 0.9087518 0.8992518 0.8718861 0.8694556 0.8743947 0.8568433 0.8600287 0.8461455 0.8393557 0.8308727 0.8048688 0.8022746 0.800858 0.7738739 0.7832445 0.7545072 0.7696526 0.7903463 0.7832711 0.7808488 0.7633569 0.7354382 0.736407 0.7215984 0.7166786 0.7056096 0.6887104 0.682417 0.6834086 0.6730571 0.6458096 0.6323182 0.6290382 0.6164585 0.5981055 0.5898814 0.588697 -9999 -9999 -9999 -9999 -9999 -9999 -9999 -9999 -9999 -9999 -9999 -9999 -9999 -9999 -9999 -9999 -9999 -9999 -9999 -9999 -9999 -9999 -9999 -9999 -9999 -9999 -9999 -9999 -9999 -9999 -9999 -9999 -9999 -9999 -9999 -9999 -9999 -9999 -9999 -0.4349944 -0.4639506 -0.501815 -0.481828 -0.4827533 -0.4766395 -0.4615751 -0.4266319 -0.4456829 -0.4417572 -0.423472 -0.4091663 -0.3804665 -0.3960306 -0.3591349 -0.3464042 -0.3184853 -0.2884946 -0.386085 -0.3945314 -0.3605097 -0.3162426 -0.2550099 -0.2584963 -0.2528891 -0.2685947 -0.2555726 -0.2431583 -0.2461546 -0.2291317 -0.231985 -0.2278124 -0.2309555 -0.2321802 -0.2226813 -0.2182578 -0.207419 -0.1943102 -0.1902402 -0.1856024 -0.1956584 -0.2284887 -0.2221878 -0.2168599 -0.2058197 -0.2085584 -0.2026604 -0.1684705 -0.191346 -0.1850156 -0.1812585 -0.1824754 -0.1778136 -0.159363 -0.1607627 -0.149901 -0.1433475 -0.1501908 -0.14309 -0.1358083 -0.1755052 -0.165702 -0.1303245 -0.1137817 -0.1375327 -0.1387539 -0.1371176 -0.1341185 -0.1229363 -0.1283934 -0.1274847 -0.1491684 -0.1323846 -0.1447398 -0.1378321 -0.1264443 -0.1262348 -0.1289235 -0.1248915 -0.12169 -0.09279913 -0.09372001 -0.09214439 -0.08477191 -0.09131254 -0.1221488 -0.1117909 -0.08620649 -0.1102337 -0.09744471 -0.1188417 -0.08996246 -0.0900206 -0.09923559 -0.0897769 -0.07310753 -0.0757018 -0.06820277 -0.07543495 -0.06622713 -0.05649687 -0.102505 -0.08467338 -0.07059874 -0.0573003 -0.07959154 -0.06741449 -0.06795413 -0.05746121 -0.05932766 -0.04877344 -0.05250308 -0.02839415 -0.02381153 -0.02556229 0.01889426 0.02103746 0.0223277 0.03788009 0.04525631 0.05511761 0.06265403 0.09582803 0.1092908 0.1029208 0.1141215 0.1213631 0.1554973 0.1851986 0.1689631 0.1612718 0.1580986 0.1761972 0.1809668 0.187465 0.2250143 0.2145057 0.2146723 0.2236353 0.2319873 0.2300453 0.233069 0.2676059 0.2201857 0.216048 0.2572222 0.2641498 0.2378059 0.249959 0.2443741 0.2382104 0.2656542 0.268149 0.2579605 0.2632998 0.259612 0.2563316 0.2409034 0.2726167 0.2677429 0.2392657 0.2740783 0.3033524 0.290126 0.2957702 0.3258795 0.3267412 0.3372914 0.3968541 0.4340029 0.4409699 0.4572686 0.4993922 0.4875865 0.4792646 0.5056571 0.5293171 0.5426042 0.573669 0.6153814 0.6298017 0.6612442 0.6499317 0.6511285 0.6832348 0.7133465 0.7257803 0.7306907 0.776338 0.7468148 0.7853568 0.7844021 0.8076658 0.8024328 0.821788 0.8448539 0.8425506 0.8429885 0.8482729 0.8775376 0.8709443 0.8904544 0.8862503 0.873246 0.8319458 0.8288711 0.7940239 0.7883246 0.8018031 0.7755087 0.7703111 0.7548257 0.7761204 0.6945651 0.6759664 0.6318719 0.6197037 0.5853751 0.5842854 0.5822898 0.5698869 0.5378747 0.5233968 0.5223244 0.5017488 0.5207709 0.4874908 0.4784037 0.4792354 0.4862195 0.4605862 0.4618475 0.4677755 0.4411078 0.4830218 0.4411436 0.4849896 0.4911402 0.4558858 0.4806654 0.4992961 0.5251824 0.6353438 0.6167659 0.5816454 0.5003857 0.4622889 0.4163587 0.4072731 0.4528205 0.4711313 0.4666357 0.4592381 0.4599046 0.402945 0.3700118 0.3678239 0.3475275 0.3105735 -9999 -9999 -9999 -9999 -9999 -9999 -9999 -9999 -9999 -9999 -9999 -9999 -9999 -9999 -9999 -9999 -9999 -9999 -9999 -9999 -9999 -9999 -9999 -9999 -9999 -9999 -9999 -9999 -9999 -9999 -9999 -9999 -9999 -9999 -9999 -9999 -9999 -9999 -9999 -9999 -9999 -9999 -9999 -9999 -9999 -9999 -9999 -9999 -9999 -9999 -9999 -9999 -9999 -9999 -9999 -9999 -9999 -9999 -9999 -9999 -9999 -9999 -9999 -9999 -9999 -9999 -9999 -9999 -9999 -9999 -9999 -9999 -9999 -9999 -9999 -9999 -9999 -9999 -9999 -9999 -9999 -9999 -9999 -9999 -9999 -9999 -9999 -9999 -9999 -9999 -9999 -9999 -9999 -9999 -9999 -9999 -9999 -9999 -9999 -9999 -9999 -9999 -9999 -9999 
-9999 -9999 -9999 -9999 -9999 -9999 -9999 -9999 -9999 -9999 -9999 -9999 -9999 -9999 -9999 -9999 -9999 -9999 -9999 -9999 -9999 -9999 -9999 -9999 -9999 -9999 -9999 -9999 -9999 -9999 -9999 -9999 -9999 -9999 -9999 -9999 -9999 -9999 -9999 -9999 -9999 -9999 -9999 -9999 -9999 -9999 -9999 -9999 -9999 -9999 -9999 -9999 -9999 -9999 -9999 -9999 -9999 -9999 -9999 -9999 -9999 -9999 -9999 -9999 -9999 -9999 -9999 -9999 -9999 -9999 -9999 -9999 -9999 -9999 -9999 -9999 -9999 -9999 -9999 -9999 -9999 -9999 -9999 -9999 -9999 -9999 -9999 -9999 -9999 -9999 -9999 -9999 -9999 -9999 -9999 -9999 -9999 -9999 -9999 -9999 -9999 -9999 -9999 1.428298 1.459079 1.465508 1.468602 1.474064 1.47802 1.481935 1.462554 1.466209 1.479682 1.481772 1.503214 1.512333 1.507122 1.501195 1.515716 1.518072 1.506377 1.497392 1.517059 1.495278 1.509288 1.497306 1.494756 1.467148 1.472449 1.473344 1.474149 1.456662 1.45287 1.436047 1.438149 1.414214 1.419203 1.40689 1.383831 1.395985 1.398206 1.389227 1.353284 1.358857 1.340346 1.352856 1.338675 1.278444 1.285281 1.285865 1.289002 1.293621 1.288723 1.287271 1.243628 1.270136 1.260248 1.195458 1.211182 1.175708 1.178157 1.163395 1.117077 1.118884 1.11997 1.079192 1.105418 1.050172 1.049231 1.048948 1.039606 0.9867963 0.9902828 0.9857787 0.9926253 0.9901577 0.9900907 0.986571 0.9703318 0.9638253 0.9631171 0.9709744 0.9978673 0.9661701 0.9604145 0.9509563 0.9410184 0.9421605 0.9497786 0.9281807 0.9423998 0.9342878 0.9386159 0.9310415 0.9262061 0.9491307 0.948989 0.9479975 0.9008916 0.9284369 0.9288619 0.9268554 0.9345403 0.9435994 0.9434406 0.9508473 0.9417668 0.931526 0.927711 0.920896 0.9356142 0.915099 0.9386723 0.9337372 0.9528341 0.956901 0.942466 0.9260617 0.9271044 0.9402694 0.9465981 0.9457031 0.9254344 0.9194944 0.9531882 0.952032 0.9533143 0.9487555 0.9276887 0.9268901 0.9524314 0.957836 0.9582084 0.9507045 0.9241346 0.9151604 0.9647949 0.9651471 0.9388817 0.9355934 0.9489423 0.9330537 0.9157512 0.898235 0.8922031 0.8958188 0.8654273 0.8680215 0.8660998 0.888088 0.8653423 0.8704318 0.8506998 0.8312364 0.8289558 0.8152947 0.7703397 0.7951703 0.7947003 0.7737825 0.7719783 0.7850347 0.759263 0.7431726 0.7430309 0.7250413 0.7144322 0.7128484 0.6884171 0.6894532 0.6696303 0.6551505 0.6556265 0.6335846 0.648759 0.6055492 0.6032631 0.5934807 -9999 -9999 -9999 -9999 -9999 -9999 -9999 -9999 -9999 -9999 -9999 -9999 -9999 -9999 -9999 -9999 -9999 -9999 -9999 -9999 -9999 -9999 -9999 -9999 -9999 -9999 -9999 -9999 -9999 -9999 -9999 -9999 -9999 -9999 -9999 -9999 -9999 -9999 -9999 -9999 -9999 -0.4674343 -0.4423328 -0.4657559 -0.4631141 -0.456787 -0.4358612 -0.4093365 -0.3932804 -0.4145837 -0.3940538 -0.3771876 -0.3791222 -0.3208733 -0.336866 -0.2681861 -0.2935806 -0.3978673 -0.3777277 -0.3810205 -0.3528095 -0.2401508 -0.2020842 -0.222629 -0.1968247 -0.2341577 -0.2038508 -0.2255644 -0.2405751 -0.2165301 -0.2133987 -0.215632 -0.2134589 -0.1590202 -0.1988689 -0.1913622 -0.1900396 -0.176052 -0.1815895 -0.1711062 -0.1889247 -0.2065481 -0.1788819 -0.1648046 -0.1791242 -0.1515053 -0.1457261 -0.1320234 -0.1324542 -0.1454902 -0.1751168 -0.1704028 -0.1218326 -0.1431019 -0.1438749 -0.1409062 -0.1356848 -0.1144773 -0.1519187 -0.1213731 -0.1467818 -0.1098483 -0.09840859 -0.09693476 -0.09839049 -0.1088117 -0.1191404 -0.1519094 -0.1099281 -0.1113891 -0.1369859 -0.1480996 -0.1345779 -0.1007465 -0.1254815 -0.1225257 -0.1127394 -0.1114988 -0.1044101 -0.09209727 -0.08420001 -0.08010053 -0.08743446 -0.08885301 -0.08434808 -0.09520519 -0.05831829 -0.0978119 -0.05223944 -0.08568115 -0.0994966 -0.08419599 -0.09237979 -0.07215186 -0.07009491 -0.06584644 -0.04535042 -0.05266526 -0.04957055 -0.0584645 -0.06527285 -0.03348935 -0.06040246 -0.0718023 -0.04968175 -0.04541656 -0.06357705 -0.05061918 -0.05142859 -0.04189426 -0.03343444 -0.03150541 -0.03436333 -0.01003856 -0.00993424 0.00574242 0.03245328 0.04145459 0.048759 0.08353046 0.09096482 0.09985234 0.1074633 0.1236366 0.1155529 0.1307939 0.1630368 0.186223 0.1813988 0.1796441 0.1732863 0.22539 0.2291294 0.2275559 0.2359682 0.2304133 0.2292401 0.2368723 0.2646994 0.2387924 0.2629375 0.2575499 0.2615157 0.2615133 0.2618416 0.2657416 0.2678744 0.2519654 0.2428527 0.281981 0.28526 0.2773849 0.2727778 0.2632611 0.2707425 0.2604228 0.2786458 0.2810981 0.2986999 0.2403631 0.3031804 0.2735252 0.2992641 0.304272 0.3091065 0.3344127 0.3849374 0.4205599 0.4473119 0.4586476 0.5034294 0.5056124 0.4869726 0.5254509 0.524051 0.5421633 0.555528 0.5806283 0.6285899 0.6277581 0.6502633 0.6681317 0.6810472 0.7020028 0.7179867 0.728843 0.7723342 0.7737881 0.7761044 0.7855349 0.7987235 0.7999522 0.8059526 0.8105825 0.8453988 0.834525 0.8461151 0.8514419 0.8496348 0.8814787 0.8805113 0.8714764 0.8759593 0.8534167 0.8193275 0.8208944 0.7992026 0.7908395 0.787074 0.7523402 0.7428071 0.7338089 0.769052 0.6976396 0.6673619 0.6740412 0.6382013 0.5926048 0.6273716 0.5798833 0.5641692 0.5628314 0.5358672 0.5320319 0.5377092 0.539632 0.4893207 0.525484 0.4961858 0.4668497 0.4691951 0.4889928 0.4401001 0.4770856 0.4934417 0.4840018 0.4911709 0.5020276 0.5119116 0.5570903 0.580196 0.6437327 0.5685717 0.5305954 0.4886827 0.4398803 0.4516203 0.450354 0.4353288 0.4391699 0.4396728 0.4438183 0.4151243 0.3977072 0.3675149 0.4025201 0.380778 0.302666 -9999 -9999 -9999 -9999 -9999 -9999 -9999 -9999 -9999 -9999 -9999 -9999 -9999 -9999 -9999 -9999 -9999 -9999 -9999 -9999 -9999 -9999 -9999 -9999 -9999 -9999 -9999 -9999 -9999 -9999 -9999 -9999 -9999 -9999 -9999 -9999 -9999 -9999 -9999 -9999 -9999 -9999 -9999 -9999 -9999 -9999 -9999 -9999 -9999 -9999 -9999 -9999 -9999 -9999 -9999 -9999 -9999 -9999 -9999 -9999 -9999 -9999 -9999 -9999 -9999 -9999 -9999 -9999 -9999 -9999 -9999 -9999 -9999 -9999 -9999 -9999 -9999 -9999 -9999 -9999 -9999 -9999 -9999 -9999 -9999 -9999 -9999 -9999 -9999 -9999 -9999 -9999 -9999 -9999 -9999 -9999 -9999 -9999 -9999 -9999 -9999 -9999 -9999 -9999 
-9999 -9999 -9999 -9999 -9999 -9999 -9999 -9999 -9999 -9999 -9999 -9999 -9999 -9999 -9999 -9999 -9999 -9999 -9999 -9999 -9999 -9999 -9999 -9999 -9999 -9999 -9999 -9999 -9999 -9999 -9999 -9999 -9999 -9999 -9999 -9999 -9999 -9999 -9999 -9999 -9999 -9999 -9999 -9999 -9999 -9999 -9999 -9999 -9999 -9999 -9999 -9999 -9999 -9999 -9999 -9999 -9999 -9999 -9999 -9999 -9999 -9999 -9999 -9999 -9999 -9999 -9999 -9999 -9999 -9999 -9999 -9999 -9999 -9999 -9999 -9999 -9999 -9999 -9999 -9999 -9999 -9999 -9999 -9999 -9999 -9999 -9999 -9999 -9999 -9999 -9999 -9999 -9999 -9999 -9999 -9999 -9999 -9999 -9999 -9999 -9999 -9999 -9999 1.455396 1.46893 1.476837 1.463139 1.477806 1.476105 1.481795 1.464719 1.466764 1.472923 1.476485 1.52224 1.515965 1.499468 1.483703 1.513591 1.501403 1.506562 1.521897 1.520181 1.509287 1.487208 1.495065 1.511342 1.494372 1.486766 1.475962 1.454428 1.478385 1.466326 1.465571 1.431374 1.428921 1.421754 1.427503 1.400275 1.402451 1.398923 1.398639 1.38892 1.397361 1.35162 1.342063 1.340577 1.305262 1.278684 1.289955 1.29038 1.298066 1.296039 1.290864 1.294025 1.289217 1.280958 1.218468 1.188588 1.175995 1.176278 1.164715 1.147864 1.112268 1.116191 1.107769 1.084035 1.06894 1.063494 1.046272 1.045324 1.042411 0.9901557 1.039589 1.001515 1.022344 1.020772 0.993133 0.998559 0.9845877 1.010657 1.011938 1.00321 1.003068 1.000655 0.9912999 0.9577373 0.9704723 0.9573325 0.9454612 0.986985 0.9671181 0.9390918 0.9343106 0.9329907 0.958605 0.9270701 0.9511307 0.9363481 0.9362578 0.9449196 0.9596647 0.9511582 0.936076 0.9385494 0.9537385 0.9548663 0.9385238 0.9338873 0.9317625 0.9446391 0.9359584 0.9456536 0.9635563 0.9558771 0.9662256 0.9349841 0.9219542 0.9566237 0.9796448 0.9479773 0.9473657 0.9735743 0.9594607 0.956742 0.9816851 0.9611092 0.9670764 0.9744565 0.9910353 0.9804732 0.9710291 0.9465687 0.946901 0.9383069 0.9598385 0.9696335 0.9679563 0.9634027 0.935304 0.934029 0.9226018 0.9160627 0.9005721 0.8962879 0.895655 0.8923829 0.9057903 0.9162315 0.904318 0.9083999 0.8865285 0.8659383 0.887355 0.8593044 0.8298287 0.831053 0.8245703 0.8181459 0.7901458 0.8132895 0.7832425 0.7631724 0.753436 0.7401466 0.7374551 0.7533727 0.749119 0.7462687 0.6861821 0.6719222 0.6740471 0.6518863 0.6599015 0.6390095 0.6212774 0.6152411 0.5938928 -9999 -9999 -9999 -9999 -9999 -9999 -9999 -9999 -9999 -9999 -9999 -9999 -9999 -9999 -9999 -9999 -9999 -9999 -9999 -9999 -9999 -9999 -9999 -9999 -9999 -9999 -9999 -9999 -9999 -9999 -9999 -9999 -9999 -9999 -9999 -9999 -9999 -9999 -9999 -0.4520386 -0.4510443 -0.4519867 -0.4359541 -0.4533653 -0.4176199 -0.4397708 -0.4187247 -0.3929963 -0.3683711 -0.3345582 -0.3615128 -0.3353792 -0.3346716 -0.2848169 -0.3367319 -0.2369823 -0.3982518 -0.3885962 -0.3648667 -0.3385944 -0.3375734 -0.1868503 -0.1799735 -0.1763709 -0.1615046 -0.1682809 -0.1679599 -0.2062121 -0.1733563 -0.1915913 -0.1937162 -0.1896363 -0.1920698 -0.1529185 -0.1493577 -0.1856984 -0.1357128 -0.1723583 -0.1514469 -0.159996 -0.1459557 -0.1573595 -0.1672068 -0.1397444 -0.1320854 -0.1376279 -0.1718406 -0.1561148 -0.153732 -0.1281908 -0.160485 -0.1453489 -0.1416421 -0.1336103 -0.1384329 -0.1238239 -0.1182846 -0.1121537 -0.1070047 -0.09723624 -0.09229199 -0.09163347 -0.07871459 -0.07670911 -0.08295281 -0.09755949 -0.1188723 -0.1462225 -0.1032363 -0.1352938 -0.1108447 -0.06831034 -0.06759901 -0.054376 -0.05492061 -0.04635386 -0.08804335 -0.08993602 -0.05634568 -0.04236365 -0.04266959 -0.0589664 -0.03707027 -0.07756104 -0.07526856 -0.067331 -0.0499506 -0.0566101 -0.03640646 -0.07441371 -0.0768932 -0.07545953 -0.07131108 -0.05688631 -0.04752664 -0.03723238 -0.03680741 -0.02524815 -0.03670429 -0.04934083 -0.033315 -0.005253727 5.07366e-005 -0.04470827 -0.03939381 -0.03812029 -0.0379614 -0.03571197 -0.02812746 -0.03568292 -0.02410422 -0.01800349 -0.007966784 0.01433463 0.0004423895 0.03677553 0.04752138 0.05021275 0.06466189 0.100366 0.07188684 0.1296975 0.1226709 0.1635887 0.1411385 0.1600563 0.1672049 0.1850242 0.1869263 0.1814826 0.1942191 0.2491614 0.235875 0.2508809 0.2350329 0.2314103 0.2361095 0.2474689 0.2635186 0.2587569 0.268932 0.2792532 0.2714059 0.2937557 0.2734026 0.2702054 0.2773916 0.2776945 0.2551658 0.2977787 0.2979889 0.2878123 0.3039903 0.3172561 0.3174727 0.3072983 0.2948065 0.2885537 0.2537661 0.2979926 0.3008651 0.2940936 0.312289 0.3078275 0.3377759 0.3476629 0.3878164 0.4508433 0.4491214 0.5106078 0.5073184 0.5234665 0.5316804 0.5093412 0.536019 0.5807047 0.5823173 0.6137295 0.6314919 0.6501893 0.6637228 0.6897938 0.7149344 0.7172685 0.6887397 0.7319441 0.7377047 0.7323295 0.7852311 0.7943308 0.7907521 0.7987127 0.8031346 0.8249785 0.8205712 0.8508251 0.8593513 0.871279 0.8655293 0.8784407 0.8503164 0.8764372 0.8764569 0.8650591 0.8393759 0.8509609 0.8028446 0.7906277 0.7843145 0.7750351 0.72355 0.7200444 0.7516881 0.7359195 0.7210422 0.6775047 0.6661052 0.6515154 0.6178851 0.6215253 0.6157245 0.610456 0.6062633 0.5614039 0.5281533 0.5691532 0.5254249 0.5404636 0.4924391 0.4869744 0.4701322 0.4544603 0.4645078 0.4805854 0.490005 0.4962267 0.5263031 0.4582947 0.5097851 0.5875769 0.6128551 0.5710639 0.4690712 0.4727038 0.4800041 0.4441357 0.4566242 0.440121 0.4553868 0.440513 0.4448332 0.4107201 0.3968764 0.383083 0.3687812 0.3958223 0.3675399 0.3041397 -9999 -9999 -9999 -9999 -9999 -9999 -9999 -9999 -9999 -9999 -9999 -9999 -9999 -9999 -9999 -9999 -9999 -9999 -9999 -9999 -9999 -9999 -9999 -9999 -9999 -9999 -9999 -9999 -9999 -9999 -9999 -9999 -9999 -9999 -9999 -9999 -9999 -9999 -9999 -9999 -9999 -9999 -9999 -9999 -9999 -9999 -9999 -9999 -9999 -9999 -9999 -9999 -9999 -9999 -9999 -9999 -9999 -9999 -9999 -9999 -9999 -9999 -9999 -9999 -9999 -9999 -9999 -9999 -9999 -9999 -9999 -9999 -9999 -9999 -9999 -9999 -9999 -9999 -9999 -9999 -9999 -9999 -9999 -9999 -9999 -9999 -9999 -9999 -9999 -9999 -9999 -9999 -9999 -9999 -9999 -9999 -9999 -9999 -9999 -9999 -9999 -9999 -9999 -9999 
-9999 -9999 -9999 -9999 -9999 -9999 -9999 -9999 -9999 -9999 -9999 -9999 -9999 -9999 -9999 -9999 -9999 -9999 -9999 -9999 -9999 -9999 -9999 -9999 -9999 -9999 -9999 -9999 -9999 -9999 -9999 -9999 -9999 -9999 -9999 -9999 -9999 -9999 -9999 -9999 -9999 -9999 -9999 -9999 -9999 -9999 -9999 -9999 -9999 -9999 -9999 -9999 -9999 -9999 -9999 -9999 -9999 -9999 -9999 -9999 -9999 -9999 -9999 -9999 -9999 -9999 -9999 -9999 -9999 -9999 -9999 -9999 -9999 -9999 -9999 -9999 -9999 -9999 -9999 -9999 -9999 -9999 -9999 -9999 -9999 -9999 -9999 -9999 -9999 -9999 -9999 -9999 -9999 -9999 -9999 -9999 -9999 -9999 -9999 -9999 -9999 -9999 -9999 1.456897 1.472599 1.471177 1.47585 1.509268 1.513861 1.516597 1.527937 1.512263 1.462564 1.493809 1.494942 1.497836 1.508678 1.501356 1.526522 1.51913 1.509251 1.495425 1.505112 1.509168 1.500026 1.509168 1.485785 1.500088 1.486256 1.494583 1.491855 1.495441 1.481031 1.469998 1.474766 1.467274 1.45696 1.424928 1.427737 1.434005 1.434765 1.425625 1.407295 1.398891 1.344838 1.356519 1.36135 1.332507 1.333089 1.308579 1.292234 1.295842 1.293721 1.296486 1.306535 1.304383 1.305233 1.266452 1.259032 1.214768 1.192002 1.167932 1.157413 1.113556 1.120609 1.117508 1.112174 1.09228 1.089997 1.061222 1.060327 1.058157 1.040654 1.063035 1.053319 1.052611 1.029723 1.043965 1.033086 1.013479 1.032798 1.02203 1.028048 1.019444 1.019868 1.009454 1.008604 0.9972819 1.013612 1.010074 1.004181 0.9811769 0.9936267 0.9768924 0.9541533 0.967603 0.9651498 0.9614435 0.9600746 0.9526036 0.9436002 0.9529836 0.970648 0.9477653 0.9501994 0.964025 0.9655832 0.9595333 0.9514166 0.9402047 0.964282 0.964282 0.9714761 0.9755166 0.9717506 0.9572588 0.9715305 0.9701167 0.9761304 0.9720684 0.9966015 0.9895279 0.9745591 0.9733295 0.9735899 0.9817306 0.9706833 0.9686579 0.9877355 0.9923775 0.9898799 0.9828001 1.00076 0.9388667 0.9758861 0.9878896 0.9601668 0.9685003 0.9752222 0.9688684 0.9337231 0.9540939 0.9694935 0.9482089 0.9444813 0.9417693 0.9336895 0.9269398 0.9484196 0.9481363 0.9441684 0.9234401 0.9092911 0.9226834 0.9110953 0.859865 0.8321069 0.8194728 0.8219196 0.8487567 0.8027878 0.8326678 0.831123 0.7973282 0.7704267 0.7371787 0.7875074 0.7608064 0.7536297 0.7446636 0.6899379 0.7077897 0.6952655 0.6882688 0.6865546 0.6640756 0.6223503 0.6449415 -9999 -9999 -9999 -9999 -9999 -9999 -9999 -9999 -9999 -9999 -9999 -9999 -9999 -9999 -9999 -9999 -9999 -9999 -9999 -9999 -9999 -9999 -9999 -9999 -9999 -9999 -9999 -9999 -9999 -9999 -9999 -9999 -9999 -9999 -9999 -9999 -9999 -9999 -9999 -0.3801967 -0.4346155 -0.4496715 -0.4344269 -0.4270714 -0.4133625 -0.4141392 -0.405848 -0.3707206 -0.3405294 -0.3249385 -0.3077978 -0.2928408 -0.3012997 -0.2706576 -0.3799874 -0.284894 -0.3585812 -0.3305446 -0.3183418 -0.2850026 -0.3302224 -0.2763439 -0.1324916 -0.1443548 -0.1348401 -0.1496612 -0.147333 -0.1892785 -0.1404016 -0.1481554 -0.1412256 -0.1235511 -0.129493 -0.1333522 -0.1325751 -0.1296218 -0.1199898 -0.1536696 -0.1118992 -0.1048037 -0.1366612 -0.1443982 -0.1454395 -0.1378181 -0.1192296 -0.1270013 -0.1257257 -0.1184698 -0.1131302 -0.1058616 -0.1119188 -0.08077994 -0.07557125 -0.07464977 -0.08024924 -0.1060746 -0.07006042 -0.09064884 -0.09259471 -0.08072153 -0.06363551 -0.06306888 -0.07155175 -0.0583284 -0.1048007 -0.1116781 -0.0853269 -0.0989792 -0.06922276 -0.0714732 -0.08270185 -0.07070816 -0.03206638 -0.01477121 -0.0426967 -0.03975623 -0.04896229 -0.05030392 -0.0365503 -0.03653888 -0.01965667 -0.02295924 -0.04351956 -0.04171507 -0.05231602 -0.05071335 -0.06155819 -0.04057201 -0.04102801 -0.03568052 -0.02003224 -0.06962743 -0.05869611 -0.05242644 -0.03996553 -0.03954335 -0.03380938 -0.03143018 -0.02541695 -0.02464349 -0.02116365 -0.01334611 0.008027306 0.008175074 -1.059616e-005 -0.02788175 -0.03610089 -0.03306489 -0.02004657 -0.01067721 -0.01202133 -0.00170141 -0.01176209 -0.002677002 0.009153823 0.05549226 0.05371806 0.06674284 0.08135111 0.1287651 0.1006509 0.1424454 0.1176522 0.1327559 0.1425432 0.1797826 0.1446095 0.190656 0.2034984 0.2031455 0.2525782 0.2527713 0.2525218 0.2500647 0.2393379 0.2628109 0.2587037 0.259605 0.2991017 0.3089745 0.2886498 0.2850052 0.2955069 0.2539506 0.2891879 0.3239761 0.3130089 0.3228784 0.3084659 0.3049004 0.3123567 0.2860987 0.3264773 0.3201958 0.3154745 0.3074758 0.3003838 0.2958241 0.2930546 0.2999389 0.2955 0.30895 0.3159558 0.3228041 0.3439626 0.3859954 0.4220406 0.4611982 0.46533 0.5198399 0.5159936 0.5339674 0.5434265 0.5497007 0.5791465 0.5833753 0.5846832 0.6136359 0.6327122 0.6621944 0.6787735 0.6977214 0.7187861 0.7201416 0.7237874 0.7352095 0.7425136 0.7732813 0.778624 0.7880467 0.8081621 0.8092706 0.8547738 0.8535913 0.8638743 0.8373352 0.8958453 0.8705567 0.8655234 0.8785833 0.8695634 0.87121 0.8557801 0.859144 0.8464319 0.8393759 0.8097071 0.7958356 0.7873066 0.7760292 0.7721415 0.7176761 0.7204453 0.6967061 0.7239327 0.6899007 0.6384851 0.627272 0.6213771 0.6038274 0.5775754 0.5704452 0.586193 0.5443109 0.5295516 0.5304939 0.536705 0.5749441 0.4993206 0.4809041 0.4984433 0.4964291 0.456885 0.4685719 0.4812359 0.5349717 0.5370356 0.5362343 0.5460866 0.5564984 0.5218363 0.4949391 0.4666193 0.4528849 0.4272605 0.4393406 0.437026 0.4443158 0.4378278 0.4077413 0.4416734 0.4357045 0.4034466 0.3783781 0.3675958 0.3954167 0.3717553 0.2631085 -9999 -9999 -9999 -9999 -9999 -9999 -9999 -9999 -9999 -9999 -9999 -9999 -9999 -9999 -9999 -9999 -9999 -9999 -9999 -9999 -9999 -9999 -9999 -9999 -9999 -9999 -9999 -9999 -9999 -9999 -9999 -9999 -9999 -9999 -9999 -9999 -9999 -9999 -9999 -9999 -9999 -9999 -9999 -9999 -9999 -9999 -9999 -9999 -9999 -9999 -9999 -9999 -9999 -9999 -9999 -9999 -9999 -9999 -9999 -9999 -9999 -9999 -9999 -9999 -9999 -9999 -9999 -9999 -9999 -9999 -9999 -9999 -9999 -9999 -9999 -9999 -9999 -9999 -9999 -9999 -9999 -9999 -9999 -9999 -9999 -9999 -9999 -9999 -9999 -9999 -9999 -9999 -9999 -9999 -9999 -9999 -9999 -9999 -9999 -9999 -9999 -9999 -9999 -9999 
-9999 -9999 -9999 -9999 -9999 -9999 -9999 -9999 -9999 -9999 -9999 -9999 -9999 -9999 -9999 -9999 -9999 -9999 -9999 -9999 -9999 -9999 -9999 -9999 -9999 -9999 -9999 -9999 -9999 -9999 -9999 -9999 -9999 -9999 -9999 -9999 -9999 -9999 -9999 -9999 -9999 -9999 -9999 -9999 -9999 -9999 -9999 -9999 -9999 -9999 -9999 -9999 -9999 -9999 -9999 -9999 -9999 -9999 -9999 -9999 -9999 -9999 -9999 -9999 -9999 -9999 -9999 -9999 -9999 -9999 -9999 -9999 -9999 -9999 -9999 -9999 -9999 -9999 -9999 -9999 -9999 -9999 -9999 -9999 -9999 -9999 -9999 -9999 -9999 -9999 -9999 -9999 -9999 -9999 -9999 -9999 -9999 -9999 -9999 -9999 -9999 -9999 -9999 1.46648 1.45898 1.51767 1.505817 1.518776 1.515301 1.515018 1.52515 1.512384 1.517402 1.491305 1.491446 1.547849 1.527715 1.526455 1.518747 1.563761 1.518684 1.507163 1.505225 1.500014 1.482789 1.502706 1.48786 1.504181 1.488963 1.492795 1.492654 1.509807 1.479228 1.48974 1.479092 1.466044 1.456675 1.462838 1.421593 1.430867 1.431762 1.439352 1.407431 1.388453 1.350146 1.350072 1.350907 1.362864 1.347502 1.336923 1.323618 1.298618 1.334642 1.294549 1.295558 1.30073 1.269584 1.280837 1.280585 1.276634 1.194209 1.168823 1.154043 1.153126 1.113931 1.156478 1.11427 1.104739 1.111038 1.105025 1.103608 1.103705 1.050903 1.077258 1.074851 1.062347 1.054585 1.05131 1.044506 1.036266 1.038287 1.036269 1.041228 1.039438 1.025614 1.009969 1.008788 1.004094 1.016277 1.012499 0.984731 0.9863853 0.9967175 0.9858859 0.9866164 0.9747838 0.9697407 0.9649331 0.9604245 0.9587014 0.957247 0.9708347 0.9703545 0.950762 0.978024 0.9677749 0.9676823 0.9668323 0.9593577 0.9548686 0.9443362 0.9805174 0.9802341 0.9811211 0.9792486 0.9963806 0.9806396 0.9822 0.9873637 0.9779294 0.9743447 0.996384 0.9935726 1.003979 1.001239 0.9834528 0.9709663 0.9887869 1.006865 1.003017 0.9805998 0.9734079 1.000873 0.9932091 0.9807325 0.9963006 0.9987532 0.9773915 1.005799 0.9465584 0.9553829 0.9828832 0.9694575 0.975554 0.9648396 0.9631914 0.95517 0.9463178 0.9690703 0.9268688 0.9743054 0.9463351 0.9421616 0.9152887 0.9535265 0.9275414 0.8472741 0.8459991 0.8646568 0.8613986 0.8324977 0.832736 0.8337053 0.8390544 0.822902 0.8058251 0.7875524 0.7874107 0.769137 0.7535223 0.7432626 0.7381397 0.729436 0.7108596 0.6892637 0.6759096 0.6659953 0.6695558 -9999 -9999 -9999 -9999 -9999 -9999 -9999 -9999 -9999 -9999 -9999 -9999 -9999 -9999 -9999 -9999 -9999 -9999 -9999 -9999 -9999 -9999 -9999 -9999 -9999 -9999 -9999 -9999 -9999 -9999 -9999 -9999 -9999 -9999 -9999 -9999 -9999 -9999 -9999 -0.3794175 -0.3816057 -0.4372085 -0.4226618 -0.4077048 -0.3852931 -0.3734455 -0.3497457 -0.3403161 -0.3120483 -0.2953219 -0.2914219 -0.2573617 -0.2356318 -0.2304833 -0.3722759 -0.3413363 -0.3259838 -0.3060766 -0.2835473 -0.2558245 -0.2513832 -0.2449526 -0.2290014 -0.1037778 -0.1266759 -0.1229812 -0.1234274 -0.1215217 -0.1314982 -0.1132571 -0.1150889 -0.1061155 -0.1045572 -0.1314301 -0.104154 -0.1044036 -0.1024902 -0.08359271 -0.08633143 -0.0961767 -0.119672 -0.1367547 -0.1194912 -0.1209159 -0.1084256 -0.1093677 -0.1015895 -0.08568978 -0.08118938 -0.08083712 -0.07057352 -0.06386591 -0.08062471 -0.07162736 -0.05757216 -0.05518651 -0.04794601 -0.04832541 -0.05045335 -0.07332923 -0.05552045 -0.05643543 -0.0434375 -0.04803512 -0.08446049 -0.08473122 -0.04184968 -0.04404106 -0.02672489 -0.02907892 -0.0293354 -0.04321701 -0.01150384 -0.004217848 -0.03372413 -0.02675318 -0.02921294 -0.01013705 -0.0153679 -0.02196989 -0.04331425 -0.04082076 -0.05393667 -0.03714103 0.01923883 -0.00965297 -0.02119905 -0.03103371 -0.01877445 -0.01610298 -0.01600002 -0.04335731 -0.009777416 -0.01257728 -0.000233925 0.008960115 0.01370575 -0.009846034 -0.006519719 -0.03273922 -0.03277864 -0.004243006 0.0134385 0.007061789 0.003032403 0.006925348 -0.02641792 -0.02508426 -0.008364635 -0.005672042 0.003838704 0.00442715 -0.009021943 0.006849057 0.05493368 0.06571481 0.06165967 0.06871425 0.1204711 0.1277873 0.1188633 0.1298476 0.1286375 0.1472594 0.1486965 0.1797468 0.1853705 0.2057067 0.2104229 0.2149268 0.2460923 0.2578051 0.2683962 0.256842 0.269219 0.2773739 0.2678872 0.3132735 0.2988247 0.3022915 0.3015741 0.3049057 0.3142558 0.2667128 0.2988544 0.3334207 0.3051979 0.3250262 0.3289302 0.3228869 0.3251883 0.3044053 0.3279752 0.3367585 0.3347082 0.3215575 0.3490028 0.3517486 0.3395935 0.3251711 0.3408103 0.3312019 0.351101 0.3604766 0.3934305 0.3897403 0.4416325 0.4614956 0.4621626 0.5236422 0.5318617 0.5330756 0.5862313 0.5792683 0.5551362 0.5857176 0.6127378 0.6250347 0.6576489 0.6742468 0.6753501 0.7173062 0.7115883 0.7190088 0.7164423 0.7243273 0.7730143 0.7791458 0.796011 0.7930409 0.8466416 0.7910009 0.828412 0.8642155 0.8493225 0.8832713 0.8932752 0.8902305 0.8907006 0.8985192 0.8948237 0.8718799 0.8501816 0.8718104 0.8570176 0.8471442 0.8272818 0.8283134 0.8055894 0.7659647 0.7706049 0.7448316 0.7373453 0.6946912 0.7297216 0.6872727 0.6410949 0.6384826 0.6234909 0.5771645 0.5702161 0.5924911 0.5788617 0.5345721 0.5203724 0.5266395 0.5334532 0.5382561 0.546047 0.4950528 0.5078255 0.4615453 0.5070185 0.4756342 0.4450907 0.4890401 0.4947037 0.5091832 0.5051001 0.5042213 0.4783838 0.4897386 0.499098 0.421417 0.4223125 0.3898543 0.4218527 0.4363782 0.3791557 0.3823214 0.4308417 0.4264619 0.3879693 0.3690282 0.3514148 0.3831772 0.35817 0.2178354 0.1700387 -9999 -9999 -9999 -9999 -9999 -9999 -9999 -9999 -9999 -9999 -9999 -9999 -9999 -9999 -9999 -9999 -9999 -9999 -9999 -9999 -9999 -9999 -9999 -9999 -9999 -9999 -9999 -9999 -9999 -9999 -9999 -9999 -9999 -9999 -9999 -9999 -9999 -9999 -9999 -9999 -9999 -9999 -9999 -9999 -9999 -9999 -9999 -9999 -9999 -9999 -9999 -9999 -9999 -9999 -9999 -9999 -9999 -9999 -9999 -9999 -9999 -9999 -9999 -9999 -9999 -9999 -9999 -9999 -9999 -9999 -9999 -9999 -9999 -9999 -9999 -9999 -9999 -9999 -9999 -9999 -9999 -9999 -9999 -9999 -9999 -9999 -9999 -9999 -9999 -9999 -9999 -9999 -9999 -9999 -9999 -9999 -9999 -9999 -9999 -9999 -9999 -9999 -9999 
-9999 -9999 -9999 -9999 -9999 -9999 -9999 -9999 -9999 -9999 -9999 -9999 -9999 -9999 -9999 -9999 -9999 -9999 -9999 -9999 -9999 -9999 -9999 -9999 -9999 -9999 -9999 -9999 -9999 -9999 -9999 -9999 -9999 -9999 -9999 -9999 -9999 -9999 -9999 -9999 -9999 -9999 -9999 -9999 -9999 -9999 -9999 -9999 -9999 -9999 -9999 -9999 -9999 -9999 -9999 -9999 -9999 -9999 -9999 -9999 -9999 -9999 -9999 -9999 -9999 -9999 -9999 -9999 -9999 -9999 -9999 -9999 -9999 -9999 -9999 -9999 -9999 -9999 -9999 -9999 -9999 -9999 -9999 -9999 -9999 -9999 -9999 -9999 -9999 -9999 -9999 -9999 -9999 -9999 -9999 -9999 -9999 -9999 -9999 -9999 -9999 -9999 -9999 1.504778 1.506761 1.507515 1.515236 1.516958 1.515927 1.518403 1.524555 1.524647 1.514943 1.517462 1.542488 1.554336 1.508234 1.537872 1.561241 1.519462 1.538128 1.524982 1.536419 1.547758 1.540743 1.504049 1.500958 1.525089 1.546935 1.523314 1.499243 1.502584 1.482564 1.481385 1.473971 1.467076 1.474404 1.454412 1.418381 1.44401 1.428215 1.440158 1.426088 1.396916 1.402314 1.407241 1.3644 1.362909 1.360868 1.337184 1.313162 1.31425 1.324377 1.329631 1.331518 1.303337 1.301375 1.30133 1.304356 1.244582 1.194933 1.185696 1.165356 1.158801 1.162156 1.161921 1.119941 1.110749 1.125609 1.127765 1.121374 1.117064 1.093261 1.065223 1.098875 1.100008 1.05982 1.051277 1.045193 1.041776 1.030606 1.043282 1.046693 1.029119 1.027233 1.032977 1.017814 1.022476 1.020733 1.004779 0.9954379 0.9952672 0.9957889 0.9843054 0.9980321 1.003314 0.9886859 0.9875526 0.9866577 0.9942508 0.9691259 0.9690748 0.9718726 0.9588361 0.9859124 0.9702026 0.964263 0.9604025 0.9790156 0.978874 0.9611169 0.9950864 0.98248 0.9924675 0.9911925 1.006333 1.003168 0.9934883 1.002724 0.9815899 1.012074 1.019696 1.005465 1.006456 1.002518 1.00131 1.02562 1.002353 1.008627 0.9960945 0.9922016 1.005879 1.007776 1.016201 1.023212 0.9982033 0.9979262 0.9933708 1.009489 1.040817 1.019825 1.026428 1.021599 0.9960704 0.970752 0.9679959 0.9483172 0.9737664 0.9405404 0.9531338 0.954305 0.9714211 0.9827468 0.9793488 0.9543846 0.9412788 0.9110122 0.8932952 0.8846738 0.8836822 0.8747713 0.8528857 0.8453281 0.8442258 0.8515326 0.857445 0.8257155 0.8147428 0.7790163 0.7718988 0.7648994 0.7457666 0.7337859 0.7091153 0.7163157 0.7035028 0.6775072 0.6560106 -9999 -9999 -9999 -9999 -9999 -9999 -9999 -9999 -9999 -9999 -9999 -9999 -9999 -9999 -9999 -9999 -9999 -9999 -9999 -9999 -9999 -9999 -9999 -9999 -9999 -9999 -9999 -9999 -9999 -9999 -9999 -9999 -9999 -9999 -9999 -9999 -9999 -9999 -9999 -9999 -9999 -0.3799129 -0.4066004 -0.3923389 -0.3581059 -0.3518895 -0.3529125 -0.3007815 -0.3129494 -0.2673852 -0.2851545 -0.2495331 -0.2355699 -0.2293176 -0.2789912 -0.2917753 -0.2621082 -0.237857 -0.2218892 -0.2126918 -0.2233579 -0.1914031 -0.1173282 -0.09539667 -0.08919061 -0.08638798 -0.08003635 -0.08267113 -0.07826757 -0.06323667 -0.06128585 -0.08802014 -0.07879059 -0.1008573 -0.09842594 -0.09102573 -0.09558592 -0.08466078 -0.09387542 -0.08375705 -0.1030605 -0.09364372 -0.09935273 -0.1128245 -0.1061849 -0.08538032 -0.07614325 -0.06638052 -0.06945202 -0.06751927 -0.05857605 -0.05606471 -0.07209866 -0.04830474 -0.05324358 -0.04722992 -0.03888134 -0.02841238 -0.01740196 -0.01308393 -0.01651038 -0.06168335 -0.03863779 -0.03954896 -0.0311368 -0.02911039 -0.02913032 -0.006686391 -0.00857545 -0.0117382 -0.00299005 0.004108413 0.005420468 -0.01446178 -0.01499947 -0.01819875 -0.01913769 0.003950932 -0.00530118 -0.00395627 -0.001573527 0.01462858 0.01536235 0.02088485 0.01894936 0.01928165 -0.01237544 -0.02283452 0.0298231 0.004441794 0.02131085 0.01985574 0.01807327 0.0006111321 0.006359688 0.005975733 0.02860297 0.004871813 -0.0122645 -0.01133495 0.02488441 0.003340763 0.02185923 0.03013913 0.02133489 0.02199146 -0.006664744 -0.002332446 0.00147819 0.007102347 0.005479519 0.0227969 0.01366103 0.03689946 0.06510657 0.069157 0.08296859 0.0783598 0.12749 0.1378769 0.1391145 0.1753028 0.1440455 0.1922872 0.1932663 0.1919461 0.2007355 0.2100333 0.246819 0.2609645 0.2602599 0.2642122 0.2789598 0.2671609 0.2810775 0.2771434 0.3234447 0.3160809 0.3182234 0.3113948 0.3154044 0.3114597 0.2987613 0.3102134 0.3234776 0.3417666 0.3474899 0.3428562 0.334423 0.3169586 0.3623762 0.3534997 0.357877 0.353557 0.3478937 0.3614068 0.3560978 0.3741238 0.3671994 0.3571655 0.3533562 0.3463647 0.373265 0.3680892 0.3605468 0.4030235 0.4398308 0.4362093 0.5143121 0.5218849 0.5509306 0.5512466 0.591055 0.5919213 0.58666 0.6291165 0.6150228 0.6290699 0.6776451 0.6798871 0.6764653 0.7050449 0.7211369 0.7288486 0.7501912 0.7359903 0.7661456 0.7850818 0.7881827 0.8377824 0.8507929 0.8608775 0.8554214 0.8657908 0.8863176 0.8794352 0.8640915 0.8837937 0.8923545 0.8752837 0.8922766 0.8569597 0.8789102 0.8496706 0.8468303 0.8450512 0.8382226 0.7856972 0.7893108 0.7738138 0.7670787 0.7339524 0.7064449 0.6975108 0.6817071 0.6799136 0.6683829 0.6574757 0.6205411 0.5904062 0.5893817 0.5652907 0.5546535 0.5246751 0.5238081 0.492809 0.5361329 0.5482374 0.5436026 0.5215316 0.5018317 0.5089201 0.5023177 0.5185266 0.5137044 0.5331309 0.5245309 0.5027567 0.4647116 0.4546938 0.4724837 0.4561084 0.4526993 0.3996635 0.4115735 0.4047138 0.4321685 0.4279326 0.4096338 0.3832879 0.4338562 0.416631 0.3871394 0.3557679 0.3047674 0.3771953 0.3135702 0.196831 0.1492867 -9999 -9999 -9999 -9999 -9999 -9999 -9999 -9999 -9999 -9999 -9999 -9999 -9999 -9999 -9999 -9999 -9999 -9999 -9999 -9999 -9999 -9999 -9999 -9999 -9999 -9999 -9999 -9999 -9999 -9999 -9999 -9999 -9999 -9999 -9999 -9999 -9999 -9999 -9999 -9999 -9999 -9999 -9999 -9999 -9999 -9999 -9999 -9999 -9999 -9999 -9999 -9999 -9999 -9999 -9999 -9999 -9999 -9999 -9999 -9999 -9999 -9999 -9999 -9999 -9999 -9999 -9999 -9999 -9999 -9999 -9999 -9999 -9999 -9999 -9999 -9999 -9999 -9999 -9999 -9999 -9999 -9999 -9999 -9999 -9999 -9999 -9999 -9999 -9999 -9999 -9999 -9999 -9999 -9999 -9999 -9999 -9999 -9999 -9999 -9999 -9999 -9999 -9999 
-9999 -9999 -9999 -9999 -9999 -9999 -9999 -9999 -9999 -9999 -9999 -9999 -9999 -9999 -9999 -9999 -9999 -9999 -9999 -9999 -9999 -9999 -9999 -9999 -9999 -9999 -9999 -9999 -9999 -9999 -9999 -9999 -9999 -9999 -9999 -9999 -9999 -9999 -9999 -9999 -9999 -9999 -9999 -9999 -9999 -9999 -9999 -9999 -9999 -9999 -9999 -9999 -9999 -9999 -9999 -9999 -9999 -9999 -9999 -9999 -9999 -9999 -9999 -9999 -9999 -9999 -9999 -9999 -9999 -9999 -9999 -9999 -9999 -9999 -9999 -9999 -9999 -9999 -9999 -9999 -9999 -9999 -9999 -9999 -9999 -9999 -9999 -9999 -9999 -9999 -9999 -9999 -9999 -9999 -9999 -9999 -9999 -9999 -9999 -9999 -9999 -9999 1.49699 1.513038 1.517783 1.523368 1.5155 1.515235 1.52214 1.545614 1.515378 1.523322 1.527083 1.550795 1.5704 1.506675 1.565251 1.538021 1.555419 1.543229 1.504304 1.523424 1.538001 1.552988 1.541386 1.526992 1.496008 1.524262 1.539167 1.529727 1.484145 1.483266 1.487269 1.483169 1.468009 1.455041 1.454809 1.446458 1.455115 1.417345 1.464106 1.433846 1.436626 1.420659 1.412519 1.415806 1.408616 1.406004 1.400776 1.364477 1.352278 1.344872 1.32415 1.337034 1.350903 1.306324 1.30757 1.309955 1.308986 1.271535 1.226985 1.227174 1.178857 1.163002 1.163144 1.161328 1.159803 1.158521 1.16288 1.169071 1.138627 1.131461 1.12115 1.10609 1.100962 1.100492 1.091622 1.080929 1.079224 1.051437 1.048849 1.042691 1.082639 1.040804 1.037243 1.034764 1.031927 1.031909 1.014792 1.014747 1.004541 1.01216 0.9988097 1.001217 1.004592 1.003392 0.9977747 0.9910088 0.9900199 0.9705994 0.9686272 0.987031 0.9819542 0.9903091 0.9890227 0.9738795 0.9867112 0.9771515 0.9803869 1.007121 1.007926 0.9945682 0.9948065 0.9875289 0.9864446 1.007473 1.013587 1.011392 1.044245 1.033827 1.017432 1.031539 1.031592 1.029989 1.03301 1.033366 1.02389 1.015421 1.008973 1.042178 1.078779 1.06363 1.05962 1.060848 1.056534 1.048068 1.044265 1.033768 1.019248 1.006481 1.037195 1.036039 1.036659 1.020226 1.007445 1.025958 0.9923803 0.976356 0.9726952 0.9590501 0.9710324 0.987221 0.976045 0.9844511 0.9689428 0.9669595 0.9499665 0.9477072 0.9073266 0.9150867 0.8919871 0.867048 0.8706427 0.8462142 0.8393644 0.8522714 0.850578 0.8624789 0.8534883 0.8265543 0.7731194 0.8044742 0.7755805 0.7528825 0.7641389 0.7561766 0.6913968 -9999 -9999 -9999 -9999 -9999 -9999 -9999 -9999 -9999 -9999 -9999 -9999 -9999 -9999 -9999 -9999 -9999 -9999 -9999 -9999 -9999 -9999 -9999 -9999 -9999 -9999 -9999 -9999 -9999 -9999 -9999 -9999 -9999 -9999 -9999 -9999 -9999 -9999 -9999 -9999 -0.3083299 -0.3499549 -0.3655568 -0.3496697 -0.3423784 -0.3521196 -0.3444242 -0.3249063 -0.3000733 -0.2708216 -0.2520417 -0.237106 -0.2216884 -0.2016732 -0.2369222 -0.1689889 -0.247363 -0.2465695 -0.2259155 -0.1923206 -0.1740996 -0.1997428 -0.1883664 -0.1685138 -0.07107509 -0.0707468 -0.0706401 -0.07751295 -0.07751939 -0.0535232 -0.05569251 -0.05019735 -0.04396334 -0.05527497 -0.04654906 -0.04149389 -0.07128454 -0.06510902 -0.0685783 -0.07458815 -0.06358819 -0.04238616 -0.04809621 -0.04025384 -0.07668635 -0.07052045 -0.03958398 -0.06512285 -0.06743322 -0.06349435 -0.05524564 -0.04582057 -0.03987405 -0.03407615 -0.04317147 -0.04661832 -0.02034887 -0.01429858 -0.01712479 -0.007176919 0.001762352 -0.0001735248 -0.02826142 0.002462154 0.003899542 0.003670354 0.006526726 0.01277045 -0.001868026 0.01893182 0.0130318 0.01968143 0.01225872 0.008643046 -0.01680716 -0.008120028 -0.01784601 -0.0150038 -0.009861303 0.0148905 0.000668549 0.009062494 0.01630768 0.0385363 0.03461545 0.04428401 0.04931996 0.03786709 0.04110346 0.03901584 0.05119372 0.03766499 0.02379365 0.07144254 0.03186676 0.03804301 0.03330614 0.0241662 0.04365314 0.04564919 0.03227523 0.04424308 0.04851258 0.04142035 0.0305158 0.04887237 0.03742652 0.04384404 0.04079368 0.01369943 0.04460977 0.0509215 0.04685353 0.04338587 0.06963181 0.06809846 0.08286553 0.1201466 0.1248666 0.1412984 0.1504833 0.1429743 0.1861809 0.2010023 0.2002706 0.1931426 0.2101932 0.213617 0.2241222 0.2576179 0.2516521 0.2652831 0.2707563 0.2646417 0.2818039 0.2867727 0.3274266 0.3248262 0.3341425 0.3231112 0.3398083 0.3201779 0.3176669 0.3265788 0.357292 0.3564417 0.3577666 0.35313 0.3467418 0.344676 0.3373299 0.3750332 0.367183 0.3677903 0.3567988 0.3430112 0.3858961 0.3842046 0.3735802 0.379688 0.3797984 0.3787455 0.3823869 0.4112845 0.4028119 0.397655 0.4373728 0.4401683 0.4716373 0.5263125 0.5211845 0.5343332 0.5824444 0.5803139 0.6245723 0.6147795 0.6393125 0.6768925 0.6671106 0.6647072 0.7048861 0.6778079 0.7123777 0.7457206 0.7625419 0.7728158 0.7566163 0.7725333 0.781454 0.7946525 0.8266386 0.8452217 0.8423073 0.8171273 0.8496252 0.886543 0.8665237 0.8863501 0.8791412 0.8860596 0.8761786 0.895104 0.8829777 0.851181 0.8447714 0.8537208 0.8346931 0.8271691 0.8209331 0.7765812 0.7637101 0.7280903 0.706889 0.7087425 0.6824765 0.6563113 0.6894955 0.6401214 0.6477419 0.6355726 0.5838057 0.5645049 0.543355 0.5300461 0.5338913 0.5288736 0.5073171 0.5273347 0.5273563 0.5415198 0.5652674 0.5446065 0.5429735 0.5115961 0.5128449 0.4659953 0.5088581 0.5283241 0.4880449 0.4603018 0.4586317 0.4567722 0.4285913 0.4327771 0.3983368 0.3938885 0.4015391 0.4061755 0.4166154 0.4086287 0.4178029 0.4218606 0.4054318 0.4011764 0.3503382 0.3335862 0.3679411 0.2590019 0.1853577 0.1649018 -9999 -9999 -9999 -9999 -9999 -9999 -9999 -9999 -9999 -9999 -9999 -9999 -9999 -9999 -9999 -9999 -9999 -9999 -9999 -9999 -9999 -9999 -9999 -9999 -9999 -9999 -9999 -9999 -9999 -9999 -9999 -9999 -9999 -9999 -9999 -9999 -9999 -9999 -9999 -9999 -9999 -9999 -9999 -9999 -9999 -9999 -9999 -9999 -9999 -9999 -9999 -9999 -9999 -9999 -9999 -9999 -9999 -9999 -9999 -9999 -9999 -9999 -9999 -9999 -9999 -9999 -9999 -9999 -9999 -9999 -9999 -9999 -9999 -9999 -9999 -9999 -9999 -9999 -9999 -9999 -9999 -9999 -9999 -9999 -9999 -9999 -9999 -9999 -9999 -9999 -9999 -9999 -9999 -9999 -9999 -9999 -9999 -9999 -9999 -9999 -9999 -9999 -9999 
-9999 -9999 -9999 -9999 -9999 -9999 -9999 -9999 -9999 -9999 -9999 -9999 -9999 -9999 -9999 -9999 -9999 -9999 -9999 -9999 -9999 -9999 -9999 -9999 -9999 -9999 -9999 -9999 -9999 -9999 -9999 -9999 -9999 -9999 -9999 -9999 -9999 -9999 -9999 -9999 -9999 -9999 -9999 -9999 -9999 -9999 -9999 -9999 -9999 -9999 -9999 -9999 -9999 -9999 -9999 -9999 -9999 -9999 -9999 -9999 -9999 -9999 -9999 -9999 -9999 -9999 -9999 -9999 -9999 -9999 -9999 -9999 -9999 -9999 -9999 -9999 -9999 -9999 -9999 -9999 -9999 -9999 -9999 -9999 -9999 -9999 -9999 -9999 -9999 -9999 -9999 -9999 -9999 -9999 -9999 -9999 -9999 -9999 -9999 -9999 -9999 -9999 1.506856 1.508787 1.503503 1.529623 1.513088 1.519262 1.563622 1.542556 1.553288 1.561923 1.551669 1.553175 1.553175 1.557582 1.551107 1.553232 1.544572 1.54223 1.529934 1.529651 1.539247 1.540097 1.540581 1.522321 1.527972 1.52242 1.532914 1.523987 1.516308 1.484563 1.507192 1.507215 1.49395 1.467502 1.458271 1.449755 1.442224 1.447643 1.447077 1.44736 1.45219 1.440102 1.43469 1.414707 1.412578 1.41272 1.420101 1.402942 1.359455 1.368459 1.350711 1.349719 1.351538 1.342209 1.301884 1.307235 1.310753 1.28727 1.272767 1.241591 1.175781 1.168365 1.175072 1.159753 1.156074 1.152407 1.164896 1.176926 1.178023 1.174057 1.164376 1.135584 1.100181 1.100271 1.094379 1.100293 1.085471 1.095469 1.077473 1.09212 1.092155 1.082286 1.073631 1.04642 1.062993 1.03915 1.0362 1.013595 1.007867 1.026214 1.013826 1.019641 1.008896 0.9942631 1.004216 0.9951801 0.9988346 0.9769587 0.9865668 0.9843339 1.012446 1.006197 0.9935201 0.9950328 0.9907386 0.9988801 0.9869799 1.010531 1.014325 1.016119 1.03665 1.034863 1.019211 1.015885 1.013437 1.012448 1.042753 1.029233 1.033191 1.037238 1.03533 1.059787 1.043264 1.040221 1.045281 1.036655 1.029184 1.062717 1.037261 1.045515 1.049595 1.045501 1.099085 1.097198 1.084549 1.053641 1.032789 1.039634 1.038578 1.074504 1.041124 1.067846 1.060773 1.082074 1.050669 1.015354 1.01468 1.008622 0.9975656 1.008469 0.9934807 1.001905 0.9673845 0.9663929 0.9669595 0.9530913 0.9648299 0.9270667 0.9224021 0.9209855 0.8975498 0.8703997 0.9080237 0.8905585 0.9014267 0.8847849 0.8713554 0.8548576 0.8216992 0.7998905 0.8149335 0.8211303 0.7766491 0.7625753 0.7494708 -9999 -9999 -9999 -9999 -9999 -9999 -9999 -9999 -9999 -9999 -9999 -9999 -9999 -9999 -9999 -9999 -9999 -9999 -9999 -9999 -9999 -9999 -9999 -9999 -9999 -9999 -9999 -9999 -9999 -9999 -9999 -9999 -9999 -9999 -9999 -9999 -9999 -9999 -9999 -9999 -0.2983112 -0.3018818 -0.3216352 -0.3401671 -0.3253829 -0.3213159 -0.2910544 -0.2753287 -0.241779 -0.2151116 -0.1997518 -0.2242872 -0.1766489 -0.1498353 -0.1791845 -0.2404852 -0.2088627 -0.2233177 -0.2071288 -0.1926534 -0.1647877 -0.151452 -0.1474674 -0.1067606 -0.03495092 -0.0004892439 -0.04674922 -0.05227629 -0.04246333 -0.03857054 -0.0387122 -0.0367349 -0.03010715 -0.03331052 -0.02906321 -0.008882103 -0.009559335 0.003583841 -0.004823857 -0.01451304 -0.0406106 -0.05347605 -0.03741607 -0.01616371 -0.02952074 -0.03199945 -0.07152432 -0.02674206 -0.04525054 -0.0477296 -0.004692659 -0.02994983 -0.02700431 -0.01807236 -0.02654853 -0.0200972 -0.01597496 -0.0006876444 -0.02596854 0.0006209925 0.02024003 0.02435689 0.02733384 0.01814902 0.03292894 0.02575521 0.04230435 0.03806017 0.041615 0.01978646 0.01761916 0.01679807 0.03358893 0.01585862 0.03517519 -0.005157624 0.005887043 0.004329094 0.02050241 -0.007273442 0.02547395 0.02780926 0.02664155 0.0409747 0.04510392 0.06144086 0.06413215 0.04857275 0.0366382 0.05949371 0.05503252 0.066036 0.06660263 0.07152341 0.03751552 0.04404692 0.04775938 0.05236853 0.05579336 0.05048714 0.05746456 0.01791514 0.01715363 0.03317437 0.05832358 0.04399304 0.05802211 0.05872766 0.05861505 0.05861505 0.06563994 0.0694877 0.0714513 0.06394835 0.08005027 0.1174215 0.117437 0.1257785 0.1473358 0.1792848 0.1795847 0.1776088 0.2036707 0.2130775 0.2116186 0.2071916 0.2672657 0.26787 0.2759686 0.2648808 0.2863459 0.2828411 0.2914389 0.2800207 0.2814743 0.332037 0.3286974 0.3431382 0.3359881 0.3246323 0.3517512 0.3289198 0.374369 0.3732037 0.37225 0.3841927 0.3717064 0.3649367 0.3537062 0.3581693 0.3455395 0.373726 0.3798674 0.3768874 0.3665663 0.384705 0.3819376 0.3912205 0.3928313 0.3976663 0.4005563 0.4088404 0.426042 0.4196883 0.4174815 0.4033234 0.4510638 0.4760042 0.5293744 0.5262298 0.5522358 0.5506102 0.6124666 0.5959825 0.6325133 0.6274617 0.6380742 0.6752688 0.6843058 0.6794451 0.7127243 0.7128096 0.722294 0.7615458 0.7745216 0.7781193 0.7831832 0.8113925 0.7878997 0.8324254 0.8427098 0.8605188 0.8404813 0.8578085 0.8604155 0.9065907 0.8608352 0.8702586 0.8800756 0.8732324 0.8903492 0.8762985 0.8768243 0.8517584 0.8485515 0.8408493 0.8321169 0.7921274 0.7805135 0.7794311 0.736673 0.7167369 0.7122329 0.6616771 0.6594733 0.641805 0.6439169 0.6386744 0.6393183 0.6468425 0.5775963 0.5764216 0.538226 0.5392569 0.5243477 0.4998544 0.5025033 0.5007433 0.5197951 0.531279 0.5077943 0.5005083 0.4869705 0.4882043 0.4878351 0.4571511 0.4779456 0.5171899 0.4876813 0.4855094 0.4633251 0.4220751 0.4217496 0.4372893 0.3981664 0.386669 0.402859 0.4123376 0.4486055 0.4197519 0.3561921 0.360209 0.3475022 0.3475815 0.3348835 0.3358102 0.3151787 0.2543215 0.189532 0.1762204 -9999 -9999 -9999 -9999 -9999 -9999 -9999 -9999 -9999 -9999 -9999 -9999 -9999 -9999 -9999 -9999 -9999 -9999 -9999 -9999 -9999 -9999 -9999 -9999 -9999 -9999 -9999 -9999 -9999 -9999 -9999 -9999 -9999 -9999 -9999 -9999 -9999 -9999 -9999 -9999 -9999 -9999 -9999 -9999 -9999 -9999 -9999 -9999 -9999 -9999 -9999 -9999 -9999 -9999 -9999 -9999 -9999 -9999 -9999 -9999 -9999 -9999 -9999 -9999 -9999 -9999 -9999 -9999 -9999 -9999 -9999 -9999 -9999 -9999 -9999 -9999 -9999 -9999 -9999 -9999 -9999 -9999 -9999 -9999 -9999 -9999 -9999 -9999 -9999 -9999 -9999 -9999 -9999 -9999 -9999 -9999 -9999 -9999 -9999 -9999 -9999 -9999 -9999 
-9999 -9999 -9999 -9999 -9999 -9999 -9999 -9999 -9999 -9999 -9999 -9999 -9999 -9999 -9999 -9999 -9999 -9999 -9999 -9999 -9999 -9999 -9999 -9999 -9999 -9999 -9999 -9999 -9999 -9999 -9999 -9999 -9999 -9999 -9999 -9999 -9999 -9999 -9999 -9999 -9999 -9999 -9999 -9999 -9999 -9999 -9999 -9999 -9999 -9999 -9999 -9999 -9999 -9999 -9999 -9999 -9999 -9999 -9999 -9999 -9999 -9999 -9999 -9999 -9999 -9999 -9999 -9999 -9999 -9999 -9999 -9999 -9999 -9999 -9999 -9999 -9999 -9999 -9999 -9999 -9999 -9999 -9999 -9999 -9999 -9999 -9999 -9999 -9999 -9999 -9999 -9999 -9999 -9999 -9999 -9999 -9999 -9999 -9999 -9999 -9999 -9999 1.56 1.553012 1.519332 1.513587 1.520181 1.549046 1.569031 1.570865 1.577414 1.551102 1.563981 1.556898 1.557606 1.559807 1.555006 1.545377 1.553715 1.535661 1.537384 1.53892 1.532681 1.534203 1.542774 1.512527 1.525729 1.537485 1.518515 1.518373 1.494758 1.495936 1.503266 1.492388 1.496971 1.486749 1.449444 1.447518 1.448534 1.445089 1.440107 1.455474 1.447389 1.461123 1.476722 1.436521 1.429537 1.429446 1.432816 1.409663 1.406566 1.41449 1.35351 1.347887 1.348737 1.335591 1.331066 1.331636 1.330126 1.332018 1.254761 1.226109 1.186706 1.200168 1.214585 1.172105 1.185468 1.184335 1.175689 1.173289 1.174422 1.181887 1.177907 1.176639 1.150631 1.114623 1.115723 1.108375 1.103199 1.106846 1.094085 1.098789 1.084524 1.08004 1.088163 1.083548 1.070941 1.062709 1.04287 1.045822 1.040489 1.032496 1.027947 1.012467 1.012371 1.010983 1.006312 0.998966 0.9973184 0.9963268 0.9919122 0.9895747 1.012226 1.001068 0.996073 0.9896959 1.019875 1.038767 1.040775 1.037918 1.027499 1.010705 1.055061 1.040305 1.017327 1.027085 1.03292 1.074237 1.043141 1.037806 1.039648 1.037216 1.064053 1.053601 1.057389 1.068511 1.056148 1.100004 1.089135 1.07188 1.071195 1.052984 1.062437 1.081247 1.07327 1.09437 1.090935 1.078808 1.079675 1.075343 1.046847 1.035581 1.056665 1.079836 1.065104 1.080156 1.076028 1.072158 1.03909 1.039283 1.029779 1.025388 0.9709755 0.9903139 1.024211 1.015505 0.989289 0.9932603 0.9922834 0.9915901 0.9529021 0.9638778 0.9563097 0.9452454 0.94122 0.8982878 0.8959479 0.9023904 0.8811253 0.8676507 0.8548706 0.8484861 0.8184902 0.803542 0.8137496 0.7902337 0.7642981 -9999 -9999 -9999 -9999 -9999 -9999 -9999 -9999 -9999 -9999 -9999 -9999 -9999 -9999 -9999 -9999 -9999 -9999 -9999 -9999 -9999 -9999 -9999 -9999 -9999 -9999 -9999 -9999 -9999 -9999 -9999 -9999 -9999 -9999 -9999 -9999 -9999 -9999 -9999 -9999 -9999 -9999 -0.2831991 -0.2773474 -0.309146 -0.2986392 -0.2835253 -0.2652623 -0.2247453 -0.2156275 -0.2010689 -0.2053194 -0.1722208 -0.2067055 -0.2482874 -0.2396905 -0.1943559 -0.2016706 -0.1788138 -0.1525437 -0.1414879 -0.1379717 -0.1425174 -0.1262601 -0.04708656 -0.006824614 0.03545298 0.02263368 0.02129579 0.009620583 0.01252807 0.01339677 -0.01125435 -0.02629119 -0.005692419 0.0008249051 -0.006567922 -0.003493829 -0.0121061 -0.00113851 0.01281479 -0.03901221 -0.02275651 -0.02341951 -0.01926699 -0.02954575 -0.01011773 0.0004175323 -0.003219863 -0.003516966 0.01288173 -0.01294089 0.02014598 -0.00947194 -0.005157961 -0.01084172 0.01773928 0.006579646 0.05313387 0.01185554 0.0235709 0.03742711 0.0523745 0.05343831 0.05429104 0.04947561 0.01866486 0.01489575 0.02477205 0.0346767 0.02821777 0.01792661 0.03884323 0.03355788 0.001901893 0.004664321 0.02287866 0.02410596 0.02485921 0.02200255 0.008029466 0.04243624 0.04610896 0.04231688 0.05981106 0.0750652 0.06305034 0.05939598 0.06339327 0.06154202 0.06836343 0.06704354 0.08082175 0.09776699 0.05905148 0.03279023 0.08789188 0.05666461 0.05937802 0.06147166 0.05791937 0.0644128 0.08873662 0.06819611 0.0582013 0.06062241 0.04872423 0.0599892 0.05760914 0.06358616 0.07250889 0.07561151 0.08472804 0.07025321 0.0841227 0.1202465 0.1275488 0.1462601 0.1890978 0.1928541 0.1872609 0.194148 0.216075 0.2150699 0.2214811 0.2561513 0.2740522 0.2728589 0.2718329 0.2745998 0.2724426 0.2796276 0.3049372 0.304965 0.3443572 0.3416258 0.3401874 0.352225 0.3442583 0.3785037 0.3722417 0.3814043 0.3802427 0.3948399 0.3859619 0.3895541 0.3772927 0.3812823 0.375023 0.3549679 0.3696207 0.3619106 0.3925943 0.4179041 0.3763825 0.3709548 0.394679 0.4051336 0.3966523 0.4028921 0.4083365 0.4196588 0.4316054 0.4201723 0.4128715 0.4705751 0.4590591 0.4697674 0.5170957 0.5504543 0.5775532 0.5952618 0.6100767 0.602623 0.6348701 0.6724527 0.6648372 0.6706246 0.6638901 0.7217599 0.7225495 0.7208326 0.7761452 0.8047159 0.806855 0.8213493 0.8085598 0.8232685 0.8207098 0.8271559 0.8292704 0.8380283 0.8492825 0.8503352 0.8655001 0.8934444 0.9045244 0.9138864 0.9239735 0.8765587 0.8720953 0.8803743 0.8776484 0.8365974 0.8489459 0.804718 0.7939043 0.7887984 0.7538694 0.7708643 0.7360423 0.7230942 0.6711897 0.6680162 0.7125909 0.6446238 0.6791291 0.6479611 0.6511085 0.6352893 0.5935322 0.5831568 0.5421575 0.551357 0.5392104 0.5222278 0.4919825 0.5016562 0.5053402 0.4948147 0.4830144 0.4957628 0.4946055 0.5030793 0.4704351 0.4658553 0.4775469 0.4667144 0.5065268 0.4808743 0.4770313 0.4457604 0.4067754 0.4201975 0.3754545 0.3836413 0.3931126 0.4091996 0.429736 0.3918322 0.3934225 0.3608122 0.3495168 0.34774 0.3321872 0.2972654 0.2651821 0.1939198 0.1899312 0.1156849 -9999 -9999 -9999 -9999 -9999 -9999 -9999 -9999 -9999 -9999 -9999 -9999 -9999 -9999 -9999 -9999 -9999 -9999 -9999 -9999 -9999 -9999 -9999 -9999 -9999 -9999 -9999 -9999 -9999 -9999 -9999 -9999 -9999 -9999 -9999 -9999 -9999 -9999 -9999 -9999 -9999 -9999 -9999 -9999 -9999 -9999 -9999 -9999 -9999 -9999 -9999 -9999 -9999 -9999 -9999 -9999 -9999 -9999 -9999 -9999 -9999 -9999 -9999 -9999 -9999 -9999 -9999 -9999 -9999 -9999 -9999 -9999 -9999 -9999 -9999 -9999 -9999 -9999 -9999 -9999 -9999 -9999 -9999 -9999 -9999 -9999 -9999 -9999 -9999 -9999 -9999 -9999 -9999 -9999 -9999 -9999 -9999 -9999 -9999 -9999 -9999 -9999 -9999 
-9999 -9999 -9999 -9999 -9999 -9999 -9999 -9999 -9999 -9999 -9999 -9999 -9999 -9999 -9999 -9999 -9999 -9999 -9999 -9999 -9999 -9999 -9999 -9999 -9999 -9999 -9999 -9999 -9999 -9999 -9999 -9999 -9999 -9999 -9999 -9999 -9999 -9999 -9999 -9999 -9999 -9999 -9999 -9999 -9999 -9999 -9999 -9999 -9999 -9999 -9999 -9999 -9999 -9999 -9999 -9999 -9999 -9999 -9999 -9999 -9999 -9999 -9999 -9999 -9999 -9999 -9999 -9999 -9999 -9999 -9999 -9999 -9999 -9999 -9999 -9999 -9999 -9999 -9999 -9999 -9999 -9999 -9999 -9999 -9999 -9999 -9999 -9999 -9999 -9999 -9999 -9999 -9999 -9999 -9999 -9999 -9999 -9999 -9999 -9999 -9999 -9999 1.561581 1.548301 1.563427 1.545177 1.548883 1.555899 1.559819 1.560811 1.566299 1.561201 1.54145 1.557108 1.570164 1.564652 1.58727 1.572275 1.543404 1.533074 1.519463 1.529693 1.533804 1.535123 1.535914 1.527446 1.524939 1.530636 1.513717 1.527635 1.520365 1.514645 1.499016 1.52765 1.486796 1.489086 1.475207 1.478196 1.457853 1.458562 1.457837 1.455215 1.486173 1.463593 1.473741 1.485967 1.475828 1.43668 1.422529 1.422467 1.426096 1.419957 1.424556 1.369183 1.350335 1.351043 1.33158 1.347998 1.333988 1.335262 1.292132 1.27082 1.258393 1.295482 1.225688 1.197082 1.190637 1.189302 1.19325 1.193813 1.178908 1.183344 1.186719 1.191581 1.181979 1.16019 1.164302 1.152338 1.159077 1.154509 1.110874 1.1063 1.092633 1.095632 1.096057 1.103335 1.083989 1.086207 1.070703 1.070811 1.048832 1.060097 1.045711 1.053619 1.035441 1.017691 1.020962 1.008107 1.006784 1.007096 1.005042 1.039313 1.026152 1.012777 1.01646 1.019355 1.003336 1.046939 1.045735 1.050949 1.044082 1.026644 1.053339 1.04558 1.045342 1.025743 1.046715 1.065376 1.056977 1.047078 1.054028 1.09131 1.080695 1.05323 1.071488 1.106834 1.101953 1.11023 1.119448 1.088189 1.097602 1.07942 1.093416 1.080374 1.0714 1.066639 1.080082 1.090899 1.095753 1.091621 1.104842 1.1047 1.090302 1.102672 1.075471 1.071318 1.084007 1.079653 1.051528 1.074496 1.030661 1.044023 1.053659 1.025355 0.9906655 1.02305 1.03706 1.009904 0.9905794 1.001643 0.9941455 0.9771014 0.9523607 0.9525086 0.9369921 0.9309329 0.9124049 0.9045005 0.899393 0.8781055 0.900942 0.8717935 0.8516513 0.8433478 0.8558884 0.8039183 0.8042067 -9999 -9999 -9999 -9999 -9999 -9999 -9999 -9999 -9999 -9999 -9999 -9999 -9999 -9999 -9999 -9999 -9999 -9999 -9999 -9999 -9999 -9999 -9999 -9999 -9999 -9999 -9999 -9999 -9999 -9999 -9999 -9999 -9999 -9999 -9999 -9999 -9999 -9999 -9999 -9999 -9999 -0.2687338 -0.2553152 -0.2487294 -0.2584144 -0.2709637 -0.2762212 -0.2366598 -0.217665 -0.1980047 -0.1806798 -0.1984446 -0.1628034 -0.1799098 -0.2419822 -0.2094301 -0.1835029 -0.1735967 -0.1295758 -0.1367882 -0.1258748 -0.1166956 -0.09029691 -0.1224218 -0.122654 0.01096057 0.04908398 0.05149081 0.03903551 0.03854757 0.03483799 0.04816015 0.03031306 0.0003943949 0.03920935 0.01696579 0.03762066 0.01969569 0.05040767 0.02682432 0.02857638 0.02012663 0.03971366 -0.003513286 -0.005707613 0.01506657 0.01473828 -0.005711071 0.005523432 0.01121438 0.008334438 0.02202971 0.0009123319 0.001042394 0.00427039 0.00795212 0.03071629 0.02560557 0.06939585 0.06917565 0.07899764 0.05388102 0.05113784 0.05458522 0.0491737 0.06337699 0.06709202 0.06385693 0.03265054 0.04502086 0.04168402 0.03899854 0.05099591 0.04504231 0.05531655 0.06659562 0.06742042 0.07536006 0.06457427 0.0272049 0.09009183 0.0473098 0.05633314 0.06032277 0.05509293 0.07310402 0.06927724 0.06713996 0.08754644 0.06999687 0.07829814 0.08389311 0.09742885 0.09409878 0.06519403 0.06120168 0.09627337 0.09348275 0.1061759 0.0791614 0.07204726 0.09175958 0.06948555 0.06280205 0.1008273 0.09712853 0.09864911 0.06278595 0.06410401 0.09041452 0.08734415 0.07692409 0.05857118 0.09487797 0.1173232 0.1371192 0.1376983 0.1419206 0.2058024 0.2010418 0.196434 0.2123514 0.2153341 0.2325713 0.2662632 0.2717813 0.2849109 0.2477871 0.2904058 0.2761296 0.3000228 0.3014259 0.3219631 0.347352 0.3493595 0.3495847 0.3514792 0.352676 0.3491801 0.3842219 0.3701392 0.3773133 0.3957712 0.4025825 0.4018987 0.393332 0.3875945 0.4056736 0.3809259 0.3737498 0.4059826 0.3713124 0.4022951 0.3932666 0.3925495 0.4178483 0.4146425 0.4370924 0.4258154 0.4407389 0.4385616 0.420753 0.4443907 0.4418436 0.4263285 0.4681216 0.5018083 0.494253 0.53341 0.5447381 0.6126366 0.6135781 0.6053951 0.6271945 0.679412 0.6854435 0.6791216 0.67701 0.7182856 0.7224718 0.7333022 0.7553774 0.7775763 0.8110878 0.8164363 0.8224869 0.8430984 0.8552789 0.8665454 0.8580222 0.8337381 0.8366426 0.8724064 0.8875859 0.8920562 0.897934 0.9028619 0.9096962 0.9223192 0.8669748 0.8723423 0.8699423 0.8423014 0.8363514 0.8312826 0.7840412 0.7972351 0.7743796 0.7669533 0.729619 0.6930206 0.6746759 0.6634187 0.65997 0.7019852 0.6959793 0.6815269 0.6487116 0.6540951 0.6385381 0.6299183 0.5858002 0.5689523 0.5327932 0.5421646 0.5336346 0.518662 0.5264886 0.5341765 0.4953296 0.4868749 0.5004206 0.5010082 0.4586423 0.4640439 0.4547703 0.431702 0.4318441 0.4478613 0.4340922 0.4494466 0.416248 0.412856 0.4123976 0.3798738 0.3864151 0.3880306 0.3897498 0.3984323 0.3775302 0.3819118 0.385289 0.3332304 0.3319577 0.2979263 0.262812 0.2399718 0.1888948 0.18108 0.1194124 0.0947704 -9999 -9999 -9999 -9999 -9999 -9999 -9999 -9999 -9999 -9999 -9999 -9999 -9999 -9999 -9999 -9999 -9999 -9999 -9999 -9999 -9999 -9999 -9999 -9999 -9999 -9999 -9999 -9999 -9999 -9999 -9999 -9999 -9999 -9999 -9999 -9999 -9999 -9999 -9999 -9999 -9999 -9999 -9999 -9999 -9999 -9999 -9999 -9999 -9999 -9999 -9999 -9999 -9999 -9999 -9999 -9999 -9999 -9999 -9999 -9999 -9999 -9999 -9999 -9999 -9999 -9999 -9999 -9999 -9999 -9999 -9999 -9999 -9999 -9999 -9999 -9999 -9999 -9999 -9999 -9999 -9999 -9999 -9999 -9999 -9999 -9999 -9999 -9999 -9999 -9999 -9999 -9999 -9999 -9999 -9999 -9999 -9999 -9999 -9999 -9999 -9999 -9999 
-9999 -9999 -9999 -9999 -9999 -9999 -9999 -9999 -9999 -9999 -9999 -9999 -9999 -9999 -9999 -9999 -9999 -9999 -9999 -9999 -9999 -9999 -9999 -9999 -9999 -9999 -9999 -9999 -9999 -9999 -9999 -9999 -9999 -9999 -9999 -9999 -9999 -9999 -9999 -9999 -9999 -9999 -9999 -9999 -9999 -9999 -9999 -9999 -9999 -9999 -9999 -9999 -9999 -9999 -9999 -9999 -9999 -9999 -9999 -9999 -9999 -9999 -9999 -9999 -9999 -9999 -9999 -9999 -9999 -9999 -9999 -9999 -9999 -9999 -9999 -9999 -9999 -9999 -9999 -9999 -9999 -9999 -9999 -9999 -9999 -9999 -9999 -9999 -9999 -9999 -9999 -9999 -9999 -9999 -9999 -9999 -9999 -9999 -9999 -9999 -9999 -9999 1.541146 1.552558 1.556772 1.547005 1.55793 1.539978 1.534335 1.534583 1.563462 1.539938 1.541025 1.531389 1.601999 1.592478 1.595144 1.555406 1.552225 1.581761 1.544279 1.543899 1.52558 1.54191 1.5381 1.523874 1.525097 1.52712 1.524768 1.513218 1.525639 1.516413 1.527645 1.51974 1.496094 1.53135 1.481046 1.48289 1.457566 1.473708 1.459933 1.458822 1.460097 1.463191 1.459928 1.46877 1.469195 1.445924 1.425869 1.44292 1.434546 1.430644 1.429466 1.404009 1.422725 1.407514 1.393801 1.360742 1.349487 1.348811 1.350762 1.341583 1.307923 1.259167 1.24987 1.241632 1.225404 1.248195 1.243341 1.216898 1.213949 1.214142 1.190769 1.21742 1.218173 1.176926 1.179472 1.16856 1.159545 1.156369 1.164275 1.145716 1.143208 1.101209 1.098787 1.098548 1.091361 1.077307 1.090787 1.089166 1.050919 1.052313 1.067283 1.064294 1.057036 1.029639 1.02126 1.02041 1.017271 1.059392 1.016968 1.012079 1.030069 1.034376 1.023306 1.015822 1.010237 1.049556 1.053654 1.045902 1.036076 1.074723 1.049338 1.046109 1.046534 1.039954 1.079875 1.07805 1.071715 1.080151 1.079757 1.114484 1.097954 1.07698 1.071675 1.100495 1.099503 1.104851 1.139053 1.128106 1.160669 1.158686 1.156561 1.129703 1.119513 1.115058 1.111175 1.140369 1.115869 1.100451 1.109683 1.104037 1.104134 1.118994 1.116541 1.114371 1.084711 1.114194 1.069125 1.082513 1.07862 1.077062 1.071092 1.03976 1.030216 1.038715 1.040821 1.036907 1.008006 1.007394 1.017639 0.9957209 0.9901882 0.9671329 0.9517719 0.9570686 0.9410008 0.957392 0.9121314 0.8970315 0.8864124 0.8661577 0.8616246 0.8898782 0.843344 0.8577429 0.8401104 -9999 -9999 -9999 -9999 -9999 -9999 -9999 -9999 -9999 -9999 -9999 -9999 -9999 -9999 -9999 -9999 -9999 -9999 -9999 -9999 -9999 -9999 -9999 -9999 -9999 -9999 -9999 -9999 -9999 -9999 -9999 -9999 -9999 -9999 -9999 -9999 -9999 -9999 -9999 -9999 -0.2046126 -0.2002734 -0.2028411 -0.2456445 -0.210218 -0.2211546 -0.2178087 -0.1944435 -0.1806215 -0.1690571 -0.1596514 -0.134137 -0.1088682 -0.1319685 -0.2411987 -0.2098609 -0.1648868 -0.1252653 -0.1071782 -0.08716247 -0.06457576 -0.07480606 -0.06701565 -0.05913145 -0.1136575 0.04656008 0.05009788 0.06196962 0.05122158 0.0565121 0.04302484 0.05308834 0.05570636 0.04999706 0.04681272 0.05304098 0.06329486 0.03065699 0.02422471 0.03501863 0.02643113 0.03348048 0.04125794 0.04489891 0.01688367 0.04584555 0.0171673 0.03286316 0.04861382 0.02836841 0.03480936 0.03240523 0.05468849 0.05692134 0.06557317 0.07235146 0.07663137 0.07625137 0.08563093 0.08044869 0.1002075 0.05830325 0.06220971 0.05905834 0.06614595 0.05788011 0.07620213 0.07342927 0.0504537 0.09691566 0.1057051 0.08037543 0.06026497 0.06360576 0.07636806 0.07355721 0.08306258 0.08837853 0.09003011 0.1005544 0.1028445 0.09472472 0.09029212 0.102669 0.07492717 0.07533099 0.07441076 0.08239073 0.09436619 0.08415271 0.08716966 0.09441894 0.1003095 0.09301872 0.1016847 0.1103592 0.1120787 0.1115084 0.1180545 0.1136363 0.1226405 0.09816156 0.1020276 0.1141719 0.1165049 0.1104251 0.1163938 0.103121 0.09050491 0.08207052 0.08478524 0.08382867 0.09929102 0.1247134 0.1344124 0.1575095 0.1596394 0.2018062 0.2024223 0.2160004 0.2135159 0.2296454 0.257787 0.2705485 0.2386007 0.2855171 0.3057472 0.2841929 0.2849278 0.3282592 0.3461046 0.3504601 0.3434254 0.3394439 0.3570123 0.3622658 0.3772919 0.3451207 0.3686044 0.4075453 0.4034086 0.3944575 0.4063681 0.4101378 0.4068164 0.4053072 0.4271547 0.3956667 0.4277493 0.3845392 0.4258243 0.4178551 0.4438099 0.4398947 0.4358267 0.4135676 0.4391278 0.4490368 0.4353769 0.4471985 0.444358 0.425478 0.455534 0.4508263 0.4650156 0.4611544 0.4890415 0.5330834 0.5692394 0.5662451 0.6133592 0.6157957 0.6503695 0.6391668 0.7023081 0.7079217 0.6692882 0.7132262 0.7202721 0.7324411 0.7659144 0.79527 0.8177575 0.8240329 0.8445031 0.8444527 0.8606979 0.8614743 0.8749616 0.851849 0.8683637 0.8633877 0.8732533 0.8793917 0.898284 0.8995389 0.8929784 0.9077054 0.9184791 0.9110448 0.9077049 0.8521208 0.8292343 0.8649745 0.8285401 0.7934412 0.7849514 0.7625047 0.7605297 0.7141047 0.7202364 0.7072891 0.6757019 0.6589863 0.6957003 0.7102554 0.683224 0.6625604 0.6296213 0.6284472 0.6185251 0.6142129 0.5748012 0.5641617 0.5353056 0.5279212 0.5313993 0.5401354 0.5215202 0.4993573 0.4928998 0.5116838 0.5036997 0.4529996 0.466379 0.4524489 0.4635257 0.4357592 0.4422673 0.4282824 0.4314765 0.4403021 0.4143748 0.4049765 0.4170983 0.4206224 0.3906439 0.4134132 0.3707105 0.3784356 0.3667172 0.3747495 0.3231275 0.3199563 0.2934369 0.2374467 0.2419004 0.1760346 0.1618372 0.09830634 0.09121767 -9999 -9999 -9999 -9999 -9999 -9999 -9999 -9999 -9999 -9999 -9999 -9999 -9999 -9999 -9999 -9999 -9999 -9999 -9999 -9999 -9999 -9999 -9999 -9999 -9999 -9999 -9999 -9999 -9999 -9999 -9999 -9999 -9999 -9999 -9999 -9999 -9999 -9999 -9999 -9999 -9999 -9999 -9999 -9999 -9999 -9999 -9999 -9999 -9999 -9999 -9999 -9999 -9999 -9999 -9999 -9999 -9999 -9999 -9999 -9999 -9999 -9999 -9999 -9999 -9999 -9999 -9999 -9999 -9999 -9999 -9999 -9999 -9999 -9999 -9999 -9999 -9999 -9999 -9999 -9999 -9999 -9999 -9999 -9999 -9999 -9999 -9999 -9999 -9999 -9999 -9999 -9999 -9999 -9999 -9999 -9999 -9999 -9999 -9999 -9999 -9999 -9999 
-9999 -9999 -9999 -9999 -9999 -9999 -9999 -9999 -9999 -9999 -9999 -9999 -9999 -9999 -9999 -9999 -9999 -9999 -9999 -9999 -9999 -9999 -9999 -9999 -9999 -9999 -9999 -9999 -9999 -9999 -9999 -9999 -9999 -9999 -9999 -9999 -9999 -9999 -9999 -9999 -9999 -9999 -9999 -9999 -9999 -9999 -9999 -9999 -9999 -9999 -9999 -9999 -9999 -9999 -9999 -9999 -9999 -9999 -9999 -9999 -9999 -9999 -9999 -9999 -9999 -9999 -9999 -9999 -9999 -9999 -9999 -9999 -9999 -9999 -9999 -9999 -9999 -9999 -9999 -9999 -9999 -9999 -9999 -9999 -9999 -9999 -9999 -9999 -9999 -9999 -9999 -9999 -9999 -9999 -9999 -9999 -9999 -9999 -9999 -9999 -9999 1.532347 1.542883 1.550866 1.528821 1.547714 1.530656 1.560641 1.529349 1.536068 1.568453 1.53753 1.574672 1.569284 1.578354 1.585634 1.575663 1.571145 1.586312 1.582633 1.582825 1.576323 1.572737 1.549643 1.574991 1.552373 1.57921 1.535156 1.535439 1.508634 1.515731 1.51459 1.523352 1.524202 1.510631 1.505303 1.49349 1.482414 1.462633 1.472333 1.475125 1.475408 1.462151 1.473964 1.470671 1.470498 1.435722 1.472779 1.437552 1.449423 1.43598 1.437306 1.436751 1.414772 1.413414 1.409828 1.420672 1.386387 1.390518 1.366163 1.352859 1.352009 1.352783 1.245921 1.242363 1.248328 1.244726 1.269855 1.242381 1.26097 1.241505 1.229096 1.221635 1.223536 1.221862 1.213058 1.215233 1.172366 1.177683 1.173926 1.159482 1.162965 1.153678 1.150689 1.107106 1.106585 1.100908 1.094888 1.086569 1.089771 1.070836 1.081586 1.075054 1.08258 1.080455 1.060769 1.061126 1.059832 1.06572 1.058124 1.059116 1.055436 1.048054 1.034528 1.016749 1.035851 1.06368 1.055501 1.050851 1.043137 1.032135 1.082374 1.052582 1.048642 1.052838 1.108941 1.088718 1.079399 1.079354 1.102682 1.118806 1.116988 1.136529 1.160799 1.130025 1.155553 1.101664 1.094942 1.139593 1.179722 1.178782 1.151201 1.14669 1.135952 1.119109 1.168544 1.170632 1.157344 1.129356 1.143481 1.126324 1.127746 1.10956 1.118905 1.144378 1.128546 1.123215 1.118848 1.118236 1.08604 1.084645 1.081708 1.04716 1.073921 1.052778 1.066066 1.046053 1.039904 1.036789 1.034664 1.003661 1.027542 1.027593 1.020548 0.9565625 0.9835929 0.9497774 0.9756745 0.9584447 0.9528596 0.9301925 0.9209508 0.9150746 0.9006023 0.8929383 0.8481729 0.8558459 0.8575015 -9999 -9999 -9999 -9999 -9999 -9999 -9999 -9999 -9999 -9999 -9999 -9999 -9999 -9999 -9999 -9999 -9999 -9999 -9999 -9999 -9999 -9999 -9999 -9999 -9999 -9999 -9999 -9999 -9999 -9999 -9999 0.01091195 0.01077029 -9999 -9999 -9999 -9999 -9999 -0.146194 -0.1904409 -0.1967896 -0.198305 -0.1870152 -0.1738288 -0.1917357 -0.1984819 -0.1751006 -0.1701911 -0.1396537 -0.1293316 -0.103714 -0.1395932 -0.2196498 -0.1983095 -0.1506045 -0.1300496 -0.1348663 -0.1084302 -0.07558165 -0.06185203 -0.06172922 -0.06552125 -0.05920748 0.02446431 0.09628505 0.1041343 0.0541226 0.05936919 0.05267312 0.049109 0.07747067 0.07715114 0.07967553 0.07778628 0.05388177 0.07300143 0.07351737 0.08337718 0.07873687 0.06199878 0.0489512 0.04814011 0.07627248 0.07084887 0.07160213 0.08968548 0.02600142 0.04933453 0.05759157 0.06383905 0.07216638 0.06919456 0.06926612 0.07427814 0.08534449 0.09411203 0.0950998 0.1078193 0.1095915 0.1051563 0.09634661 0.0944707 0.06518047 0.07121713 0.08950959 0.09855526 0.08451732 0.08748009 0.1064655 0.1200817 0.1177887 0.08295947 0.08324974 0.07443095 0.08126713 0.09493234 0.1018759 0.1147274 0.09717382 0.103206 0.1078962 0.1073809 0.1214587 0.1317376 0.1301874 0.1353613 0.1391307 0.0981985 0.09263553 0.1194176 0.1307732 0.09230548 0.1137737 0.1130564 0.1253486 0.1152147 0.1319935 0.1315429 0.1206119 0.120942 0.1463386 0.1556281 0.1176002 0.1280153 0.1390921 0.1332629 0.1235278 0.1288109 0.1318344 0.09378717 0.07204475 0.1029524 0.1506701 0.1704737 0.1995907 0.1968805 0.2214344 0.2265132 0.2151141 0.2358062 0.2589392 0.2471717 0.2831913 0.2841412 0.2972594 0.3327301 0.312116 0.3020893 0.336145 0.3507421 0.3454898 0.3561646 0.3682935 0.398978 0.4103868 0.3591821 0.3877209 0.4060299 0.4012215 0.417997 0.420617 0.3786958 0.4235497 0.4377783 0.4144731 0.445911 0.4393873 0.4354241 0.4331195 0.4684951 0.4253989 0.4588465 0.4505721 0.4490063 0.4329887 0.4272102 0.4254214 0.4772848 0.4376999 0.4686415 0.4426836 0.4542636 0.4397761 0.4732543 0.4775199 0.5272899 0.5249351 0.5799241 0.6041513 0.6074843 0.6261976 0.6525329 0.6965052 0.7309555 0.7096575 0.6905683 0.7326631 0.769623 0.7638822 0.7807944 0.8034159 0.8155397 0.8493404 0.842566 0.8473011 0.8611125 0.9021037 0.8603774 0.893693 0.8661173 0.8729141 0.8734821 0.8707364 0.8897055 0.8833612 0.8784114 0.89348 0.9018608 0.9059045 0.8522733 0.8562056 0.8591817 0.8225326 0.8139414 0.8164493 0.7744943 0.7768261 0.7628767 0.7153967 0.7207351 0.6781968 0.6618757 0.6939104 0.6998345 0.6904551 0.6738143 0.6361591 0.6294014 0.6123134 0.6145847 0.6049798 0.6054576 0.5734975 0.5514032 0.5539532 0.5662221 0.5233329 0.5326915 0.506429 0.4933394 0.4949133 0.4913467 0.4784808 0.4631138 0.4626649 0.4573064 0.4506686 0.4256884 0.4150808 0.4308028 0.4368625 0.3978225 0.3948858 0.3616752 0.4092925 0.3946501 0.4108725 0.3641021 0.3584426 0.3595739 0.3490484 0.3026444 0.2988742 0.2700921 0.2378281 0.2427861 0.1681066 0.1449682 0.1109675 0.07530104 -9999 -9999 -9999 -9999 -9999 -9999 -9999 -9999 -9999 -9999 -9999 -9999 -9999 -9999 -9999 -9999 -9999 -9999 -9999 -9999 -9999 -9999 -9999 -9999 -9999 -9999 -9999 -9999 -9999 -9999 -9999 -9999 -9999 -9999 -9999 -9999 -9999 -9999 -9999 -9999 -9999 -9999 -9999 -9999 -9999 -9999 -9999 -9999 -9999 -9999 -9999 -9999 -9999 -9999 -9999 -9999 -9999 -9999 -9999 -9999 -9999 -9999 -9999 -9999 -9999 -9999 -9999 -9999 -9999 -9999 -9999 -9999 -9999 -9999 -9999 -9999 -9999 -9999 -9999 -9999 -9999 -9999 -9999 -9999 -9999 -9999 -9999 -9999 -9999 -9999 -9999 -9999 -9999 -9999 -9999 -9999 -9999 -9999 -9999 -9999 -9999 -9999 
-9999 -9999 -9999 -9999 -9999 -9999 -9999 -9999 -9999 -9999 -9999 -9999 -9999 -9999 -9999 -9999 -9999 -9999 -9999 -9999 -9999 -9999 -9999 -9999 -9999 -9999 -9999 -9999 -9999 -9999 -9999 -9999 -9999 -9999 -9999 -9999 -9999 -9999 -9999 -9999 -9999 -9999 -9999 -9999 -9999 -9999 -9999 -9999 -9999 -9999 -9999 -9999 -9999 -9999 -9999 -9999 -9999 -9999 -9999 -9999 -9999 -9999 -9999 -9999 -9999 -9999 -9999 -9999 -9999 -9999 -9999 -9999 -9999 -9999 -9999 -9999 -9999 -9999 -9999 -9999 -9999 -9999 -9999 -9999 -9999 -9999 -9999 -9999 -9999 -9999 -9999 -9999 -9999 -9999 -9999 -9999 -9999 -9999 -9999 -9999 -9999 1.563769 1.599968 1.547914 1.594021 1.586675 1.579508 1.531643 1.539258 1.578921 1.583477 1.585461 1.58743 1.594101 1.591555 1.588095 1.577467 1.583784 1.599338 1.599338 1.584953 1.577994 1.580839 1.588801 1.595094 1.585057 1.558846 1.537343 1.534634 1.528121 1.515562 1.517351 1.507656 1.513113 1.540673 1.536468 1.539864 1.491871 1.471982 1.484987 1.488057 1.492297 1.471644 1.484068 1.46807 1.466906 1.440329 1.46307 1.425513 1.480644 1.467432 1.46806 1.44597 1.428109 1.412197 1.415126 1.44155 1.425229 1.427517 1.414216 1.368736 1.381692 1.338336 1.321787 1.258933 1.300339 1.296136 1.30039 1.283925 1.282299 1.255165 1.282765 1.285401 1.236796 1.235808 1.233639 1.212983 1.212088 1.209449 1.208861 1.200351 1.170644 1.168378 1.148432 1.157472 1.160182 1.117494 1.141279 1.081126 1.104656 1.099777 1.100247 1.091166 1.103882 1.077884 1.084713 1.084997 1.074859 1.053896 1.074852 1.066303 1.066479 1.041664 1.047351 1.073128 1.077948 1.062663 1.068937 1.052803 1.05933 1.080086 1.084258 1.083416 1.062805 1.104592 1.11169 1.10955 1.131052 1.165506 1.123523 1.118374 1.108973 1.134074 1.132576 1.181777 1.169335 1.17308 1.184015 1.163275 1.150908 1.170098 1.163318 1.148883 1.168052 1.197864 1.182435 1.175514 1.170812 1.157575 1.156964 1.144371 1.158759 1.139632 1.13622 1.169565 1.137988 1.132015 1.133552 1.125327 1.09506 1.10272 1.100723 1.094018 1.092728 1.088264 1.114087 1.075977 1.046034 1.060813 1.054448 1.062258 1.064247 1.026408 1.022874 1.016446 1.008766 0.9957472 0.9924441 0.972983 0.9708826 0.9512965 0.9389505 0.9220034 0.9120719 0.902901 0.8864104 0.8765268 -9999 -9999 -9999 -9999 -9999 -9999 -9999 -9999 -9999 -9999 -9999 -9999 -9999 -9999 -9999 -9999 -9999 -9999 -9999 -9999 -9999 -9999 -9999 -9999 -9999 -9999 -9999 -9999 -9999 -9999 -9999 -9999 -9999 0.006009282 -9999 -9999 -9999 -9999 -9999 -9999 -0.1545507 -0.1460739 -0.1811658 -0.1898011 -0.1588683 -0.1523494 -0.156707 -0.1817964 -0.1466808 -0.1200426 -0.09176651 -0.100697 -0.08262146 -0.06711572 -0.1756728 -0.1452844 -0.1399527 -0.09317215 -0.07727554 -0.04550059 -0.0588406 -0.05060237 -0.05701724 0.09660076 0.08724786 0.101471 0.1098027 0.1092649 0.1071643 0.1004303 0.08348559 0.07882086 0.076568 0.08316568 0.07537183 0.06575564 0.09552235 0.09887695 0.0966944 0.09654439 0.06705095 0.06995197 0.06320026 0.05512104 0.07137881 0.0686461 0.09179834 0.09856878 0.06482189 0.07088719 0.07317031 0.06345996 0.08337715 0.09175722 0.07633488 0.09828651 0.1064403 0.1053282 0.1146897 0.1071826 0.1202401 0.104335 0.1269165 0.1281496 0.1047648 0.1154089 0.1178322 0.1132177 0.1149088 0.1184854 0.1269268 0.1246631 0.1324224 0.1377181 0.09749188 0.1043878 0.1085332 0.1122717 0.1182407 0.1067333 0.1237758 0.1219494 0.125348 0.1343879 0.1395257 0.1402378 0.1382495 0.1365051 0.1443893 0.1620937 0.15103 0.133946 0.1220447 0.1152008 0.123288 0.1461013 0.1288619 0.1467883 0.1389447 0.1392059 0.1443429 0.1733577 0.1755675 0.1669326 0.1695562 0.1271525 0.1391762 0.1590213 0.155745 0.155325 0.1460372 0.1343968 0.1534529 0.1920042 0.2128154 0.2204077 0.2238277 0.2316059 0.2398785 0.2327499 0.2304087 0.2929666 0.2779793 0.2880421 0.2882448 0.3065284 0.3182245 0.3389733 0.3436088 0.3596599 0.3575317 0.3578539 0.3792907 0.3609304 0.413097 0.4270522 0.4187132 0.409743 0.4113897 0.4290068 0.4320138 0.436147 0.4259597 0.4275885 0.460558 0.4252374 0.4574505 0.4479905 0.4547181 0.4828029 0.4492625 0.4677482 0.4852721 0.463384 0.4569966 0.4768364 0.4758426 0.465555 0.4906518 0.4574712 0.4590382 0.4718357 0.4664842 0.4834154 0.4809892 0.4681115 0.5526785 0.5460203 0.5845779 0.5846132 0.6353388 0.6193358 0.6515899 0.7005644 0.721919 0.7114019 0.7166566 0.7452726 0.7788888 0.7773181 0.8137859 0.8218026 0.8115234 0.8576641 0.8905417 0.897064 0.892886 0.9007183 0.9002623 0.9050349 0.8937648 0.9002779 0.8820074 0.86601 0.8977286 0.9047056 0.9170318 0.8981417 0.8970612 0.9016994 0.8874317 0.85101 0.8465348 0.8261837 0.8042438 0.8105882 0.8031188 0.7717914 0.7524452 0.7238873 0.7131912 0.7041868 0.6915001 0.7015719 0.7051725 0.6713948 0.643651 0.6382774 0.6306515 0.6159757 0.6151432 0.6002807 0.6037104 0.5681965 0.5600541 0.5472578 0.5287893 0.5291793 0.5318895 0.5124143 0.4870849 0.4803193 0.4918594 0.4909709 0.4637293 0.455245 0.4568963 0.451942 0.4172569 0.4088052 0.4126216 0.3921723 0.3806807 0.3799251 0.358967 0.3601854 0.3610655 0.3608473 0.3658279 0.3776484 0.3401236 0.3364778 0.3018844 0.289739 0.2682382 0.2317165 0.2118798 0.1694003 0.1404381 0.1263428 0.08210931 -9999 -9999 -9999 -9999 -9999 -9999 -9999 -9999 -9999 -9999 -9999 -9999 -9999 -9999 -9999 -9999 -9999 -9999 -9999 -9999 -9999 -9999 -9999 -9999 -9999 -9999 -9999 -9999 -9999 -9999 -9999 -9999 -9999 -9999 -9999 -9999 -9999 -9999 -9999 -9999 -9999 -9999 -9999 -9999 -9999 -9999 -9999 -9999 -9999 -9999 -9999 -9999 -9999 -9999 -9999 -9999 -9999 -9999 -9999 -9999 -9999 -9999 -9999 -9999 -9999 -9999 -9999 -9999 -9999 -9999 -9999 -9999 -9999 -9999 -9999 -9999 -9999 -9999 -9999 -9999 -9999 -9999 -9999 -9999 -9999 -9999 -9999 -9999 -9999 -9999 -9999 -9999 -9999 -9999 -9999 -9999 -9999 -9999 -9999 -9999 -9999 -9999 
-9999 -9999 -9999 -9999 -9999 -9999 -9999 -9999 -9999 -9999 -9999 -9999 -9999 -9999 -9999 -9999 -9999 -9999 -9999 -9999 -9999 -9999 -9999 -9999 -9999 -9999 -9999 -9999 -9999 -9999 -9999 -9999 -9999 -9999 -9999 -9999 -9999 -9999 -9999 -9999 -9999 -9999 -9999 -9999 -9999 -9999 -9999 -9999 -9999 -9999 -9999 -9999 -9999 -9999 -9999 -9999 -9999 -9999 -9999 -9999 -9999 -9999 -9999 -9999 -9999 -9999 -9999 -9999 -9999 -9999 -9999 -9999 -9999 -9999 -9999 -9999 -9999 -9999 -9999 -9999 -9999 -9999 -9999 -9999 -9999 -9999 -9999 -9999 -9999 -9999 -9999 -9999 -9999 -9999 -9999 -9999 -9999 -9999 -9999 -9999 -9999 1.611953 1.592007 1.607354 1.590854 1.584225 1.578845 1.597213 1.599382 1.591853 1.581883 1.585281 1.580136 1.582835 1.586745 1.589646 1.579423 1.587727 1.579958 1.597248 1.584286 1.58861 1.576404 1.580856 1.585997 1.585446 1.581481 1.539797 1.539394 1.53012 1.523557 1.523474 1.535714 1.525587 1.524216 1.541225 1.526968 1.519841 1.492733 1.508442 1.505786 1.488524 1.476729 1.469286 1.465202 1.462149 1.464042 1.440449 1.421515 1.362037 1.494626 1.470475 1.429111 1.432176 1.415851 1.405234 1.434045 1.433173 1.442327 1.437026 1.427564 1.418482 1.406925 1.374211 1.320795 1.303823 1.302123 1.30439 1.298148 1.307705 1.30382 1.301464 1.296657 1.295338 1.289939 1.239738 1.26184 1.211169 1.22805 1.227348 1.204751 1.206353 1.209423 1.172643 1.173977 1.170876 1.159664 1.118264 1.14163 1.140623 1.089087 1.104727 1.092835 1.0851 1.088144 1.098491 1.101435 1.095711 1.076762 1.083532 1.072265 1.063601 1.05453 1.056588 1.081844 1.087242 1.077246 1.082956 1.082338 1.099427 1.085502 1.12035 1.11122 1.092973 1.077963 1.114588 1.116258 1.124934 1.202624 1.155919 1.141602 1.143491 1.13625 1.149847 1.15711 1.195367 1.170919 1.221361 1.210479 1.190181 1.17827 1.177314 1.207531 1.194362 1.192334 1.193653 1.179588 1.162343 1.173362 1.205016 1.196449 1.193028 1.193973 1.182292 1.157272 1.153128 1.148505 1.137721 1.123711 1.118258 1.107649 1.150347 1.147783 1.106286 1.103714 1.10104 1.114447 1.110937 1.082062 1.058417 1.057992 1.052624 1.052227 1.040203 1.035915 1.029159 1.009334 1.002729 0.9887334 0.9782977 0.9425374 0.968635 0.9427497 0.9251596 0.9227064 0.9173067 0.9002633 -9999 -9999 -9999 -9999 -9999 -9999 -9999 -9999 -9999 -9999 -9999 -9999 -9999 -9999 -9999 -9999 -9999 -9999 -9999 -9999 -9999 -9999 -9999 -9999 -9999 -9999 -9999 -9999 0.1870634 -9999 -9999 -9999 -9999 -9999 -9999 -9999 -9999 -9999 -9999 -9999 -0.122547 -0.1133537 -0.1316352 -0.1576742 -0.1594743 -0.1517234 -0.1165751 -0.1081462 -0.09397261 -0.1138105 -0.07998098 -0.05349705 -0.02141296 -0.05809471 -0.004323485 -0.1368292 -0.1225709 -0.09477483 -0.06637434 -0.04598395 -0.02905559 -0.02056142 -0.04043706 0.1499994 -0.01165861 0.1115619 0.104269 0.1146907 0.1150828 0.1286866 0.1265617 0.1246518 0.1284034 0.1081552 0.1433099 0.1542586 0.09906018 0.100075 0.1029933 0.1087683 0.111272 0.1090853 0.0826664 0.08699194 0.08760353 0.09397218 0.1032831 0.06616218 0.1164218 0.1096196 0.08844128 0.09328001 0.1038839 0.1079188 0.1064572 0.104088 0.1090078 0.1216178 0.1328759 0.1374262 0.13295 0.1437273 0.1462857 0.1413975 0.1131784 0.1538623 0.128005 0.1242206 0.1669793 0.1574098 0.1458336 0.1422573 0.1571822 0.09671182 0.1524604 0.1514691 0.1609166 0.125958 0.1171449 0.1427278 0.1445617 0.1403921 0.1385879 0.1494689 0.1515969 0.1485385 0.1598501 0.136532 0.1720255 0.1686821 0.1704117 0.1660444 0.166063 0.1543667 0.1597708 0.1424379 0.1943277 0.1935943 0.1646608 0.154947 0.1602989 0.1722232 0.1793188 0.1838317 0.1610956 0.1789583 0.1455627 0.1953316 0.1657581 0.1984263 0.197194 0.2042203 0.2084338 0.2229357 0.2214699 0.253379 0.2611008 0.2287063 0.2436672 0.2374002 0.2798236 0.2937894 0.2939017 0.2921415 0.306792 0.3128667 0.3451307 0.3178516 0.3530302 0.373979 0.3680431 0.3704822 0.39265 0.423265 0.4097166 0.4256234 0.4137011 0.4249674 0.3929082 0.4336389 0.4275631 0.4507499 0.4269949 0.4763429 0.4705774 0.4627627 0.4807825 0.4776462 0.4920012 0.4971262 0.4644177 0.4813311 0.4866934 0.4762489 0.5035108 0.4972055 0.478273 0.5158701 0.4870824 0.4812669 0.499846 0.481512 0.4803237 0.4648262 0.4924588 0.5094084 0.5549949 0.5593448 0.576894 0.6224496 0.6575727 0.6521666 0.6797374 0.6935578 0.7375809 0.7781408 0.7792182 0.7670675 0.7675414 0.8106852 0.846346 0.8511193 0.851245 0.8538539 0.8926075 0.9091984 0.8988513 0.8986321 0.9068026 0.9128882 0.9106575 0.9039685 0.8774315 0.8582574 0.9095968 0.9113666 0.9071535 0.8853645 0.8951685 0.8981013 0.8938097 0.8435326 0.8088463 0.8485304 0.8140186 0.7951927 0.7963923 0.7586295 0.7518045 0.7236277 0.7099352 0.7093523 0.702149 0.6838369 0.694773 0.6932617 0.6500583 0.6331465 0.6296605 0.624634 0.6134443 0.6023625 0.6000885 0.5726835 0.5640749 0.5429884 0.5265249 0.5342686 0.5367703 0.5141074 0.4851227 0.4809588 0.4750873 0.4717085 0.4469025 0.4448705 0.4388563 0.4367406 0.3998424 0.3937691 0.4161984 0.3812658 0.3773845 0.3510599 0.327991 0.3088302 0.3753106 0.3326651 0.3379721 0.3347177 0.3244388 0.3252603 0.2821359 0.2748752 0.2405942 0.2251583 0.1975159 0.1806016 0.1396219 0.1151345 0.06624743 -9999 -9999 -9999 -9999 -9999 -9999 -9999 -9999 -9999 -9999 -9999 -9999 -9999 -9999 -9999 -9999 -9999 -9999 -9999 -9999 -9999 -9999 -9999 -9999 -9999 -9999 -9999 -9999 -9999 -9999 -9999 -9999 -9999 -9999 -9999 -9999 -9999 -9999 -9999 -9999 -9999 -9999 -9999 -9999 -9999 -9999 -9999 -9999 -9999 -9999 -9999 -9999 -9999 -9999 -9999 -9999 -9999 -9999 -9999 -9999 -9999 -9999 -9999 -9999 -9999 -9999 -9999 -9999 -9999 -9999 -9999 -9999 -9999 -9999 -9999 -9999 -9999 -9999 -9999 -9999 -9999 -9999 -9999 -9999 -9999 -9999 -9999 -9999 -9999 -9999 -9999 -9999 -9999 -9999 -9999 -9999 -9999 -9999 -9999 -9999 -9999 -9999 
-9999 -9999 -9999 -9999 -9999 -9999 -9999 -9999 -9999 -9999 -9999 -9999 -9999 -9999 -9999 -9999 -9999 -9999 -9999 -9999 -9999 -9999 -9999 -9999 -9999 -9999 -9999 -9999 -9999 -9999 -9999 -9999 -9999 -9999 -9999 -9999 -9999 -9999 -9999 -9999 -9999 -9999 -9999 -9999 -9999 -9999 -9999 -9999 -9999 -9999 -9999 -9999 -9999 -9999 -9999 -9999 -9999 -9999 -9999 -9999 -9999 -9999 -9999 -9999 -9999 -9999 -9999 -9999 -9999 -9999 -9999 -9999 -9999 -9999 -9999 -9999 -9999 -9999 -9999 -9999 -9999 -9999 -9999 -9999 -9999 -9999 -9999 -9999 -9999 -9999 -9999 -9999 -9999 -9999 -9999 -9999 -9999 -9999 -9999 -9999 -9999 1.617598 1.605771 1.60494 1.603022 1.594961 1.59661 1.596043 1.587276 1.590482 1.586414 1.581689 1.590743 1.62824 1.574562 1.578552 1.578313 1.576939 1.56676 1.586938 1.58214 1.585861 1.595312 1.583486 1.585821 1.579238 1.580296 1.580579 1.58565 1.558442 1.552709 1.519387 1.505786 1.519982 1.533055 1.536431 1.53184 1.521012 1.521012 1.535511 1.536503 1.488751 1.480659 1.476162 1.465123 1.461853 1.468315 1.441493 1.430361 1.425453 1.486054 1.493436 1.423633 1.405959 1.414817 1.426456 1.481219 1.478595 1.43409 1.433427 1.419713 1.432718 1.434797 1.410161 1.394039 1.342028 1.313487 1.330832 1.358668 1.346642 1.311407 1.301197 1.301509 1.301039 1.299138 1.29758 1.293023 1.269152 1.250919 1.259073 1.25466 1.228112 1.234026 1.209112 1.180144 1.177535 1.161356 1.158934 1.167076 1.166552 1.151263 1.139252 1.09628 1.107586 1.104304 1.110437 1.102712 1.09696 1.073241 1.082868 1.082042 1.072725 1.063617 1.081732 1.079715 1.092558 1.078727 1.073371 1.078054 1.115837 1.116236 1.092085 1.090728 1.135011 1.160996 1.129407 1.108445 1.136416 1.148375 1.192103 1.173689 1.199958 1.187087 1.197996 1.158799 1.18457 1.221524 1.221145 1.221003 1.219355 1.209707 1.223084 1.221108 1.222575 1.205076 1.184096 1.19252 1.223033 1.222749 1.221333 1.225386 1.207403 1.191267 1.182325 1.178269 1.154201 1.151046 1.159174 1.136753 1.149474 1.147564 1.165732 1.161272 1.143534 1.138614 1.133639 1.118264 1.09764 1.095803 1.082829 1.089234 1.059953 1.057537 1.045816 1.043504 1.038907 1.031324 1.014325 0.9936586 0.989199 0.9827119 0.9623853 0.9484593 0.9757608 0.9800767 0.9511017 0.914165 0.8825123 -9999 -9999 -9999 -9999 -9999 -9999 -9999 -9999 -9999 -9999 -9999 -9999 -9999 -9999 -9999 -9999 -9999 -9999 -9999 -9999 -9999 -9999 -9999 -9999 -9999 -9999 0.2231623 0.1842682 0.1760864 0.1658222 -9999 -9999 -9999 -9999 -9999 -9999 -9999 -9999 -9999 -9999 -0.1148691 -0.1019378 -0.1069136 -0.1561765 -0.1069385 -0.1065956 -0.08855966 -0.07797433 -0.05704887 -0.07570661 -0.04456899 -0.01937864 -0.1162715 0.01840992 -0.04493605 -0.06758776 -0.03905142 -0.01082908 -0.04026558 -0.02709814 -0.02254188 0.00845123 0.1631423 0.05264452 0.1360442 0.1236887 0.1196458 0.1164327 0.1306383 0.1263695 0.1338455 0.1365153 0.1416522 0.1694413 0.1445818 0.1412829 0.1185566 0.119579 0.1298269 0.1228972 0.155238 0.1305393 0.1426351 0.1081171 0.1136362 0.1238356 0.1087104 0.1317803 0.1251877 0.1389956 0.1353703 0.1008533 0.1109829 0.1192071 0.1008002 0.1124823 0.1240334 0.1440165 0.1815118 0.1504793 0.1374517 0.1418547 0.1523661 0.1604918 0.1576445 0.1383488 0.133934 0.1749212 0.1901833 0.1790668 0.1579832 0.1642522 0.1525712 0.1652052 0.168881 0.154938 0.1366459 0.1732912 0.1519445 0.1496332 0.1554036 0.1574605 0.1631792 0.1686064 0.1727499 0.168375 0.1829897 0.1903016 0.1932469 0.1724086 0.144152 0.1770066 0.1750378 0.1689626 0.1823281 0.1978063 0.2008044 0.1756144 0.2085403 0.1526128 0.1899124 0.1710153 0.1832183 0.1897662 0.1994257 0.1981182 0.2082712 0.2139085 0.2191263 0.2667002 0.2726653 0.2795649 0.2455743 0.2666608 0.2678816 0.2751624 0.2843274 0.2789863 0.3019123 0.2984889 0.3065623 0.3031704 0.2945506 0.2670119 0.3085955 0.3600798 0.3584469 0.3237754 0.3583478 0.3867339 0.3857963 0.3858884 0.4210273 0.4299171 0.4415257 0.4239943 0.4417772 0.4422357 0.4166171 0.4484417 0.4565021 0.4496102 0.4318534 0.4897507 0.4819579 0.4868086 0.4860701 0.5246371 0.5072014 0.5070736 0.4981557 0.4940134 0.5167459 0.5143701 0.5087225 0.5035371 0.5301905 0.4997402 0.5411696 0.5107867 0.5469506 0.5195729 0.5164949 0.4959038 0.4912107 0.551201 0.5591932 0.5825679 0.6050772 0.6654739 0.6881782 0.7052644 0.7211961 0.7405047 0.7698084 0.7815341 0.7961392 0.8027846 0.8342962 0.8471392 0.847207 0.8661222 0.8858368 0.9030932 0.8986354 0.9213618 0.9271237 0.9384949 0.9393439 0.9412476 0.9131371 0.9054902 0.9143925 0.9114138 0.9011573 0.9087176 0.9085258 0.8773432 0.8764049 0.8746579 0.8358702 0.8419111 0.8339376 0.8055348 0.827524 0.7922571 0.7843562 0.7558311 0.7349986 0.708543 0.7024867 0.6949781 0.6927712 0.6733439 0.6716387 0.6556098 0.6309962 0.6163059 0.6164482 0.5767683 0.6055192 0.6010717 0.5594744 0.5521979 0.5508678 0.5477216 0.5226833 0.5320561 0.5070938 0.4814453 0.4577869 0.4402397 0.466233 0.4455772 0.4254856 0.397151 0.4098123 0.4058307 0.4052036 0.4032206 0.3700224 0.3483969 0.3246194 0.3611248 0.3335782 0.3288094 0.3261308 0.3230352 0.3256697 0.3112152 0.2802677 0.2670759 0.2207295 0.2206681 0.2091483 0.1777174 0.1401137 0.1223521 0.1119187 0.05206979 0.0658336 -9999 -9999 -9999 -9999 -9999 -9999 -9999 -9999 -9999 -9999 -9999 -9999 -9999 -9999 -9999 -9999 -9999 -9999 -9999 -9999 -9999 -9999 -9999 -9999 -9999 -9999 -9999 -9999 -9999 -9999 -9999 -9999 -9999 -9999 -9999 -9999 -9999 -9999 -9999 -9999 -9999 -9999 -9999 -9999 -9999 -9999 -9999 -9999 -9999 -9999 -9999 -9999 -9999 -9999 -9999 -9999 -9999 -9999 -9999 -9999 -9999 -9999 -9999 -9999 -9999 -9999 -9999 -9999 -9999 -9999 -9999 -9999 -9999 -9999 -9999 -9999 -9999 -9999 -9999 -9999 -9999 -9999 -9999 -9999 -9999 -9999 -9999 -9999 -9999 -9999 -9999 -9999 -9999 -9999 -9999 -9999 -9999 -9999 -9999 -9999 -9999 
-9999 -9999 -9999 -9999 -9999 -9999 -9999 -9999 -9999 -9999 -9999 -9999 -9999 -9999 -9999 -9999 -9999 -9999 -9999 -9999 -9999 -9999 -9999 -9999 -9999 -9999 -9999 -9999 -9999 -9999 -9999 -9999 -9999 -9999 -9999 -9999 -9999 -9999 -9999 -9999 -9999 -9999 -9999 -9999 -9999 -9999 -9999 -9999 -9999 -9999 -9999 -9999 -9999 -9999 -9999 -9999 -9999 -9999 -9999 -9999 -9999 -9999 -9999 -9999 -9999 -9999 -9999 -9999 -9999 -9999 -9999 -9999 -9999 -9999 -9999 -9999 -9999 -9999 -9999 -9999 -9999 -9999 -9999 -9999 -9999 -9999 -9999 -9999 -9999 -9999 -9999 -9999 -9999 -9999 -9999 -9999 -9999 -9999 -9999 -9999 -9999 1.596006 1.601421 1.58648 1.5895 1.595068 1.600899 1.582609 1.626903 1.619582 1.578878 1.632446 1.593658 1.621532 1.600856 1.61772 1.588713 1.593776 1.595838 1.619405 1.568863 1.579081 1.571759 1.570955 1.574944 1.562572 1.574913 1.57586 1.572559 1.586343 1.52314 1.537305 1.52633 1.526137 1.530289 1.524877 1.516817 1.520647 1.523241 1.534402 1.53874 1.493434 1.488526 1.476889 1.472518 1.472257 1.471583 1.471464 1.475737 1.443514 1.488196 1.484772 1.458478 1.432984 1.435726 1.430493 1.4595 1.4821 1.472612 1.467618 1.464433 1.437595 1.46816 1.412821 1.416974 1.394226 1.40545 1.366987 1.377565 1.3643 1.347292 1.343712 1.299085 1.297404 1.283326 1.302259 1.286481 1.29739 1.280054 1.288311 1.273372 1.244465 1.23158 1.22596 1.210066 1.209823 1.205177 1.176498 1.174551 1.16807 1.166228 1.152538 1.114488 1.12327 1.116473 1.11859 1.11859 1.097824 1.116607 1.094268 1.090197 1.112903 1.112433 1.115144 1.101966 1.095057 1.098346 1.099095 1.108349 1.117034 1.121866 1.119496 1.142039 1.150211 1.192218 1.186899 1.180921 1.155438 1.147821 1.150599 1.222465 1.229373 1.213236 1.215188 1.202183 1.242592 1.219812 1.210097 1.210619 1.234578 1.248588 1.248913 1.240054 1.225433 1.225999 1.25789 1.23444 1.241372 1.245294 1.233714 1.204451 1.198713 1.195455 1.20041 1.174671 1.180878 1.174283 1.201596 1.204884 1.203892 1.161387 1.176101 1.177236 1.138876 1.136596 1.130749 1.124858 1.121912 1.115406 1.083556 1.080394 1.088305 1.116871 1.109646 1.094645 1.083417 1.081769 1.07158 1.059502 1.005083 1.025875 1.023378 1.000942 0.9761934 0.9802189 0.9705206 0.9671029 0.927235 -9999 -9999 -9999 -9999 -9999 -9999 -9999 -9999 -9999 -9999 -9999 -9999 -9999 -9999 -9999 -9999 -9999 -9999 -9999 -9999 -9999 -9999 -9999 -9999 -9999 -9999 0.2597194 0.2097404 0.1972961 -9999 -9999 -9999 0.1237622 -9999 -9999 -9999 -9999 -9999 -9999 -9999 -9999 -0.03718846 -0.06870181 -0.07051833 -0.09076653 -0.07169638 -0.04326836 -0.06775001 -0.03697123 -0.02295377 -0.008056845 0.01868962 -0.005581601 -0.081715 -0.04001372 -0.05936331 -0.03058205 -0.05463312 -0.0297185 -0.01730476 0.04629578 0.0263541 0.1612571 0.1496755 0.171885 0.1298593 0.1329951 0.1522095 0.1542112 0.1581045 0.1652746 0.1513283 0.1592305 0.1706348 0.1675706 0.1754508 0.1423432 0.1504017 0.1518352 0.1318671 0.1407124 0.1472751 0.1540145 0.1545786 0.1759689 0.1738769 0.1761103 0.1406687 0.1362585 0.1421884 0.1525401 0.1655485 0.1221945 0.1338156 0.127235 0.1446648 0.1313161 0.1504872 0.1521654 0.1659733 0.1608394 0.1517541 0.1538056 0.1558989 0.121915 0.1775277 0.1524054 0.1479607 0.1621626 0.1598316 0.1610944 0.1607144 0.1677174 0.1742968 0.1854895 0.1742311 0.1818923 0.1931246 0.1842966 0.197439 0.2004812 0.211241 0.1720325 0.1751722 0.1740461 0.1812663 0.1765465 0.1946976 0.2004718 0.2008514 0.1903601 0.1568642 0.1493849 0.1958793 0.184512 0.2057575 0.2055188 0.2130569 0.1754928 0.1801173 0.1949016 0.2294887 0.2014678 0.2088468 0.2149123 0.2272231 0.2328445 0.227483 0.2845831 0.2855747 0.3096603 0.3290208 0.3043043 0.3023686 0.2934668 0.2994715 0.2869222 0.2870555 0.3106643 0.3089821 0.3205096 0.3003226 0.3131491 0.3037392 0.3096089 0.3495755 0.3326235 0.3356398 0.3641413 0.3821482 0.3807929 0.3812674 0.424611 0.4324401 0.4471925 0.4468451 0.4487588 0.4571602 0.4449386 0.4470419 0.4623368 0.4663512 0.4081089 0.4977259 0.4960206 0.4926818 0.5045603 0.4943636 0.4862906 0.4921383 0.5090842 0.4949712 0.50336 0.5356214 0.5179345 0.551658 0.53328 0.5597706 0.5477109 0.5172217 0.5112696 0.5414486 0.5680217 0.5489301 0.5336773 0.5885517 0.5874417 0.5944314 0.6288782 0.6648876 0.7139769 0.7175971 0.7384039 0.7490228 0.7817169 0.8099373 0.8138747 0.85566 0.872349 0.8480211 0.8976002 0.8871687 0.8929408 0.8937365 0.9342932 0.9383762 0.9451219 0.9327521 0.9371797 0.942782 0.9421785 0.9431392 0.9081522 0.9042029 0.9206823 0.9147624 0.9071435 0.909163 0.8760776 0.8820232 0.8710381 0.8313801 0.805413 0.7937766 0.7522657 0.7932867 0.7774808 0.7414504 0.7437869 0.7346969 0.7267047 0.7274368 0.6795366 0.6704027 0.6625714 0.6533433 0.6541225 0.6212744 0.6131986 0.6004987 0.576885 0.5666432 0.563285 0.5583577 0.5422587 0.5201005 0.4937741 0.506258 0.4538961 0.4700829 0.4305419 0.4251239 0.4272745 0.4084182 0.3923196 0.3881356 0.3852806 0.342415 0.3525242 0.3889872 0.3448502 0.344007 0.3113557 0.3074942 0.3174275 0.3274155 0.324487 0.3137536 0.2752109 0.2650313 0.2759403 0.2341339 0.2506436 0.1956455 0.1929459 0.1449204 0.1202462 0.05637204 0.07265927 0.07546795 0.0305742 -9999 -9999 -9999 -9999 -9999 -9999 -9999 -9999 -9999 -9999 -9999 -9999 -9999 -9999 -9999 -9999 -9999 -9999 -9999 -9999 -9999 -9999 -9999 -9999 -9999 -9999 -9999 -9999 -9999 -9999 -9999 -9999 -9999 -9999 -9999 -9999 -9999 -9999 -9999 -9999 -9999 -9999 -9999 -9999 -9999 -9999 -9999 -9999 -9999 -9999 -9999 -9999 -9999 -9999 -9999 -9999 -9999 -9999 -9999 -9999 -9999 -9999 -9999 -9999 -9999 -9999 -9999 -9999 -9999 -9999 -9999 -9999 -9999 -9999 -9999 -9999 -9999 -9999 -9999 -9999 -9999 -9999 -9999 -9999 -9999 -9999 -9999 -9999 -9999 -9999 -9999 -9999 -9999 -9999 -9999 -9999 -9999 -9999 -9999 -9999 -9999 
-9999 -9999 -9999 -9999 -9999 -9999 -9999 -9999 -9999 -9999 -9999 -9999 -9999 -9999 -9999 -9999 -9999 -9999 -9999 -9999 -9999 -9999 -9999 -9999 -9999 -9999 -9999 -9999 -9999 -9999 -9999 -9999 -9999 -9999 -9999 -9999 -9999 -9999 -9999 -9999 -9999 -9999 -9999 -9999 -9999 -9999 -9999 -9999 -9999 -9999 -9999 -9999 -9999 -9999 -9999 -9999 -9999 -9999 -9999 -9999 -9999 -9999 -9999 -9999 -9999 -9999 -9999 -9999 -9999 -9999 -9999 -9999 -9999 -9999 -9999 -9999 -9999 -9999 -9999 -9999 -9999 -9999 -9999 -9999 -9999 -9999 -9999 -9999 -9999 -9999 -9999 -9999 -9999 -9999 -9999 -9999 -9999 -9999 -9999 -9999 1.633074 1.621137 1.624809 1.584683 1.590678 1.646936 1.628128 1.629708 1.629964 1.631828 1.622159 1.634492 1.623935 1.607868 1.628713 1.614037 1.618817 1.6208 1.620088 1.610724 1.604004 1.574491 1.575579 1.604065 1.55816 1.558525 1.556953 1.5754 1.586406 1.577716 1.525963 1.53189 1.532643 1.534813 1.522157 1.518366 1.528663 1.521446 1.522972 1.523943 1.533082 1.491917 1.49156 1.506772 1.480086 1.472221 1.465844 1.464741 1.481821 1.481463 1.461136 1.469032 1.489939 1.467812 1.470832 1.47154 1.467267 1.493656 1.493701 1.480112 1.479285 1.47563 1.475771 1.422713 1.422385 1.435612 1.427726 1.416027 1.378692 1.378409 1.349434 1.369869 1.378717 1.336527 1.30111 1.310387 1.305689 1.293271 1.285236 1.290825 1.277076 1.276889 1.228814 1.23087 1.244034 1.218828 1.216129 1.216315 1.218299 1.181224 1.174757 1.156009 1.156449 1.157913 1.167161 1.163349 1.119491 1.107698 1.113394 1.143019 1.097353 1.121237 1.111413 1.092754 1.113174 1.147841 1.142325 1.179617 1.157108 1.129833 1.12069 1.151732 1.165413 1.132355 1.15525 1.195217 1.211623 1.211486 1.208509 1.233557 1.184476 1.205506 1.230418 1.242624 1.245246 1.221647 1.245524 1.239886 1.210157 1.238082 1.248364 1.258153 1.254118 1.253448 1.225619 1.254395 1.253216 1.24819 1.234052 1.232636 1.229661 1.232326 1.230626 1.222104 1.250252 1.231922 1.233383 1.229991 1.229804 1.210791 1.186654 1.179183 1.168633 1.153324 1.141675 1.18698 1.182758 1.150092 1.156303 1.156114 1.138614 1.138189 1.130867 1.12154 1.116322 1.110194 1.081804 1.07273 1.063924 1.0591 1.051949 1.02524 1.013838 0.9835457 0.9973433 0.9678069 0.964813 -9999 -9999 -9999 -9999 -9999 -9999 -9999 -9999 -9999 -9999 0.7325873 -9999 -9999 -9999 -9999 -9999 -9999 -9999 -9999 -9999 -9999 -9999 -9999 -9999 -9999 -9999 -9999 -9999 0.2339476 0.2216557 -9999 -9999 -9999 -9999 -9999 -9999 -9999 -9999 -9999 -9999 -9999 -9999 -0.02826439 -0.03163955 -0.02594701 -0.05837889 -0.04335894 -0.03593842 -0.05762856 -0.02450676 -0.007518241 0.008621348 0.03141221 0.04648688 0.04399143 -0.04608379 -0.05614192 -0.02860198 -0.009454145 0.002997254 0.01894558 0.1096544 0.2031408 0.2135511 0.1734777 0.1732245 0.1819894 0.1903319 0.1763044 0.1904663 0.1922997 0.1843144 0.1588233 0.1718426 0.183561 0.186321 0.1799107 0.1943281 0.1980302 0.1909528 0.1697038 0.1649075 0.172081 0.1654335 0.1836223 0.1798045 0.175245 0.1438586 0.1570734 0.1564496 0.1594374 0.1786139 0.1610989 0.1815101 0.1770503 0.1819911 0.1868401 0.1612019 0.1659809 0.2047791 0.1795235 0.1824684 0.1775594 0.1751099 0.1834989 0.1873497 0.1932039 0.161359 0.1614529 0.1733927 0.1631356 0.1703483 0.1719593 0.1725774 0.1867988 0.2040029 0.2035262 0.2038355 0.2143894 0.1992651 0.224293 0.2098592 0.2224782 0.1749053 0.1758849 0.1850153 0.1738568 0.2353187 0.1911346 0.2447758 0.2292678 0.1958789 0.2031652 0.2191767 0.2473346 0.2163328 0.2489543 0.2194017 0.2343508 0.2258162 0.2319864 0.2295105 0.2427074 0.2473216 0.2526834 0.2566621 0.2787277 0.2869908 0.2859426 0.2915609 0.3246264 0.3493234 0.35243 0.3151831 0.327816 0.3132102 0.3100917 0.3037041 0.3411328 0.3556544 0.3457797 0.3164569 0.3495521 0.3668796 0.3786872 0.359024 0.3689091 0.3698536 0.3757667 0.3947858 0.3799939 0.4045108 0.403266 0.4318649 0.4575438 0.4503414 0.4581695 0.4483481 0.4670278 0.4650054 0.4775012 0.5007959 0.4774686 0.480387 0.5212956 0.5129055 0.5109283 0.5441259 0.5110262 0.5331963 0.5330552 0.5163747 0.5250428 0.5163617 0.5186739 0.532963 0.5520766 0.5493616 0.536149 0.5389198 0.5605786 0.5217507 0.5424119 0.539389 0.5639181 0.5780312 0.5732349 0.5952755 0.5985346 0.6424507 0.6699964 0.7083349 0.7394393 0.745149 0.7928891 0.8146503 0.802226 0.8651243 0.8597731 0.8455581 0.8906477 0.9118409 0.8987656 0.8991425 0.9368046 0.9211716 0.9505607 0.9233539 0.9271599 0.9219287 0.9325957 0.9328184 0.9458528 0.9325772 0.9137508 0.9440144 0.8989192 0.9019845 0.9054658 0.9130795 0.8682215 0.8668178 0.8653456 0.8318979 0.7832324 0.773216 0.7815657 0.7748641 0.77107 0.7261577 0.6940349 0.6805865 0.6917423 0.6819616 0.6687914 0.6660386 0.652255 0.6332276 0.6110999 0.6087507 0.6137639 0.5725814 0.5604724 0.5678594 0.5698891 0.54021 0.5183944 0.5052425 0.4564756 0.4645941 0.441749 0.4127421 0.4187566 0.4159379 0.41205 0.3739263 0.345716 0.3814532 0.3819158 0.3676953 0.3829114 0.343768 0.3436736 0.3430243 0.3136601 0.3053162 0.3173612 0.3155732 0.2869157 0.2549385 0.2347933 0.2561245 0.2411182 0.2230713 0.185895 0.1389794 0.1347827 0.1163743 0.1096876 0.04084425 0.03755013 0.02796689 -9999 -9999 -9999 -9999 -9999 -9999 -9999 -9999 -9999 -9999 -9999 -9999 -9999 -9999 -9999 -9999 -9999 -9999 -9999 -9999 -9999 -9999 -9999 -9999 -9999 -9999 -9999 -9999 -9999 -9999 -9999 -9999 -9999 -9999 -9999 -9999 -9999 -9999 -9999 -9999 -9999 -9999 -9999 -9999 -9999 -9999 -9999 -9999 -9999 -9999 -9999 -9999 -9999 -9999 -9999 -9999 -9999 -9999 -9999 -9999 -9999 -9999 -9999 -9999 -9999 -9999 -9999 -9999 -9999 -9999 -9999 -9999 -9999 -9999 -9999 -9999 -9999 -9999 -9999 -9999 -9999 -9999 -9999 -9999 -9999 -9999 -9999 -9999 -9999 -9999 -9999 -9999 -9999 -9999 -9999 -9999 -9999 -9999 -9999 -9999 -9999 
-9999 -9999 -9999 -9999 -9999 -9999 -9999 -9999 -9999 -9999 -9999 -9999 -9999 -9999 -9999 -9999 -9999 -9999 -9999 -9999 -9999 -9999 -9999 -9999 -9999 -9999 -9999 -9999 -9999 -9999 -9999 -9999 -9999 -9999 -9999 -9999 -9999 -9999 -9999 -9999 -9999 -9999 -9999 -9999 -9999 -9999 -9999 -9999 -9999 -9999 -9999 -9999 -9999 -9999 -9999 -9999 -9999 -9999 -9999 -9999 -9999 -9999 -9999 -9999 -9999 -9999 -9999 -9999 -9999 -9999 -9999 -9999 -9999 -9999 -9999 -9999 -9999 -9999 -9999 -9999 -9999 -9999 -9999 -9999 -9999 -9999 -9999 -9999 -9999 -9999 -9999 -9999 -9999 -9999 -9999 -9999 -9999 -9999 -9999 -9999 1.647511 1.63745 1.642148 1.639453 1.613928 1.661587 1.645232 1.644452 1.647515 1.653802 1.637012 1.648772 1.630849 1.634317 1.626634 1.618371 1.614964 1.609495 1.626679 1.57872 1.60173 1.605898 1.552755 1.559824 1.561904 1.581606 1.580472 1.570279 1.57328 1.577447 1.555798 1.531675 1.508068 1.538533 1.529188 1.522671 1.535688 1.523729 1.523632 1.533935 1.524531 1.497925 1.499998 1.503906 1.490943 1.493703 1.484383 1.470721 1.472466 1.486011 1.465496 1.492764 1.473585 1.4813 1.469647 1.471063 1.470735 1.492582 1.472213 1.483425 1.482545 1.455582 1.484676 1.477556 1.476139 1.47456 1.474355 1.467244 1.464053 1.467327 1.356559 1.367882 1.374728 1.35219 1.334496 1.331783 1.347408 1.333467 1.300291 1.288643 1.284286 1.27851 1.239453 1.245801 1.282127 1.231649 1.207691 1.203198 1.210059 1.180649 1.183142 1.177919 1.173718 1.169729 1.169497 1.164288 1.154358 1.116057 1.134476 1.133768 1.141812 1.128774 1.127432 1.113731 1.112712 1.13263 1.158839 1.161657 1.180731 1.196287 1.168445 1.201254 1.194877 1.171375 1.185407 1.184039 1.212465 1.226955 1.199657 1.242103 1.238756 1.244446 1.275596 1.246106 1.255843 1.247469 1.245093 1.269857 1.267073 1.252748 1.252748 1.280653 1.277326 1.279153 1.257254 1.264014 1.264052 1.263299 1.235106 1.25864 1.259207 1.260623 1.258156 1.25445 1.253154 1.252684 1.231616 1.229231 1.214475 1.208913 1.208771 1.177611 1.176008 1.181225 1.206117 1.199963 1.189594 1.186579 1.167609 1.171369 1.156237 1.143612 1.146789 1.143746 1.115978 1.110947 1.105968 1.102503 1.100095 1.073083 1.051115 1.050629 1.031991 0.9846003 0.9887487 1.019105 -9999 -9999 -9999 -9999 -9999 0.896056 0.8703675 0.8612193 0.8088999 0.8182422 0.7967197 0.7485346 0.7398185 0.7347502 -9999 -9999 -9999 -9999 -9999 -9999 -9999 -9999 -9999 -9999 -9999 -9999 -9999 -9999 -9999 0.2786903 -9999 -9999 -9999 -9999 -9999 -9999 -9999 -9999 -9999 -9999 -9999 -9999 -9999 -9999 -0.007240547 -0.02064968 -0.00324516 -0.04265294 -0.01783669 -0.0008116485 -0.008737693 0.01428969 0.03306033 0.04366004 0.06503974 0.04854717 -0.04426823 -0.045093 -0.02786101 -0.01865428 0.005959192 0.02944384 0.1801189 0.1858111 0.2103221 0.1737711 0.174421 0.1896728 0.19295 0.2137496 0.2101489 0.2053837 0.2068262 0.2098966 0.222863 0.196541 0.2039704 0.2086553 0.2102433 0.2237717 0.2169207 0.2129974 0.2229891 0.2078319 0.2155119 0.2007321 0.203388 0.194607 0.1975712 0.1950963 0.2027054 0.1816449 0.1823183 0.1831765 0.1992859 0.1666003 0.1923225 0.2108127 0.17455 0.2163747 0.2338447 0.2441702 0.191607 0.1971069 0.1984078 0.1936588 0.2141468 0.2104164 0.2106844 0.2138691 0.2207459 0.2238686 0.1875775 0.1868824 0.1999584 0.1894493 0.2107816 0.2110122 0.2183922 0.2347241 0.2097468 0.2232868 0.2285582 0.2285389 0.238628 0.2375292 0.2139965 0.2431719 0.2512511 0.2320106 0.2463776 0.2588578 0.2338773 0.2450268 0.2565181 0.2585228 0.265676 0.2250989 0.2226907 0.2272017 0.2224369 0.2435826 0.2387004 0.2417831 0.2460644 0.2699259 0.2727107 0.2682956 0.2801044 0.2937343 0.3236101 0.3387011 0.3611437 0.3721519 0.3476094 0.3432773 0.3489471 0.3490629 0.345836 0.3632983 0.3602728 0.3631341 0.3800481 0.3921736 0.3620725 0.3774045 0.3643138 0.3709948 0.3828406 0.3845437 0.402308 0.428345 0.426295 0.4476334 0.4650148 0.4630308 0.4727203 0.4885624 0.495639 0.5068001 0.4678553 0.4806651 0.5132111 0.4875613 0.5227102 0.5326079 0.5299584 0.5638431 0.5469297 0.5216329 0.5373479 0.5366355 0.5367258 0.5230684 0.5278493 0.5526602 0.5466781 0.5710268 0.5770362 0.550826 0.57222 0.5414069 0.5414485 0.5515106 0.5844698 0.5616698 0.5882648 0.6042554 0.6414742 0.6358618 0.6355329 0.7187816 0.750196 0.7411218 0.7513129 0.7959865 0.8210597 0.8263886 0.8654416 0.8656279 0.9125252 0.9009044 0.9319179 0.944632 0.9356579 0.9391505 0.9650165 0.9482493 0.9525158 0.9859979 0.9547369 0.9272417 0.9270099 0.9340466 0.9339079 0.9422748 0.927633 0.8966923 0.8900679 0.893377 0.9055409 0.8734339 0.8698547 0.8588247 0.8250329 0.8179532 0.8114944 0.7872289 0.7795314 0.7589764 0.7268826 0.6795411 0.6956965 0.7190757 0.6662087 0.6650621 0.6689941 0.6434968 0.6393741 0.6126808 0.6158025 0.604723 0.5542866 0.5538672 0.5587495 0.5480389 0.5111937 0.48796 0.4878784 0.4596153 0.4502715 0.4523112 0.4200844 0.4108473 0.3998458 0.3850633 0.3715613 0.3540374 0.335021 0.3678941 0.3341986 0.3689914 0.3368565 0.3363337 0.2897308 0.2543871 0.2699533 0.2722298 0.2687485 0.2818956 0.2785409 0.2344417 0.2232521 0.2355625 0.2128004 0.1255602 0.1367716 0.1064696 0.0938712 0.09091619 0.04465015 0.03085827 0.006021992 -9999 -9999 -9999 -9999 -9999 -9999 -9999 -9999 -9999 -9999 -9999 -9999 -9999 -9999 -9999 -9999 -9999 -9999 -9999 -9999 -9999 -9999 -9999 -9999 -9999 -9999 -9999 -9999 -9999 -9999 -9999 -9999 -9999 -9999 -9999 -9999 -9999 -9999 -9999 -9999 -9999 -9999 -9999 -9999 -9999 -9999 -9999 -9999 -9999 -9999 -9999 -9999 -9999 -9999 -9999 -9999 -9999 -9999 -9999 -9999 -9999 -9999 -9999 -9999 -9999 -9999 -9999 -9999 -9999 -9999 -9999 -9999 -9999 -9999 -9999 -9999 -9999 -9999 -9999 -9999 -9999 -9999 -9999 -9999 -9999 -9999 -9999 -9999 -9999 -9999 -9999 -9999 -9999 -9999 -9999 -9999 -9999 -9999 -9999 -9999 -9999 
-9999 -9999 -9999 -9999 -9999 -9999 -9999 -9999 -9999 -9999 -9999 -9999 -9999 -9999 -9999 -9999 -9999 -9999 -9999 -9999 -9999 -9999 -9999 -9999 -9999 -9999 -9999 -9999 -9999 -9999 -9999 -9999 -9999 -9999 -9999 -9999 -9999 -9999 -9999 -9999 -9999 -9999 -9999 -9999 -9999 -9999 -9999 -9999 -9999 -9999 -9999 -9999 -9999 -9999 -9999 -9999 -9999 -9999 -9999 -9999 -9999 -9999 -9999 -9999 -9999 -9999 -9999 -9999 -9999 -9999 -9999 -9999 -9999 -9999 -9999 -9999 -9999 -9999 -9999 -9999 -9999 -9999 -9999 -9999 -9999 -9999 -9999 -9999 -9999 -9999 -9999 -9999 -9999 -9999 -9999 -9999 -9999 -9999 -9999 -9999 1.665534 1.669077 1.695387 1.659586 1.659392 1.670928 1.694111 1.684614 1.671258 1.640862 1.66935 1.66038 1.625304 1.620617 1.614995 1.604611 1.606319 1.618757 1.618375 1.611409 1.602409 1.592186 1.554523 1.601142 1.603519 1.596515 1.619133 1.574826 1.568951 1.568992 1.536704 1.521403 1.515143 1.520049 1.520808 1.522255 1.528548 1.530888 1.537748 1.531431 1.489629 1.50357 1.501394 1.536752 1.481217 1.537975 1.489499 1.491766 1.531134 1.482733 1.476757 1.496608 1.475012 1.492794 1.473908 1.473908 1.469352 1.476361 1.489496 1.478752 1.486134 1.486134 1.495244 1.505892 1.481061 1.529687 1.476588 1.474038 1.474015 1.40345 1.358512 1.404811 1.357371 1.358047 1.3486 1.348271 1.330956 1.286169 1.316138 1.288126 1.275949 1.267867 1.284096 1.2669 1.268884 1.235842 1.228795 1.224947 1.20809 1.211606 1.181867 1.181967 1.186101 1.179666 1.171259 1.171622 1.168319 1.142155 1.11199 1.161512 1.151609 1.145081 1.156846 1.133231 1.131443 1.115238 1.143179 1.164791 1.16273 1.179501 1.195359 1.212566 1.213558 1.245013 1.234606 1.227458 1.200051 1.239177 1.259709 1.262772 1.258427 1.269224 1.275426 1.267099 1.268791 1.26964 1.250275 1.274092 1.281366 1.283244 1.275541 1.291626 1.291246 1.303474 1.284857 1.282829 1.260855 1.259394 1.28772 1.28687 1.27494 1.281516 1.296852 1.284086 1.276565 1.274382 1.271929 1.234625 1.235961 1.205679 1.22834 1.221124 1.22075 1.197627 1.195531 1.195688 1.208861 1.197877 1.19684 1.192806 1.187015 1.154418 1.152957 1.126963 1.142279 1.124637 1.135235 1.102428 1.096033 1.114616 1.076985 1.087355 1.081235 1.035624 1.029093 -9999 -9999 -9999 -9999 -9999 0.9695992 0.9096401 0.9277248 0.8834971 0.8420213 0.8240399 0.7816579 0.7825646 0.7608335 0.7202232 0.69606 0.691045 -9999 -9999 -9999 -9999 -9999 -9999 -9999 -9999 -9999 -9999 -9999 -9999 -9999 -9999 -9999 -9999 0.2506217 -9999 -9999 -9999 -9999 -9999 -9999 -9999 -9999 -9999 -9999 -9999 0.02862387 0.006048966 0.01458195 0.01730664 -0.009056279 0.002797002 0.02490154 0.03119926 0.06097921 0.04950128 0.07184403 0.09966528 -0.02455782 -0.01245768 0.01571569 0.00122606 0.07174949 0.08435073 0.1720626 0.1970953 0.1741183 0.1972821 0.1780786 0.2051583 0.1960332 0.2187437 0.2240083 0.2240698 0.217966 0.2123872 0.2166238 0.2296476 0.2357944 0.2386943 0.2477467 0.2229614 0.2253664 0.2211063 0.2171189 0.2293269 0.2378214 0.2130095 0.1943818 0.2045126 0.2032004 0.2003187 0.1934347 0.2196998 0.2114799 0.2090685 0.1975469 0.2115642 0.2090729 0.2120287 0.206084 0.2241761 0.2381485 0.2483831 0.2337634 0.2428119 0.2489531 0.2320473 0.2249583 0.2276434 0.2370986 0.232058 0.2359678 0.2565978 0.2319999 0.2397497 0.2399036 0.2164852 0.2285213 0.2346909 0.2482823 0.2807412 0.2849512 0.267969 0.25368 0.2412527 0.2567959 0.2878529 0.253485 0.2673058 0.2696432 0.2555765 0.2585518 0.2618724 0.2582377 0.2647094 0.2720345 0.2744876 0.2688717 0.2535917 0.235316 0.2559512 0.2296845 0.2448952 0.2551893 0.2565948 0.2427579 0.2574778 0.2808084 0.2911047 0.2979815 0.3403958 0.3416252 0.344093 0.3608463 0.3662787 0.3689348 0.3584415 0.3735266 0.3855801 0.3969477 0.373383 0.3552073 0.3742704 0.3924556 0.374277 0.3830549 0.3751661 0.3790349 0.3839729 0.4327051 0.4291791 0.4287781 0.4400927 0.445435 0.4970791 0.4931203 0.4995777 0.4738765 0.5086309 0.5105336 0.5198222 0.5144354 0.4928091 0.5272929 0.5182633 0.5149121 0.547227 0.5650674 0.5722577 0.5429367 0.5274729 0.550446 0.5619913 0.5452906 0.5434994 0.5313312 0.5698484 0.5625774 0.5733012 0.6114518 0.5898434 0.5848453 0.5669224 0.5496642 0.5564816 0.5619497 0.609145 0.6277395 0.6304782 0.6197888 0.6450292 0.6879597 0.7259412 0.7610244 0.7488958 0.8098539 0.8334112 0.8317196 0.8730584 0.8608435 0.8882695 0.8969574 0.9385874 0.9388344 0.9399677 0.9684967 0.9467808 0.9691567 0.9749756 0.9785387 0.9692588 0.9676005 0.952794 0.9572067 0.9305571 0.9286025 0.9401438 0.9344536 0.940785 0.8915358 0.8919604 0.9039521 0.9077481 0.8498073 0.8532486 0.8490843 0.8203312 0.8090121 0.8075117 0.8007042 0.7256143 0.718991 0.7144212 0.7193434 0.6808257 0.6677005 0.6689024 0.6655875 0.6424085 0.6153124 0.6468328 0.6049267 0.6040596 0.5853476 0.5555077 0.5534896 0.5314667 0.5084727 0.4767632 0.4843845 0.4713334 0.4459474 0.4328827 0.4529957 0.4146612 0.3960849 0.4056304 0.3648066 0.3599035 0.3557118 0.3220544 0.3273296 0.3196568 0.3175222 0.315305 0.2777772 0.2778706 0.2758344 0.2740772 0.2406744 0.2290816 0.2350902 0.2687496 0.2153116 0.2024456 0.2010135 0.1550186 0.1087507 0.1060697 0.09655082 0.08202223 0.02881846 0.01214999 0.002722084 -9999 -9999 -9999 -9999 -9999 -9999 -9999 -9999 -9999 -9999 -9999 -9999 -9999 -9999 -9999 -9999 -9999 -9999 -9999 -9999 -9999 -9999 -9999 -9999 -9999 -9999 -9999 -9999 -9999 -9999 -9999 -9999 -9999 -9999 -9999 -9999 -9999 -9999 -9999 -9999 -9999 -9999 -9999 -9999 -9999 -9999 -9999 -9999 -9999 -9999 -9999 -9999 -9999 -9999 -9999 -9999 -9999 -9999 -9999 -9999 -9999 -9999 -9999 -9999 -9999 -9999 -9999 -9999 -9999 -9999 -9999 -9999 -9999 -9999 -9999 -9999 -9999 -9999 -9999 -9999 -9999 -9999 -9999 -9999 -9999 -9999 -9999 -9999 -9999 -9999 -9999 -9999 -9999 -9999 -9999 -9999 -9999 -9999 -9999 -9999 -9999 
-9999 -9999 -9999 -9999 -9999 -9999 -9999 -9999 -9999 -9999 -9999 -9999 -9999 -9999 -9999 -9999 -9999 -9999 -9999 -9999 -9999 -9999 -9999 -9999 -9999 -9999 -9999 -9999 -9999 -9999 -9999 -9999 -9999 -9999 -9999 -9999 -9999 -9999 -9999 -9999 -9999 -9999 -9999 -9999 -9999 -9999 -9999 -9999 -9999 -9999 -9999 -9999 -9999 -9999 -9999 -9999 -9999 -9999 -9999 -9999 -9999 -9999 -9999 -9999 -9999 -9999 -9999 -9999 -9999 -9999 -9999 -9999 -9999 -9999 -9999 -9999 -9999 -9999 -9999 -9999 -9999 -9999 -9999 -9999 -9999 -9999 -9999 -9999 -9999 -9999 -9999 -9999 -9999 -9999 -9999 -9999 -9999 -9999 -9999 -9999 1.705271 1.665135 1.689504 1.687573 1.692122 1.694032 1.696229 1.684614 1.689229 1.677847 1.664234 1.67258 1.671923 1.62425 1.613244 1.617576 1.607663 1.616862 1.615818 1.611797 1.617008 1.603894 1.61048 1.570467 1.603907 1.561547 1.577014 1.566397 1.569156 1.573727 1.547369 1.557999 1.516451 1.52518 1.508722 1.508155 1.521541 1.53352 1.540567 1.543079 1.522013 1.540997 1.497474 1.511902 1.488905 1.489233 1.521143 1.549291 1.55375 1.470536 1.487453 1.505584 1.486444 1.473011 1.498989 1.495355 1.493683 1.491532 1.472221 1.478273 1.482681 1.500779 1.484098 1.484858 1.490823 1.516362 1.528927 1.528032 1.474604 1.418593 1.461311 1.401277 1.388788 1.356542 1.37437 1.355973 1.347563 1.325934 1.342453 1.346951 1.292537 1.290788 1.269021 1.272341 1.27567 1.277971 1.238885 1.236243 1.224924 1.225115 1.210382 1.192246 1.198218 1.194008 1.192086 1.188422 1.145562 1.1545 1.206669 1.204475 1.174832 1.159613 1.173329 1.163474 1.17501 1.172692 1.155607 1.164791 1.14979 1.184862 1.177181 1.235712 1.220931 1.249468 1.250377 1.262285 1.241626 1.230323 1.256774 1.26871 1.292929 1.293875 1.283493 1.289167 1.314781 1.311397 1.296178 1.303545 1.291905 1.32281 1.318724 1.305689 1.293192 1.306919 1.302327 1.300051 1.326062 1.295843 1.290319 1.292309 1.291038 1.292596 1.301728 1.276385 1.28627 1.300827 1.290937 1.262871 1.223272 1.259174 1.256982 1.236544 1.257951 1.246511 1.23799 1.25027 1.238462 1.229598 1.203016 1.227355 1.182645 1.163614 1.17008 1.152571 1.160721 1.144258 1.142513 1.130746 1.130134 1.134124 1.097924 1.088572 1.09351 1.080947 1.059025 -9999 -9999 -9999 -9999 0.9784792 0.9740138 0.9468576 0.9327061 0.9277698 0.8742977 0.8661591 0.8390192 0.7805855 0.7752243 0.7570872 0.7008857 0.7003404 0.6814932 -9999 -9999 -9999 -9999 -9999 -9999 -9999 -9999 -9999 -9999 -9999 -9999 -9999 -9999 0.2693275 0.2458817 -9999 -9999 -9999 -9999 -9999 -9999 -9999 -9999 -9999 -9999 -9999 0.0369908 0.01747187 0.02809926 0.04065054 0.03361685 0.05846792 0.04109079 0.05845108 0.08508909 0.1111831 0.1057815 0.109367 0.05887559 0.08798872 0.07204565 0.09893206 0.1716741 0.1663607 0.2088248 0.2129296 0.2177627 0.2221403 0.2322813 0.2448957 0.2644856 0.2267203 0.2384257 0.2292749 0.2415009 0.2692028 0.2470345 0.2560344 0.2496913 0.2550975 0.2590244 0.2357324 0.2279609 0.2372036 0.2377909 0.2281846 0.2511743 0.2445019 0.2110836 0.206405 0.2271271 0.2303735 0.194019 0.2426792 0.2397551 0.2025843 0.2134407 0.219374 0.2121871 0.225741 0.1950853 0.2456677 0.2349637 0.2480917 0.2508752 0.2688929 0.258959 0.2694955 0.2847437 0.2696986 0.2397296 0.2815921 0.2801955 0.2882398 0.2920507 0.2560385 0.2759577 0.2721872 0.2801077 0.2799102 0.2826526 0.2910659 0.2822232 0.2725414 0.2775367 0.2545178 0.2905586 0.2909699 0.3094275 0.2772092 0.2813355 0.2804897 0.2562855 0.2659359 0.2719341 0.2705631 0.2833099 0.2877328 0.2659417 0.2868376 0.288627 0.2850198 0.2931268 0.2565783 0.2687947 0.2577121 0.2814945 0.330294 0.301858 0.3521689 0.3368707 0.3521397 0.366053 0.364827 0.37018 0.4151031 0.412322 0.4209878 0.4113646 0.4017172 0.3995607 0.3857147 0.4089922 0.4300039 0.4145943 0.4225651 0.3830411 0.3930354 0.3993957 0.4262081 0.4391567 0.4502451 0.4788598 0.5122703 0.4611394 0.4719114 0.5052412 0.4811989 0.4732748 0.5207805 0.5202661 0.5338354 0.5381253 0.5407147 0.5376263 0.4970656 0.5370517 0.5597988 0.5760683 0.5652002 0.5813256 0.5369463 0.554162 0.5788338 0.5797373 0.5875422 0.5895313 0.574415 0.5661409 0.5834789 0.6209027 0.6036714 0.6022058 0.5575066 0.5425311 0.5837477 0.6054293 0.6243845 0.6144202 0.635612 0.6629094 0.6583964 0.6929801 0.7369918 0.7579318 0.7675681 0.8082971 0.8290004 0.877171 0.8722001 0.8910405 0.8956127 0.9470316 0.9335852 0.9581135 0.9638855 0.9744604 0.974456 0.9705014 0.9698326 0.9819205 1.015799 0.9711514 0.9618837 0.9465621 0.9236898 0.9351863 0.9305101 0.9145447 0.9204629 0.8811213 0.8789989 0.8983214 0.8491005 0.8497727 0.8421701 0.8513257 0.8110138 0.8008965 0.8044401 0.7524679 0.7478235 0.7371928 0.7169273 0.6782229 0.6598583 0.6621682 0.649303 0.6542718 0.65392 0.637885 0.6035856 0.6004687 0.5878921 0.583506 0.5328676 0.5352132 0.4947647 0.494819 0.4621738 0.4868569 0.4661218 0.4685177 0.4282475 0.4012365 0.389877 0.3964435 0.3941433 0.3577112 0.3229772 0.3320344 0.3392809 0.3332909 0.3110363 0.2816972 0.2675529 0.2682624 0.3014813 0.2677964 0.2651975 0.2200983 0.2273278 0.2266126 0.2272419 0.2043299 0.2130553 0.1737434 0.1479121 0.1212365 0.08449003 0.08414488 0.07417942 0.06424466 0.01276577 -0.02601996 -0.03213001 -9999 -9999 -9999 -9999 -9999 -9999 -9999 -9999 -9999 -9999 -9999 -9999 -9999 -9999 -9999 -9999 -9999 -9999 -9999 -9999 -9999 -9999 -9999 -9999 -9999 -9999 -9999 -9999 -9999 -9999 -9999 -9999 -9999 -9999 -9999 -9999 -9999 -9999 -9999 -9999 -9999 -9999 -9999 -9999 -9999 -9999 -9999 -9999 -9999 -9999 -9999 -9999 -9999 -9999 -9999 -9999 -9999 -9999 -9999 -9999 -9999 -9999 -9999 -9999 -9999 -9999 -9999 -9999 -9999 -9999 -9999 -9999 -9999 -9999 -9999 -9999 -9999 -9999 -9999 -9999 -9999 -9999 -9999 -9999 -9999 -9999 -9999 -9999 -9999 -9999 -9999 -9999 -9999 -9999 -9999 -9999 -9999 -9999 -9999 -9999 
-9999 -9999 -9999 -9999 -9999 -9999 -9999 -9999 -9999 -9999 -9999 -9999 -9999 -9999 -9999 -9999 -9999 -9999 -9999 -9999 -9999 -9999 -9999 -9999 -9999 -9999 -9999 -9999 -9999 -9999 -9999 -9999 -9999 -9999 -9999 -9999 -9999 -9999 -9999 -9999 -9999 -9999 -9999 -9999 -9999 -9999 -9999 -9999 -9999 -9999 -9999 -9999 -9999 -9999 -9999 -9999 -9999 -9999 -9999 -9999 -9999 -9999 -9999 -9999 -9999 -9999 -9999 -9999 -9999 -9999 -9999 -9999 -9999 -9999 -9999 -9999 -9999 -9999 -9999 -9999 -9999 -9999 -9999 -9999 -9999 -9999 -9999 -9999 -9999 -9999 -9999 -9999 -9999 -9999 -9999 -9999 -9999 -9999 -9999 -9999 1.692927 1.683131 1.689386 1.691175 1.692332 1.681916 1.687143 1.690542 1.69163 1.697246 1.698849 1.704547 1.671259 1.673532 1.652833 1.648122 1.651227 1.665707 1.619159 1.603962 1.606767 1.613761 1.609341 1.571524 1.569842 1.566778 1.566444 1.569977 1.57044 1.575965 1.575904 1.558018 1.538412 1.531566 1.524714 1.538869 1.548152 1.519929 1.520234 1.533805 1.535563 1.527168 1.519323 1.496868 1.496471 1.47866 1.506196 1.508462 1.49225 1.525109 1.474055 1.491469 1.466505 1.498448 1.480731 1.507276 1.507797 1.535042 1.485068 1.48189 1.485375 1.487408 1.532617 1.534974 1.489137 1.525211 1.528534 1.532276 1.508295 1.514758 1.47838 1.406557 1.408024 1.406279 1.440458 1.434577 1.402941 1.350783 1.350805 1.350035 1.342929 1.28606 1.291061 1.280195 1.28884 1.277989 1.27529 1.248169 1.2382 1.231019 1.229359 1.207747 1.209994 1.202562 1.213284 1.218441 1.173989 1.173467 1.146019 1.167014 1.18629 1.19132 1.200807 1.209435 1.182845 1.196208 1.193236 1.253514 1.223149 1.204323 1.198664 1.204744 1.242936 1.269489 1.253317 1.285321 1.282606 1.283596 1.265052 1.270881 1.297461 1.301316 1.28864 1.290399 1.316036 1.312472 1.308244 1.31856 1.31941 1.333339 1.32935 1.326023 1.30408 1.302335 1.299882 1.325297 1.324402 1.332639 1.297684 1.325451 1.309383 1.318672 1.280498 1.302911 1.303114 1.295498 1.295267 1.295717 1.292698 1.261873 1.293584 1.289694 1.277719 1.245211 1.244555 1.267782 1.224264 1.245473 1.238072 1.227792 1.220269 1.206131 1.210241 1.198833 1.186298 1.177366 1.16725 1.165208 1.145257 1.142238 1.148034 1.11527 1.112373 1.107597 1.06429 -9999 -9999 -9999 1.039976 1.009444 0.9902538 0.9758554 0.9602872 0.9193215 0.9175112 0.895267 0.8711686 0.8502507 0.7919605 0.7695723 0.7573453 0.7016113 0.7000993 0.68818 -9999 -9999 -9999 -9999 -9999 -9999 -9999 -9999 -9999 -9999 -9999 -9999 0.2819794 0.2921389 0.2681887 -9999 -9999 -9999 -9999 -9999 -9999 -9999 -9999 -9999 -9999 -9999 0.05423439 0.05137923 0.07356542 0.08078947 0.05616177 0.06380205 0.09744636 0.101382 0.09826362 0.116754 0.1283558 0.1491654 0.1735803 0.1482998 0.1592891 0.2025344 0.233853 0.1739807 0.2065146 0.2172786 0.2461578 0.2383214 0.2501392 0.2526184 0.2632498 0.26952 0.2705208 0.2810322 0.2849367 0.2406381 0.2505207 0.2630862 0.2548259 0.2649952 0.2625138 0.2432343 0.2304021 0.2415059 0.2460169 0.2455404 0.2526319 0.2579919 0.2313063 0.2519099 0.2404419 0.2394182 0.2409276 0.2474977 0.2265144 0.2602432 0.2477529 0.2341278 0.2464126 0.2306889 0.2380915 0.2481539 0.2498522 0.2579764 0.2714103 0.2712175 0.2479 0.2799383 0.2856812 0.2812688 0.2828503 0.2891856 0.2959521 0.2644028 0.3065243 0.3070948 0.308704 0.2791758 0.2919151 0.2913904 0.2990425 0.3027516 0.2996579 0.2950445 0.291861 0.2641281 0.2696708 0.2642513 0.3135802 0.2795353 0.2910394 0.291859 0.2675953 0.2843006 0.2745727 0.2787403 0.283845 0.2999152 0.2980331 0.2922805 0.304424 0.2980463 0.2895324 0.2655317 0.2642972 0.3052378 0.3264464 0.3333831 0.3295278 0.3362728 0.3575512 0.3597443 0.3656603 0.3979388 0.4122321 0.4264113 0.4163489 0.4222101 0.4181132 0.4185458 0.4294932 0.4090014 0.4056922 0.4284277 0.4224507 0.4264441 0.4409954 0.4228447 0.4667907 0.4715003 0.4570357 0.4826628 0.4893374 0.4973392 0.4963649 0.5066566 0.5214832 0.4812593 0.5193928 0.5426328 0.5340829 0.5874799 0.5462554 0.5419161 0.548054 0.5466633 0.5431634 0.5892974 0.5907671 0.5906802 0.569545 0.5753108 0.5778938 0.5886561 0.5814077 0.6092535 0.6023884 0.5812353 0.6241035 0.6043165 0.6370656 0.6261533 0.6311915 0.6264754 0.5974444 0.6239561 0.6583156 0.6270105 0.6529797 0.6665665 0.6712246 0.6720335 0.700087 0.7355658 0.7836421 0.8106274 0.7953402 0.841093 0.8774811 0.8694678 0.9119913 0.9454289 0.9627019 0.9432234 0.9679232 0.9900736 1.02052 1.026333 0.9643795 0.9907966 0.9856464 1.005364 0.9687133 0.9694569 0.9722708 0.9559889 0.9334201 0.9398054 0.9293941 0.9231969 0.8813763 0.8830981 0.8917218 0.8879418 0.8537638 0.8310101 0.8323727 0.7941419 0.7909623 0.791589 0.7610044 0.7387404 0.7476664 0.7047062 0.6954956 0.6887723 0.6540812 0.6418666 0.6455645 0.6360664 0.6172286 0.5845841 0.572643 0.580045 0.5314386 0.5338131 0.5240455 0.4948098 0.4899232 0.4747963 0.4375304 0.463032 0.458201 0.4364169 0.4318147 0.3933547 0.3830569 0.3817973 0.3440419 0.3426298 0.3132832 0.2970248 0.3002157 0.2960081 0.2693226 0.2280873 0.2095618 0.223289 0.2502558 0.246527 0.2097626 0.1909011 0.2030944 0.1595023 0.1427369 0.1541295 0.1303666 0.09491613 0.08947582 0.1066333 0.07410987 0.05809021 0.03340275 -0.0111004 -0.05929621 -0.07050756 -9999 -9999 -9999 -9999 -9999 -9999 -9999 -9999 -9999 -9999 -9999 -9999 -9999 -9999 -9999 -9999 -9999 -9999 -9999 -9999 -9999 -9999 -9999 -9999 -9999 -9999 -9999 -9999 -9999 -9999 -9999 -9999 -9999 -9999 -9999 -9999 -9999 -9999 -9999 -9999 -9999 -9999 -9999 -9999 -9999 -9999 -9999 -9999 -9999 -9999 -9999 -9999 -9999 -9999 -9999 -9999 -9999 -9999 -9999 -9999 -9999 -9999 -9999 -9999 -9999 -9999 -9999 -9999 -9999 -9999 -9999 -9999 -9999 -9999 -9999 -9999 -9999 -9999 -9999 -9999 -9999 -9999 -9999 -9999 -9999 -9999 -9999 -9999 -9999 -9999 -9999 -9999 -9999 -9999 -9999 -9999 -9999 -9999 -9999 -9999 
-9999 -9999 -9999 -9999 -9999 -9999 -9999 -9999 -9999 -9999 -9999 -9999 -9999 -9999 -9999 -9999 -9999 -9999 -9999 -9999 -9999 -9999 -9999 -9999 -9999 -9999 -9999 -9999 -9999 -9999 -9999 -9999 -9999 -9999 -9999 -9999 -9999 -9999 -9999 -9999 -9999 -9999 -9999 -9999 -9999 -9999 -9999 -9999 -9999 -9999 -9999 -9999 -9999 -9999 -9999 -9999 -9999 -9999 -9999 -9999 -9999 -9999 -9999 -9999 -9999 -9999 -9999 -9999 -9999 -9999 -9999 -9999 -9999 -9999 -9999 -9999 -9999 -9999 -9999 -9999 -9999 -9999 -9999 -9999 -9999 -9999 -9999 -9999 -9999 -9999 -9999 -9999 -9999 -9999 -9999 -9999 -9999 -9999 -9999 1.698399 1.697001 1.69143 1.680038 1.689132 1.6892 1.66274 1.706844 1.692607 1.702327 1.699381 1.732634 1.695286 1.722838 1.694501 1.716374 1.674862 1.654785 1.657358 1.63963 1.604254 1.611636 1.61658 1.600793 1.595875 1.596946 1.577479 1.59877 1.572028 1.57553 1.569254 1.56701 1.586276 1.584808 1.56015 1.528404 1.523131 1.536136 1.539393 1.52278 1.528251 1.528862 1.530394 1.545001 1.494246 1.494722 1.48469 1.485162 1.495965 1.49372 1.520969 1.506811 1.495541 1.495825 1.528261 1.514432 1.52792 1.516338 1.538144 1.518863 1.541062 1.540779 1.541912 1.532837 1.49268 1.511134 1.526838 1.523939 1.53046 1.52522 1.523048 1.469643 1.451484 1.453005 1.424327 1.415572 1.401814 1.38875 1.387378 1.36151 1.353562 1.347577 1.329073 1.31185 1.284446 1.342597 1.279845 1.274313 1.330144 1.253122 1.24124 1.228477 1.215514 1.189678 1.185584 1.1869 1.190405 1.178794 1.163628 1.135374 1.174962 1.206282 1.173285 1.177032 1.201666 1.223229 1.16836 1.213707 1.213022 1.266359 1.238682 1.25208 1.271418 1.26889 1.279057 1.279287 1.289249 1.276865 1.284081 1.324832 1.291569 1.298307 1.305545 1.300564 1.293076 1.316521 1.328643 1.313098 1.348425 1.348887 1.33656 1.33486 1.319261 1.329837 1.330861 1.331711 1.32834 1.36155 1.343105 1.315191 1.32111 1.318583 1.343139 1.312985 1.332933 1.331427 1.300072 1.302861 1.325646 1.324848 1.321815 1.294868 1.285014 1.280793 1.27479 1.271733 1.299047 1.278864 1.260792 1.263192 1.255387 1.219703 1.21678 1.214924 1.205472 1.201937 1.201184 1.185922 1.197569 1.173993 1.178663 1.156746 1.16005 1.116673 1.156887 1.101959 -9999 -9999 -9999 1.048631 1.041743 1.013552 0.9943501 0.9633918 0.9617788 0.9468734 0.9364437 0.8973097 0.8329043 0.8345216 0.7958249 0.7857427 0.7493801 0.7355344 0.6910354 0.69806 -9999 -9999 -9999 -9999 -9999 -9999 -9999 -9999 -9999 -9999 -9999 -9999 0.3003288 -9999 -9999 -9999 -9999 -9999 -9999 -9999 -9999 -9999 -9999 -9999 0.1160135 0.1057543 0.1098264 0.07937356 0.09395939 0.08455499 0.07840563 0.09524991 0.1177283 0.1333658 0.1581994 0.1333932 0.1608167 0.1731195 0.1026354 0.2085915 0.1131498 0.2191709 0.1989956 0.2441722 0.268663 0.2765531 0.2437166 0.2541974 0.2524065 0.2561715 0.2827395 0.2920981 0.2833519 0.2974723 0.3061908 0.2801303 0.2873407 0.2993745 0.2849149 0.2866289 0.3034256 0.277336 0.2658242 0.2995358 0.3180622 0.3097852 0.3216675 0.2734046 0.2613392 0.2523867 0.2406375 0.2657765 0.2580572 0.2832407 0.2718001 0.2803705 0.249929 0.2509981 0.2633252 0.2391281 0.2670106 0.2813592 0.2784114 0.2836306 0.272941 0.2910615 0.3001958 0.2968245 0.3078353 0.3067974 0.3118689 0.311467 0.308818 0.3263226 0.3196154 0.3405565 0.3342738 0.3338488 0.3239778 0.333973 0.305998 0.2973602 0.3073011 0.2987663 0.3069262 0.3161377 0.3161125 0.3187563 0.3187823 0.318737 0.3140849 0.3379174 0.2928698 0.2957122 0.2886872 0.3041084 0.2953828 0.3066115 0.3121715 0.3074327 0.2981724 0.301915 0.2683085 0.3048586 0.3086093 0.3173108 0.3285612 0.3398168 0.3565556 0.3766623 0.3682242 0.3981254 0.4265982 0.4129382 0.4302398 0.4280233 0.4285271 0.4250074 0.4352066 0.4452803 0.4841155 0.4708729 0.4237777 0.4854953 0.4844445 0.4461582 0.4793463 0.492532 0.4809104 0.5008286 0.5002136 0.5014677 0.5027668 0.5250177 0.5250955 0.5206211 0.5645841 0.5617079 0.5789434 0.5871381 0.5795742 0.5923412 0.6023676 0.5928655 0.6002001 0.5995816 0.6062539 0.6039571 0.5932184 0.5835559 0.6170235 0.5915469 0.60144 0.6310192 0.6216394 0.6072386 0.6333441 0.6343914 0.6207449 0.6106035 0.62483 0.6639364 0.6457208 0.6552532 0.6623796 0.6613666 0.6507888 0.6582865 0.6954829 0.6840998 0.7219496 0.7444507 0.7407644 0.8114992 0.8062072 0.8399273 0.8478643 0.8785409 0.9008926 0.9109444 0.9578295 0.9684756 0.9687443 0.9864574 0.9792135 1.009989 1.005635 0.9924402 0.9983851 0.9940263 1.002067 0.9708114 0.971746 0.9504849 0.9476289 0.9394203 0.9285069 0.9271584 0.9152939 0.8649832 0.8650884 0.8819556 0.8678554 0.8352877 0.8345074 0.8144006 0.7901849 0.7786974 0.7780509 0.7794482 0.7340536 0.7348055 0.7385321 0.6970845 0.6773968 0.6500683 0.6346585 0.6454369 0.6249068 0.5902864 0.580949 0.5820429 0.5820718 0.5297331 0.5381772 0.5238007 0.4881769 0.450392 0.4725829 0.4779881 0.4263485 0.4345558 0.4041609 0.407531 0.3697639 0.3380145 0.334335 0.3339702 0.328997 0.292839 0.2830607 0.2568736 0.2483084 0.2490623 0.2520071 0.2040308 0.2250947 0.2060144 0.1841974 0.156963 0.1459704 0.1451268 0.09306635 0.09184307 0.09053513 0.07661678 0.07473865 0.03161393 0.05586834 0.03897323 0.008385938 -0.01796694 -0.0116286 -0.07031797 -0.08270753 -9999 -9999 -9999 -9999 -9999 -9999 -9999 -9999 -9999 -9999 -9999 -9999 -9999 -9999 -9999 -9999 -9999 -9999 -9999 -9999 -9999 -9999 -9999 -9999 -9999 -9999 -9999 -9999 -9999 -9999 -9999 -9999 -9999 -9999 -9999 -9999 -9999 -9999 -9999 -9999 -9999 -9999 -9999 -9999 -9999 -9999 -9999 -9999 -9999 -9999 -9999 -9999 -9999 -9999 -9999 -9999 -9999 -9999 -9999 -9999 -9999 -9999 -9999 -9999 -9999 -9999 -9999 -9999 -9999 -9999 -9999 -9999 -9999 -9999 -9999 -9999 -9999 -9999 -9999 -9999 -9999 -9999 -9999 -9999 -9999 -9999 -9999 -9999 -9999 -9999 -9999 -9999 -9999 -9999 -9999 -9999 -9999 -9999 -9999 -9999 
-9999 -9999 -9999 -9999 -9999 -9999 -9999 -9999 -9999 -9999 -9999 -9999 -9999 -9999 -9999 -9999 -9999 -9999 -9999 -9999 -9999 -9999 -9999 -9999 -9999 -9999 -9999 -9999 -9999 -9999 -9999 -9999 -9999 -9999 -9999 -9999 -9999 -9999 -9999 -9999 -9999 -9999 -9999 -9999 -9999 -9999 -9999 -9999 -9999 -9999 -9999 -9999 -9999 -9999 -9999 -9999 -9999 -9999 -9999 -9999 -9999 -9999 -9999 -9999 -9999 -9999 -9999 -9999 -9999 -9999 -9999 -9999 -9999 -9999 -9999 -9999 -9999 -9999 -9999 -9999 -9999 -9999 -9999 -9999 -9999 -9999 -9999 -9999 -9999 -9999 -9999 -9999 -9999 -9999 -9999 -9999 -9999 -9999 -9999 1.692365 1.698956 1.70563 1.716124 1.704843 1.696314 1.682518 1.69093 1.699564 1.699512 1.693361 1.71146 1.736799 1.721963 1.714786 1.715622 1.678435 1.657568 1.660884 1.641296 1.608186 1.616933 1.619593 1.589435 1.616212 1.59306 1.569169 1.569928 1.568196 1.575943 1.577586 1.557676 1.574573 1.576407 1.566837 1.572467 1.533326 1.537241 1.520395 1.525883 1.529416 1.557444 1.491952 1.521327 1.49658 1.528725 1.486928 1.52468 1.495592 1.494507 1.502918 1.518064 1.515962 1.526413 1.525943 1.527643 1.527564 1.530441 1.534389 1.544958 1.545428 1.54387 1.570069 1.541391 1.528185 1.538237 1.534323 1.544467 1.537584 1.533646 1.531329 1.531612 1.509974 1.499388 1.490999 1.44913 1.428534 1.390512 1.454106 1.434192 1.393298 1.383538 1.378352 1.353722 1.305302 1.366944 1.284244 1.318658 1.355002 1.284971 1.278455 1.27961 1.253567 1.211841 1.224902 1.194479 1.207607 1.199095 1.1804 1.173443 1.163902 1.19958 1.193769 1.172362 1.232868 1.214443 1.203831 1.228758 1.204212 1.221197 1.281279 1.265659 1.281668 1.274705 1.271707 1.311376 1.282713 1.313782 1.306877 1.336095 1.333896 1.305652 1.361061 1.341383 1.33664 1.305757 1.321698 1.36041 1.358747 1.351624 1.34447 1.346759 1.326008 1.36383 1.345502 1.355331 1.344265 1.377154 1.354144 1.336664 1.328993 1.328476 1.326589 1.352673 1.337988 1.322453 1.348244 1.321372 1.320951 1.346396 1.332876 1.340688 1.28889 1.310635 1.297212 1.276352 1.273273 1.270395 1.268741 1.276145 1.28437 1.279377 1.244571 1.270655 1.239322 1.23034 1.223199 1.220552 1.189101 1.166313 1.169223 1.210549 1.169891 1.140242 1.145625 1.150487 1.119314 -9999 -9999 -9999 1.029177 1.056903 0.9966337 0.9943672 0.9667181 0.9406435 0.9388446 0.936623 0.9092347 0.8782977 0.8125263 0.7966685 0.7829942 0.7634001 0.7128709 0.7079419 -9999 -9999 -9999 -9999 -9999 -9999 -9999 -9999 -9999 -9999 -9999 -9999 -9999 -9999 -9999 -9999 -9999 -9999 -9999 -9999 -9999 -9999 -9999 -9999 0.1294682 0.1283473 0.1372018 0.1293273 0.104864 0.1254787 0.1346166 0.136288 0.1174915 0.1465422 0.1646757 0.1801094 0.2120329 0.1831451 0.180957 0.2309709 0.2085956 0.2192155 0.2370851 0.2502514 0.2685357 0.2790172 0.2814064 0.295017 0.2712722 0.2615426 0.2719785 0.2909563 0.3112854 0.3075332 0.3285767 0.3112834 0.3198908 0.3183754 0.2829408 0.3381594 0.3010326 0.3125049 0.3323999 0.3335398 0.3338946 0.3385674 0.2874674 0.291641 0.3036145 0.302546 0.3151202 0.3102332 0.2744315 0.2817505 0.287926 0.3052996 0.3093685 0.2679731 0.2796779 0.2642953 0.2678939 0.2869232 0.3240104 0.3252856 0.3276653 0.2991108 0.3009046 0.3126556 0.316556 0.3223958 0.3134835 0.3175918 0.2872543 0.3423236 0.3393355 0.352354 0.3535425 0.3494805 0.3449033 0.3487475 0.3244853 0.3175727 0.308492 0.3249739 0.318823 0.3309302 0.3326452 0.3257159 0.3334555 0.3364563 0.3394544 0.3513097 0.3027415 0.3617232 0.3012466 0.3065501 0.3087083 0.30264 0.3173249 0.325863 0.3069283 0.3160026 0.3264978 0.3225888 0.31987 0.3322027 0.344647 0.3542664 0.3691532 0.3985724 0.4256046 0.4145659 0.4218282 0.4269067 0.4471491 0.4542869 0.4335164 0.4449933 0.4783022 0.4493853 0.4731695 0.4731974 0.4845594 0.4735549 0.4863182 0.4835472 0.4939279 0.5008033 0.4967353 0.5029422 0.499363 0.5035558 0.5486008 0.5238981 0.5317665 0.5684594 0.5698771 0.5687066 0.5864822 0.5885782 0.5880317 0.5850971 0.5904204 0.6236775 0.6082791 0.6197546 0.6243505 0.6257365 0.6090873 0.6124437 0.6624752 0.6275935 0.6584495 0.6466787 0.6296905 0.6454869 0.6291472 0.6525047 0.6275697 0.6171414 0.6738449 0.6812288 0.6811379 0.6712863 0.6708859 0.6940037 0.6930183 0.6915438 0.70012 0.7372504 0.7296275 0.7703821 0.7915232 0.8232943 0.8522605 0.8400007 0.8877266 0.9124418 0.9084183 0.9515291 0.9552285 0.9847373 0.992128 1.009526 1.010939 1.00709 1.02897 0.9951441 1.026406 1.008976 0.9894478 1.002605 0.9528694 0.9423059 0.9529882 0.9474475 0.921451 0.9064436 0.9151614 0.8631355 0.8535106 0.8690106 0.8666246 0.8182454 0.8098972 0.8137252 0.7832253 0.7767819 0.7670299 0.762272 0.7291934 0.7254177 0.7335071 0.6809219 0.6762846 0.6743502 0.6365594 0.6426635 0.6252345 0.6201382 0.5831372 0.5803314 0.569997 0.5319085 0.4984392 0.5017369 0.4814675 0.4672303 0.4245979 0.4197063 0.421238 0.4222197 0.4258342 0.414777 0.3735079 0.3420331 0.3323238 0.3233267 0.3400518 0.2969636 0.2434102 0.2702731 0.2137157 0.2087254 0.1974358 0.2192508 0.1896372 0.1867213 0.1864211 0.1447295 0.1017915 0.1049508 0.0822808 0.08255803 0.07347521 0.06085587 0.02689336 0.04695928 0.02158505 0.006720616 -0.00723328 -0.05181627 -0.04623263 -0.09659179 -0.1027223 -9999 -9999 -9999 -9999 -9999 -9999 -9999 -9999 -9999 -9999 -9999 -9999 -9999 -9999 -9999 -9999 -9999 -9999 -9999 -9999 -9999 -9999 -9999 -9999 -9999 -9999 -9999 -9999 -9999 -9999 -9999 -9999 -9999 -9999 -9999 -9999 -9999 -9999 -9999 -9999 -9999 -9999 -9999 -9999 -9999 -9999 -9999 -9999 -9999 -9999 -9999 -9999 -9999 -9999 -9999 -9999 -9999 -9999 -9999 -9999 -9999 -9999 -9999 -9999 -9999 -9999 -9999 -9999 -9999 -9999 -9999 -9999 -9999 -9999 -9999 -9999 -9999 -9999 -9999 -9999 -9999 -9999 -9999 -9999 -9999 -9999 -9999 -9999 -9999 -9999 -9999 -9999 -9999 -9999 -9999 -9999 -9999 -9999 -9999 -9999 
-9999 -9999 -9999 -9999 -9999 -9999 -9999 -9999 -9999 -9999 -9999 -9999 -9999 -9999 -9999 -9999 -9999 -9999 -9999 -9999 -9999 -9999 -9999 -9999 -9999 -9999 -9999 -9999 -9999 -9999 -9999 -9999 -9999 -9999 -9999 -9999 -9999 -9999 -9999 -9999 -9999 -9999 -9999 -9999 -9999 -9999 -9999 -9999 -9999 -9999 -9999 -9999 -9999 -9999 -9999 -9999 -9999 -9999 -9999 -9999 -9999 -9999 -9999 -9999 -9999 -9999 -9999 -9999 -9999 -9999 -9999 -9999 -9999 -9999 -9999 -9999 -9999 -9999 -9999 -9999 -9999 -9999 -9999 -9999 -9999 -9999 -9999 -9999 -9999 -9999 -9999 -9999 -9999 -9999 -9999 -9999 -9999 -9999 -9999 1.705966 1.69918 1.69722 1.711496 1.695371 1.701443 1.689146 1.68557 1.723586 1.721185 1.723723 1.722977 1.714447 1.712192 1.703125 1.693141 1.697362 1.699713 1.657887 1.644458 1.661347 1.642353 1.6144 1.616003 1.607862 1.605424 1.599812 1.589416 1.614711 1.566597 1.575389 1.583202 1.548037 1.55878 1.567011 1.57279 1.52582 1.529548 1.545682 1.554829 1.534575 1.53462 1.537474 1.519028 1.529904 1.5354 1.539209 1.55107 1.523608 1.518455 1.517442 1.528201 1.537648 1.544366 1.542432 1.571508 1.55123 1.537253 1.536672 1.565507 1.570436 1.564582 1.583634 1.589063 1.586258 1.593483 1.584406 1.574623 1.578774 1.5801 1.531891 1.560245 1.533028 1.516079 1.515505 1.486512 1.502305 1.458464 1.468367 1.455814 1.46438 1.43184 1.449288 1.411184 1.382945 1.34565 1.39922 1.335366 1.304253 1.307227 1.275982 1.245804 1.3016 1.285007 1.271164 1.260978 1.245793 1.229243 1.209368 1.174066 1.226896 1.226898 1.219341 1.196687 1.242146 1.2412 1.237375 1.289489 1.25976 1.25606 1.275377 1.302379 1.278898 1.276704 1.2969 1.311159 1.319256 1.317179 1.335264 1.331886 1.328113 1.323413 1.360868 1.345977 1.34989 1.345863 1.370247 1.376192 1.377654 1.360811 1.387491 1.353299 1.341879 1.380773 1.374285 1.359118 1.343333 1.384843 1.384843 1.379927 1.365022 1.360596 1.356227 1.370526 1.371853 1.364419 1.39023 1.379025 1.364511 1.360426 1.331124 1.32721 1.327024 1.319388 1.310987 1.31148 1.302771 1.281269 1.282782 1.256283 1.252124 1.304746 1.296755 1.260374 1.286705 1.281398 1.246006 1.248421 1.242797 1.22096 1.208278 1.196011 1.191114 1.170634 1.157629 1.149754 1.12616 1.123752 -9999 -9999 -9999 -9999 1.029087 1.025501 0.9802081 0.9720197 0.9427158 0.927556 0.9136548 0.8971234 0.8625825 0.8034301 0.7960133 0.7808971 0.7416179 0.7376649 0.7169523 -9999 -9999 -9999 -9999 -9999 -9999 -9999 -9999 -9999 -9999 -9999 -9999 -9999 -9999 -9999 -9999 -9999 -9999 -9999 -9999 -9999 -9999 -9999 -9999 0.1378819 0.1600789 0.1558424 0.1651471 0.1314231 0.1394498 0.1601612 0.1678683 0.1426709 0.1634886 0.1789863 0.2182958 0.2400453 0.221995 0.2305187 0.2301979 0.2644284 0.2708609 0.2978898 0.3162789 0.289611 0.3091515 0.2959777 0.3107232 0.3233958 0.3305062 0.2950074 0.3384819 0.3091055 0.3248735 0.3341228 0.3311036 0.3395873 0.3571299 0.3489602 0.3552867 0.3541016 0.3686945 0.3273061 0.3335454 0.3473641 0.3588082 0.3615964 0.3487372 0.3114564 0.327969 0.3210788 0.3077106 0.3026555 0.3011729 0.3028004 0.312405 0.2840324 0.3221232 0.3234459 0.2840805 0.3223808 0.3440737 0.3339623 0.3412712 0.3103036 0.3196598 0.3372465 0.3393682 0.3324263 0.322932 0.3403097 0.3427769 0.3473957 0.3606728 0.3695903 0.3725814 0.3557285 0.3635352 0.3526332 0.3640142 0.3371125 0.3337052 0.3373394 0.34243 0.3445359 0.3475 0.334058 0.3395814 0.3450535 0.3472435 0.3501247 0.3568967 0.3664175 0.3730429 0.3549799 0.3543458 0.3154304 0.3222848 0.3203888 0.3270073 0.368019 0.3521146 0.3131743 0.3422182 0.3471996 0.3530494 0.3848371 0.4053309 0.4075981 0.4206816 0.4254304 0.4235658 0.4736511 0.4859457 0.4727542 0.4727992 0.4707651 0.473107 0.4734075 0.4886133 0.4692317 0.5028145 0.5025247 0.4861646 0.5042459 0.5103239 0.4956415 0.4993578 0.5053621 0.547435 0.5469539 0.5551417 0.5323141 0.5650515 0.571878 0.5857644 0.585448 0.5808344 0.5859353 0.5996004 0.6052893 0.5880978 0.6285844 0.6152979 0.6206114 0.6316525 0.662544 0.6614783 0.6670652 0.6830478 0.6765124 0.6532153 0.6490697 0.6445305 0.6675368 0.6626369 0.6540987 0.6802901 0.6602807 0.6475853 0.6798869 0.6766332 0.6845425 0.6945864 0.6807992 0.6700042 0.7321222 0.7153802 0.7426408 0.7862105 0.7736524 0.8038642 0.8302107 0.8612122 0.8672444 0.9039799 0.9266443 0.9456053 0.9617289 0.9771858 0.9959107 0.9904079 1.005919 1.009286 1.031863 1.059772 1.04059 1.038243 1.013088 0.9999028 1.00035 1.007955 0.9569025 0.9509783 0.9069853 0.9073946 0.906439 0.864094 0.8643524 0.8538871 0.8710583 0.8132388 0.7808589 0.8013638 0.769495 0.7726598 0.7630646 0.7597142 0.7181814 0.7330014 0.7169065 0.7261837 0.7186146 0.6747264 0.6234215 0.6421728 0.6364963 0.6225832 0.6059896 0.5752543 0.5649848 0.5339458 0.5292112 0.5185003 0.5162884 0.4781777 0.4840285 0.4592228 0.4106057 0.4040107 0.4030808 0.4181733 0.3636352 0.3976096 0.3663754 0.3263372 0.3034287 0.2852915 0.2675105 0.267693 0.2661345 0.2293655 0.1831764 0.1807673 0.1499079 0.1351433 0.1204134 0.1268451 0.1170673 0.08445191 0.08588531 0.08693498 0.09866635 0.05538499 0.05319465 0.04129004 0.0334394 0.02954141 -0.0095182 -0.04757338 -0.08496547 -0.09486696 -0.06616721 -0.1055989 -9999 -9999 -9999 -9999 -9999 -9999 -9999 -9999 -9999 -9999 -9999 -9999 -9999 -9999 -9999 -9999 -9999 -9999 -9999 -9999 -9999 -9999 -9999 -9999 -9999 -9999 -9999 -9999 -9999 -9999 -9999 -9999 -9999 -9999 -9999 -9999 -9999 -9999 -9999 -9999 -9999 -9999 -9999 -9999 -9999 -9999 -9999 -9999 -9999 -9999 -9999 -9999 -9999 -9999 -9999 -9999 -9999 -9999 -9999 -9999 -9999 -9999 -9999 -9999 -9999 -9999 -9999 -9999 -9999 -9999 -9999 -9999 -9999 -9999 -9999 -9999 -9999 -9999 -9999 -9999 -9999 -9999 -9999 -9999 -9999 -9999 -9999 -9999 -9999 -9999 -9999 -9999 -9999 -9999 -9999 -9999 -9999 -9999 -9999 -9999 
-9999 -9999 -9999 -9999 -9999 -9999 -9999 -9999 -9999 -9999 -9999 -9999 -9999 -9999 -9999 -9999 -9999 -9999 -9999 -9999 -9999 -9999 -9999 -9999 -9999 -9999 -9999 -9999 -9999 -9999 -9999 -9999 -9999 -9999 -9999 -9999 -9999 -9999 -9999 -9999 -9999 -9999 -9999 -9999 -9999 -9999 -9999 -9999 -9999 -9999 -9999 -9999 -9999 -9999 -9999 -9999 -9999 -9999 -9999 -9999 -9999 -9999 -9999 -9999 -9999 -9999 -9999 -9999 -9999 -9999 -9999 -9999 -9999 -9999 -9999 -9999 -9999 -9999 -9999 -9999 -9999 -9999 -9999 -9999 -9999 -9999 -9999 -9999 -9999 -9999 -9999 -9999 -9999 -9999 -9999 -9999 -9999 -9999 -9999 1.731587 1.694694 1.706107 1.726095 1.734919 1.699306 1.677429 1.723064 1.721178 1.718325 1.720255 1.739501 1.745928 1.728943 1.719025 1.705714 1.697079 1.676956 1.649574 1.652178 1.644518 1.658916 1.664149 1.657323 1.658173 1.620929 1.611742 1.568468 1.603954 1.579928 1.583598 1.57432 1.585893 1.559146 1.561109 1.539618 1.532539 1.526715 1.54317 1.548209 1.528337 1.52343 1.542196 1.517135 1.522197 1.526424 1.542036 1.5439 1.539506 1.544831 1.550221 1.544169 1.559819 1.588356 1.587271 1.586111 1.6055 1.588431 1.583203 1.589779 1.574746 1.586466 1.596107 1.592356 1.591679 1.599439 1.602899 1.604792 1.586977 1.594509 1.571932 1.572312 1.558161 1.564651 1.556137 1.513984 1.50579 1.513626 1.487576 1.500137 1.46606 1.465398 1.439978 1.441803 1.408342 1.369754 1.380834 1.370753 1.342831 1.339729 1.305361 1.27742 1.301361 1.230197 1.258731 1.279341 1.264623 1.250841 1.251408 1.239491 1.215668 1.227858 1.222834 1.242729 1.250076 1.248935 1.257201 1.292954 1.290643 1.273599 1.312971 1.299919 1.299046 1.33132 1.324166 1.323566 1.332602 1.345288 1.344109 1.33106 1.358418 1.357307 1.365104 1.345181 1.353112 1.401678 1.393741 1.366443 1.377699 1.374866 1.391287 1.391823 1.390534 1.387125 1.380813 1.387497 1.375383 1.410888 1.397839 1.392128 1.370607 1.371845 1.369459 1.365813 1.356856 1.381931 1.39605 1.391518 1.371186 1.360547 1.362118 1.360045 1.350752 1.335564 1.316551 1.318489 1.338898 1.328736 1.297516 1.343099 1.341002 1.331313 1.327655 1.297516 1.28783 1.284796 1.274375 1.232333 1.239958 1.234195 1.213283 1.194282 1.191138 1.163252 1.159491 1.160861 1.183545 1.118647 1.117797 -9999 -9999 -9999 -9999 1.026934 1.010419 1.011512 0.9868684 0.9433057 0.9167579 0.883204 0.8734223 0.8501353 0.8160067 0.7903582 0.7657725 0.74392 0.7552437 -9999 -9999 -9999 -9999 -9999 -9999 -9999 -9999 -9999 -9999 -9999 -9999 -9999 -9999 -9999 -9999 -9999 -9999 -9999 -9999 -9999 -9999 -9999 0.1872697 0.2017612 0.195401 0.1701289 0.1602392 0.1692666 0.1772965 0.1655417 0.1753259 0.2104942 0.2139433 0.2219775 0.2035296 0.2372068 0.2581478 0.2779131 0.2679009 0.272906 0.2773772 0.2921233 0.3244205 0.3265895 0.3172766 0.3208633 0.3157917 0.3137662 0.3465831 0.3468815 0.3495175 0.3556011 0.3787693 0.3480697 0.34799 0.3704124 0.3673802 0.364348 0.3648328 0.3571442 0.365485 0.3567252 0.3579025 0.3642227 0.373443 0.3566518 0.3580047 0.3353006 0.3459304 0.3489835 0.3482323 0.3624657 0.3171988 0.3188777 0.3174977 0.3414773 0.3322936 0.3506185 0.3370545 0.3430988 0.3565867 0.3571069 0.3587664 0.3347247 0.3352886 0.3373868 0.3295285 0.3497078 0.3513552 0.3484533 0.3613236 0.3715024 0.3822176 0.366041 0.3907758 0.3998754 0.388823 0.3833117 0.3747175 0.3562567 0.3530513 0.3897142 0.3914032 0.3598993 0.348619 0.3318425 0.3453752 0.3544461 0.3653722 0.3676975 0.3588648 0.3669544 0.372401 0.3643834 0.3669416 0.3388876 0.355121 0.3424478 0.3427613 0.3711317 0.3839648 0.3450471 0.3314122 0.3627497 0.3839788 0.4131778 0.4192082 0.4278475 0.4335201 0.4315215 0.4399932 0.4555131 0.4855555 0.4928031 0.472465 0.4799461 0.4923345 0.470408 0.4822794 0.4972586 0.4998644 0.5335548 0.5054487 0.5067827 0.5535525 0.5529643 0.5454875 0.5275208 0.5668572 0.5810514 0.5728407 0.5797297 0.5855251 0.595468 0.5990956 0.6320873 0.6396482 0.6179268 0.6512915 0.6633493 0.608932 0.6781586 0.6333689 0.6569422 0.6661115 0.6859803 0.6884882 0.689801 0.6485068 0.6841491 0.6623499 0.6569085 0.6588939 0.6644138 0.6683342 0.6709815 0.6897537 0.6786141 0.6539882 0.6636215 0.6852046 0.6753137 0.6990559 0.7095974 0.7094231 0.7081547 0.7659584 0.7468459 0.7873694 0.8159589 0.8222708 0.8327689 0.8670068 0.9047856 0.9032934 0.9193335 0.9557707 0.9897597 0.9938577 1.008404 1.018384 1.008798 1.049313 1.054037 1.045128 1.047328 1.041504 1.038101 1.005674 0.984818 0.982119 0.9566195 0.9483627 0.928683 0.8933595 0.8655245 0.8475943 0.8621656 0.839696 0.8052405 0.803809 0.7738964 0.7641579 0.7787291 0.7598846 0.7328678 0.7429072 0.7164068 0.7223303 0.7190482 0.7065803 0.6825036 0.6601998 0.634917 0.6294287 0.6336865 0.6128011 0.6020883 0.5543664 0.5631385 0.5703735 0.5369084 0.5063928 0.4773901 0.4745246 0.4290551 0.4383245 0.4099016 0.4017911 0.3890337 0.3699607 0.3809968 0.3842103 0.3613132 0.3129754 0.2768066 0.2714232 0.2607377 0.2687674 0.2410775 0.2172113 0.1845104 0.1382622 0.1363306 0.1142652 0.1196917 0.1153895 0.101969 0.07284492 0.05679732 0.04945077 0.006328927 0.01070596 0.006046497 -0.004419083 -0.01294768 -0.03388297 -0.0774091 -0.06601994 -0.06921785 -0.100577 -0.07738584 -0.1214207 -0.167481 -9999 -9999 -9999 -9999 -9999 -9999 -9999 -9999 -9999 -9999 -9999 -9999 -9999 -9999 -9999 -9999 -9999 -9999 -9999 -9999 -9999 -9999 -9999 -9999 -9999 -9999 -9999 -9999 -9999 -9999 -9999 -9999 -9999 -9999 -9999 -9999 -9999 -9999 -9999 -9999 -9999 -9999 -9999 -9999 -9999 -9999 -9999 -9999 -9999 -9999 -9999 -9999 -9999 -9999 -9999 -9999 -9999 -9999 -9999 -9999 -9999 -9999 -9999 -9999 -9999 -9999 -9999 -9999 -9999 -9999 -9999 -9999 -9999 -9999 -9999 -9999 -9999 -9999 -9999 -9999 -9999 -9999 -9999 -9999 -9999 -9999 -9999 -9999 -9999 -9999 -9999 -9999 -9999 -9999 -9999 -9999 -9999 -9999 -9999 
-9999 -9999 -9999 -9999 -9999 -9999 -9999 -9999 -9999 -9999 -9999 -9999 -9999 -9999 -9999 -9999 -9999 -9999 -9999 -9999 -9999 -9999 -9999 -9999 -9999 -9999 -9999 -9999 -9999 -9999 -9999 -9999 -9999 -9999 -9999 -9999 -9999 -9999 -9999 -9999 -9999 -9999 -9999 -9999 -9999 -9999 -9999 -9999 -9999 -9999 -9999 -9999 -9999 -9999 -9999 -9999 -9999 -9999 -9999 -9999 -9999 -9999 -9999 -9999 -9999 -9999 -9999 -9999 -9999 -9999 -9999 -9999 -9999 -9999 -9999 -9999 -9999 -9999 -9999 -9999 -9999 -9999 -9999 -9999 -9999 -9999 -9999 -9999 -9999 -9999 -9999 -9999 -9999 -9999 -9999 -9999 -9999 -9999 1.738718 1.739074 1.737614 1.727497 1.722605 1.724385 1.730907 1.716966 1.717906 1.715736 1.709453 1.735618 1.783252 1.763941 1.772029 1.747556 1.737461 1.714741 1.718589 1.642612 1.649838 1.646693 1.660015 1.665657 1.657658 1.675825 1.659258 1.629758 1.619458 1.620875 1.568292 1.577947 1.561693 1.57331 1.560282 1.541872 1.515176 1.526607 1.532383 1.544221 1.553621 1.528676 1.531581 1.533437 1.537038 1.536941 1.539632 1.5581 1.549657 1.547339 1.555145 1.560281 1.581454 1.591438 1.584809 1.601085 1.60653 1.600962 1.621672 1.610212 1.610421 1.629896 1.602372 1.602752 1.641876 1.593789 1.635344 1.633927 1.627992 1.631295 1.598678 1.595994 1.581017 1.581516 1.582273 1.580812 1.568374 1.561216 1.516908 1.511926 1.514096 1.507706 1.510028 1.4856 1.454088 1.439752 1.410694 1.373477 1.392319 1.390768 1.360204 1.358362 1.346612 1.310959 1.297091 1.292746 1.289185 1.257508 1.25765 1.248904 1.248859 1.234742 1.230239 1.282781 1.282517 1.264293 1.26217 1.300924 1.287613 1.279595 1.275461 1.306314 1.289648 1.3212 1.341564 1.341474 1.325092 1.365211 1.358776 1.346055 1.385851 1.385948 1.382477 1.36556 1.372425 1.401923 1.414599 1.399767 1.368032 1.414755 1.367845 1.398132 1.40318 1.403678 1.402393 1.387811 1.385024 1.408854 1.418133 1.389095 1.41315 1.398714 1.394365 1.406205 1.381503 1.397767 1.393168 1.385765 1.369332 1.36622 1.367831 1.353981 1.38282 1.379667 1.345459 1.342978 1.334223 1.340001 1.339203 1.359718 1.346275 1.341211 1.335101 1.330605 1.328577 1.320565 1.286176 1.27469 1.257984 1.24445 1.234329 1.229492 1.213344 1.196097 1.199689 1.18152 1.16453 1.197087 1.156458 1.120772 1.164484 -9999 -9999 -9999 -9999 -9999 1.013649 0.9890634 0.977471 0.970703 0.9414086 0.8794243 0.8573647 0.8465233 0.842151 0.7845596 0.7481791 0.7455585 -9999 -9999 -9999 -9999 -9999 -9999 -9999 -9999 -9999 -9999 -9999 -9999 -9999 -9999 -9999 -9999 -9999 -9999 -9999 -9999 -9999 -9999 -9999 0.2036453 0.204889 0.2060182 0.2073354 0.1753373 0.2120342 0.1971208 0.2035302 0.2225745 0.2242033 0.2370173 0.2407563 0.254273 0.2466197 0.2597289 0.2871291 0.3172449 0.2775552 0.3022115 0.3074286 0.3128809 0.3403432 0.3511183 0.3332093 0.3177758 0.3446942 0.339458 0.3637654 0.3630268 0.3668912 0.3829868 0.375771 0.4001651 0.3730149 0.3540505 0.3741093 0.3932307 0.3671103 0.3560782 0.3944494 0.3577864 0.3951128 0.3717943 0.3908988 0.3809051 0.376806 0.353967 0.3527045 0.3674603 0.3819869 0.3683146 0.384928 0.3759981 0.3812047 0.3894185 0.3632911 0.3579468 0.3648803 0.3655631 0.3649965 0.3697453 0.3705581 0.3822134 0.3863772 0.3484353 0.3575202 0.3634581 0.3637029 0.3651195 0.3867093 0.3905832 0.3913818 0.3959605 0.3935592 0.3931792 0.3978909 0.4005282 0.3904356 0.3558889 0.4010256 0.4018713 0.3683073 0.3667107 0.3665629 0.3704134 0.3570943 0.3718977 0.3714442 0.3835829 0.3675355 0.3934382 0.3933055 0.3832818 0.3796255 0.3771908 0.3783034 0.3772914 0.3814809 0.3870671 0.3881811 0.4074028 0.4177842 0.4011312 0.4205642 0.4419453 0.4458406 0.4660081 0.4758289 0.4775186 0.4910239 0.4703857 0.4903142 0.4950571 0.5072705 0.5095899 0.5370073 0.5284808 0.5032576 0.5274463 0.5402146 0.5359944 0.5435731 0.5734061 0.5589693 0.5552008 0.5636846 0.6053568 0.6204148 0.6158181 0.6194377 0.6142237 0.5958824 0.6431662 0.6343988 0.6426639 0.6608635 0.665905 0.6673915 0.6784487 0.6699446 0.6649982 0.6346575 0.683005 0.6882736 0.687475 0.7059705 0.6846464 0.6824349 0.6730442 0.6707581 0.6652403 0.6571669 0.6829307 0.6899022 0.6687366 0.7066987 0.7009116 0.7028524 0.6986464 0.6869168 0.6787683 0.7456066 0.7216758 0.7431317 0.7675096 0.7649965 0.7933921 0.8191864 0.8187048 0.8909394 0.8767895 0.8882397 0.9164261 0.9397268 0.9718263 0.9657684 1.005823 1.053996 1.025837 1.03968 1.053329 1.053992 1.054044 1.047435 1.0306 1.048083 1.019651 0.9746316 0.978544 0.9585739 0.9484891 0.9281738 0.8596188 0.8543365 0.8368629 0.8396169 0.8308929 0.8004604 0.7669242 0.7274545 0.7636991 0.7581071 0.7508592 0.7326946 0.7174185 0.7112105 0.7148895 0.7088677 0.6908947 0.6719534 0.651886 0.6551199 0.6232221 0.6194144 0.6007905 0.5927716 0.5642741 0.5467262 0.5168671 0.5314037 0.4970952 0.4644617 0.4673632 0.4218926 0.4038135 0.3973744 0.3591779 0.3572668 0.3581907 0.3392487 0.3278523 0.3753751 0.2962455 0.2885676 0.2476993 0.226509 0.2362403 0.2099675 0.2055827 0.1651146 0.1626334 0.124128 0.1073205 0.07430527 0.1012268 0.06309614 0.02244341 0.01993207 0.01443865 -0.007323447 -0.0002213539 -0.02936444 -0.02794507 -0.03695303 -0.05480822 -0.07879698 -0.1030454 -0.1019007 -0.09332778 -0.1322206 -0.1313447 -0.1923473 -9999 -9999 -9999 -9999 -9999 -9999 -9999 -9999 -9999 -9999 -9999 -9999 -9999 -9999 -9999 -9999 -9999 -9999 -9999 -9999 -9999 -9999 -9999 -9999 -9999 -9999 -9999 -9999 -9999 -9999 -9999 -9999 -9999 -9999 -9999 -9999 -9999 -9999 -9999 -9999 -9999 -9999 -9999 -9999 -9999 -9999 -9999 -9999 -9999 -9999 -9999 -9999 -9999 -9999 -9999 -9999 -9999 -9999 -9999 -9999 -9999 -9999 -9999 -9999 -9999 -9999 -9999 -9999 -9999 -9999 -9999 -9999 -9999 -9999 -9999 -9999 -9999 -9999 -9999 -9999 -9999 -9999 -9999 -9999 -9999 -9999 -9999 -9999 -9999 -9999 -9999 -9999 -9999 -9999 -9999 -9999 -9999 -9999 -9999 
-9999 -9999 -9999 -9999 -9999 -9999 -9999 -9999 -9999 -9999 -9999 -9999 -9999 -9999 -9999 -9999 -9999 -9999 -9999 -9999 -9999 -9999 -9999 -9999 -9999 -9999 -9999 -9999 -9999 -9999 -9999 -9999 -9999 -9999 -9999 -9999 -9999 -9999 -9999 -9999 -9999 -9999 -9999 -9999 -9999 -9999 -9999 -9999 -9999 -9999 -9999 -9999 -9999 -9999 -9999 -9999 -9999 -9999 -9999 -9999 -9999 -9999 -9999 -9999 -9999 -9999 -9999 -9999 -9999 -9999 -9999 -9999 -9999 -9999 -9999 -9999 -9999 -9999 -9999 -9999 -9999 -9999 -9999 -9999 -9999 -9999 -9999 -9999 -9999 -9999 -9999 -9999 -9999 -9999 -9999 -9999 -9999 -9999 1.741125 1.744195 1.726902 1.728824 1.725339 1.725572 1.740648 1.71934 1.717743 1.733073 1.732882 1.73828 1.734451 1.761481 1.764808 1.772639 1.757546 1.720356 1.716606 1.725016 1.714795 1.688489 1.653293 1.678113 1.657874 1.674103 1.664347 1.646814 1.621828 1.633517 1.615041 1.602774 1.574877 1.561977 1.533261 1.551654 1.556149 1.532988 1.534166 1.540032 1.527753 1.531197 1.534334 1.524951 1.5266 1.555597 1.560146 1.545924 1.557437 1.585691 1.588427 1.591581 1.592788 1.609226 1.597326 1.612371 1.612796 1.640818 1.644687 1.654759 1.647332 1.650328 1.643146 1.636726 1.630049 1.639232 1.653391 1.64938 1.652689 1.653964 1.630318 1.642994 1.622645 1.612852 1.613424 1.58191 1.610261 1.575133 1.574193 1.545461 1.551696 1.507356 1.499737 1.502114 1.505397 1.441562 1.433424 1.437606 1.392366 1.40783 1.403343 1.387633 1.354257 1.352825 1.322056 1.322893 1.308295 1.287888 1.263706 1.251567 1.251281 1.24522 1.277826 1.28261 1.277798 1.274681 1.277984 1.294621 1.291788 1.301995 1.314658 1.308159 1.30303 1.356563 1.349034 1.34705 1.318128 1.346632 1.354051 1.376898 1.377852 1.399173 1.421377 1.369153 1.400276 1.416165 1.417446 1.401415 1.39797 1.410715 1.435804 1.40926 1.416261 1.428288 1.403782 1.446663 1.438328 1.436963 1.430047 1.455892 1.417059 1.455668 1.388861 1.396745 1.408334 1.408147 1.376045 1.399424 1.401287 1.396153 1.394833 1.376976 1.414386 1.414863 1.411771 1.410167 1.39278 1.368583 1.369649 1.367382 1.355733 1.334937 1.329785 1.321201 1.320403 1.318471 1.287507 1.288412 1.285464 1.249051 1.246158 1.2872 1.257298 1.249688 1.234327 1.243414 1.223142 1.20557 1.205576 1.19932 1.18045 1.172264 -9999 -9999 -9999 -9999 -9999 -9999 -9999 -9999 0.9672604 0.925186 0.8748216 0.8584806 0.8422194 0.8268151 0.7848558 0.7688414 0.7579669 -9999 -9999 -9999 -9999 -9999 -9999 -9999 -9999 -9999 -9999 -9999 -9999 -9999 -9999 -9999 -9999 -9999 -9999 -9999 -9999 -9999 -9999 -9999 -9999 0.220522 0.2197111 0.2341002 0.2437108 0.2003895 0.213276 0.2353122 0.2360596 0.2666082 0.236881 0.2660463 0.2437057 0.301668 0.2893818 0.3093672 0.329035 0.3503847 0.354522 0.3349614 0.3657643 0.3500088 0.3727956 0.3733728 0.3569946 0.359564 0.3754035 0.3769549 0.3723953 0.3818718 0.3979133 0.3885801 0.3971668 0.4255528 0.3961943 0.3931396 0.3902045 0.3903507 0.4086941 0.4059238 0.4133809 0.4115409 0.4314771 0.403892 0.400869 0.3703393 0.4045457 0.4108408 0.3920332 0.3916358 0.4027435 0.3965396 0.3956065 0.3926937 0.4133598 0.4018243 0.3913265 0.4388507 0.379905 0.4338588 0.3867797 0.4037703 0.3976737 0.406803 0.399388 0.3703559 0.3864486 0.3734824 0.3912142 0.4033018 0.432929 0.412233 0.4042006 0.4212846 0.4062067 0.4137671 0.4205782 0.4051064 0.416105 0.3720994 0.3899224 0.3802797 0.3791403 0.3760503 0.3822811 0.4099723 0.4029936 0.3831998 0.3814139 0.3925201 0.4185507 0.4334516 0.4335394 0.4164484 0.4333357 0.4328951 0.436244 0.4003614 0.4021258 0.4034494 0.4077582 0.4309286 0.4464328 0.4696577 0.4317439 0.4695297 0.4695746 0.4780032 0.5075157 0.4905421 0.5152588 0.4987074 0.5112671 0.5414219 0.5417438 0.5514193 0.5477388 0.5370568 0.5394303 0.5329308 0.551465 0.5587068 0.6085077 0.6038053 0.6295305 0.6278681 0.6350325 0.6286843 0.638261 0.6264791 0.62978 0.6445906 0.6443638 0.6571698 0.6745649 0.6636819 0.6696282 0.6805254 0.6822048 0.6464061 0.6614632 0.6509812 0.69936 0.7023604 0.7043962 0.7008474 0.6861212 0.6951442 0.6751536 0.7160425 0.6743249 0.7104236 0.698491 0.6875557 0.7507381 0.7113954 0.7516732 0.732892 0.6934741 0.7222401 0.755301 0.7715361 0.7716998 0.7801191 0.7833105 0.7698795 0.8487947 0.8590937 0.8892887 0.8811436 0.871389 0.9156467 0.9352142 0.9493491 0.9508927 1.000376 1.048294 1.064975 1.060562 1.055822 1.087671 1.084863 1.039619 1.041127 1.033921 1.046321 0.981333 0.9691755 0.9818128 0.9386429 0.9310025 0.8998893 0.8838895 0.8473356 0.8355886 0.7903791 0.7618698 0.7454647 0.7064015 0.7463888 0.756093 0.7428442 0.7204254 0.7033547 0.6941454 0.6792995 0.682156 0.6434978 0.636487 0.6468647 0.6195188 0.6113228 0.5911289 0.600934 0.6020049 0.5500712 0.5489234 0.5526721 0.5041444 0.4948292 0.4438609 0.4517253 0.4094176 0.4046072 0.3910221 0.3598514 0.3404396 0.3446003 0.307871 0.284704 0.3248273 0.2861644 0.2870339 0.2475884 0.2408421 0.2064431 0.1975524 0.1920687 0.1592852 0.11599 0.107268 0.1034725 0.07185873 0.05573332 0.03547853 0.002221875 -0.01347836 -0.006014396 -0.02580061 -0.05819416 -0.0538709 -0.07537552 -0.0682335 -0.09280632 -0.1007692 -0.1144556 -0.1419467 -0.1564067 -0.1419169 -0.155491 -0.2814379 -9999 -9999 -9999 -9999 -9999 -9999 -9999 -9999 -9999 -9999 -9999 -9999 -9999 -9999 -9999 -9999 -9999 -9999 -9999 -9999 -9999 -9999 -9999 -9999 -9999 -9999 -9999 -9999 -9999 -9999 -9999 -9999 -9999 -9999 -9999 -9999 -9999 -9999 -9999 -9999 -9999 -9999 -9999 -9999 -9999 -9999 -9999 -9999 -9999 -9999 -9999 -9999 -9999 -9999 -9999 -9999 -9999 -9999 -9999 -9999 -9999 -9999 -9999 -9999 -9999 -9999 -9999 -9999 -9999 -9999 -9999 -9999 -9999 -9999 -9999 -9999 -9999 -9999 -9999 -9999 -9999 -9999 -9999 -9999 -9999 -9999 -9999 -9999 -9999 -9999 -9999 -9999 -9999 -9999 -9999 -9999 -9999 -9999 -9999 
-9999 -9999 -9999 -9999 -9999 -9999 -9999 -9999 -9999 -9999 -9999 -9999 -9999 -9999 -9999 -9999 -9999 -9999 -9999 -9999 -9999 -9999 -9999 -9999 -9999 -9999 -9999 -9999 -9999 -9999 -9999 -9999 -9999 -9999 -9999 -9999 -9999 -9999 -9999 -9999 -9999 -9999 -9999 -9999 -9999 -9999 -9999 -9999 -9999 -9999 -9999 -9999 -9999 -9999 -9999 -9999 -9999 -9999 -9999 -9999 -9999 -9999 -9999 -9999 -9999 -9999 -9999 -9999 -9999 -9999 -9999 -9999 -9999 -9999 -9999 -9999 -9999 -9999 -9999 -9999 -9999 -9999 -9999 -9999 -9999 -9999 -9999 -9999 -9999 -9999 -9999 -9999 -9999 -9999 -9999 -9999 -9999 -9999 1.751289 1.751714 1.738382 1.724513 1.723566 1.706452 1.715514 1.749413 1.73483 1.726458 1.736246 1.756819 1.761872 1.770082 1.776126 1.764059 1.751387 1.755608 1.74414 1.716987 1.724973 1.701718 1.703949 1.670042 1.652476 1.658644 1.648581 1.632482 1.637807 1.613021 1.615905 1.622541 1.571935 1.573589 1.566945 1.581966 1.587028 1.578691 1.535262 1.53997 1.518785 1.536377 1.543685 1.5442 1.552878 1.538643 1.543645 1.543928 1.585702 1.567297 1.579477 1.609923 1.6442 1.64748 1.602933 1.6035 1.639961 1.644988 1.633547 1.650253 1.638295 1.647326 1.644209 1.687674 1.649261 1.682989 1.667096 1.665396 1.664427 1.641287 1.641429 1.648862 1.664075 1.64225 1.634774 1.613824 1.60804 1.590725 1.601939 1.570889 1.552935 1.53102 1.522087 1.494683 1.503981 1.496838 1.45609 1.449186 1.443266 1.420778 1.421815 1.395084 1.374169 1.34376 1.357069 1.315251 1.319169 1.29097 1.256184 1.284863 1.289618 1.255688 1.285402 1.299919 1.265781 1.273113 1.323747 1.298245 1.294533 1.33537 1.325125 1.312522 1.31238 1.362369 1.352025 1.374827 1.388583 1.375304 1.371411 1.364383 1.406975 1.390937 1.392508 1.414513 1.421394 1.403537 1.404639 1.425526 1.42988 1.428074 1.436364 1.421585 1.397358 1.4188 1.4463 1.44604 1.442266 1.438898 1.461136 1.473103 1.445947 1.443681 1.446381 1.444166 1.416237 1.407342 1.413879 1.406566 1.41356 1.401049 1.386984 1.426511 1.421783 1.421835 1.418704 1.402259 1.394528 1.388033 1.371836 1.370844 1.367849 1.373856 1.351923 1.341479 1.33887 1.319173 1.300019 1.286504 1.29195 1.330294 1.300944 1.300633 1.290749 1.276742 1.245554 1.240214 1.23338 1.233007 1.202789 1.190018 1.187917 1.196006 -9999 -9999 -9999 -9999 -9999 -9999 -9999 -9999 -9999 -9999 0.9207942 0.8839538 0.8626773 0.8483751 0.8258929 0.8117394 0.7745104 -9999 -9999 -9999 -9999 -9999 -9999 -9999 -9999 -9999 -9999 -9999 -9999 -9999 -9999 -9999 -9999 -9999 -9999 -9999 -9999 0.2743111 -9999 -9999 -9999 -9999 0.2259173 0.2413481 0.2490517 0.241738 0.2522937 0.2415769 0.2491201 0.282819 0.2940367 0.309723 0.3054301 0.3008323 0.3186596 0.3160302 0.3318691 0.3695679 0.3727682 0.3879114 0.3910361 0.361631 0.3685067 0.3849143 0.3869002 0.4017141 0.389805 0.3901115 0.3878674 0.3933449 0.4101579 0.4156989 0.4128694 0.4274734 0.3944734 0.4032228 0.3996946 0.4089321 0.4276358 0.4206785 0.4170703 0.4188003 0.4408985 0.4147019 0.4624986 0.464588 0.4264157 0.4176177 0.4239542 0.4233152 0.4470381 0.4205076 0.4257884 0.4120842 0.4155638 0.4320817 0.4300808 0.4433843 0.4359731 0.4114699 0.4052318 0.4098692 0.4112335 0.4210774 0.4257304 0.3989404 0.3948609 0.4092601 0.4002046 0.4414907 0.4343716 0.4383612 0.453306 0.4522246 0.4168177 0.4235053 0.4235866 0.4327812 0.4203945 0.4329913 0.4365525 0.4375673 0.423793 0.4384725 0.4309113 0.4129776 0.4126041 0.4270889 0.4229719 0.4408136 0.4419441 0.4494199 0.4465008 0.4393783 0.4450628 0.4481324 0.4476218 0.4631853 0.453072 0.4366253 0.4580789 0.452342 0.4625773 0.4660814 0.4638986 0.4761217 0.4915999 0.5094138 0.5431131 0.5066153 0.49359 0.5041946 0.5586505 0.5477089 0.5501057 0.5513209 0.5484736 0.5581744 0.5610424 0.556058 0.5563999 0.608067 0.616598 0.6029315 0.6295249 0.676488 0.6774602 0.676631 0.6672422 0.6329 0.6530201 0.6356721 0.6509308 0.6697728 0.6751797 0.6930827 0.6778944 0.6782328 0.6844186 0.6825949 0.673503 0.7142113 0.7029561 0.7122885 0.7074673 0.6985339 0.7004134 0.6919371 0.6828099 0.6884964 0.7356985 0.7181624 0.7284202 0.7241167 0.7569095 0.7769647 0.7574364 0.7417766 0.7112802 0.7337518 0.7660163 0.7795277 0.8090464 0.813494 0.8091884 0.8047623 0.8364077 0.8691705 0.8974872 0.8863156 0.8847978 0.9147043 0.9343628 0.9781387 0.9991638 1.040108 1.046022 1.079898 1.059236 1.098638 1.081815 1.086388 1.081616 1.038985 1.029832 1.026713 0.9738885 0.9711738 0.9829488 0.9460883 0.9238575 0.880846 0.8888644 0.8280272 0.8299196 0.749981 0.7366599 0.7446221 0.7604697 0.7494006 0.7529798 0.7333661 0.708231 0.6767279 0.6852318 0.6758724 0.6451854 0.6260576 0.6361229 0.6320599 0.5973127 0.6320015 0.5924068 0.5882667 0.5802122 0.5641846 0.5533896 0.5394655 0.5023578 0.4898641 0.4307675 0.4056329 0.399859 0.3991906 0.3454369 0.3477677 0.3371303 0.3134009 0.2968469 0.2836293 0.2879459 0.2612699 0.2416114 0.2424802 0.1815473 0.187097 0.154318 0.1905783 0.1322182 0.1040971 0.1413588 0.09084684 0.05384573 0.03884664 -0.01046439 -0.01923027 -0.0252911 -0.05324009 -0.04740227 -0.08646069 -0.07689292 -0.09841418 -0.1072614 -0.1177577 -0.1437218 -0.1354719 -0.2249638 -0.3333254 -0.2771061 -0.3250828 -0.3788522 -9999 -9999 -9999 -9999 -9999 -9999 -9999 -9999 -9999 -9999 -9999 -9999 -9999 -9999 -9999 -9999 -9999 -9999 -9999 -9999 -9999 -9999 -9999 -9999 -9999 -9999 -9999 -9999 -9999 -9999 -9999 -9999 -9999 -9999 -9999 -9999 -9999 -9999 -9999 -9999 -9999 -9999 -9999 -9999 -9999 -9999 -9999 -9999 -9999 -9999 -9999 -9999 -9999 -9999 -9999 -9999 -9999 -9999 -9999 -9999 -9999 -9999 -9999 -9999 -9999 -9999 -9999 -9999 -9999 -9999 -9999 -9999 -9999 -9999 -9999 -9999 -9999 -9999 -9999 -9999 -9999 -9999 -9999 -9999 -9999 -9999 -9999 -9999 -9999 -9999 -9999 -9999 -9999 -9999 -9999 -9999 -9999 -9999 -9999 
-9999 -9999 -9999 -9999 -9999 -9999 -9999 -9999 -9999 -9999 -9999 -9999 -9999 -9999 -9999 -9999 -9999 -9999 -9999 -9999 -9999 -9999 -9999 -9999 -9999 -9999 -9999 -9999 -9999 -9999 -9999 -9999 -9999 -9999 -9999 -9999 -9999 -9999 -9999 -9999 -9999 -9999 -9999 -9999 -9999 -9999 -9999 -9999 -9999 -9999 -9999 -9999 -9999 -9999 -9999 -9999 -9999 -9999 -9999 -9999 -9999 -9999 -9999 -9999 -9999 -9999 -9999 -9999 -9999 -9999 -9999 -9999 -9999 -9999 -9999 -9999 -9999 -9999 -9999 -9999 -9999 -9999 -9999 -9999 -9999 -9999 -9999 -9999 -9999 -9999 -9999 -9999 -9999 -9999 -9999 -9999 -9999 -9999 1.746423 1.748757 1.752114 1.738996 1.740435 1.742832 1.742582 1.740027 1.721618 1.727225 1.736775 1.767533 1.768785 1.783227 1.784699 1.774798 1.762542 1.757825 1.744133 1.747786 1.714366 1.71802 1.724598 1.649719 1.642387 1.646667 1.618031 1.610973 1.614319 1.638336 1.621037 1.580288 1.587104 1.585449 1.591001 1.58503 1.58897 1.5797 1.533371 1.52091 1.528984 1.532049 1.54849 1.547608 1.555221 1.541221 1.542689 1.577938 1.593619 1.582567 1.615054 1.632084 1.647506 1.664252 1.660517 1.64998 1.640188 1.647397 1.642286 1.627767 1.642113 1.670747 1.675697 1.677749 1.685256 1.691787 1.68885 1.676549 1.689015 1.681772 1.670805 1.668657 1.668754 1.669898 1.636529 1.636584 1.631841 1.604246 1.595925 1.586605 1.586045 1.564844 1.538248 1.532275 1.505438 1.498719 1.499902 1.487919 1.432435 1.446811 1.418557 1.413494 1.40815 1.370487 1.358057 1.361785 1.311289 1.319514 1.268602 1.287059 1.301744 1.296895 1.295337 1.301829 1.322887 1.322981 1.320812 1.288317 1.318832 1.355817 1.341918 1.308998 1.374249 1.35653 1.355866 1.372779 1.399239 1.384489 1.417619 1.409303 1.407178 1.392695 1.433258 1.445696 1.428158 1.439344 1.434123 1.445062 1.447678 1.445083 1.418686 1.439132 1.463441 1.454069 1.474493 1.450147 1.441722 1.431262 1.466279 1.465043 1.460939 1.451174 1.457988 1.448099 1.432717 1.438947 1.436591 1.418103 1.417208 1.408121 1.395087 1.434405 1.425214 1.42319 1.395681 1.420824 1.411034 1.399532 1.418242 1.382456 1.368318 1.363011 1.397342 1.335875 1.339235 1.382429 1.312398 1.318392 1.330064 1.320805 1.312762 1.320846 1.303941 1.277977 1.277484 1.270355 1.237588 1.24486 1.251307 1.251167 1.227629 1.224894 -9999 -9999 -9999 -9999 -9999 -9999 -9999 -9999 -9999 -9999 -9999 0.9132957 0.8538069 0.8544277 0.8418416 0.8189025 0.8050278 -9999 -9999 -9999 -9999 -9999 -9999 -9999 -9999 -9999 -9999 -9999 -9999 -9999 -9999 -9999 -9999 -9999 -9999 -9999 -9999 -9999 -9999 -9999 -9999 0.2645367 0.263232 0.2733507 0.2487856 0.2565143 0.2668109 0.2691374 0.2685252 0.2812401 0.3038075 0.3302477 0.3207722 0.3335224 0.347189 0.3698364 0.3623658 0.3830801 0.3989129 0.4288473 0.4052762 0.4012228 0.4234716 0.3955143 0.4069512 0.4214047 0.4181485 0.4260235 0.4069868 0.4034389 0.4599342 0.4667271 0.4268147 0.4328304 0.4352331 0.4399901 0.4490902 0.4572434 0.4770314 0.4765534 0.4368421 0.4393103 0.43653 0.4637191 0.4694579 0.4799417 0.4366397 0.438833 0.4441643 0.4362126 0.4542916 0.4576008 0.4524784 0.4257447 0.4255251 0.4221708 0.4365388 0.4158286 0.4532853 0.4116881 0.4279159 0.428458 0.4212952 0.4252277 0.4408821 0.4268361 0.4308677 0.4136511 0.4461063 0.4429268 0.4445061 0.4554905 0.457544 0.4621279 0.4741774 0.4703832 0.4705503 0.4432411 0.4391444 0.4338666 0.4366889 0.4327319 0.4452342 0.4464124 0.454633 0.4493037 0.4294217 0.4299213 0.4614261 0.4612243 0.4826144 0.4953925 0.457954 0.4578803 0.485857 0.4902824 0.4532638 0.4580977 0.4623945 0.4730364 0.4631675 0.4666314 0.4704958 0.4723959 0.4854111 0.4996158 0.5046068 0.5560869 0.5435131 0.5049995 0.5456684 0.5584676 0.5608172 0.5529838 0.5559227 0.557745 0.5578292 0.5635249 0.5740502 0.564766 0.6184019 0.6223031 0.6223828 0.6375936 0.665413 0.6755043 0.6694165 0.6848848 0.6803574 0.6805561 0.6590816 0.6445826 0.6675363 0.6759853 0.6814081 0.7091994 0.6991166 0.6928108 0.7053578 0.695526 0.7299954 0.7635296 0.7518836 0.7272466 0.7111067 0.6814913 0.7045224 0.7108576 0.7093881 0.691879 0.7372679 0.7250777 0.7519652 0.775999 0.7658192 0.7884678 0.7700002 0.7876962 0.7919297 0.7678597 0.7709879 0.8039141 0.8264962 0.8048692 0.8208948 0.8404712 0.8793654 0.8867773 0.9052452 0.884078 0.9110797 0.9122159 0.9328959 0.9824478 1.01217 1.045154 1.044165 1.077813 1.087864 1.097776 1.093137 1.090981 1.077577 1.056642 1.036719 1.019081 0.9534883 0.9650678 0.962301 0.9457624 0.9209881 0.8912176 0.8920236 0.8293994 0.7803573 0.7471844 0.7357929 0.7364298 0.7368851 0.7407681 0.7270398 0.6775872 0.6762945 0.6815547 0.6487684 0.6595178 0.6687146 0.6175538 0.6197935 0.6076992 0.5969087 0.590066 0.5799952 0.5900163 0.5802182 0.586801 0.537563 0.5336982 0.4821284 0.4487367 0.4317477 0.405223 0.3814789 0.34377 0.3334216 0.3048442 0.3002467 0.2967883 0.2887873 0.2772695 0.2510179 0.301317 0.2612152 0.2319997 0.2141321 0.1756485 0.1633045 0.1343796 0.1174552 0.08373677 0.115384 0.07750057 0.05068714 0.03385385 -0.004120141 -0.04012103 -0.06008001 -0.06716673 -0.08530722 -0.0947751 -0.09886207 -0.1377776 -0.2009301 -0.2527699 -0.2951132 -0.3432796 -0.3451027 -0.3592866 -0.3734736 -0.3723143 -0.3826835 -9999 -9999 -9999 -9999 -9999 -9999 -9999 -9999 -9999 -9999 -9999 -9999 -9999 -9999 -9999 -9999 -9999 -9999 -9999 -9999 -9999 -9999 -9999 -9999 -9999 -9999 -9999 -9999 -9999 -9999 -9999 -9999 -9999 -9999 -9999 -9999 -9999 -9999 -9999 -9999 -9999 -9999 -9999 -9999 -9999 -9999 -9999 -9999 -9999 -9999 -9999 -9999 -9999 -9999 -9999 -9999 -9999 -9999 -9999 -9999 -9999 -9999 -9999 -9999 -9999 -9999 -9999 -9999 -9999 -9999 -9999 -9999 -9999 -9999 -9999 -9999 -9999 -9999 -9999 -9999 -9999 -9999 -9999 -9999 -9999 -9999 -9999 -9999 -9999 -9999 -9999 -9999 -9999 -9999 -9999 -9999 -9999 -9999 -9999
[truncated: 2,621,546 more chars]
