# Supplementary material for: Aureoboletus projectellus (Fungi, Boletales) – Occurrence data, environmental layers and habitat suitability models for North America and Europe
Source: Data Brief. 2019 Feb 23;23:103779. doi: 10.1016/j.dib.2019.103779 (PMC6660558; doi:10.1016/j.dib.2019.103779)
Supplement: Multimedia component 10 [file mmc10.zip › PCA4.asc]

ncols         680
nrows         579
xllcorner     8301595.1591273
yllcorner     8611709.0351293
cellsize      5000
NODATA_value  -9999
-9999 -9999 -9999 -9999 -9999 -9999 -9999 -9999 -9999 -9999 -9999 -9999 -9999 -9999 -9999 -9999 -9999 -9999 -9999 -9999 -9999 -9999 -9999 -9999 -9999 -9999 -9999 -9999 -9999 -9999 -9999 -9999 -9999 -9999 -9999 -9999 -9999 -9999 -9999 -9999 -9999 -9999 -9999 -9999 -9999 -9999 -9999 -9999 -9999 -9999 -9999 -9999 -9999 -9999 -9999 -9999 -9999 -9999 -9999 -9999 -9999 -9999 -9999 -9999 -9999 -9999 -9999 -9999 -9999 -9999 -9999 -9999 -9999 -9999 -9999 -9999 -9999 -9999 -9999 -9999 -9999 -9999 -9999 -9999 -9999 -9999 -9999 -9999 -9999 -9999 -9999 -9999 -9999 -9999 -9999 -9999 -9999 -9999 -9999 -9999 -9999 -9999 -9999 -9999 -9999 -9999 -9999 -9999 -9999 -9999 -9999 -9999 -9999 -0.6925358 -0.6972709 -9999 -9999 -9999 -9999 -9999 -9999 -9999 -9999 -9999 -9999 -9999 -9999 -9999 -9999 -9999 -9999 -9999 -9999 -9999 -9999 -9999 -9999 -9999 -9999 -9999 -9999 -9999 -9999 -9999 -9999 -9999 -9999 -9999 -9999 -9999 -9999 -9999 -9999 -9999 -9999 -9999 -9999 -9999 -9999 -9999 -9999 -9999 -9999 -9999 -9999 -9999 -9999 -9999 -9999 -9999 -9999 -9999 -9999 -9999 -9999 -9999 -9999 -9999 -9999 -9999 -9999 -9999 -9999 -9999 -9999 -9999 -9999 -9999 -9999 -9999 -9999 -9999 -9999 -9999 -9999 -9999 -9999 -9999 -9999 -9999 -9999 -9999 -9999 -9999 -9999 -9999 -9999 -9999 -9999 -9999 -9999 -9999 -9999 -9999 -9999 -9999 -9999 -9999 -9999 -9999 -9999 -9999 -9999 -9999 -9999 -9999 -9999 -9999 -9999 -9999 -9999 -9999 -9999 -9999 -9999 -9999 -9999 -9999 -9999 -9999 -9999 -9999 -9999 -9999 -9999 -9999 -9999 -9999 -9999 -9999 -9999 -9999 -9999 -9999 -9999 -9999 -9999 -9999 -9999 -9999 -9999 -9999 -9999 -9999 -9999 -9999 -9999 -9999 -9999 -9999 -9999 -9999 -9999 -9999 -9999 -9999 -9999 -9999 -9999 -9999 -9999 -9999 -9999 -9999 -9999 -9999 -9999 -9999 -9999 -9999 -9999 -9999 -9999 -9999 -9999 -9999 -9999 -9999 -9999 -9999 -9999 -9999 -9999 -9999 -9999 -9999 -9999 -9999 -9999 -9999 -9999 -9999 -9999 -9999 -9999 -9999 -9999 -9999 -9999 -9999 -9999 -9999 -9999 -9999 -9999 -9999 -9999 -9999 -9999 -9999 -9999 -9999 -9999 -9999 -9999 -9999 -9999 -9999 -9999 -9999 -9999 -9999 -9999 -9999 -9999 -9999 -9999 -9999 -9999 -9999 -9999 -9999 -9999 -9999 -9999 -9999 -9999 -9999 -9999 -9999 -9999 -9999 -9999 -9999 -9999 -9999 -9999 -9999 -9999 -9999 -9999 -9999 -9999 -9999 -9999 -9999 -9999 -9999 -9999 -9999 -9999 -9999 -9999 -9999 -9999 -9999 -9999 -9999 -9999 -9999 -9999 -9999 -9999 -9999 -9999 -9999 -9999 -9999 -9999 -9999 -9999 -9999 -9999 -9999 -9999 -9999 -9999 -9999 -9999 -9999 -9999 -9999 -9999 -9999 -9999 -9999 -9999 -9999 -9999 -9999 -9999 -9999 -9999 -9999 -9999 -9999 -9999 -9999 -9999 -9999 -9999 -9999 -9999 -9999 -9999 -9999 -9999 -9999 -9999 -9999 -9999 -9999 -9999 -9999 -9999 -9999 -9999 -9999 -9999 -9999 -9999 -9999 -9999 -9999 -9999 -9999 -9999 -9999 -9999 -9999 -9999 -9999 -9999 -9999 -9999 -9999 -9999 -9999 -9999 -9999 -9999 -9999 -9999 -9999 -9999 -9999 -9999 -9999 -9999 -9999 -9999 -9999 -9999 -9999 -9999 -9999 -9999 -9999 -9999 -9999 -9999 -9999 -9999 -9999 -9999 -9999 -9999 -9999 -9999 -9999 -9999 -9999 -9999 -9999 -9999 -9999 -9999 -9999 -9999 -9999 -9999 -9999 -9999 -9999 -9999 -9999 -9999 -9999 -9999 -9999 -9999 -9999 -9999 -9999 -9999 -9999 -9999 -9999 -9999 -9999 -9999 -9999 -9999 -9999 -9999 -9999 -9999 -9999 -9999 -9999 -9999 -9999 -9999 -9999 -9999 -9999 -9999 -9999 -9999 -9999 -9999 -9999 -9999 -9999 -9999 -9999 -9999 -9999 -9999 -9999 -9999 -9999 -9999 -9999 1.806358 1.719249 1.677961 -9999 -9999 -9999 -9999 -9999 -9999 -9999 -9999 -9999 -9999 -9999 -9999 -9999 -9999 -9999 -9999 -9999 -9999 -9999 -9999 -9999 -9999 -9999 -9999 -9999 -9999 -9999 -9999 -9999 -9999 -9999 -9999 -9999 -9999 -9999 -9999 -9999 -9999 -9999 -9999 -9999 -9999 -9999 -9999 -9999 -9999 -9999 -9999 -9999 -9999 -9999 -9999 -9999 -9999 -9999 -9999 -9999 -9999 -9999 -9999 -9999 -9999 -9999 -9999 -9999 -9999 -9999 -9999 -9999 -9999 -9999 -9999 -9999 -9999 -9999 -9999 -9999 -9999 -9999 -9999 -9999 -9999 -9999 -9999 -9999 -9999 -9999 -9999 -9999 -9999 -9999 -9999 -9999 -9999 -9999 -9999 -9999 -9999 -9999 -9999 -9999 -9999 -9999 -9999 -9999 -9999 -9999 -9999 -9999 -9999 -9999 -9999 -9999 
-9999 -9999 -9999 -9999 -9999 -9999 -9999 -9999 -9999 -9999 -9999 -9999 -9999 -9999 -9999 -9999 -9999 -9999 -9999 -9999 -9999 -9999 -9999 -9999 -9999 -9999 -9999 -9999 -9999 -9999 -9999 -9999 -9999 -9999 -9999 -9999 -9999 -9999 -9999 -9999 -9999 -9999 -9999 -9999 -9999 -9999 -9999 -9999 -9999 -9999 -9999 -9999 -9999 -9999 -9999 -9999 -9999 -9999 -9999 -9999 -9999 -9999 -9999 -9999 -9999 -9999 -9999 -9999 -9999 -9999 -9999 -9999 -9999 -9999 -9999 -9999 -9999 -9999 -9999 -9999 -9999 -9999 -9999 -9999 -9999 -9999 -9999 -9999 -9999 -9999 -9999 -9999 -9999 -9999 -9999 -9999 -9999 -9999 -9999 -9999 -9999 -9999 -9999 -9999 -9999 -9999 -9999 -9999 -9999 -9999 -9999 -9999 -9999 -0.6968024 -0.7019521 -0.7055289 -0.6891268 -0.697499 -0.6874121 -0.6365036 -9999 -9999 -9999 -9999 -9999 -9999 -9999 -9999 -9999 -9999 -9999 -9999 -9999 -9999 -9999 -9999 -9999 -9999 -9999 -9999 -9999 -9999 -9999 -9999 -9999 -9999 -9999 -9999 -9999 -9999 -9999 -9999 -9999 -9999 -9999 -9999 -9999 -9999 -9999 -9999 -9999 -9999 -9999 -9999 -9999 -9999 -9999 -9999 -9999 -9999 -9999 -9999 -9999 -9999 -9999 -9999 -9999 -9999 -9999 -9999 -9999 -9999 -9999 -9999 -9999 -9999 -9999 -9999 -9999 -9999 -9999 -9999 -9999 -9999 -9999 -9999 -9999 -9999 -9999 -9999 -9999 -9999 -9999 -9999 -9999 -9999 -9999 -9999 -9999 -9999 -9999 -9999 -9999 -9999 -9999 -9999 -9999 -9999 -9999 -9999 -9999 -9999 -9999 -9999 -9999 -9999 -9999 -9999 -9999 -9999 -9999 -9999 -9999 -9999 -9999 -9999 -9999 -9999 -9999 -9999 -9999 -9999 -9999 -9999 -9999 -9999 -9999 -9999 -9999 -9999 -9999 -9999 -9999 -9999 -9999 -9999 -9999 -9999 -9999 -9999 -9999 -9999 -9999 -9999 -9999 -9999 -9999 -9999 -9999 -9999 -9999 -9999 -9999 -9999 -9999 -9999 -9999 -9999 -9999 -9999 -9999 -9999 -9999 -9999 -9999 -9999 -9999 -9999 -9999 -9999 -9999 -9999 -9999 -9999 -9999 -9999 -9999 -9999 -9999 -9999 -9999 -9999 -9999 -9999 -9999 -9999 -9999 -9999 -9999 -9999 -9999 -9999 -9999 -9999 -9999 -9999 -9999 -9999 -9999 -9999 -9999 -9999 -9999 -9999 -9999 -9999 -9999 -9999 -9999 -9999 -9999 -9999 -9999 -9999 -9999 -9999 -9999 -9999 -9999 -9999 -9999 -9999 -9999 -9999 -9999 -9999 -9999 -9999 -9999 -9999 -9999 -9999 -9999 -9999 -9999 -9999 -9999 -9999 -9999 -9999 -9999 -9999 -9999 -9999 -9999 -9999 -9999 -9999 -9999 -9999 -9999 -9999 -9999 -9999 -9999 -9999 -9999 -9999 -9999 -9999 -9999 -9999 -9999 -9999 -9999 -9999 -9999 -9999 -9999 -9999 -9999 -9999 -9999 -9999 -9999 -9999 -9999 -9999 -9999 -9999 -9999 -9999 -9999 -9999 -9999 -9999 -9999 -9999 -9999 -9999 -9999 -9999 -9999 -9999 -9999 -9999 -9999 -9999 -9999 -9999 -9999 -9999 -9999 -9999 -9999 -9999 -9999 -9999 -9999 -9999 -9999 -9999 -9999 -9999 -9999 -9999 -9999 -9999 -9999 -9999 -9999 -9999 -9999 -9999 -9999 -9999 -9999 -9999 -9999 -9999 -9999 -9999 -9999 -9999 -9999 -9999 -9999 -9999 -9999 -9999 -9999 -9999 -9999 -9999 -9999 -9999 -9999 -9999 -9999 -9999 -9999 -9999 -9999 -9999 -9999 -9999 -9999 -9999 -9999 -9999 -9999 -9999 -9999 -9999 -9999 -9999 -9999 -9999 -9999 -9999 -9999 -9999 -9999 -9999 -9999 -9999 -9999 -9999 -9999 -9999 -9999 -9999 -9999 -9999 -9999 -9999 -9999 -9999 -9999 -9999 -9999 -9999 -9999 -9999 -9999 -9999 -9999 -9999 -9999 -9999 -9999 -9999 -9999 -9999 -9999 -9999 -9999 -9999 -9999 -9999 -9999 -9999 -9999 -9999 -9999 -9999 -9999 -9999 -9999 -9999 -9999 -9999 -9999 -9999 -9999 -9999 -9999 -9999 -9999 -9999 -9999 -9999 -9999 -9999 -9999 -9999 -9999 -9999 -9999 1.76601 1.888584 1.832648 1.786701 1.82819 1.841303 1.745614 1.715463 -9999 -9999 -9999 -9999 -9999 -9999 -9999 -9999 -9999 -9999 -9999 -9999 -9999 -9999 -9999 -9999 -9999 -9999 -9999 -9999 -9999 -9999 -9999 -9999 -9999 -9999 -9999 -9999 -9999 -9999 -9999 -9999 -9999 -9999 -9999 -9999 -9999 -9999 -9999 -9999 -9999 -9999 -9999 -9999 -9999 -9999 -9999 -9999 -9999 -9999 -9999 -9999 -9999 -9999 -9999 -9999 -9999 -9999 -9999 -9999 -9999 -9999 -9999 -9999 -9999 -9999 -9999 -9999 -9999 -9999 -9999 -9999 -9999 -9999 -9999 -9999 -9999 -9999 -9999 -9999 -9999 -9999 -9999 -9999 -9999 -9999 -9999 -9999 -9999 -9999 -9999 -9999 -9999 -9999 -9999 -9999 -9999 -9999 -9999 -9999 -9999 -9999 -9999 -9999 -9999 -9999 -9999 -9999 -9999 -9999 -9999 -9999 -9999 
-9999 -9999 -9999 -9999 -9999 -9999 -9999 -9999 -9999 -9999 -9999 -9999 -9999 -9999 -9999 -9999 -9999 -9999 -9999 -9999 -9999 -9999 -9999 -9999 -9999 -9999 -9999 -9999 -9999 -9999 -9999 -9999 -9999 -9999 -9999 -9999 -9999 -9999 -9999 -9999 -9999 -9999 -9999 -9999 -9999 -9999 -9999 -9999 -9999 -9999 -9999 -9999 -9999 -9999 -9999 -9999 -9999 -9999 -9999 -9999 -9999 -9999 -9999 -9999 -9999 -9999 -9999 -9999 -9999 -9999 -9999 -9999 -9999 -9999 -9999 -9999 -9999 -9999 -9999 -9999 -9999 -9999 -9999 -9999 -9999 -9999 -9999 -9999 -9999 -9999 -9999 -9999 -9999 -9999 -9999 -9999 -9999 -9999 -9999 -9999 -9999 -9999 -9999 -9999 -9999 -9999 -9999 -9999 -9999 -9999 -9999 -9999 -0.7072455 -0.7080626 -0.7081223 -0.7114059 -0.6987917 -0.7028404 -0.701823 -0.6478536 -0.7061086 -0.7035012 -0.7029656 -0.6916697 -0.69967 -9999 -9999 -9999 -9999 -9999 -9999 -9999 -9999 -9999 -9999 -9999 -9999 -9999 -9999 -9999 -9999 -9999 -9999 -9999 -9999 -9999 -9999 -9999 -9999 -9999 -9999 -9999 -9999 -9999 -9999 -9999 -9999 -9999 -9999 -9999 -9999 -9999 -9999 -9999 -9999 -9999 -9999 -9999 -9999 -9999 -9999 -9999 -9999 -9999 -9999 -9999 -9999 -9999 -9999 -9999 -9999 -9999 -9999 -9999 -9999 -9999 -9999 -9999 -9999 -9999 -9999 -9999 -9999 -9999 -9999 -9999 -9999 -9999 -9999 -9999 -9999 -9999 -9999 -9999 -9999 -9999 -9999 -9999 -9999 -9999 -9999 -9999 -9999 -9999 -9999 -9999 -9999 -9999 -9999 -9999 -9999 -9999 -9999 -9999 -9999 -9999 -9999 -9999 -9999 -9999 -9999 -9999 -9999 -9999 -9999 -9999 -9999 -9999 -9999 -9999 -9999 -9999 -9999 -9999 -9999 -9999 -9999 -9999 -9999 -9999 -9999 -9999 -9999 -9999 -9999 -9999 -9999 -9999 -9999 -9999 -9999 -9999 -9999 -9999 -9999 -9999 -9999 -9999 -9999 -9999 -9999 -9999 -9999 -9999 -9999 -9999 -9999 -9999 -9999 -9999 -9999 -9999 -9999 -9999 -9999 -9999 -9999 -9999 -9999 -9999 -9999 -9999 -9999 -9999 -9999 -9999 -9999 -9999 -9999 -9999 -9999 -9999 -9999 -9999 -9999 -9999 -9999 -9999 -9999 -9999 -9999 -9999 -9999 -9999 -9999 -9999 -9999 -9999 -9999 -9999 -9999 -9999 -9999 -9999 -9999 -9999 -9999 -9999 -9999 -9999 -9999 -9999 -9999 -9999 -9999 -9999 -9999 -9999 -9999 -9999 -9999 -9999 -9999 -9999 -9999 -9999 -9999 -9999 -9999 -9999 -9999 -9999 -9999 -9999 -9999 -9999 -9999 -9999 -9999 -9999 -9999 -9999 -9999 -9999 -9999 -9999 -9999 -9999 -9999 -9999 -9999 -9999 -9999 -9999 -9999 -9999 -9999 -9999 -9999 -9999 -9999 -9999 -9999 -9999 -9999 -9999 -9999 -9999 -9999 -9999 -9999 -9999 -9999 -9999 -9999 -9999 -9999 -9999 -9999 -9999 -9999 -9999 -9999 -9999 -9999 -9999 -9999 -9999 -9999 -9999 -9999 -9999 -9999 -9999 -9999 -9999 -9999 -9999 -9999 -9999 -9999 -9999 -9999 -9999 -9999 -9999 -9999 -9999 -9999 -9999 -9999 -9999 -9999 -9999 -9999 -9999 -9999 -9999 -9999 -9999 -9999 -9999 -9999 -9999 -9999 -9999 -9999 -9999 -9999 -9999 -9999 -9999 -9999 -9999 -9999 -9999 -9999 -9999 -9999 -9999 -9999 -9999 -9999 -9999 -9999 -9999 -9999 -9999 -9999 -9999 -9999 -9999 -9999 -9999 -9999 -9999 -9999 -9999 -9999 -9999 -9999 -9999 -9999 -9999 -9999 -9999 -9999 -9999 -9999 -9999 -9999 -9999 -9999 -9999 -9999 -9999 -9999 -9999 -9999 -9999 -9999 -9999 -9999 -9999 -9999 -9999 -9999 -9999 -9999 -9999 -9999 -9999 -9999 -9999 -9999 -9999 -9999 -9999 -9999 -9999 -9999 -9999 -9999 -9999 -9999 -9999 -9999 -9999 -9999 -9999 -9999 -9999 -9999 -9999 -9999 -9999 -9999 -9999 -9999 -9999 -9999 -9999 -9999 -9999 -9999 -9999 -9999 -9999 -9999 -9999 -9999 -9999 -9999 -9999 1.930458 1.830483 1.926136 1.798056 1.849873 1.770591 1.771355 1.739588 1.80931 1.834623 1.87454 1.778235 1.717896 -9999 -9999 -9999 -9999 -9999 -9999 -9999 -9999 -9999 -9999 -9999 -9999 -9999 -9999 -9999 -9999 -9999 -9999 -9999 -9999 -9999 -9999 -9999 -9999 -9999 -9999 -9999 -9999 -9999 -9999 -9999 -9999 -9999 -9999 -9999 -9999 -9999 -9999 -9999 -9999 -9999 -9999 -9999 -9999 -9999 -9999 -9999 -9999 -9999 -9999 -9999 -9999 -9999 -9999 -9999 -9999 -9999 -9999 -9999 -9999 -9999 -9999 -9999 -9999 -9999 -9999 -9999 -9999 -9999 -9999 -9999 -9999 -9999 -9999 -9999 -9999 -9999 -9999 -9999 -9999 -9999 -9999 -9999 -9999 -9999 -9999 -9999 -9999 -9999 -9999 -9999 -9999 -9999 -9999 -9999 -9999 -9999 -9999 -9999 -9999 -9999 -9999 -9999 -9999 -9999 -9999 -9999 -9999 -9999 -9999 -9999 -9999 -9999 
-9999 -9999 -9999 -9999 -9999 -9999 -9999 -9999 -9999 -9999 -9999 -9999 -9999 -9999 -9999 -9999 -9999 -9999 -9999 -9999 -9999 -9999 -9999 -9999 -9999 -9999 -9999 -9999 -9999 -9999 -9999 -9999 -9999 -9999 -9999 -9999 -9999 -9999 -9999 -9999 -9999 -9999 -9999 -9999 -9999 -9999 -9999 -9999 -9999 -9999 -9999 -9999 -9999 -9999 -9999 -9999 -9999 -9999 -9999 -9999 -9999 -9999 -9999 -9999 -9999 -9999 -9999 -9999 -9999 -9999 -9999 -9999 -9999 -9999 -9999 -9999 -9999 -9999 -9999 -9999 -9999 -9999 -9999 -9999 -9999 -9999 -9999 -9999 -9999 -9999 -9999 -9999 -9999 -9999 -9999 -9999 -9999 -9999 -9999 -9999 -9999 -9999 -9999 -9999 -9999 -9999 -9999 -9999 -9999 -9999 -9999 -9999 -0.7093464 -0.7173015 -0.7097028 -0.7139136 -0.7170843 -0.7280362 -0.7170843 -0.729049 -0.7152705 -0.7092269 -0.7094975 -0.7126361 -0.7088813 -0.6968231 -0.6982631 -0.697718 -0.6921266 -0.6789712 -9999 -9999 -9999 -9999 -9999 -9999 -9999 -9999 -9999 -9999 -9999 -9999 -9999 -9999 -9999 -9999 -9999 -9999 -9999 -9999 -9999 -9999 -9999 -9999 -9999 -9999 -9999 -9999 -9999 -9999 -9999 -9999 -9999 -9999 -9999 -9999 -9999 -9999 -9999 -9999 -9999 -9999 -9999 -9999 -9999 -9999 -9999 -9999 -9999 -9999 -9999 -9999 -9999 -9999 -9999 -9999 -9999 -9999 -9999 -9999 -9999 -9999 -9999 -9999 -9999 -9999 -9999 -9999 -9999 -9999 -9999 -9999 -9999 -9999 -9999 -9999 -9999 -9999 -9999 -9999 -9999 -9999 -9999 -9999 -9999 -9999 -9999 -9999 -9999 -9999 -9999 -9999 -9999 -9999 -9999 -9999 -9999 -9999 -9999 -9999 -9999 -9999 -9999 -9999 -9999 -9999 -9999 -9999 -9999 -9999 -9999 -9999 -9999 -9999 -9999 -9999 -9999 -9999 -9999 -9999 -9999 -9999 -9999 -9999 -9999 -9999 -9999 -9999 -9999 -9999 -9999 -9999 -9999 -9999 -9999 -9999 -9999 -9999 -9999 -9999 -9999 -9999 -9999 -9999 -9999 -9999 -9999 -9999 -9999 -9999 -9999 -9999 -9999 -9999 -9999 -9999 -9999 -9999 -9999 -9999 -9999 -9999 -9999 -9999 -9999 -9999 -9999 -9999 -9999 -9999 -9999 -9999 -9999 -9999 -9999 -9999 -9999 -9999 -9999 -9999 -9999 -9999 -9999 -9999 -9999 -9999 -9999 -9999 -9999 -9999 -9999 -9999 -9999 -9999 -9999 -9999 -9999 -9999 -9999 -9999 -9999 -9999 -9999 -9999 -9999 -9999 -9999 -9999 -9999 -9999 -9999 -9999 -9999 -9999 -9999 -9999 -9999 -9999 -9999 -9999 -9999 -9999 -9999 -9999 -9999 -9999 -9999 -9999 -9999 -9999 -9999 -9999 -9999 -9999 -9999 -9999 -9999 -9999 -9999 -9999 -9999 -9999 -9999 -9999 -9999 -9999 -9999 -9999 -9999 -9999 -9999 -9999 -9999 -9999 -9999 -9999 -9999 -9999 -9999 -9999 -9999 -9999 -9999 -9999 -9999 -9999 -9999 -9999 -9999 -9999 -9999 -9999 -9999 -9999 -9999 -9999 -9999 -9999 -9999 -9999 -9999 -9999 -9999 -9999 -9999 -9999 -9999 -9999 -9999 -9999 -9999 -9999 -9999 -9999 -9999 -9999 -9999 -9999 -9999 -9999 -9999 -9999 -9999 -9999 -9999 -9999 -9999 -9999 -9999 -9999 -9999 -9999 -9999 -9999 -9999 -9999 -9999 -9999 -9999 -9999 -9999 -9999 -9999 -9999 -9999 -9999 -9999 -9999 -9999 -9999 -9999 -9999 -9999 -9999 -9999 -9999 -9999 -9999 -9999 -9999 -9999 -9999 -9999 -9999 -9999 -9999 -9999 -9999 -9999 -9999 -9999 -9999 -9999 -9999 -9999 -9999 -9999 -9999 -9999 -9999 -9999 -9999 -9999 -9999 -9999 -9999 -9999 -9999 -9999 -9999 -9999 -9999 -9999 -9999 -9999 -9999 -9999 -9999 -9999 -9999 -9999 -9999 -9999 -9999 -9999 -9999 -9999 -9999 -9999 -9999 -9999 -9999 -9999 -9999 -9999 -9999 -9999 -9999 -9999 -9999 -9999 -9999 -9999 -9999 -9999 -9999 -9999 -9999 -9999 -9999 -9999 -9999 -9999 -9999 -9999 -9999 -9999 -9999 -9999 1.725811 1.842363 1.877154 1.839386 1.849069 1.938278 1.911584 1.81751 1.788076 1.776906 1.768761 1.743951 1.73652 1.820048 1.868503 1.855031 1.76068 1.723742 -9999 -9999 -9999 -9999 -9999 -9999 -9999 -9999 -9999 -9999 -9999 -9999 -9999 -9999 -9999 -9999 -9999 -9999 -9999 -9999 -9999 -9999 -9999 -9999 -9999 -9999 -9999 -9999 -9999 -9999 -9999 -9999 -9999 -9999 -9999 -9999 -9999 -9999 -9999 -9999 -9999 -9999 -9999 -9999 -9999 -9999 -9999 -9999 -9999 -9999 -9999 -9999 -9999 -9999 -9999 -9999 -9999 -9999 -9999 -9999 -9999 -9999 -9999 -9999 -9999 -9999 -9999 -9999 -9999 -9999 -9999 -9999 -9999 -9999 -9999 -9999 -9999 -9999 -9999 -9999 -9999 -9999 -9999 -9999 -9999 -9999 -9999 -9999 -9999 -9999 -9999 -9999 -9999 -9999 -9999 -9999 -9999 -9999 -9999 -9999 -9999 -9999 -9999 -9999 -9999 -9999 -9999 -9999 -9999 -9999 -9999 -9999 -9999 
-9999 -9999 -9999 -9999 -9999 -9999 -9999 -9999 -9999 -9999 -9999 -9999 -9999 -9999 -9999 -9999 -9999 -9999 -9999 -9999 -9999 -9999 -9999 -9999 -9999 -9999 -9999 -9999 -9999 -9999 -9999 -9999 -9999 -9999 -9999 -9999 -9999 -9999 -9999 -9999 -9999 -9999 -9999 -9999 -9999 -9999 -9999 -9999 -9999 -9999 -9999 -9999 -9999 -9999 -9999 -9999 -9999 -9999 -9999 -9999 -9999 -9999 -9999 -9999 -9999 -9999 -9999 -9999 -9999 -9999 -9999 -9999 -9999 -9999 -9999 -9999 -9999 -9999 -9999 -9999 -9999 -9999 -9999 -9999 -9999 -9999 -9999 -9999 -9999 -9999 -9999 -9999 -9999 -9999 -9999 -9999 -9999 -9999 -9999 -9999 -9999 -9999 -9999 -9999 -9999 -9999 -9999 -9999 -9999 -9999 -9999 -9999 -0.7169276 -0.725078 -0.7323318 -0.7369011 -0.7408669 -0.7403854 -0.7295582 -0.7251 -0.6603434 -0.7176706 -0.7174 -0.7079993 -0.7108306 -0.7025754 -0.7013114 -0.7033145 -0.6925595 -0.5759209 -0.5460827 -0.482188 -0.5037975 -0.4778683 -0.4744388 -0.4757709 -9999 -9999 -9999 -9999 -9999 -9999 -9999 -9999 -9999 -9999 -9999 -9999 -9999 -9999 -9999 -9999 -9999 -9999 -9999 -9999 -9999 -9999 -9999 -9999 -9999 -9999 -9999 -9999 -9999 -9999 -9999 -9999 -9999 -9999 -9999 -9999 -9999 -9999 -9999 -9999 -9999 -9999 -9999 -9999 -9999 -9999 -9999 -9999 -9999 -9999 -9999 -9999 -9999 -9999 -9999 -9999 -9999 -9999 -9999 -9999 -9999 -9999 -9999 -9999 -9999 -9999 -9999 -9999 -9999 -9999 -9999 -9999 -9999 -9999 -9999 -9999 -9999 -9999 -9999 -9999 -9999 -9999 -9999 -9999 -9999 -9999 -9999 -9999 -9999 -9999 -9999 -9999 -9999 -9999 -9999 -9999 -9999 -9999 -9999 -9999 -9999 -9999 -9999 -9999 -9999 -9999 -9999 -9999 -9999 -9999 -9999 -9999 -9999 -9999 -9999 -9999 -9999 -9999 -9999 -9999 -9999 -9999 -9999 -9999 -9999 -9999 -9999 -9999 -9999 -9999 -9999 -9999 -9999 -9999 -9999 -9999 -9999 -9999 -9999 -9999 -9999 -9999 -9999 -9999 -9999 -9999 -9999 -9999 -9999 -9999 -9999 -9999 -9999 -9999 -9999 -9999 -9999 -9999 -9999 -9999 -9999 -9999 -9999 -9999 -9999 -9999 -9999 -9999 -9999 -9999 -9999 -9999 -9999 -9999 -9999 -9999 -9999 -9999 -9999 -9999 -9999 -9999 -9999 -9999 -9999 -9999 -9999 -9999 -9999 -9999 -9999 -9999 -9999 -9999 -9999 -9999 -9999 -9999 -9999 -9999 -9999 -9999 -9999 -9999 -9999 -9999 -9999 -9999 -9999 -9999 -9999 -9999 -9999 -9999 -9999 -9999 -9999 -9999 -9999 -9999 -9999 -9999 -9999 -9999 -9999 -9999 -9999 -9999 -9999 -9999 -9999 -9999 -9999 -9999 -9999 -9999 -9999 -9999 -9999 -9999 -9999 -9999 -9999 -9999 -9999 -9999 -9999 -9999 -9999 -9999 -9999 -9999 -9999 -9999 -9999 -9999 -9999 -9999 -9999 -9999 -9999 -9999 -9999 -9999 -9999 -9999 -9999 -9999 -9999 -9999 -9999 -9999 -9999 -9999 -9999 -9999 -9999 -9999 -9999 -9999 -9999 -9999 -9999 -9999 -9999 -9999 -9999 -9999 -9999 -9999 -9999 -9999 -9999 -9999 -9999 -9999 -9999 -9999 -9999 -9999 -9999 -9999 -9999 -9999 -9999 -9999 -9999 -9999 -9999 -9999 -9999 -9999 -9999 -9999 -9999 -9999 -9999 -9999 -9999 -9999 -9999 -9999 -9999 -9999 -9999 -9999 -9999 -9999 -9999 -9999 -9999 -9999 -9999 -9999 -9999 -9999 -9999 -9999 -9999 -9999 -9999 -9999 -9999 -9999 -9999 -9999 -9999 -9999 -9999 -9999 -9999 -9999 -9999 -9999 -9999 -9999 -9999 -9999 -9999 -9999 -9999 -9999 -9999 -9999 -9999 -9999 -9999 -9999 -9999 -9999 -9999 -9999 -9999 -9999 -9999 -9999 -9999 -9999 -9999 -9999 -9999 -9999 -9999 -9999 -9999 -9999 -9999 -9999 -9999 -9999 -9999 -9999 -9999 -9999 -9999 -9999 -9999 -9999 -9999 -9999 -9999 -9999 -9999 -9999 -9999 -9999 -9999 -9999 1.925253 1.89516 1.997496 1.92089 1.878046 1.822147 1.883382 1.921 1.882614 1.897138 1.961618 1.840422 1.801996 1.786298 1.769174 1.751543 1.739674 1.748232 1.784651 1.8193 1.786803 1.748539 1.709824 -9999 -9999 -9999 -9999 -9999 -9999 -9999 -9999 -9999 -9999 -9999 -9999 -9999 -9999 -9999 -9999 -9999 -9999 -9999 -9999 -9999 -9999 -9999 -9999 -9999 -9999 -9999 -9999 -9999 -9999 -9999 -9999 -9999 -9999 -9999 -9999 -9999 -9999 -9999 -9999 -9999 -9999 -9999 -9999 -9999 -9999 -9999 -9999 -9999 -9999 -9999 -9999 -9999 -9999 -9999 -9999 -9999 -9999 -9999 -9999 -9999 -9999 -9999 -9999 -9999 -9999 -9999 -9999 -9999 -9999 -9999 -9999 -9999 -9999 -9999 -9999 -9999 -9999 -9999 -9999 -9999 -9999 -9999 -9999 -9999 -9999 -9999 -9999 -9999 -9999 -9999 -9999 -9999 -9999 -9999 -9999 -9999 -9999 -9999 -9999 -9999 -9999 -9999 -9999 -9999 -9999 -9999 -9999 -9999 -9999 -9999 -9999 -9999 
-9999 -9999 -9999 -9999 -9999 -9999 -9999 -9999 -9999 -9999 -9999 -9999 -9999 -9999 -9999 -9999 -9999 -9999 -9999 -9999 -9999 -9999 -9999 -9999 -9999 -9999 -9999 -9999 -9999 -9999 -9999 -9999 -9999 -9999 -9999 -9999 -9999 -9999 -9999 -9999 -9999 -9999 -9999 -9999 -9999 -9999 -9999 -9999 -9999 -9999 -9999 -9999 -9999 -9999 -9999 -9999 -9999 -9999 -9999 -9999 -9999 -9999 -9999 -9999 -9999 -9999 -9999 -9999 -9999 -9999 -9999 -9999 -9999 -9999 -9999 -9999 -9999 -9999 -9999 -9999 -9999 -9999 -9999 -9999 -9999 -9999 -9999 -9999 -9999 -9999 -9999 -9999 -9999 -9999 -9999 -9999 -9999 -9999 -9999 -9999 -9999 -9999 -9999 -9999 -9999 -9999 -9999 -9999 -9999 -9999 -9999 -9999 -0.7324206 -0.7496586 -0.7436516 -0.7427318 -0.7432242 -0.7428815 -0.7379308 -0.7298502 -0.7310199 -0.7283912 -0.7229038 -0.723986 -0.7148232 -0.7218395 -0.7089227 -0.709516 -0.6279659 -0.613407 -0.5740501 -0.5412475 -0.6151575 -0.6149411 -0.5948654 -0.4836002 -0.4804344 -0.4766521 -0.4674698 -0.4647423 -0.4706004 -9999 -9999 -9999 -9999 -9999 -9999 -9999 -9999 -9999 -9999 -9999 -9999 -9999 -9999 -9999 -9999 -9999 -9999 -9999 -9999 -9999 -9999 -9999 -9999 -9999 -9999 -9999 -9999 -9999 -9999 -9999 -9999 -9999 -9999 -9999 -9999 -9999 -9999 -9999 -9999 -9999 -9999 -9999 -9999 -9999 -9999 -9999 -9999 -9999 -9999 -9999 -9999 -9999 -9999 -9999 -9999 -9999 -9999 -9999 -9999 -9999 -9999 -9999 -9999 -9999 -9999 -9999 -9999 -9999 -9999 -9999 -9999 -9999 -9999 -9999 -9999 -9999 -9999 -9999 -9999 -9999 -9999 -9999 -9999 -9999 -9999 -9999 -9999 -9999 -9999 -9999 -9999 -9999 -9999 -9999 -9999 -9999 -9999 -9999 -9999 -9999 -9999 -9999 -9999 -9999 -9999 -9999 -9999 -9999 -9999 -9999 -9999 -9999 -9999 -9999 -9999 -9999 -9999 -9999 -9999 -9999 -9999 -9999 -9999 -9999 -9999 -9999 -9999 -9999 -9999 -9999 -9999 -9999 -9999 -9999 -9999 -9999 -9999 -9999 -9999 -9999 -9999 -9999 -9999 -9999 -9999 -9999 -9999 -9999 -9999 -9999 -9999 -9999 -9999 -9999 -9999 -9999 -9999 -9999 -9999 -9999 -9999 -9999 -9999 -9999 -9999 -9999 -9999 -9999 -9999 -9999 -9999 -9999 -9999 -9999 -9999 -9999 -9999 -9999 -9999 -9999 -9999 -9999 -9999 -9999 -9999 -9999 -9999 -9999 -9999 -9999 -9999 -9999 -9999 -9999 -9999 -9999 -9999 -9999 -9999 -9999 -9999 -9999 -9999 -9999 -9999 -9999 -9999 -9999 -9999 -9999 -9999 -9999 -9999 -9999 -9999 -9999 -9999 -9999 -9999 -9999 -9999 -9999 -9999 -9999 -9999 -9999 -9999 -9999 -9999 -9999 -9999 -9999 -9999 -9999 -9999 -9999 -9999 -9999 -9999 -9999 -9999 -9999 -9999 -9999 -9999 -9999 -9999 -9999 -9999 -9999 -9999 -9999 -9999 -9999 -9999 -9999 -9999 -9999 -9999 -9999 -9999 -9999 -9999 -9999 -9999 -9999 -9999 -9999 -9999 -9999 -9999 -9999 -9999 -9999 -9999 -9999 -9999 -9999 -9999 -9999 -9999 -9999 -9999 -9999 -9999 -9999 -9999 -9999 -9999 -9999 -9999 -9999 -9999 -9999 -9999 -9999 -9999 -9999 -9999 -9999 -9999 -9999 -9999 -9999 -9999 -9999 -9999 -9999 -9999 -9999 -9999 -9999 -9999 -9999 -9999 -9999 -9999 -9999 -9999 -9999 -9999 -9999 -9999 -9999 -9999 -9999 -9999 -9999 -9999 -9999 -9999 -9999 -9999 -9999 -9999 -9999 -9999 -9999 -9999 -9999 -9999 -9999 -9999 -9999 -9999 -9999 -9999 -9999 -9999 -9999 -9999 -9999 -9999 -9999 -9999 -9999 -9999 -9999 -9999 -9999 -9999 -9999 -9999 -9999 -9999 -9999 -9999 -9999 -9999 -9999 -9999 -9999 -9999 -9999 -9999 -9999 -9999 -9999 -9999 -9999 -9999 -9999 -9999 -9999 -9999 -9999 -9999 -9999 -9999 -9999 -9999 -9999 -9999 -9999 -9999 -9999 1.785142 1.703493 1.876457 1.812571 1.813003 1.917898 1.903555 1.853591 1.864991 1.812725 1.77613 1.797975 1.905573 1.871995 1.914264 1.906166 1.869106 1.857874 1.822899 1.764004 1.753791 1.779377 1.738093 1.747004 1.837673 1.818788 1.752226 1.710282 1.686861 1.605425 -9999 -9999 -9999 -9999 -9999 -9999 -9999 -9999 -9999 -9999 -9999 -9999 -9999 -9999 -9999 -9999 -9999 -9999 -9999 -9999 -9999 -9999 -9999 -9999 -9999 -9999 -9999 -9999 -9999 -9999 -9999 -9999 -9999 -9999 -9999 -9999 -9999 -9999 -9999 -9999 -9999 -9999 -9999 -9999 -9999 -9999 -9999 -9999 -9999 -9999 -9999 -9999 -9999 -9999 -9999 -9999 -9999 -9999 -9999 -9999 -9999 -9999 -9999 -9999 -9999 -9999 -9999 -9999 -9999 -9999 -9999 -9999 -9999 -9999 -9999 -9999 -9999 -9999 -9999 -9999 -9999 -9999 -9999 -9999 -9999 -9999 -9999 -9999 -9999 -9999 -9999 -9999 -9999 -9999 -9999 -9999 -9999 -9999 -9999 -9999 -9999 -9999 -9999 -9999 -9999 -9999 -9999 -9999 -9999 -9999 -9999 -9999 
-9999 -9999 -9999 -9999 -9999 -9999 -9999 -9999 -9999 -9999 -9999 -9999 -9999 -9999 -9999 -9999 -9999 -9999 -9999 -9999 -9999 -9999 -9999 -9999 -9999 -9999 -9999 -9999 -9999 -9999 -9999 -9999 -9999 -9999 -9999 -9999 -9999 -9999 -9999 -9999 -9999 -9999 -9999 -9999 -9999 -9999 -9999 -9999 -9999 -9999 -9999 -9999 -9999 -9999 -9999 -9999 -9999 -9999 -9999 -9999 -9999 -9999 -9999 -9999 -9999 -9999 -9999 -9999 -9999 -9999 -9999 -9999 -9999 -9999 -9999 -9999 -9999 -9999 -9999 -9999 -9999 -9999 -9999 -9999 -9999 -9999 -9999 -9999 -9999 -9999 -9999 -9999 -9999 -9999 -9999 -9999 -9999 -9999 -9999 -9999 -9999 -9999 -9999 -9999 -9999 -9999 -9999 -9999 -9999 -9999 -9999 -9999 -0.7497377 -0.7590486 -0.755833 -0.7474387 -0.74425 -0.7516955 -0.7413657 -0.7465535 -0.7363897 -0.7412986 -0.7387757 -0.7286411 -0.7321758 -0.7251017 -0.7208918 -0.710857 -0.6394179 -0.6413776 -0.6325049 -0.6337636 -0.5777122 -0.6032087 -0.5012742 -0.4830891 -0.4774019 -0.4780567 -0.4817164 -0.4780163 -0.4775834 -0.4775995 -0.4681315 -0.4706437 -0.469402 -0.4628111 -0.4567616 -9999 -9999 -9999 -9999 -9999 -9999 -9999 -9999 -9999 -9999 -9999 -9999 -9999 -9999 -9999 -9999 -9999 -9999 -9999 -9999 -9999 -9999 -9999 -9999 -9999 -9999 -9999 -9999 -9999 -9999 -9999 -9999 -9999 -9999 -9999 -9999 -9999 -9999 -9999 -9999 -9999 -9999 -9999 -9999 -9999 -9999 -9999 -9999 -9999 -9999 -9999 -9999 -9999 -9999 -9999 -9999 -9999 -9999 -9999 -9999 -9999 -9999 -9999 -9999 -9999 -9999 -9999 -9999 -9999 -9999 -9999 -9999 -9999 -9999 -9999 -9999 -9999 -9999 -9999 -9999 -9999 -9999 -9999 -9999 -9999 -9999 -9999 -9999 -9999 -9999 -9999 -9999 -9999 -9999 -9999 -9999 -9999 -9999 -9999 -9999 -9999 -9999 -9999 -9999 -9999 -9999 -9999 -9999 -9999 -9999 -9999 -9999 -9999 -9999 -9999 -9999 -9999 -9999 -9999 -9999 -9999 -9999 -9999 -9999 -9999 -9999 -9999 -9999 -9999 -9999 -9999 -9999 -9999 -9999 -9999 -9999 -9999 -9999 -9999 -9999 -9999 -9999 -9999 -9999 -9999 -9999 -9999 -9999 -9999 -9999 -9999 -9999 -9999 -9999 -9999 -9999 -9999 -9999 -9999 -9999 -9999 -9999 -9999 -9999 -9999 -9999 -9999 -9999 -9999 -9999 -9999 -9999 -9999 -9999 -9999 -9999 -9999 -9999 -9999 -9999 -9999 -9999 -9999 -9999 -9999 -9999 -9999 -9999 -9999 -9999 -9999 -9999 -9999 -9999 -9999 -9999 -9999 -9999 -9999 -9999 -9999 -9999 -9999 -9999 -9999 -9999 -9999 -9999 -9999 -9999 -9999 -9999 -9999 -9999 -9999 -9999 -9999 -9999 -9999 -9999 -9999 -9999 -9999 -9999 -9999 -9999 -9999 -9999 -9999 -9999 -9999 -9999 -9999 -9999 -9999 -9999 -9999 -9999 -9999 -9999 -9999 -9999 -9999 -9999 -9999 -9999 -9999 -9999 -9999 -9999 -9999 -9999 -9999 -9999 -9999 -9999 -9999 -9999 -9999 -9999 -9999 -9999 -9999 -9999 -9999 -9999 -9999 -9999 -9999 -9999 -9999 -9999 -9999 -9999 -9999 -9999 -9999 -9999 -9999 -9999 -9999 -9999 -9999 -9999 -9999 -9999 -9999 -9999 -9999 -9999 -9999 -9999 -9999 -9999 -9999 -9999 -9999 -9999 -9999 -9999 -9999 -9999 -9999 -9999 -9999 -9999 -9999 -9999 -9999 -9999 -9999 -9999 -9999 -9999 -9999 -9999 -9999 -9999 -9999 -9999 -9999 -9999 -9999 -9999 -9999 -9999 -9999 -9999 -9999 -9999 -9999 -9999 -9999 -9999 -9999 -9999 -9999 -9999 -9999 -9999 -9999 -9999 -9999 -9999 -9999 -9999 -9999 -9999 -9999 -9999 -9999 -9999 -9999 -9999 -9999 -9999 -9999 -9999 -9999 -9999 -9999 -9999 -9999 -9999 -9999 -9999 -9999 -9999 -9999 -9999 -9999 -9999 -9999 -9999 -9999 -9999 -9999 -9999 -9999 -9999 -9999 -9999 -9999 -9999 -9999 -9999 1.671949 1.686239 1.767726 1.798241 1.847239 1.787618 1.715423 1.875769 1.846452 1.805268 1.890959 1.882664 1.913702 1.862962 1.89685 1.78117 1.765489 1.763641 1.836067 1.882173 1.841399 1.906056 1.810459 1.80604 1.721425 1.728921 1.78396 1.737269 1.712176 1.750614 1.649498 1.672525 1.687305 1.696521 1.712296 -9999 -9999 -9999 -9999 -9999 -9999 -9999 -9999 -9999 -9999 -9999 -9999 -9999 -9999 -9999 -9999 -9999 -9999 -9999 -9999 -9999 -9999 -9999 -9999 -9999 -9999 -9999 -9999 -9999 -9999 -9999 -9999 -9999 -9999 -9999 -9999 -9999 -9999 -9999 -9999 -9999 -9999 -9999 -9999 -9999 -9999 -9999 -9999 -9999 -9999 -9999 -9999 -9999 -9999 -9999 -9999 -9999 -9999 -9999 -9999 -9999 -9999 -9999 -9999 -9999 -9999 -9999 -9999 -9999 -9999 -9999 -9999 -9999 -9999 -9999 -9999 -9999 -9999 -9999 -9999 -9999 -9999 -9999 -9999 -9999 -9999 -9999 -9999 -9999 -9999 -9999 -9999 -9999 -9999 -9999 -9999 -9999 -9999 -9999 -9999 -9999 -9999 -9999 -9999 -9999 -9999 -9999 -9999 -9999 -9999 -9999 -9999 
-9999 -9999 -9999 -9999 -9999 -9999 -9999 -9999 -9999 -9999 -9999 -9999 -9999 -9999 -9999 -9999 -9999 -9999 -9999 -9999 -9999 -9999 -9999 -9999 -9999 -9999 -9999 -9999 -9999 -9999 -9999 -9999 -9999 -9999 -9999 -9999 -9999 -9999 -9999 -9999 -9999 -9999 -9999 -9999 -9999 -9999 -9999 -9999 -9999 -9999 -9999 -9999 -9999 -9999 -9999 -9999 -9999 -9999 -9999 -9999 -9999 -9999 -9999 -9999 -9999 -9999 -9999 -9999 -9999 -9999 -9999 -9999 -9999 -9999 -9999 -9999 -9999 -9999 -9999 -9999 -9999 -9999 -9999 -9999 -9999 -9999 -9999 -9999 -9999 -9999 -9999 -9999 -9999 -9999 -9999 -9999 -9999 -9999 -9999 -9999 -9999 -9999 -9999 -9999 -9999 -9999 -9999 -9999 -9999 -9999 -9999 -0.7516707 -0.7619211 -0.7556837 -0.7560734 -0.7467547 -0.7671447 -0.7581449 -0.7475525 -0.7575483 -0.755927 -0.7565873 -0.7440867 -0.7446874 -0.7352757 -0.7432359 -0.6772572 -0.7169442 -0.6539585 -0.6566122 -0.6441929 -0.5842609 -0.5059241 -0.5044726 -0.5051399 -0.4888892 -0.4884638 -0.4846556 -0.4792631 -0.4797835 -0.4814295 -0.4813213 -0.4817308 -0.4821582 -0.473877 -0.4675595 -0.4617619 -0.4566607 -0.4648417 -0.4531865 -0.4602713 -0.4552713 -0.4598064 -9999 -9999 -9999 -9999 -9999 -9999 -9999 -9999 -9999 -9999 -9999 -9999 -9999 -9999 -9999 -9999 -9999 -9999 -9999 -9999 -9999 -9999 -9999 -9999 -9999 -9999 -9999 -9999 -9999 -9999 -9999 -9999 -9999 -9999 -9999 -9999 -9999 -9999 -9999 -9999 -9999 -9999 -9999 -9999 -9999 -9999 -9999 -9999 -9999 -9999 -9999 -9999 -9999 -9999 -9999 -9999 -9999 -9999 -9999 -9999 -9999 -9999 -9999 -9999 -9999 -9999 -9999 -9999 -9999 -9999 -9999 -9999 -9999 -9999 -9999 -9999 -9999 -9999 -9999 -9999 -9999 -9999 -9999 -9999 -9999 -9999 -9999 -9999 -9999 -9999 -9999 -9999 -9999 -9999 -9999 -9999 -9999 -9999 -9999 -9999 -9999 -9999 -9999 -9999 -9999 -9999 -9999 -9999 -9999 -9999 -9999 -9999 -9999 -9999 -9999 -9999 -9999 -9999 -9999 -9999 -9999 -9999 -9999 -9999 -9999 -9999 -9999 -9999 -9999 -9999 -9999 -9999 -9999 -9999 -9999 -9999 -9999 -9999 -9999 -9999 -9999 -9999 -9999 -9999 -9999 -9999 -9999 -9999 -9999 -9999 -9999 -9999 -9999 -9999 -9999 -9999 -9999 -9999 -9999 -9999 -9999 -9999 -9999 -9999 -9999 -9999 -9999 -9999 -9999 -9999 -9999 -9999 -9999 -9999 -9999 -9999 -9999 -9999 -9999 -9999 -9999 -9999 -9999 -9999 -9999 -9999 -9999 -9999 -9999 -9999 -9999 -9999 -9999 -9999 -9999 -9999 -9999 -9999 -9999 -9999 -9999 -9999 -9999 -9999 -9999 -9999 -9999 -9999 -9999 -9999 -9999 -9999 -9999 -9999 -9999 -9999 -9999 -9999 -9999 -9999 -9999 -9999 -9999 -9999 -9999 -9999 -9999 -9999 -9999 -9999 -9999 -9999 -9999 -9999 -9999 -9999 -9999 -9999 -9999 -9999 -9999 -9999 -9999 -9999 -9999 -9999 -9999 -9999 -9999 -9999 -9999 -9999 -9999 -9999 -9999 -9999 -9999 -9999 -9999 -9999 -9999 -9999 -9999 -9999 -9999 -9999 -9999 -9999 -9999 -9999 -9999 -9999 -9999 -9999 -9999 -9999 -9999 -9999 -9999 -9999 -9999 -9999 -9999 -9999 -9999 -9999 -9999 -9999 -9999 -9999 -9999 -9999 -9999 -9999 -9999 -9999 -9999 -9999 -9999 -9999 -9999 -9999 -9999 -9999 -9999 -9999 -9999 -9999 -9999 -9999 -9999 -9999 -9999 -9999 -9999 -9999 -9999 -9999 -9999 -9999 -9999 -9999 -9999 -9999 -9999 -9999 -9999 -9999 -9999 -9999 -9999 -9999 -9999 -9999 -9999 -9999 -9999 -9999 -9999 -9999 -9999 -9999 -9999 -9999 -9999 -9999 -9999 -9999 -9999 -9999 -9999 -9999 -9999 -9999 -9999 -9999 -9999 -9999 -9999 -9999 -9999 -9999 -9999 -9999 -9999 -9999 -9999 -9999 -9999 -9999 -9999 -9999 -9999 -9999 1.2618 1.239705 1.328305 1.456185 1.533485 1.587247 1.604224 1.697437 1.71136 1.764727 1.83519 1.816268 1.722238 1.865407 1.863332 1.811898 1.845397 1.90117 1.938484 1.908707 1.916902 1.829055 1.766719 1.724406 1.836132 1.800346 1.829429 1.803698 1.780359 1.74409 1.722098 1.719101 1.709619 1.671165 1.653027 1.643093 1.628042 1.661335 1.729955 1.739523 1.755301 -9999 -9999 -9999 -9999 -9999 -9999 -9999 -9999 -9999 -9999 -9999 -9999 -9999 -9999 -9999 -9999 -9999 -9999 -9999 -9999 -9999 -9999 -9999 -9999 -9999 -9999 -9999 -9999 -9999 -9999 -9999 -9999 -9999 -9999 -9999 -9999 -9999 -9999 -9999 -9999 -9999 -9999 -9999 -9999 -9999 -9999 -9999 -9999 -9999 -9999 -9999 -9999 -9999 -9999 -9999 -9999 -9999 -9999 -9999 -9999 -9999 -9999 -9999 -9999 -9999 -9999 -9999 -9999 -9999 -9999 -9999 -9999 -9999 -9999 -9999 -9999 -9999 -9999 -9999 -9999 -9999 -9999 -9999 -9999 -9999 -9999 -9999 -9999 -9999 -9999 -9999 -9999 -9999 -9999 -9999 -9999 -9999 -9999 -9999 -9999 -9999 -9999 -9999 -9999 -9999 -9999 -9999 -9999 -9999 -9999 -9999 -9999 
-9999 -9999 -9999 -9999 -9999 -9999 -9999 -9999 -9999 -9999 -9999 -9999 -9999 -9999 -9999 -9999 -9999 -9999 -9999 -9999 -9999 -9999 -9999 -9999 -9999 -9999 -9999 -9999 -9999 -9999 -9999 -9999 -9999 -9999 -9999 -9999 -9999 -9999 -9999 -9999 -9999 -9999 -9999 -9999 -9999 -9999 -9999 -9999 -9999 -9999 -9999 -9999 -9999 -9999 -9999 -9999 -9999 -9999 -9999 -9999 -9999 -9999 -9999 -9999 -9999 -9999 -9999 -9999 -9999 -9999 -9999 -9999 -9999 -9999 -9999 -9999 -9999 -9999 -9999 -9999 -9999 -9999 -9999 -9999 -9999 -9999 -9999 -9999 -9999 -9999 -9999 -9999 -9999 -9999 -9999 -9999 -9999 -9999 -9999 -9999 -9999 -9999 -9999 -9999 -9999 -9999 -9999 -9999 -9999 -9999 -9999 -0.7080193 -0.7588863 -0.7681952 -0.7664492 -0.7674581 -0.7717492 -0.7723827 -0.7570267 -0.7643043 -0.7730123 -0.7643365 -0.7554021 -0.7522689 -0.6865709 -0.689877 -0.7398121 -0.6684628 -0.6693888 -0.6601991 -0.6570992 -0.6149687 -0.5693616 -0.512506 -0.510483 -0.5093039 -0.4992562 -0.4974989 -0.4424706 -0.4458308 -0.4366625 -0.4358884 -0.4454683 -0.4918211 -0.4812534 -0.4074493 -0.4094145 -0.4112126 -0.4113151 -0.4110957 -0.4113455 -0.4094618 -0.5251896 -0.4632483 -0.4670001 -0.4670526 -0.4665655 -0.4665655 -0.4610236 -9999 -9999 -9999 -9999 -9999 -9999 -9999 -9999 -9999 -9999 -9999 -9999 -9999 -9999 -9999 -9999 -9999 -9999 -9999 -9999 -9999 -9999 -9999 -9999 -9999 -9999 -9999 -9999 -9999 -9999 -9999 -9999 -9999 -9999 -9999 -9999 -9999 -9999 -9999 -9999 -9999 -9999 -9999 -9999 -9999 -9999 -9999 -9999 -9999 -9999 -9999 -9999 -9999 -9999 -9999 -9999 -9999 -9999 -9999 -9999 -9999 -9999 -9999 -9999 -9999 -9999 -9999 -9999 -9999 -9999 -9999 -9999 -9999 -9999 -9999 -9999 -9999 -9999 -9999 -9999 -9999 -9999 -9999 -9999 -9999 -9999 -9999 -9999 -9999 -9999 -9999 -9999 -9999 -9999 -9999 -9999 -9999 -9999 -9999 -9999 -9999 -9999 -9999 -9999 -9999 -9999 -9999 -9999 -9999 -9999 -9999 -9999 -9999 -9999 -9999 -9999 -9999 -9999 -9999 -9999 -9999 -9999 -9999 -9999 -9999 -9999 -9999 -9999 -9999 -9999 -9999 -9999 -9999 -9999 -9999 -9999 -9999 -9999 -9999 -9999 -9999 -9999 -9999 -9999 -9999 -9999 -9999 -9999 -9999 -9999 -9999 -9999 -9999 -9999 -9999 -9999 -9999 -9999 -9999 -9999 -9999 -9999 -9999 -9999 -9999 -9999 -9999 -9999 -9999 -9999 -9999 -9999 -9999 -9999 -9999 -9999 -9999 -9999 -9999 -9999 -9999 -9999 -9999 -9999 -9999 -9999 -9999 -9999 -9999 -9999 -9999 -9999 -9999 -9999 -9999 -9999 -9999 -9999 -9999 -9999 -9999 -9999 -9999 -9999 -9999 -9999 -9999 -9999 -9999 -9999 -9999 -9999 -9999 -9999 -9999 -9999 -9999 -9999 -9999 -9999 -9999 -9999 -9999 -9999 -9999 -9999 -9999 -9999 -9999 -9999 -9999 -9999 -9999 -9999 -9999 -9999 -9999 -9999 -9999 -9999 -9999 -9999 -9999 -9999 -9999 -9999 -9999 -9999 -9999 -9999 -9999 -9999 -9999 -9999 -9999 -9999 -9999 -9999 -9999 -9999 -9999 -9999 -9999 -9999 -9999 -9999 -9999 -9999 -9999 -9999 -9999 -9999 -9999 -9999 -9999 -9999 -9999 -9999 -9999 -9999 -9999 -9999 -9999 -9999 -9999 -9999 -9999 -9999 -9999 -9999 -9999 -9999 -9999 -9999 -9999 -9999 -9999 -9999 -9999 -9999 -9999 -9999 -9999 -9999 -9999 -9999 -9999 -9999 -9999 -9999 -9999 -9999 -9999 -9999 -9999 -9999 -9999 -9999 -9999 -9999 -9999 -9999 -9999 -9999 -9999 -9999 -9999 -9999 -9999 -9999 -9999 -9999 -9999 -9999 -9999 -9999 -9999 -9999 -9999 -9999 -9999 -9999 -9999 -9999 -9999 -9999 -9999 -9999 -9999 -9999 -9999 -9999 -9999 -9999 -9999 -9999 -9999 -9999 -9999 -9999 -9999 -9999 0.9995415 1.009576 1.020218 1.076451 1.134868 1.149819 1.156397 1.177168 1.310877 1.475965 1.524496 1.600029 1.589108 1.681421 1.682362 1.758295 1.771282 1.824361 1.775423 1.752169 1.833556 1.81084 1.864278 1.934372 1.941277 1.891819 1.882861 1.936573 1.768947 1.725591 1.75733 1.81606 1.828835 1.814341 1.766284 1.73148 1.724176 1.75379 1.697569 1.666113 1.561594 1.557169 1.619164 1.708399 1.74705 1.773125 1.804049 -9999 -9999 -9999 -9999 -9999 -9999 -9999 -9999 -9999 -9999 -9999 -9999 -9999 -9999 -9999 -9999 -9999 -9999 -9999 -9999 -9999 -9999 -9999 -9999 -9999 -9999 -9999 -9999 -9999 -9999 -9999 -9999 -9999 -9999 -9999 -9999 -9999 -9999 -9999 -9999 -9999 -9999 -9999 -9999 -9999 -9999 -9999 -9999 -9999 -9999 -9999 -9999 -9999 -9999 -9999 -9999 -9999 -9999 -9999 -9999 -9999 -9999 -9999 -9999 -9999 -9999 -9999 -9999 -9999 -9999 -9999 -9999 -9999 -9999 -9999 -9999 -9999 -9999 -9999 -9999 -9999 -9999 -9999 -9999 -9999 -9999 -9999 -9999 -9999 -9999 -9999 -9999 -9999 -9999 -9999 -9999 -9999 -9999 -9999 -9999 -9999 -9999 -9999 -9999 -9999 -9999 -9999 -9999 -9999 -9999 -9999 -9999 
-9999 -9999 -9999 -9999 -9999 -9999 -9999 -9999 -9999 -9999 -9999 -9999 -9999 -9999 -9999 -9999 -9999 -9999 -9999 -9999 -9999 -9999 -9999 -9999 -9999 -9999 -9999 -9999 -9999 -9999 -9999 -9999 -9999 -9999 -9999 -9999 -9999 -9999 -9999 -9999 -9999 -9999 -9999 -9999 -9999 -9999 -9999 -9999 -9999 -9999 -9999 -9999 -9999 -9999 -9999 -9999 -9999 -9999 -9999 -9999 -9999 -9999 -9999 -9999 -9999 -9999 -9999 -9999 -9999 -9999 -9999 -9999 -9999 -9999 -9999 -9999 -9999 -9999 -9999 -9999 -9999 -9999 -9999 -9999 -9999 -9999 -9999 -9999 -9999 -9999 -9999 -9999 -9999 -9999 -9999 -9999 -9999 -9999 -9999 -9999 -9999 -9999 -9999 -9999 -9999 -9999 -9999 -9999 -9999 -9999 -9999 -0.7162295 -0.7236618 -0.7807554 -0.7872705 -0.7890354 -0.7808092 -0.7808203 -0.7808633 -0.7743609 -0.7163139 -0.7069673 -0.7158643 -0.7001113 -0.700436 -0.7524859 -0.7610491 -0.6774837 -0.6731877 -0.6651788 -0.6636733 -0.6476398 -0.6526027 -0.5736423 -0.6283175 -0.5806071 -0.5519916 -0.4478799 -0.4455164 -0.4512619 -0.4491104 -0.4424814 -0.4496843 -0.4992317 -0.4319198 -0.4889835 -0.4857526 -0.4127618 -0.4177628 -0.4146083 -0.4098505 -0.4071693 -0.4695127 -0.4194127 -0.4132571 -0.4763387 -0.473492 -0.4718672 -0.4643972 -0.4633643 -0.4540063 -0.4523387 -0.4538927 -0.4103826 -0.3984772 -9999 -9999 -9999 -9999 -9999 -9999 -9999 -9999 -9999 -9999 -9999 -9999 -9999 -9999 -9999 -9999 -9999 -9999 -9999 -9999 -9999 -9999 -9999 -9999 -9999 -9999 -9999 -9999 -9999 -9999 -9999 -9999 -9999 -9999 -9999 -9999 -9999 -9999 -9999 -9999 -9999 -9999 -9999 -9999 -9999 -9999 -9999 -9999 -9999 -9999 -9999 -9999 -9999 -9999 -9999 -9999 -9999 -9999 -9999 -9999 -9999 -9999 -9999 -9999 -9999 -9999 -9999 -9999 -9999 -9999 -9999 -9999 -9999 -9999 -9999 -9999 -9999 -9999 -9999 -9999 -9999 -9999 -9999 -9999 -9999 -9999 -9999 -9999 -9999 -9999 -9999 -9999 -9999 -9999 -9999 -9999 -9999 -9999 -9999 -9999 -9999 -9999 -9999 -9999 -9999 -9999 -9999 -9999 -9999 -9999 -9999 -9999 -9999 -9999 -9999 -9999 -9999 -9999 -9999 -9999 -9999 -9999 -9999 -9999 -9999 -9999 -9999 -9999 -9999 -9999 -9999 -9999 -9999 -9999 -9999 -9999 -9999 -9999 -9999 -9999 -9999 -9999 -9999 -9999 -9999 -9999 -9999 -9999 -9999 -9999 -9999 -9999 -9999 -9999 -9999 -9999 -9999 -9999 -9999 -9999 -9999 -9999 -9999 -9999 -9999 -9999 -9999 -9999 -9999 -9999 -9999 -9999 -9999 -9999 -9999 -9999 -9999 -9999 -9999 -9999 -9999 -9999 -9999 -9999 -9999 -9999 -9999 -9999 -9999 -9999 -9999 -9999 -9999 -9999 -9999 -9999 -9999 -9999 -9999 -9999 -9999 -9999 -9999 -9999 -9999 -9999 -9999 -9999 -9999 -9999 -9999 -9999 -9999 -9999 -9999 -9999 -9999 -9999 -9999 -9999 -9999 -9999 -9999 -9999 -9999 -9999 -9999 -9999 -9999 -9999 -9999 -9999 -9999 -9999 -9999 -9999 -9999 -9999 -9999 -9999 -9999 -9999 -9999 -9999 -9999 -9999 -9999 -9999 -9999 -9999 -9999 -9999 -9999 -9999 -9999 -9999 -9999 -9999 -9999 -9999 -9999 -9999 -9999 -9999 -9999 -9999 -9999 -9999 -9999 -9999 -9999 -9999 -9999 -9999 -9999 -9999 -9999 -9999 -9999 -9999 -9999 -9999 -9999 -9999 -9999 -9999 -9999 -9999 -9999 -9999 -9999 -9999 -9999 -9999 -9999 -9999 -9999 -9999 -9999 -9999 -9999 -9999 -9999 -9999 -9999 -9999 -9999 -9999 -9999 -9999 -9999 -9999 -9999 -9999 -9999 -9999 -9999 -9999 -9999 -9999 -9999 -9999 -9999 -9999 -9999 -9999 -9999 -9999 -9999 -9999 -9999 -9999 -9999 -9999 -9999 -9999 -9999 -9999 -9999 -9999 -9999 -9999 -9999 -9999 -9999 -9999 -9999 -9999 -9999 -9999 0.8765934 0.8804651 0.8964124 0.9217657 0.9338725 0.9330243 0.9942358 1.010373 1.069219 1.078801 1.163932 1.155813 1.202775 1.150653 1.39476 1.376295 1.514477 1.510805 1.589021 1.643435 1.66945 1.72826 1.755914 1.817718 1.692941 1.758912 1.797637 1.837382 1.928906 1.926855 1.9385 1.891456 1.86589 1.827042 1.781683 1.768181 1.822018 1.857817 1.821091 1.819393 1.77309 1.7358 1.760657 1.751869 1.695613 1.651427 1.576498 1.653404 1.677486 1.718408 1.785985 1.728679 1.76847 -9999 -9999 -9999 -9999 -9999 -9999 -9999 -9999 -9999 -9999 -9999 -9999 -9999 -9999 -9999 -9999 -9999 -9999 -9999 -9999 -9999 -9999 -9999 -9999 -9999 -9999 -9999 -9999 -9999 -9999 -9999 -9999 -9999 -9999 -9999 -9999 -9999 -9999 -9999 -9999 -9999 -9999 -9999 -9999 -9999 -9999 -9999 -9999 -9999 -9999 -9999 -9999 -9999 -9999 -9999 -9999 -9999 -9999 -9999 -9999 -9999 -9999 -9999 -9999 -9999 -9999 -9999 -9999 -9999 -9999 -9999 -9999 -9999 -9999 -9999 -9999 -9999 -9999 -9999 -9999 -9999 -9999 -9999 -9999 -9999 -9999 -9999 -9999 -9999 -9999 -9999 -9999 -9999 -9999 -9999 -9999 -9999 -9999 -9999 -9999 -9999 -9999 -9999 -9999 -9999 -9999 -9999 -9999 -9999 -9999 -9999 -9999 
-9999 -9999 -9999 -9999 -9999 -9999 -9999 -9999 -9999 -9999 -9999 -9999 -9999 -9999 -9999 -9999 -9999 -9999 -9999 -9999 -9999 -9999 -9999 -9999 -9999 -9999 -9999 -9999 -9999 -9999 -9999 -9999 -9999 -9999 -9999 -9999 -9999 -9999 -9999 -9999 -9999 -9999 -9999 -9999 -9999 -9999 -9999 -9999 -9999 -9999 -9999 -9999 -9999 -9999 -9999 -9999 -9999 -9999 -9999 -9999 -9999 -9999 -9999 -9999 -9999 -9999 -9999 -9999 -9999 -9999 -9999 -9999 -9999 -9999 -9999 -9999 -9999 -9999 -9999 -9999 -9999 -9999 -9999 -9999 -9999 -9999 -9999 -9999 -9999 -9999 -9999 -9999 -9999 -9999 -9999 -9999 -9999 -9999 -9999 -9999 -9999 -9999 -9999 -9999 -9999 -9999 -9999 -9999 -9999 -9999 -9999 -0.7336861 -0.790888 -0.7914887 -0.79823 -0.7899871 -0.7995135 -0.7893081 -0.7288741 -0.7768862 -0.7253349 -0.7209525 -0.7169361 -0.7803578 -0.7132028 -0.6940116 -0.6873881 -0.6877806 -0.6735676 -0.7219433 -0.6696938 -0.6673617 -0.6648496 -0.6655703 -0.6560339 -0.5937839 -0.5170634 -0.4575735 -0.4489469 -0.4536554 -0.5127718 -0.5178999 -0.5172936 -0.5145401 -0.5041897 -0.4955318 -0.4868391 -0.4846821 -0.4834917 -0.4838327 -0.4873552 -0.4148898 -0.4225481 -0.416252 -0.4147485 -0.4132525 -0.4157102 -0.4192425 -0.4187014 -0.4159511 -0.4100898 -0.4075454 -0.4705766 -0.4108582 -0.4146513 -0.4119917 -0.4615248 -0.4727184 -0.4625472 -0.4630883 -0.4654441 -9999 -9999 -9999 -9999 -9999 -9999 -9999 -9999 -9999 -9999 -9999 -9999 -9999 -9999 -9999 -9999 -9999 -9999 -9999 -9999 -9999 -9999 -9999 -9999 -9999 -9999 -9999 -9999 -9999 -9999 -9999 -9999 -9999 -9999 -9999 -9999 -9999 -9999 -9999 -9999 -9999 -9999 -9999 -9999 -9999 -9999 -9999 -9999 -9999 -9999 -9999 -9999 -9999 -9999 -9999 -9999 -9999 -9999 -9999 -9999 -9999 -9999 -9999 -9999 -9999 -9999 -9999 -9999 -9999 -9999 -9999 -9999 -9999 -9999 -9999 -9999 -9999 -9999 -9999 -9999 -9999 -9999 -9999 -9999 -9999 -9999 -9999 -9999 -9999 -9999 -9999 -9999 -9999 -9999 -9999 -9999 -9999 -9999 -9999 -9999 -9999 -9999 -9999 -9999 -9999 -9999 -9999 -9999 -9999 -9999 -9999 -9999 -9999 -9999 -9999 -9999 -9999 -9999 -9999 -9999 -9999 -9999 -9999 -9999 -9999 -9999 -9999 -9999 -9999 -9999 -9999 -9999 -9999 -9999 -9999 -9999 -9999 -9999 -9999 -9999 -9999 -9999 -9999 -9999 -9999 -9999 -9999 -9999 -9999 -9999 -9999 -9999 -9999 -9999 -9999 -9999 -9999 -9999 -9999 -9999 -9999 -9999 -9999 -9999 -9999 -9999 -9999 -9999 -9999 -9999 -9999 -9999 -9999 -9999 -9999 -9999 -9999 -9999 -9999 -9999 -9999 -9999 -9999 -9999 -9999 -9999 -9999 -9999 -9999 -9999 -9999 -9999 -9999 -9999 -9999 -9999 -9999 -9999 -9999 -9999 -9999 -9999 -9999 -9999 -9999 -9999 -9999 -9999 -9999 -9999 -9999 -9999 -9999 -9999 -9999 -9999 -9999 -9999 -9999 -9999 -9999 -9999 -9999 -9999 -9999 -9999 -9999 -9999 -9999 -9999 -9999 -9999 -9999 -9999 -9999 -9999 -9999 -9999 -9999 -9999 -9999 -9999 -9999 -9999 -9999 -9999 -9999 -9999 -9999 -9999 -9999 -9999 -9999 -9999 -9999 -9999 -9999 -9999 -9999 -9999 -9999 -9999 -9999 -9999 -9999 -9999 -9999 -9999 -9999 -9999 -9999 -9999 -9999 -9999 -9999 -9999 -9999 -9999 -9999 -9999 -9999 -9999 -9999 -9999 -9999 -9999 -9999 -9999 -9999 -9999 -9999 -9999 -9999 -9999 -9999 -9999 -9999 -9999 -9999 -9999 -9999 -9999 -9999 -9999 -9999 -9999 -9999 -9999 -9999 -9999 -9999 -9999 -9999 -9999 -9999 -9999 -9999 -9999 -9999 -9999 -9999 -9999 -9999 -9999 -9999 -9999 -9999 -9999 -9999 -9999 -9999 -9999 -9999 -9999 -9999 -9999 -9999 0.8011547 0.7934784 0.8012697 0.8128336 0.815451 0.8158841 0.8655822 0.8471029 0.8834608 0.9471652 0.9319848 0.9261837 0.9968376 1.004058 0.9919575 0.9985194 1.070289 1.15693 1.233001 1.227527 1.255714 1.297952 1.397946 1.457466 1.489666 1.570145 1.635476 1.631961 1.713396 1.74066 1.733494 1.787218 1.749714 1.741924 1.83395 1.865358 1.869869 1.888046 1.872431 1.837765 1.811337 1.77922 1.783202 1.76463 1.827662 1.805058 1.788858 1.763893 1.750397 1.797671 1.723819 1.675201 1.642765 1.667579 1.707408 1.752894 1.736228 1.742913 1.704757 1.705324 1.688083 -9999 -9999 -9999 -9999 -9999 -9999 -9999 -9999 -9999 -9999 -9999 -9999 -9999 -9999 -9999 -9999 -9999 -9999 -9999 -9999 -9999 -9999 -9999 -9999 -9999 -9999 -9999 -9999 -9999 -9999 -9999 -9999 -9999 -9999 -9999 -9999 -9999 -9999 -9999 -9999 -9999 -9999 -9999 -9999 -9999 -9999 -9999 -9999 -9999 -9999 -9999 -9999 -9999 -9999 -9999 -9999 -9999 -9999 -9999 -9999 -9999 -9999 -9999 -9999 -9999 -9999 -9999 -9999 -9999 -9999 -9999 -9999 -9999 -9999 -9999 -9999 -9999 -9999 -9999 -9999 -9999 -9999 -9999 -9999 -9999 -9999 -9999 -9999 -9999 -9999 -9999 -9999 -9999 -9999 -9999 -9999 -9999 -9999 -9999 -9999 -9999 -9999 -9999 -9999 -9999 -9999 -9999 -9999 -9999 -9999 -9999 
-9999 -9999 -9999 -9999 -9999 -9999 -9999 -9999 -9999 -9999 -9999 -9999 -9999 -9999 -9999 -9999 -9999 -9999 -9999 -9999 -9999 -9999 -9999 -9999 -9999 -9999 -9999 -9999 -9999 -9999 -9999 -9999 -9999 -9999 -9999 -9999 -9999 -9999 -9999 -9999 -9999 -9999 -9999 -9999 -9999 -9999 -9999 -9999 -9999 -9999 -9999 -9999 -9999 -9999 -9999 -9999 -9999 -9999 -9999 -9999 -9999 -9999 -9999 -9999 -9999 -9999 -9999 -9999 -9999 -9999 -9999 -9999 -9999 -9999 -9999 -9999 -9999 -9999 -9999 -9999 -9999 -9999 -9999 -9999 -9999 -9999 -9999 -9999 -9999 -9999 -9999 -9999 -9999 -9999 -9999 -9999 -9999 -9999 -9999 -9999 -9999 -9999 -9999 -9999 -9999 -9999 -9999 -9999 -9999 -9999 -9999 -0.74119 -0.8092937 -0.8066496 -0.8021291 -0.7990691 -0.8087189 -0.8550491 -0.7418368 -0.730098 -0.7306391 -0.7293851 -0.7892401 -0.7917644 -0.7728001 -0.7665908 -0.7587267 -0.7024922 -0.6960645 -0.6885861 -0.6816738 -0.6892226 -0.6743902 -0.6680111 -0.5824603 -0.5535156 -0.4705666 -0.4704584 -0.4609138 -0.5622411 -0.5166487 -0.5181697 -0.5131703 -0.5157966 -0.5159045 -0.5022241 -0.4982332 -0.4910517 -0.4896876 -0.4943757 -0.4946463 -0.4878339 -0.4957722 -0.4940119 -0.4889541 -0.4800434 -0.4807747 -0.4806331 -0.4820358 -0.4846219 -0.4721751 -0.4188829 -0.4147203 -0.4728914 -0.4709419 -0.4706714 -0.4726821 -0.4755079 -0.4757785 -0.4666429 -0.4708603 -0.4691982 -0.4600816 -0.5200375 -0.5198752 -0.5199834 -0.5213149 -0.5209903 -9999 -9999 -9999 -9999 -9999 -9999 -9999 -9999 -9999 -9999 -9999 -9999 -9999 -9999 -9999 -9999 -9999 -9999 -9999 -9999 -9999 -9999 -9999 -9999 -9999 -9999 -9999 -9999 -9999 -9999 -9999 -9999 -9999 -9999 -9999 -9999 -9999 -9999 -9999 -9999 -9999 -9999 -9999 -9999 -9999 -9999 -9999 -9999 -9999 -9999 -9999 -9999 -9999 -9999 -9999 -9999 -9999 -9999 -9999 -9999 -9999 -9999 -9999 -9999 -9999 -9999 -9999 -9999 -9999 -9999 -9999 -9999 -9999 -9999 -9999 -9999 -9999 -9999 -9999 -9999 -9999 -9999 -9999 -9999 -9999 -9999 -9999 -9999 -9999 -9999 -9999 -9999 -9999 -9999 -9999 -9999 -9999 -9999 -9999 -9999 -9999 -9999 -9999 -9999 -9999 -9999 -9999 -9999 -9999 -9999 -9999 -9999 -9999 -9999 -9999 -9999 -9999 -9999 -9999 -9999 -9999 -9999 -9999 -9999 -9999 -9999 -9999 -9999 -9999 -9999 -9999 -9999 -9999 -9999 -9999 -9999 -9999 -9999 -9999 -9999 -9999 -9999 -9999 -9999 -9999 -9999 -9999 -9999 -9999 -9999 -9999 -9999 -9999 -9999 -9999 -9999 -9999 -9999 -9999 -9999 -9999 -9999 -9999 -9999 -9999 -9999 -9999 -9999 -9999 -9999 -9999 -9999 -9999 -9999 -9999 -9999 -9999 -9999 -9999 -9999 -9999 -9999 -9999 -9999 -9999 -9999 -9999 -9999 -9999 -9999 -9999 -9999 -9999 -9999 -9999 -9999 -9999 -9999 -9999 -9999 -9999 -9999 -9999 -9999 -9999 -9999 -9999 -9999 -9999 -9999 -9999 -9999 -9999 -9999 -9999 -9999 -9999 -9999 -9999 -9999 -9999 -9999 -9999 -9999 -9999 -9999 -9999 -9999 -9999 -9999 -9999 -9999 -9999 -9999 -9999 -9999 -9999 -9999 -9999 -9999 -9999 -9999 -9999 -9999 -9999 -9999 -9999 -9999 -9999 -9999 -9999 -9999 -9999 -9999 -9999 -9999 -9999 -9999 -9999 -9999 -9999 -9999 -9999 -9999 -9999 -9999 -9999 -9999 -9999 -9999 -9999 -9999 -9999 -9999 -9999 -9999 -9999 -9999 -9999 -9999 -9999 -9999 -9999 -9999 -9999 -9999 -9999 -9999 -9999 -9999 -9999 -9999 -9999 -9999 -9999 -9999 -9999 -9999 -9999 -9999 -9999 -9999 -9999 -9999 -9999 -9999 -9999 -9999 -9999 -9999 -9999 -9999 -9999 -9999 -9999 -9999 -9999 -9999 -9999 -9999 -9999 -9999 -9999 0.7474038 0.6558157 0.7281271 0.7094835 0.7210681 0.7250882 0.7853413 0.7885939 0.7826045 0.7302352 0.8217399 0.8386943 0.8252845 0.8942639 0.8555045 0.8584202 0.9393669 0.9228706 0.9143121 0.9882387 0.9959549 0.9964253 1.06374 1.066004 1.135945 1.212925 1.210642 1.237143 1.157913 1.386561 1.442972 1.452007 1.553972 1.559318 1.593292 1.581236 1.623677 1.726034 1.754683 1.733895 1.724989 1.767593 1.866117 1.891538 1.87807 1.854587 1.819682 1.796056 1.775996 1.755294 1.743204 1.72401 1.72087 1.76828 1.764614 1.752294 1.738947 1.702607 1.696403 1.675111 1.706028 1.750626 1.715475 1.731495 1.740314 1.737584 1.701078 1.684064 -9999 -9999 -9999 -9999 -9999 -9999 -9999 -9999 -9999 -9999 -9999 -9999 -9999 -9999 -9999 -9999 -9999 -9999 -9999 -9999 -9999 -9999 -9999 -9999 -9999 -9999 -9999 -9999 -9999 -9999 -9999 -9999 -9999 -9999 -9999 -9999 -9999 -9999 -9999 -9999 -9999 -9999 -9999 -9999 -9999 -9999 -9999 -9999 -9999 -9999 -9999 -9999 -9999 -9999 -9999 -9999 -9999 -9999 -9999 -9999 -9999 -9999 -9999 -9999 -9999 -9999 -9999 -9999 -9999 -9999 -9999 -9999 -9999 -9999 -9999 -9999 -9999 -9999 -9999 -9999 -9999 -9999 -9999 -9999 -9999 -9999 -9999 -9999 -9999 -9999 -9999 -9999 -9999 -9999 -9999 -9999 -9999 -9999 -9999 -9999 -9999 -9999 -9999 -9999 -9999 -9999 -9999 -9999 -9999 -9999 -9999 
-9999 -9999 -9999 -9999 -9999 -9999 -9999 -9999 -9999 -9999 -9999 -9999 -9999 -9999 -9999 -9999 -9999 -9999 -9999 -9999 -9999 -9999 -9999 -9999 -9999 -9999 -9999 -9999 -9999 -9999 -9999 -9999 -9999 -9999 -9999 -9999 -9999 -9999 -9999 -9999 -9999 -9999 -9999 -9999 -9999 -9999 -9999 -9999 -9999 -9999 -9999 -9999 -9999 -9999 -9999 -9999 -9999 -9999 -9999 -9999 -9999 -9999 -9999 -9999 -9999 -9999 -9999 -9999 -9999 -9999 -9999 -9999 -9999 -9999 -9999 -9999 -9999 -9999 -9999 -9999 -9999 -9999 -9999 -9999 -9999 -9999 -9999 -9999 -9999 -9999 -9999 -9999 -9999 -9999 -9999 -9999 -9999 -9999 -9999 -9999 -9999 -9999 -9999 -9999 -9999 -9999 -9999 -9999 -9999 -9999 -0.8050007 -0.8074159 -0.8113396 -0.8227783 -0.830592 -0.8139818 -0.8144065 -0.7556458 -0.8227516 -0.7564413 -0.7389566 -0.8059682 -0.8082477 -0.7820843 -0.7190161 -0.7724598 -0.7076713 -0.7073868 -0.7059582 -0.6962864 -0.6955441 -0.6960104 -0.691745 -0.6833191 -0.5539694 -0.5028191 -0.6683897 -0.6274909 -0.6141918 -0.6252974 -0.5285549 -0.5284466 -0.5297245 -0.5275601 -0.4353059 -0.499485 -0.5157088 -0.4939478 -0.4784366 -0.4920967 -0.4900392 -0.4963519 -0.4737678 -0.4756168 -0.4784054 -0.4940502 -0.4979371 -0.4910437 -0.491926 -0.4831482 -0.4834997 -0.4882137 -0.488806 -0.4728883 -0.4739556 -0.4691492 -0.4775865 -0.4801436 -0.4815653 -0.4675141 -0.4698584 -0.471185 -0.4696311 -0.4751619 -0.5225137 -0.5194783 -0.5241705 -0.5242787 -0.5248198 -0.4637101 -0.4624774 -0.5213903 -0.5226847 -0.4557811 -0.5159302 -9999 -9999 -9999 -9999 -9999 -9999 -9999 -9999 -9999 -9999 -9999 -9999 -9999 -9999 -9999 -9999 -9999 -9999 -9999 -9999 -9999 -9999 -9999 -9999 -9999 -9999 -9999 -9999 -9999 -9999 -9999 -9999 -9999 -9999 -9999 -9999 -9999 -9999 -9999 -9999 -9999 -9999 -9999 -9999 -9999 -9999 -9999 -9999 -9999 -9999 -9999 -9999 -9999 -9999 -9999 -9999 -9999 -9999 -9999 -9999 -9999 -9999 -9999 -9999 -9999 -9999 -9999 -9999 -9999 -9999 -9999 -9999 -9999 -9999 -9999 -9999 -9999 -9999 -9999 -9999 -9999 -9999 -9999 -9999 -9999 -9999 -9999 -9999 -9999 -9999 -9999 -9999 -9999 -9999 -9999 -9999 -9999 -9999 -9999 -9999 -9999 -9999 -9999 -9999 -9999 -9999 -9999 -9999 -9999 -9999 -9999 -9999 -9999 -9999 -9999 -9999 -9999 -9999 -9999 -9999 -9999 -9999 -9999 -9999 -9999 -9999 -9999 -9999 -9999 -9999 -9999 -9999 -9999 -9999 -9999 -9999 -9999 -9999 -9999 -9999 -9999 -9999 -9999 -9999 -9999 -9999 -9999 -9999 -9999 -9999 -9999 -9999 -9999 -9999 -9999 -9999 -9999 -9999 -9999 -9999 -9999 -9999 -9999 -9999 -9999 -9999 -9999 -9999 -9999 -9999 -9999 -9999 -9999 -9999 -9999 -9999 -9999 -9999 -9999 -9999 -9999 -9999 -9999 -9999 -9999 -9999 -9999 -9999 -9999 -9999 -9999 -9999 -9999 -9999 -9999 -9999 -9999 -9999 -9999 -9999 -9999 -9999 -9999 -9999 -9999 -9999 -9999 -9999 -9999 -9999 -9999 -9999 -9999 -9999 -9999 -9999 -9999 -9999 -9999 -9999 -9999 -9999 -9999 -9999 -9999 -9999 -9999 -9999 -9999 -9999 -9999 -9999 -9999 -9999 -9999 -9999 -9999 -9999 -9999 -9999 -9999 -9999 -9999 -9999 -9999 -9999 -9999 -9999 -9999 -9999 -9999 -9999 -9999 -9999 -9999 -9999 -9999 -9999 -9999 -9999 -9999 -9999 -9999 -9999 -9999 -9999 -9999 -9999 -9999 -9999 -9999 -9999 -9999 -9999 -9999 -9999 -9999 -9999 -9999 -9999 -9999 -9999 -9999 -9999 -9999 -9999 -9999 -9999 -9999 -9999 -9999 -9999 -9999 -9999 -9999 -9999 -9999 -9999 -9999 -9999 -9999 -9999 -9999 -9999 -9999 -9999 -9999 -9999 -9999 0.65351 0.6407103 0.6378521 0.6466107 0.6426958 0.6764897 0.7520092 0.7436144 0.7128133 0.7123381 0.6979579 0.7288187 0.7163254 0.7776775 0.7481118 0.7237349 0.8373265 0.7986056 0.7742954 0.7921927 0.8523142 0.8507156 0.8466917 0.9172813 0.9173658 0.9132953 0.9989485 0.9956034 1.059109 1.069555 1.06944 1.141984 1.154839 1.224099 1.296579 1.287838 1.354557 1.424276 1.429093 1.478528 1.494139 1.570102 1.469182 1.520297 1.647145 1.659654 1.646509 1.690371 1.677916 1.771073 1.736566 1.741987 1.722139 1.69986 1.74233 1.716973 1.70229 1.694434 1.717003 1.7904 1.786515 1.784852 1.739376 1.737162 1.736573 1.732778 1.706562 1.739812 1.720163 1.735177 1.734785 1.744321 1.730808 1.704474 1.711864 -9999 -9999 -9999 -9999 -9999 -9999 -9999 -9999 -9999 -9999 -9999 -9999 -9999 -9999 -9999 -9999 -9999 -9999 -9999 -9999 -9999 -9999 -9999 -9999 -9999 -9999 -9999 -9999 -9999 -9999 -9999 -9999 -9999 -9999 -9999 -9999 -9999 -9999 -9999 -9999 -9999 -9999 -9999 -9999 -9999 -9999 -9999 -9999 -9999 -9999 -9999 -9999 -9999 -9999 -9999 -9999 -9999 -9999 -9999 -9999 -9999 -9999 -9999 -9999 -9999 -9999 -9999 -9999 -9999 -9999 -9999 -9999 -9999 -9999 -9999 -9999 -9999 -9999 -9999 -9999 -9999 -9999 -9999 -9999 -9999 -9999 -9999 -9999 -9999 -9999 -9999 -9999 -9999 -9999 -9999 -9999 -9999 -9999 -9999 -9999 -9999 -9999 -9999 -9999 -9999 -9999 -9999 -9999 -9999 -9999 -9999 
-9999 -9999 -9999 -9999 -9999 -9999 -9999 -9999 -9999 -9999 -9999 -9999 -9999 -9999 -9999 -9999 -9999 -9999 -9999 -9999 -9999 -9999 -9999 -9999 -9999 -9999 -9999 -9999 -9999 -9999 -9999 -9999 -9999 -9999 -9999 -9999 -9999 -9999 -9999 -9999 -9999 -9999 -9999 -9999 -9999 -9999 -9999 -9999 -9999 -9999 -9999 -9999 -9999 -9999 -9999 -9999 -9999 -9999 -9999 -9999 -9999 -9999 -9999 -9999 -9999 -9999 -9999 -9999 -9999 -9999 -9999 -9999 -9999 -9999 -9999 -9999 -9999 -9999 -9999 -9999 -9999 -9999 -9999 -9999 -9999 -9999 -9999 -9999 -9999 -9999 -9999 -9999 -9999 -9999 -9999 -9999 -9999 -9999 -9999 -9999 -9999 -9999 -9999 -9999 -9999 -9999 -9999 -9999 -9999 -9999 -0.8211179 -0.8194013 -0.8222898 -0.8323737 -0.8307056 -0.8344159 -0.8366433 -0.8256568 -0.8256027 -0.8262854 -0.8233091 -0.7918995 -0.7900639 -0.782948 -0.7225489 -0.7176977 -0.7061851 -0.7081097 -0.7064011 -0.7075087 -0.7071704 -0.6960961 -0.6971035 -0.6892187 -0.6863029 -0.6742406 -0.6721883 -0.6731417 -0.6404848 -0.5388517 -0.5321687 -0.5425768 -0.5429556 -0.5327808 -0.4512492 -0.5173824 -0.5018814 -0.4473453 -0.4372313 -0.4465407 -0.4791658 -0.4424735 -0.4369023 -0.436074 -0.486404 -0.4888611 -0.4889694 -0.4858576 -0.4851914 -0.4808035 -0.4840554 -0.4705299 -0.474861 -0.4776496 -0.4119648 -0.4750112 -0.4776084 -0.4791082 -0.4795411 -0.4785115 -0.4736803 -0.4735808 -0.4688121 -0.4752657 -0.4792983 -0.5358674 -0.4796776 -0.4798399 -0.4704764 -0.5254691 -0.5259201 -0.5236192 -0.4636303 -0.524541 -0.5305986 -0.5311397 -0.5183069 -0.5173537 -0.5115697 -0.4493657 -0.4546646 -0.5223687 -9999 -9999 -9999 -9999 -9999 -9999 -9999 -9999 -9999 -9999 -9999 -9999 -9999 -9999 -9999 -9999 -9999 -9999 -9999 -9999 -9999 -9999 -9999 -9999 -9999 -9999 -9999 -9999 -9999 -9999 -9999 -9999 -9999 -9999 -9999 -9999 -9999 -9999 -9999 -9999 -9999 -9999 -9999 -9999 -9999 -9999 -9999 -9999 -9999 -9999 -9999 -9999 -9999 -9999 -9999 -9999 -9999 -9999 -9999 -9999 -9999 -9999 -9999 -9999 -9999 -9999 -9999 -9999 -9999 -9999 -9999 -9999 -9999 -9999 -9999 -9999 -9999 -9999 -9999 -9999 -9999 -9999 -9999 -9999 -9999 -9999 -9999 -9999 -9999 -9999 -9999 -9999 -9999 -9999 -9999 -9999 -9999 -9999 -9999 -9999 -9999 -9999 -9999 -9999 -9999 -9999 -9999 -9999 -9999 -9999 -9999 -9999 -9999 -9999 -9999 -9999 -9999 -9999 -9999 -9999 -9999 -9999 -9999 -9999 -9999 -9999 -9999 -9999 -9999 -9999 -9999 -9999 -9999 -9999 -9999 -9999 -9999 -9999 -9999 -9999 -9999 -9999 -9999 -9999 -9999 -9999 -9999 -9999 -9999 -9999 -9999 -9999 -9999 -9999 -9999 -9999 -9999 -9999 -9999 -9999 -9999 -9999 -9999 -9999 -9999 -9999 -9999 -9999 -9999 -9999 -9999 -9999 -9999 -9999 -9999 -9999 -9999 -9999 -9999 -9999 -9999 -9999 -9999 -9999 -9999 -9999 -9999 -9999 -9999 -9999 -9999 -9999 -9999 -9999 -9999 -9999 -9999 -9999 -9999 -9999 -9999 -9999 -9999 -9999 -9999 -9999 -9999 -9999 -9999 -9999 -9999 -9999 -9999 -9999 -9999 -9999 -9999 -9999 -9999 -9999 -9999 -9999 -9999 -9999 -9999 -9999 -9999 -9999 -9999 -9999 -9999 -9999 -9999 -9999 -9999 -9999 -9999 -9999 -9999 -9999 -9999 -9999 -9999 -9999 -9999 -9999 -9999 -9999 -9999 -9999 -9999 -9999 -9999 -9999 -9999 -9999 -9999 -9999 -9999 -9999 -9999 -9999 -9999 -9999 -9999 -9999 -9999 -9999 -9999 -9999 -9999 -9999 -9999 -9999 -9999 -9999 -9999 -9999 -9999 -9999 -9999 -9999 -9999 -9999 -9999 -9999 -9999 -9999 -9999 -9999 -9999 -9999 -9999 -9999 -9999 0.629153 0.6332571 0.6610138 0.6393743 0.6454837 0.6360642 0.6407881 0.6415567 0.6411124 0.6391276 0.6393325 0.6256864 0.7389536 0.7376246 0.7216017 0.70593 0.7119722 0.7064909 0.7200052 0.7063896 0.7609061 0.7236733 0.7823632 0.7852499 0.8098817 0.7889419 0.8830464 0.8396149 0.8518846 0.9091313 0.9257998 0.9181982 0.9869486 0.9863318 0.9856972 1.054375 1.064243 1.13829 1.142509 1.144172 1.21107 1.205307 1.326397 1.279557 1.324117 1.414029 1.405235 1.464259 1.480095 1.445953 1.483202 1.509551 1.56575 1.584997 1.562881 1.54363 1.636951 1.605279 1.656186 1.641433 1.640601 1.62948 1.627325 1.695585 1.718358 1.732576 1.725789 1.703405 1.764813 1.763022 1.765083 1.747697 1.751982 1.744457 1.735453 1.739677 1.73545 1.742375 1.732131 1.721918 1.730436 1.70199 -9999 -9999 -9999 -9999 -9999 -9999 -9999 -9999 -9999 -9999 -9999 -9999 -9999 -9999 -9999 -9999 -9999 -9999 -9999 -9999 -9999 -9999 -9999 -9999 -9999 -9999 -9999 -9999 -9999 -9999 -9999 -9999 -9999 -9999 -9999 -9999 -9999 -9999 -9999 -9999 -9999 -9999 -9999 -9999 -9999 -9999 -9999 -9999 -9999 -9999 -9999 -9999 -9999 -9999 -9999 -9999 -9999 -9999 -9999 -9999 -9999 -9999 -9999 -9999 -9999 -9999 -9999 -9999 -9999 -9999 -9999 -9999 -9999 -9999 -9999 -9999 -9999 -9999 -9999 -9999 -9999 -9999 -9999 -9999 -9999 -9999 -9999 -9999 -9999 -9999 -9999 -9999 -9999 -9999 -9999 -9999 -9999 -9999 -9999 -9999 -9999 -9999 -9999 -9999 -9999 -9999 -9999 -9999 -9999 -9999 -9999 
-9999 -9999 -9999 -9999 -9999 -9999 -9999 -9999 -9999 -9999 -9999 -9999 -9999 -9999 -9999 -9999 -9999 -9999 -9999 -9999 -9999 -9999 -9999 -9999 -9999 -9999 -9999 -9999 -9999 -9999 -9999 -9999 -9999 -9999 -9999 -9999 -9999 -9999 -9999 -9999 -9999 -9999 -9999 -9999 -9999 -9999 -9999 -9999 -9999 -9999 -9999 -9999 -9999 -9999 -9999 -9999 -9999 -9999 -9999 -9999 -9999 -9999 -9999 -9999 -9999 -9999 -9999 -9999 -9999 -9999 -9999 -9999 -9999 -9999 -9999 -9999 -9999 -9999 -9999 -9999 -9999 -9999 -9999 -9999 -9999 -9999 -9999 -9999 -9999 -9999 -9999 -9999 -9999 -9999 -9999 -9999 -9999 -9999 -9999 -9999 -9999 -9999 -9999 -9999 -9999 -9999 -9999 -9999 -9999 -9999 -0.8220473 -0.831967 -0.8352734 -0.7831705 -0.8451427 -0.8519416 -0.840318 -0.8312634 -0.8361835 -0.8355772 -0.8206163 -0.7359001 -0.6691948 -0.7277244 -0.7189189 -0.7197597 -0.7209707 -0.7214038 -0.710162 -0.7069426 -0.7127115 -0.6998217 -0.6958076 -0.6953245 -0.6841673 -0.6832082 -0.672479 -0.5414031 -0.5427352 -0.5388225 -0.5383842 -0.5385901 -0.5425608 -0.5313651 -0.5147573 -0.4649516 -0.4670846 -0.4543697 -0.4521551 -0.4610318 -0.4462838 -0.4510441 -0.4436761 -0.4388902 -0.4416899 -0.4407853 -0.4442888 -0.4331151 -0.4290035 -0.4318712 -0.4759181 -0.4191546 -0.4844099 -0.4173473 -0.4209747 -0.4333682 -0.4235177 -0.4764304 -0.4794116 -0.4784583 -0.4812456 -0.4741669 -0.4789552 -0.4721487 -0.4730293 -0.473923 -0.4731615 -0.4738595 -0.4785883 -0.4778833 -0.4773351 -0.5368567 -0.5318229 -0.529696 -0.5294741 -0.530394 -0.5324439 -0.5292308 -0.5228611 -0.5230889 -0.5230348 -0.5257732 -0.5273546 -0.516859 -0.5188569 -0.5113065 -0.5145861 -0.5147485 -0.5126839 -0.5155935 -9999 -9999 -9999 -9999 -9999 -9999 -9999 -9999 -9999 -9999 -9999 -9999 -9999 -9999 -9999 -9999 -9999 -9999 -9999 -9999 -9999 -9999 -9999 -9999 -9999 -9999 -9999 -9999 -9999 -9999 -9999 -9999 -9999 -9999 -9999 -9999 -9999 -9999 -9999 -9999 -9999 -9999 -9999 -9999 -9999 -9999 -9999 -9999 -9999 -9999 -9999 -9999 -9999 -9999 -9999 -9999 -9999 -9999 -9999 -9999 -9999 -9999 -9999 -9999 -9999 -9999 -9999 -9999 -9999 -9999 -9999 -9999 -9999 -9999 -9999 -9999 -9999 -9999 -9999 -9999 -9999 -9999 -9999 -9999 -9999 -9999 -9999 -9999 -9999 -9999 -9999 -9999 -9999 -9999 -9999 -9999 -9999 -9999 -9999 -9999 -9999 -9999 -9999 -9999 -9999 -9999 -9999 -9999 -9999 -9999 -9999 -9999 -9999 -9999 -9999 -9999 -9999 -9999 -9999 -9999 -9999 -9999 -9999 -9999 -9999 -9999 -9999 -9999 -9999 -9999 -9999 -9999 -9999 -9999 -9999 -9999 -9999 -9999 -9999 -9999 -9999 -9999 -9999 -9999 -9999 -9999 -9999 -9999 -9999 -9999 -9999 -9999 -9999 -9999 -9999 -9999 -9999 -9999 -9999 -9999 -9999 -9999 -9999 -9999 -9999 -9999 -9999 -9999 -9999 -9999 -9999 -9999 -9999 -9999 -9999 -9999 -9999 -9999 -9999 -9999 -9999 -9999 -9999 -9999 -9999 -9999 -9999 -9999 -9999 -9999 -9999 -9999 -9999 -9999 -9999 -9999 -9999 -9999 -9999 -9999 -9999 -9999 -9999 -9999 -9999 -9999 -9999 -9999 -9999 -9999 -9999 -9999 -9999 -9999 -9999 -9999 -9999 -9999 -9999 -9999 -9999 -9999 -9999 -9999 -9999 -9999 -9999 -9999 -9999 -9999 -9999 -9999 -9999 -9999 -9999 -9999 -9999 -9999 -9999 -9999 -9999 -9999 -9999 -9999 -9999 -9999 -9999 -9999 -9999 -9999 -9999 -9999 -9999 -9999 -9999 -9999 -9999 -9999 -9999 -9999 -9999 -9999 -9999 -9999 -9999 -9999 -9999 -9999 -9999 -9999 -9999 -9999 -9999 -9999 -9999 -9999 -9999 -9999 -9999 0.6295667 0.64408 0.6887606 0.6000788 0.6094534 0.6201271 0.6209122 0.6433457 0.6241487 0.6847123 0.6476091 0.6519542 0.6417422 0.6306061 0.6240441 0.6345267 0.6312674 0.6237182 0.6268252 0.6244403 0.7021035 0.7052792 0.7154568 0.716924 0.6882616 0.7051564 0.7644343 0.7613866 0.7766155 0.7192363 0.7238388 0.7657988 0.8085293 0.7813501 0.8627625 0.8225197 0.9053082 0.9085366 0.9126962 0.9941701 0.9819891 0.9758481 0.9780683 1.046379 1.059352 1.128696 1.223756 1.214181 1.206545 1.191396 1.274307 1.365823 1.353885 1.433351 1.447783 1.487612 1.459406 1.529197 1.565825 1.617078 1.590303 1.681362 1.681673 1.614389 1.611794 1.608699 1.692246 1.684999 1.690617 1.664404 1.657096 1.719452 1.734709 1.736302 1.750681 1.717049 1.786772 1.793548 1.784531 1.766017 1.749736 1.737677 1.745782 1.726492 1.733546 1.749521 1.729086 1.716629 1.731746 1.724757 -9999 -9999 -9999 -9999 -9999 -9999 -9999 -9999 -9999 -9999 -9999 -9999 -9999 -9999 -9999 -9999 -9999 -9999 -9999 -9999 -9999 -9999 -9999 -9999 -9999 -9999 -9999 -9999 -9999 -9999 -9999 -9999 -9999 -9999 -9999 -9999 -9999 -9999 -9999 -9999 -9999 -9999 -9999 -9999 -9999 -9999 -9999 -9999 -9999 -9999 -9999 -9999 -9999 -9999 -9999 -9999 -9999 -9999 -9999 -9999 -9999 -9999 -9999 -9999 -9999 -9999 -9999 -9999 -9999 -9999 -9999 -9999 -9999 -9999 -9999 -9999 -9999 -9999 -9999 -9999 -9999 -9999 -9999 -9999 -9999 -9999 -9999 -9999 -9999 -9999 -9999 -9999 -9999 -9999 -9999 -9999 -9999 -9999 -9999 -9999 -9999 -9999 -9999 -9999 -9999 -9999 -9999 -9999 -9999 -9999 -9999 
-9999 -9999 -9999 -9999 -9999 -9999 -9999 -9999 -9999 -9999 -9999 -9999 -9999 -9999 -9999 -9999 -9999 -9999 -9999 -9999 -9999 -9999 -9999 -9999 -9999 -9999 -9999 -9999 -9999 -9999 -9999 -9999 -9999 -9999 -9999 -9999 -9999 -9999 -9999 -9999 -9999 -9999 -9999 -9999 -9999 -9999 -9999 -9999 -9999 -9999 -9999 -9999 -9999 -9999 -9999 -9999 -9999 -9999 -9999 -9999 -9999 -9999 -9999 -9999 -9999 -9999 -9999 -9999 -9999 -9999 -9999 -9999 -9999 -9999 -9999 -9999 -9999 -9999 -9999 -9999 -9999 -9999 -9999 -9999 -9999 -9999 -9999 -9999 -9999 -9999 -9999 -9999 -9999 -9999 -9999 -9999 -9999 -9999 -9999 -9999 -9999 -9999 -9999 -9999 -9999 -9999 -9999 -9999 -9999 -9999 -0.8334616 -0.836632 -0.8477197 -0.8400744 -0.8521954 -0.8512642 -0.844316 -0.8366116 -0.8341075 -0.8329948 -0.8216347 -0.7539378 -0.757623 -0.7491701 -0.748139 -0.7375006 -0.7222543 -0.7351544 -0.7272056 -0.7155397 -0.710231 -0.7011697 -0.712158 -0.709007 -0.6945453 -0.6863176 -0.6313764 -0.6322477 -0.6678275 -0.6372542 -0.6079852 -0.5774403 -0.5059559 -0.4879866 -0.4718219 -0.4727415 -0.4699062 -0.4570499 -0.4597189 -0.4600228 -0.4459695 -0.4455108 -0.4429063 -0.4402522 -0.4418736 -0.441609 -0.4406339 -0.4375167 -0.4375708 -0.4446062 -0.4390633 -0.4348734 -0.4267142 -0.4477089 -0.4473574 -0.4396171 -0.4349675 -0.4351785 -0.4858085 -0.4142099 -0.4830273 -0.4835089 -0.4758236 -0.4759859 -0.4763812 -0.4804449 -0.4836627 -0.4810983 -0.4811317 -0.4826331 -0.4770279 -0.4820492 -0.4908127 -0.473642 -0.4757103 -0.4888596 -0.4868886 -0.5361422 -0.5338152 -0.5244794 -0.5297548 -0.4680076 -0.4647247 -0.4695213 -0.4698541 -0.5288211 -0.5196741 -0.5197281 -0.5167573 -0.5169142 -0.5112484 -0.5173957 -0.5079269 -0.5159742 -0.5059614 -0.5029265 -0.4885517 -0.4887461 -9999 -9999 -9999 -9999 -9999 -9999 -9999 -9999 -9999 -9999 -9999 -9999 -9999 -9999 -9999 -9999 -9999 -9999 -9999 -9999 -9999 -9999 -9999 -9999 -9999 -9999 -9999 -9999 -9999 -9999 -9999 -9999 -9999 -9999 -9999 -9999 -9999 -9999 -9999 -9999 -9999 -9999 -9999 -9999 -9999 -9999 -9999 -9999 -9999 -9999 -9999 -9999 -9999 -9999 -9999 -9999 -9999 -9999 -9999 -9999 -9999 -9999 -9999 -9999 -9999 -9999 -9999 -9999 -9999 -9999 -9999 -9999 -9999 -9999 -9999 -9999 -9999 -9999 -9999 -9999 -9999 -9999 -9999 -9999 -9999 -9999 -9999 -9999 -9999 -9999 -9999 -9999 -9999 -9999 -9999 -9999 -9999 -9999 -9999 -9999 -9999 -9999 -9999 -9999 -9999 -9999 -9999 -9999 -9999 -9999 -9999 -9999 -9999 -9999 -9999 -9999 -9999 -9999 -9999 -9999 -9999 -9999 -9999 -9999 -9999 -9999 -9999 -9999 -9999 -9999 -9999 -9999 -9999 -9999 -9999 -9999 -9999 -9999 -9999 -9999 -9999 -9999 -9999 -9999 -9999 -9999 -9999 -9999 -9999 -9999 -9999 -9999 -9999 -9999 -9999 -9999 -9999 -9999 -9999 -9999 -9999 -9999 -9999 -9999 -9999 -9999 -9999 -9999 -9999 -9999 -9999 -9999 -9999 -9999 -9999 -9999 -9999 -9999 -9999 -9999 -9999 -9999 -9999 -9999 -9999 -9999 -9999 -9999 -9999 -9999 -9999 -9999 -9999 -9999 -9999 -9999 -9999 -9999 -9999 -9999 -9999 -9999 -9999 -9999 -9999 -9999 -9999 -9999 -9999 -9999 -9999 -9999 -9999 -9999 -9999 -9999 -9999 -9999 -9999 -9999 -9999 -9999 -9999 -9999 -9999 -9999 -9999 -9999 -9999 -9999 -9999 -9999 -9999 -9999 -9999 -9999 -9999 -9999 -9999 -9999 -9999 -9999 -9999 -9999 -9999 -9999 -9999 -9999 -9999 -9999 -9999 -9999 -9999 -9999 -9999 -9999 -9999 -9999 -9999 -9999 -9999 -9999 -9999 0.8183625 0.7011587 0.7525854 0.7224257 0.6904341 0.6946293 0.6693307 0.6720721 0.6287963 0.636591 0.6743414 0.6773151 0.6801248 0.6134261 0.6095259 0.6099096 0.6253591 0.6834922 0.6198954 0.7124912 0.6323157 0.6251116 0.6279597 0.6217111 0.6240275 0.6197069 0.6253798 0.6174271 0.694457 0.6978151 0.6889572 0.7071075 0.6935095 0.7555275 0.7527932 0.7573955 0.7753591 0.7713847 0.8065894 0.7884243 0.7924117 0.8605418 0.8536059 0.8972497 0.896557 0.9143484 0.985298 0.9867147 0.9763324 0.9561212 0.982802 1.028682 1.031176 1.121694 1.148198 1.228053 1.186491 1.188975 1.261309 1.2639 1.420525 1.417562 1.509929 1.505371 1.500055 1.600244 1.628289 1.553332 1.626227 1.723921 1.720888 1.705109 1.679953 1.66262 1.718916 1.721945 1.802467 1.746665 1.789829 1.761153 1.752196 1.750444 1.736144 1.731402 1.73658 1.79732 1.766181 1.769751 1.753808 1.743929 1.744922 1.720283 1.740667 1.753486 1.722916 1.728367 1.718369 1.708192 1.694098 -9999 -9999 -9999 -9999 -9999 -9999 -9999 -9999 -9999 -9999 -9999 -9999 -9999 -9999 -9999 -9999 -9999 -9999 -9999 -9999 -9999 -9999 -9999 -9999 -9999 -9999 -9999 -9999 -9999 -9999 -9999 -9999 -9999 -9999 -9999 -9999 -9999 -9999 -9999 -9999 -9999 -9999 -9999 -9999 -9999 -9999 -9999 -9999 -9999 -9999 -9999 -9999 -9999 -9999 -9999 -9999 -9999 -9999 -9999 -9999 -9999 -9999 -9999 -9999 -9999 -9999 -9999 -9999 -9999 -9999 -9999 -9999 -9999 -9999 -9999 -9999 -9999 -9999 -9999 -9999 -9999 -9999 -9999 -9999 -9999 -9999 -9999 -9999 -9999 -9999 -9999 -9999 -9999 -9999 -9999 -9999 -9999 -9999 -9999 -9999 -9999 -9999 -9999 -9999 -9999 -9999 -9999 -9999 -9999 -9999 
-9999 -9999 -9999 -9999 -9999 -9999 -9999 -9999 -9999 -9999 -9999 -9999 -9999 -9999 -9999 -9999 -9999 -9999 -9999 -9999 -9999 -9999 -9999 -9999 -9999 -9999 -9999 -9999 -9999 -9999 -9999 -9999 -9999 -9999 -9999 -9999 -9999 -9999 -9999 -9999 -9999 -9999 -9999 -9999 -9999 -9999 -9999 -9999 -9999 -9999 -9999 -9999 -9999 -9999 -9999 -9999 -9999 -9999 -9999 -9999 -9999 -9999 -9999 -9999 -9999 -9999 -9999 -9999 -9999 -9999 -9999 -9999 -9999 -9999 -9999 -9999 -9999 -9999 -9999 -9999 -9999 -9999 -9999 -9999 -9999 -9999 -9999 -9999 -9999 -9999 -9999 -9999 -9999 -9999 -9999 -9999 -9999 -9999 -9999 -9999 -9999 -9999 -9999 -9999 -9999 -9999 -9999 -9999 -9999 -0.8521324 -0.8520783 -0.796199 -0.8558179 -0.8568225 -0.8567438 -0.7954193 -0.8448506 -0.8356345 -0.7851101 -0.7673751 -0.7748101 -0.7612945 -0.7500525 -0.758332 -0.7499497 -0.7486552 -0.7362564 -0.7367692 -0.7367151 -0.7290252 -0.7270271 -0.7146347 -0.7229037 -0.7127832 -0.7671883 -0.6456309 -0.7024521 -0.7034763 -0.7033376 -0.6219272 -0.6365727 -0.5842434 -0.5963336 -0.4922667 -0.54155 -0.4729148 -0.4700085 -0.4724169 -0.4604765 -0.4598977 -0.4599895 -0.4589659 -0.4600643 -0.449149 -0.4506976 -0.5120894 -0.5153848 -0.4468533 -0.446089 -0.4521047 -0.4421779 -0.4426998 -0.4426457 -0.449379 -0.4503863 -0.4489765 -0.4405421 -0.4402069 -0.439629 -0.4288201 -0.4404406 -0.442634 -0.4428336 -0.4987915 -0.4882185 -0.480012 -0.4804449 -0.4806613 -0.4810346 -0.4871882 -0.4803855 -0.4721 -0.4652005 -0.4632839 -0.4635004 -0.4653305 -0.4733806 -0.487908 -0.4829283 -0.4894927 -0.468056 -0.4684889 -0.4683265 -0.4684889 -0.4597823 -0.5303691 -0.5309047 -0.3953069 -0.387779 -0.3879955 -0.4996716 -0.514528 -0.5145335 -0.5143771 -0.5156009 -0.5013938 -0.4926797 -0.4949699 -0.4948617 -0.4337261 -0.3671717 -0.3694943 -0.3705879 -0.370155 -0.4029855 -0.4038627 -0.4046202 -9999 -9999 -9999 -9999 -9999 -9999 -9999 -9999 -9999 -9999 -9999 -9999 -9999 -9999 -9999 -9999 -9999 -9999 -9999 -9999 -9999 -9999 -9999 -9999 -9999 -9999 -9999 -9999 -9999 -9999 -9999 -9999 -9999 -9999 -9999 -9999 -9999 -9999 -9999 -9999 -9999 -9999 -9999 -9999 -9999 -9999 -9999 -9999 -9999 -9999 -9999 -9999 -9999 -9999 -9999 -9999 -9999 -9999 -9999 -9999 -9999 -9999 -9999 -9999 -9999 -9999 -9999 -9999 -9999 -9999 -9999 -9999 -9999 -9999 -9999 -9999 -9999 -9999 -9999 -9999 -9999 -9999 -9999 -9999 -9999 -9999 -9999 -9999 -9999 -9999 -9999 -9999 -9999 -9999 -9999 -9999 -9999 -9999 -9999 -9999 -9999 -9999 -9999 -9999 -9999 -9999 -9999 -9999 -9999 -9999 -9999 -9999 -9999 -9999 -9999 -9999 -9999 -9999 -9999 -9999 -9999 -9999 -9999 -9999 -9999 -9999 -9999 -9999 -9999 -9999 -9999 -9999 -9999 -9999 -9999 -9999 -9999 -9999 -9999 -9999 -9999 -9999 -9999 -9999 -9999 -9999 -9999 -9999 -9999 -9999 -9999 -9999 -9999 -9999 -9999 -9999 -9999 -9999 -9999 -9999 -9999 -9999 -9999 -9999 -9999 -9999 -9999 -9999 -9999 -9999 -9999 -9999 -9999 -9999 -9999 -9999 -9999 -9999 -9999 -9999 -9999 -9999 -9999 -9999 -9999 -9999 -9999 -9999 -9999 -9999 -9999 -9999 -9999 -9999 -9999 -9999 -9999 -9999 -9999 -9999 -9999 -9999 -9999 -9999 -9999 -9999 -9999 -9999 -9999 -9999 -9999 -9999 -9999 -9999 -9999 -9999 -9999 -9999 -9999 -9999 -9999 -9999 -9999 -9999 -9999 -9999 -9999 -9999 -9999 -9999 -9999 -9999 -9999 -9999 -9999 -9999 -9999 -9999 -9999 -9999 -9999 -9999 -9999 -9999 -9999 0.7102188 0.7185332 0.7206176 0.7056285 0.7281551 0.7274324 0.7388731 0.7297974 0.739172 0.8059441 0.7771853 0.7046168 0.7822349 0.7233958 0.6826741 0.6786543 0.6817645 0.6239871 0.6572567 0.6680309 0.671064 0.6755179 0.6774272 0.619495 0.6791059 0.6322999 0.6955381 0.6881095 0.6223361 0.6279233 0.6952198 0.6946082 0.6440561 0.6211267 0.6258106 0.6251878 0.6120853 0.6858042 0.6795817 0.6790998 0.7531458 0.6920328 0.7505206 0.7505795 0.7632 0.7667699 0.8364568 0.8120182 0.791586 0.7867052 0.8478409 0.8434777 0.8378549 0.8927546 0.9776906 0.976792 0.9675061 0.9801204 0.9890276 1.023946 1.032437 1.030107 1.035392 1.114208 1.218901 1.202227 1.177585 1.330403 1.367195 1.466552 1.425312 1.437872 1.503469 1.50831 1.583916 1.543664 1.629214 1.635605 1.635706 1.689863 1.660958 1.640742 1.64435 1.630706 1.710206 1.714227 1.714864 1.699054 1.813977 1.752513 1.729296 1.735562 1.740638 1.733601 1.797479 1.779228 1.762826 1.754372 1.648157 1.718172 1.733645 1.740131 1.738893 1.729697 1.73793 1.731713 1.709047 1.687906 -9999 -9999 -9999 -9999 -9999 -9999 -9999 -9999 -9999 -9999 -9999 -9999 -9999 -9999 -9999 -9999 -9999 -9999 -9999 -9999 -9999 -9999 -9999 -9999 -9999 -9999 -9999 -9999 -9999 -9999 -9999 -9999 -9999 -9999 -9999 -9999 -9999 -9999 -9999 -9999 -9999 -9999 -9999 -9999 -9999 -9999 -9999 -9999 -9999 -9999 -9999 -9999 -9999 -9999 -9999 -9999 -9999 -9999 -9999 -9999 -9999 -9999 -9999 -9999 -9999 -9999 -9999 -9999 -9999 -9999 -9999 -9999 -9999 -9999 -9999 -9999 -9999 -9999 -9999 -9999 -9999 -9999 -9999 -9999 -9999 -9999 -9999 -9999 -9999 -9999 -9999 -9999 -9999 -9999 -9999 -9999 -9999 -9999 -9999 -9999 -9999 -9999 -9999 -9999 -9999 -9999 -9999 -9999 -9999 -9999 
-9999 -9999 -9999 -9999 -9999 -9999 -9999 -9999 -9999 -9999 -9999 -9999 -9999 -9999 -9999 -9999 -9999 -9999 -9999 -9999 -9999 -9999 -9999 -9999 -9999 -9999 -9999 -9999 -9999 -9999 -9999 -9999 -9999 -9999 -9999 -9999 -9999 -9999 -9999 -9999 -9999 -9999 -9999 -9999 -9999 -9999 -9999 -9999 -9999 -9999 -9999 -9999 -9999 -9999 -9999 -9999 -9999 -9999 -9999 -9999 -9999 -9999 -9999 -9999 -9999 -9999 -9999 -9999 -9999 -9999 -9999 -9999 -9999 -9999 -9999 -9999 -9999 -9999 -9999 -9999 -9999 -9999 -9999 -9999 -9999 -9999 -9999 -9999 -9999 -9999 -9999 -9999 -9999 -9999 -9999 -9999 -9999 -9999 -9999 -9999 -9999 -9999 -9999 -9999 -9999 -9999 -9999 -9999 -9999 -0.7634237 -0.7812503 -0.8569071 -0.8671058 -0.865343 -0.8732053 -0.8573208 -0.8068703 -0.8015314 -0.7947485 -0.7856962 -0.7743462 -0.7729983 -0.7638682 -0.7634298 -0.7604977 -0.76066 -0.7497082 -0.7532622 -0.8020936 -0.7941158 -0.7270595 -0.7889476 -0.72279 -0.6566744 -0.7155669 -0.7060739 -0.7067287 -0.7072491 -0.7071409 -0.7074115 -0.6226193 -0.604401 -0.5570336 -0.5573696 -0.5541102 -0.5376869 -0.4858651 -0.4811192 -0.533675 -0.549357 -0.5322325 -0.5224307 -0.5265006 -0.5186436 -0.5187145 -0.4623357 -0.4677515 -0.518336 -0.5200038 -0.5150408 -0.5155818 -0.509216 -0.5176971 -0.5103321 -0.5103212 -0.5124575 -0.5033676 -0.5022972 -0.5030335 -0.4442452 -0.445956 -0.5052854 -0.4433312 -0.443158 -0.5005481 -0.4994464 -0.4381692 -0.4386562 -0.4388185 -0.4400905 -0.4322758 -0.4767688 -0.4785663 -0.5410244 -0.5408079 -0.4766666 -0.4682451 -0.4774462 -0.4736414 -0.4758725 -0.4765422 -0.4726032 -0.4729338 -0.4701521 -0.467478 -0.4781879 -0.4751086 -0.4716509 -0.4646569 -0.4635059 -0.4493427 -0.4488731 -0.44502 -0.4425674 -0.5041547 -0.4434547 -0.4439417 -0.3853108 -0.3876551 -0.378941 -0.3757225 -0.3759985 -0.3763718 -0.3639302 -0.3588924 -0.4099448 -0.4087156 -0.4087697 -0.406949 -0.4098532 -0.4091808 -0.4081527 -0.4099917 -0.3956972 -0.3965034 -0.4023775 -9999 -9999 -9999 -9999 -9999 -9999 -9999 -9999 -9999 -9999 -9999 -9999 -9999 -9999 -9999 -9999 -9999 -9999 -9999 -9999 -9999 -9999 -9999 -9999 -9999 -9999 -9999 -9999 -9999 -9999 -9999 -9999 -9999 -9999 -9999 -9999 -9999 -9999 -9999 -9999 -9999 -9999 -9999 -9999 -9999 -9999 -9999 -9999 -9999 -9999 -9999 -9999 -9999 -9999 -9999 -9999 -9999 -9999 -9999 -9999 -9999 -9999 -9999 -9999 -9999 -9999 -9999 -9999 -9999 -9999 -9999 -9999 -9999 -9999 -9999 -9999 -9999 -9999 -9999 -9999 -9999 -9999 -9999 -9999 -9999 -9999 -9999 -9999 -9999 -9999 -9999 -9999 -9999 -9999 -9999 -9999 -9999 -9999 -9999 -9999 -9999 -9999 -9999 -9999 -9999 -9999 -9999 -9999 -9999 -9999 -9999 -9999 -9999 -9999 -9999 -9999 -9999 -9999 -9999 -9999 -9999 -9999 -9999 -9999 -9999 -9999 -9999 -9999 -9999 -9999 -9999 -9999 -9999 -9999 -9999 -9999 -9999 -9999 -9999 -9999 -9999 -9999 -9999 -9999 -9999 -9999 -9999 -9999 -9999 -9999 -9999 -9999 -9999 -9999 -9999 -9999 -9999 -9999 -9999 -9999 -9999 -9999 -9999 -9999 -9999 -9999 -9999 -9999 -9999 -9999 -9999 -9999 -9999 -9999 -9999 -9999 -9999 -9999 -9999 -9999 -9999 -9999 -9999 -9999 -9999 -9999 -9999 -9999 -9999 -9999 -9999 -9999 -9999 -9999 -9999 -9999 -9999 -9999 -9999 -9999 -9999 -9999 -9999 -9999 -9999 -9999 -9999 -9999 -9999 -9999 -9999 -9999 -9999 -9999 -9999 -9999 -9999 -9999 -9999 -9999 -9999 -9999 -9999 -9999 -9999 -9999 -9999 0.6316146 0.6455488 0.6465704 0.6233174 0.6485989 0.6267808 0.708001 0.6479229 0.641057 0.7023733 0.6986567 0.6960092 0.7006711 0.7151189 0.7191738 0.7190297 0.7121955 0.7184792 0.7940882 0.7991081 0.6946676 0.7598104 0.7992961 0.7258011 0.6899661 0.668145 0.6959472 0.6316299 0.6619676 0.6680446 0.6705776 0.6662785 0.6714032 0.6755127 0.6927562 0.6242728 0.6264814 0.6294031 0.6060105 0.6737829 0.6963817 0.6331641 0.611369 0.693193 0.6828414 0.6878937 0.6778945 0.6694438 0.698109 0.7473168 0.6883233 0.7397105 0.7660441 0.7548671 0.7270941 0.8150679 0.8058999 0.8187262 0.8361881 0.8531206 0.8329413 0.9007394 0.8954811 0.975941 0.9929582 0.9863089 0.9794147 1.037842 1.033114 1.029581 1.020775 1.076452 1.070331 1.181248 1.178919 1.173818 1.290475 1.365453 1.405353 1.425716 1.436424 1.496358 1.509284 1.557626 1.567508 1.627742 1.612817 1.591929 1.657457 1.660783 1.634633 1.630494 1.615055 1.683277 1.691845 1.695454 1.656927 1.663004 1.757337 1.721626 1.718132 1.701158 1.814021 1.729745 1.703094 1.759887 1.681779 1.65924 1.6645 1.725967 1.732998 1.73326 1.724946 1.726414 1.717833 1.708006 1.696076 -9999 -9999 -9999 -9999 -9999 -9999 -9999 -9999 -9999 -9999 -9999 -9999 -9999 -9999 -9999 -9999 -9999 -9999 -9999 -9999 -9999 -9999 -9999 -9999 -9999 -9999 -9999 -9999 -9999 -9999 -9999 -9999 -9999 -9999 -9999 -9999 -9999 -9999 -9999 -9999 -9999 -9999 -9999 -9999 -9999 -9999 -9999 -9999 -9999 -9999 -9999 -9999 -9999 -9999 -9999 -9999 -9999 -9999 -9999 -9999 -9999 -9999 -9999 -9999 -9999 -9999 -9999 -9999 -9999 -9999 -9999 -9999 -9999 -9999 -9999 -9999 -9999 -9999 -9999 -9999 -9999 -9999 -9999 -9999 -9999 -9999 -9999 -9999 -9999 -9999 -9999 -9999 -9999 -9999 -9999 -9999 -9999 -9999 -9999 -9999 -9999 -9999 -9999 -9999 -9999 -9999 -9999 -9999 -9999 -9999 
-9999 -9999 -9999 -9999 -9999 -9999 -9999 -9999 -9999 -9999 -9999 -9999 -9999 -9999 -9999 -9999 -9999 -9999 -9999 -9999 -9999 -9999 -9999 -9999 -9999 -9999 -9999 -9999 -9999 -9999 -9999 -9999 -9999 -9999 -9999 -9999 -9999 -9999 -9999 -9999 -9999 -9999 -9999 -9999 -9999 -9999 -9999 -9999 -9999 -9999 -9999 -9999 -9999 -9999 -9999 -9999 -9999 -9999 -9999 -9999 -9999 -9999 -9999 -9999 -9999 -9999 -9999 -9999 -9999 -9999 -9999 -9999 -9999 -9999 -9999 -9999 -9999 -9999 -9999 -9999 -9999 -9999 -9999 -9999 -9999 -9999 -9999 -9999 -9999 -9999 -9999 -9999 -9999 -9999 -9999 -9999 -9999 -9999 -9999 -9999 -9999 -9999 -9999 -9999 -9999 -9999 -9999 -9999 -9999 -0.7902395 -0.7938102 -0.8654411 -0.8814783 -0.8306491 -0.835196 -0.8130019 -0.8197504 -0.8116306 -0.8101084 -0.8645478 -0.8596817 -0.8350809 -0.7684691 -0.7713004 -0.7711922 -0.756937 -0.7565582 -0.816375 -0.8123592 -0.7953407 -0.7955571 -0.7261307 -0.7244964 -0.7369695 -0.7244796 -0.7247806 -0.7153799 -0.7071671 -0.7196981 -0.6366684 -0.5984904 -0.6051096 -0.5574654 -0.5615135 -0.4905441 -0.4894967 -0.4926232 -0.5391903 -0.5386602 -0.549844 -0.4671275 -0.4668029 -0.5393142 -0.5311766 -0.4675242 -0.4668156 -0.465078 -0.4772066 -0.4694792 -0.5299084 -0.5158038 -0.4631099 -0.525584 -0.4647995 -0.5215521 -0.5218822 -0.5217144 -0.5275403 -0.5185251 -0.5084791 -0.5086776 -0.5043322 -0.5094891 -0.5088938 -0.5120321 -0.503627 -0.4527918 -0.4431608 -0.4469691 -0.4406371 -0.4418068 -0.4345171 -0.4329845 -0.5490836 -0.5504711 -0.5436088 -0.4922911 -0.4827601 -0.4834671 -0.4781279 -0.477971 -0.471797 -0.4727824 -0.4836314 -0.4723495 -0.4767441 -0.4770147 -0.4674264 -0.4652567 -0.4619081 -0.4590683 -0.47023 -0.468638 -0.4022441 -0.446073 -0.3891902 -0.3904189 -0.3924058 -0.3956312 -0.3900975 -0.3781794 -0.3820115 -0.3737636 -0.3708752 -0.3674689 -0.3699652 -0.372526 -0.3581997 -0.4108275 -0.3519179 -0.4164253 -0.4208835 -0.4211486 -0.4131661 -0.3991838 -0.4026511 -0.4084312 -0.3440768 -0.3456493 -0.3436143 -0.3431814 -0.3898883 -0.4531019 -0.3974213 -0.3836505 -0.3796994 -0.3794829 -9999 -9999 -9999 -9999 -9999 -9999 -9999 -9999 -9999 -9999 -9999 -9999 -9999 -9999 -9999 -9999 -9999 -9999 -9999 -9999 -9999 -9999 -9999 -9999 -9999 -9999 -9999 -9999 -9999 -9999 -9999 -9999 -9999 -9999 -9999 -9999 -9999 -9999 -9999 -9999 -9999 -9999 -9999 -9999 -9999 -9999 -9999 -9999 -9999 -9999 -9999 -9999 -9999 -9999 -9999 -9999 -9999 -9999 -9999 -9999 -9999 -9999 -9999 -9999 -9999 -9999 -9999 -9999 -9999 -9999 -9999 -9999 -9999 -9999 -9999 -9999 -9999 -9999 -9999 -9999 -9999 -9999 -9999 -9999 -9999 -9999 -9999 -9999 -9999 -9999 -9999 -9999 -9999 -9999 -9999 -9999 -9999 -9999 -9999 -9999 -9999 -9999 -9999 -9999 -9999 -9999 -9999 -9999 -9999 -9999 -9999 -9999 -9999 -9999 -9999 -9999 -9999 -9999 -9999 -9999 -9999 -9999 -9999 -9999 -9999 -9999 -9999 -9999 -9999 -9999 -9999 -9999 -9999 -9999 -9999 -9999 -9999 -9999 -9999 -9999 -9999 -9999 -9999 -9999 -9999 -9999 -9999 -9999 -9999 -9999 -9999 -9999 -9999 -9999 -9999 -9999 -9999 -9999 -9999 -9999 -9999 -9999 -9999 -9999 -9999 -9999 -9999 -9999 -9999 -9999 -9999 -9999 -9999 -9999 -9999 -9999 -9999 -9999 -9999 -9999 -9999 -9999 -9999 -9999 -9999 -9999 -9999 -9999 -9999 -9999 -9999 -9999 -9999 -9999 -9999 -9999 -9999 -9999 -9999 -9999 -9999 -9999 -9999 -9999 -9999 -9999 0.4542549 0.4576985 0.4880248 0.5388416 0.5497545 0.4909635 0.5486569 0.5604907 0.5589358 0.5733832 0.6422564 0.6360841 0.6053339 0.632726 0.6409398 0.6212796 0.6251209 0.63624 0.6392326 0.6274742 0.6918843 0.6943554 0.708484 0.7032853 0.7055514 0.7065236 0.705977 0.7823719 0.7900358 0.7979874 0.7877705 0.753932 0.7529635 0.7711344 0.7702687 0.673903 0.6754005 0.6953067 0.6444908 0.653039 0.6584479 0.6594663 0.6650124 0.6666077 0.6822417 0.6767007 0.6878107 0.6688541 0.6773922 0.6761766 0.6348358 0.6966813 0.6665639 0.6741073 0.6627772 0.664507 0.6698072 0.6755894 0.6903909 0.7411665 0.7375141 0.7326337 0.7510171 0.734247 0.8170972 0.7742022 0.806421 0.7929547 0.8778202 0.8138916 0.8350307 0.9083304 0.9115818 0.9756295 0.9747175 0.9755704 1.050186 1.041438 1.033168 1.087605 1.077914 1.091917 1.080309 1.159798 1.153471 1.119836 1.191944 1.326891 1.375899 1.391328 1.419217 1.393123 1.470397 1.470544 1.577232 1.557886 1.591275 1.591135 1.563403 1.645862 1.659774 1.668795 1.662042 1.709668 1.704435 1.679934 1.661841 1.626298 1.671701 1.747243 1.734203 1.728514 1.724312 1.690397 1.697936 1.748191 1.669042 1.64728 1.655527 1.719707 1.728295 1.730681 1.717929 1.721479 1.71356 1.710754 1.629101 -9999 -9999 -9999 -9999 -9999 -9999 -9999 -9999 -9999 -9999 -9999 -9999 -9999 -9999 -9999 -9999 -9999 -9999 -9999 -9999 -9999 -9999 -9999 -9999 -9999 -9999 -9999 -9999 -9999 -9999 -9999 -9999 -9999 -9999 -9999 -9999 -9999 -9999 -9999 -9999 -9999 -9999 -9999 -9999 -9999 -9999 -9999 -9999 -9999 -9999 -9999 -9999 -9999 -9999 -9999 -9999 -9999 -9999 -9999 -9999 -9999 -9999 -9999 -9999 -9999 -9999 -9999 -9999 -9999 -9999 -9999 -9999 -9999 -9999 -9999 -9999 -9999 -9999 -9999 -9999 -9999 -9999 -9999 -9999 -9999 -9999 -9999 -9999 -9999 -9999 -9999 -9999 -9999 -9999 -9999 -9999 -9999 -9999 -9999 -9999 -9999 -9999 -9999 -9999 -9999 -9999 -9999 -9999 -9999 -9999 
-9999 -9999 -9999 -9999 -9999 -9999 -9999 -9999 -9999 -9999 -9999 -9999 -9999 -9999 -9999 -9999 -9999 -9999 -9999 -9999 -9999 -9999 -9999 -9999 -9999 -9999 -9999 -9999 -9999 -9999 -9999 -9999 -9999 -9999 -9999 -9999 -9999 -9999 -9999 -9999 -9999 -9999 -9999 -9999 -9999 -9999 -9999 -9999 -9999 -9999 -9999 -9999 -9999 -9999 -9999 -9999 -9999 -9999 -9999 -9999 -9999 -9999 -9999 -9999 -9999 -9999 -9999 -9999 -9999 -9999 -9999 -9999 -9999 -9999 -9999 -9999 -9999 -9999 -9999 -9999 -9999 -9999 -9999 -9999 -9999 -9999 -9999 -9999 -9999 -9999 -9999 -9999 -9999 -9999 -9999 -9999 -9999 -9999 -9999 -9999 -9999 -9999 -9999 -9999 -9999 -9999 -9999 -9999 -9999 -0.792007 -0.794189 -0.8103425 -0.8299676 -0.8348379 -0.8252153 -0.831197 -0.8257695 -0.877498 -0.8649974 -0.8651597 -0.8610028 -0.8603555 -0.8462607 -0.82946 -0.8306422 -0.8291313 -0.8189667 -0.8219444 -0.8078468 -0.7963856 -0.7437138 -0.7427 -0.7467632 -0.7473448 -0.7265539 -0.7116266 -0.7232384 -0.699613 -0.6996671 -0.7096591 -0.6615377 -0.6508215 -0.5567594 -0.5254758 -0.6718397 -0.5078017 -0.4889936 -0.4982326 -0.4949388 -0.5056177 -0.4941423 -0.4779596 -0.4952929 -0.4948005 -0.4767972 -0.4771925 -0.4771332 -0.4755543 -0.4808424 -0.4720182 -0.4786291 -0.4787373 -0.4691761 -0.4777992 -0.529714 -0.5267591 -0.5303303 -0.5304385 -0.5240425 -0.5266688 -0.5184636 -0.5203381 -0.520495 -0.5196292 -0.5199484 -0.5106701 -0.4516805 -0.4545659 -0.5065252 -0.5066875 -0.5071318 -0.5071859 -0.4342132 -0.4949931 -0.4923837 -0.434555 -0.4949747 -0.4976496 -0.495239 -0.4858616 -0.4998238 -0.4948245 -0.4854285 -0.488221 -0.4837451 -0.4833664 -0.4771182 -0.4770557 -0.4758897 -0.4675877 -0.4678582 -0.4702857 -0.469663 -0.4738938 -0.4692442 -0.391798 -0.4607524 -0.4006271 -0.3915342 -0.3937486 -0.3940847 -0.3803051 -0.3801969 -0.382098 -0.3719734 -0.3793389 -0.3674024 -0.3620105 -0.364943 -0.3541256 -0.3621384 -0.360817 -0.3616828 -0.3545687 -0.4229172 -0.4231282 -0.4170371 -0.4056975 -0.4061956 -0.3377634 -0.3477221 -0.3370772 -0.3358907 -0.4555324 -0.4550517 -0.389812 -0.3911923 -0.3919499 -0.3722961 -0.3723502 -0.372789 -0.3757285 -0.3735853 -0.373147 -0.370256 -0.3671296 -0.3649608 -0.4216534 -9999 -9999 -9999 -9999 -9999 -9999 -9999 -9999 -9999 -9999 -9999 -9999 -9999 -9999 -9999 -9999 -9999 -9999 -9999 -9999 -9999 -9999 -9999 -9999 -9999 -9999 -9999 -9999 -9999 -9999 -9999 -9999 -9999 -9999 -9999 -9999 -9999 -9999 -9999 -9999 -9999 -9999 -9999 -9999 -9999 -9999 -9999 -9999 -9999 -9999 -9999 -9999 -9999 -9999 -9999 -9999 -9999 -9999 -9999 -9999 -9999 -9999 -9999 -9999 -9999 -9999 -9999 -9999 -9999 -9999 -9999 -9999 -9999 -9999 -9999 -9999 -9999 -9999 -9999 -9999 -9999 -9999 -9999 -9999 -9999 -9999 -9999 -9999 -9999 -9999 -9999 -9999 -9999 -9999 -9999 -9999 -9999 -9999 -9999 -9999 -9999 -9999 -9999 -9999 -9999 -9999 -9999 -9999 -9999 -9999 -9999 -9999 -9999 -9999 -9999 -9999 -9999 -9999 -9999 -9999 -9999 -9999 -9999 -9999 -9999 -9999 -9999 -9999 -9999 -9999 -9999 -9999 -9999 -9999 -9999 -9999 -9999 -9999 -9999 -9999 -9999 -9999 -9999 -9999 -9999 -9999 -9999 -9999 -9999 -9999 -9999 -9999 -9999 -9999 -9999 -9999 -9999 -9999 -9999 -9999 -9999 -9999 -9999 -9999 -9999 -9999 -9999 -9999 -9999 -9999 -9999 -9999 -9999 -9999 -9999 -9999 -9999 -9999 -9999 -9999 -9999 -9999 -9999 0.2466606 0.2425301 0.241439 0.3584841 0.3554476 0.3675378 0.3631956 0.3359097 0.3657254 0.3574907 0.3816514 0.3751509 0.3963802 0.4658468 0.4808333 0.478164 0.4790867 0.533731 0.5467625 0.5521664 0.5565748 0.6273034 0.6266054 0.631031 0.6333062 0.6281107 0.6348028 0.6316088 0.6912977 0.6918471 0.6122892 0.680882 0.7036579 0.6968001 0.6973975 0.7027697 0.695167 0.6935436 0.7518186 0.7021306 0.7725354 0.7705653 0.7774639 0.7930232 0.6838583 0.6831891 0.7818252 0.7693787 0.7205485 0.6742458 0.6216757 0.6530083 0.6507013 0.6383745 0.645128 0.6694918 0.6757427 0.6718658 0.6668469 0.6718856 0.6771135 0.6662677 0.6637867 0.6665639 0.6645424 0.6676115 0.6632339 0.6655185 0.6630349 0.6604741 0.6623157 0.7466354 0.7414387 0.740881 0.749494 0.7537904 0.8171186 0.8110492 0.854503 0.8405463 0.8276769 0.8170829 0.8937673 0.9078342 0.8894347 0.9645674 0.9607043 1.013841 1.037852 1.024812 1.009004 1.071246 1.0908 1.080336 1.082502 1.137396 1.162578 1.193261 1.20731 1.322275 1.299572 1.410612 1.322556 1.396622 1.45433 1.544678 1.575235 1.536026 1.512051 1.575494 1.601081 1.654593 1.651136 1.628253 1.634642 1.676978 1.689761 1.668735 1.669491 1.636803 1.758374 1.786134 1.771907 1.729546 1.709062 1.682507 1.686017 1.683986 1.647204 1.65843 1.664328 1.643799 1.715237 1.735299 1.716196 1.726394 1.703935 1.693845 1.624083 -9999 -9999 -9999 -9999 -9999 -9999 -9999 -9999 -9999 -9999 -9999 -9999 -9999 -9999 -9999 -9999 -9999 -9999 -9999 -9999 -9999 -9999 -9999 -9999 -9999 -9999 -9999 -9999 -9999 -9999 -9999 -9999 -9999 -9999 -9999 -9999 -9999 -9999 -9999 -9999 -9999 -9999 -9999 -9999 -9999 -9999 -9999 -9999 -9999 -9999 -9999 -9999 -9999 -9999 -9999 -9999 -9999 -9999 -9999 -9999 -9999 -9999 -9999 -9999 -9999 -9999 -9999 -9999 -9999 -9999 -9999 -9999 -9999 -9999 -9999 -9999 -9999 -9999 -9999 -9999 -9999 -9999 -9999 -9999 -9999 -9999 -9999 -9999 -9999 -9999 -9999 -9999 -9999 -9999 -9999 -9999 -9999 -9999 -9999 -9999 -9999 -9999 -9999 -9999 -9999 -9999 -9999 -9999 -9999 -9999 
-9999 -9999 -9999 -9999 -9999 -9999 -9999 -9999 -9999 -9999 -9999 -9999 -9999 -9999 -9999 -9999 -9999 -9999 -9999 -9999 -9999 -9999 -9999 -9999 -9999 -9999 -9999 -9999 -9999 -9999 -9999 -9999 -9999 -9999 -9999 -9999 -9999 -9999 -9999 -9999 -9999 -9999 -9999 -9999 -9999 -9999 -9999 -9999 -9999 -9999 -9999 -9999 -9999 -9999 -9999 -9999 -9999 -9999 -9999 -9999 -9999 -9999 -9999 -9999 -9999 -9999 -9999 -9999 -9999 -9999 -9999 -9999 -9999 -9999 -9999 -9999 -9999 -9999 -9999 -9999 -9999 -9999 -9999 -9999 -9999 -9999 -9999 -9999 -9999 -9999 -9999 -9999 -9999 -9999 -9999 -9999 -9999 -9999 -9999 -9999 -9999 -9999 -9999 -9999 -9999 -9999 -9999 -9999 -9999 -0.8048682 -0.8085589 -0.8254805 -0.8459057 -0.8306279 -0.8306224 -0.9048064 -0.8996808 -0.8911957 -0.872229 -0.8659435 -0.8659283 -0.8650679 -0.8534495 -0.8420107 -0.8342291 -0.7833896 -0.775045 -0.8195317 -0.8080091 -0.7707715 -0.7525589 -0.7517723 -0.7458066 -0.7352837 -0.7233371 -0.7228809 -0.6673971 -0.7259147 -0.7233576 -0.7134187 -0.7136297 -0.6393017 -0.6388089 -0.621452 -0.6565514 -0.5068666 -0.5713272 -0.5115202 -0.5113204 -0.5087205 -0.5025107 -0.4969109 -0.4997909 -0.4861011 -0.4808021 -0.482747 -0.4833964 -0.489227 -0.4803095 -0.4762837 -0.4751667 -0.4754914 -0.4843623 -0.4799089 -0.4799907 -0.4829721 -0.4735417 -0.4595017 -0.4739249 -0.4612781 -0.5177016 -0.5237194 -0.5248578 -0.5245818 -0.5222822 -0.5229475 -0.5282518 -0.4545018 -0.4550293 -0.4546949 -0.4482823 -0.5077156 -0.5082026 -0.5007619 -0.4995268 -0.499635 -0.4999056 -0.5116592 -0.5134948 -0.5109728 -0.5060591 -0.5017518 -0.4394188 -0.4392565 -0.4365456 -0.4401138 -0.4289258 -0.4323401 -0.4844707 -0.4720415 -0.4740397 -0.4717668 -0.4746684 -0.4747226 -0.4739025 -0.4724783 -0.4698702 -0.4082521 -0.409448 -0.4014277 -0.4020174 -0.4024503 -0.3818863 -0.3799567 -0.3890786 -0.3878923 -0.3809039 -0.388105 -0.3812139 -0.3722292 -0.3759711 -0.3740599 -0.3647286 -0.36767 -0.4341702 -0.4209808 -0.4281026 -0.427697 -0.4191397 -0.3987762 -0.3401945 -0.3425712 -0.3462842 -0.3472583 -0.3467658 -0.4552714 -0.4580383 -0.457783 -0.3942567 -0.3890879 -0.3885041 -0.3863125 -0.3870591 -0.3847148 -0.3797947 -0.3640275 -0.3734485 -0.3646424 -0.3630141 -0.4236451 -0.4250372 -0.4268394 -0.4182614 -0.4956606 -0.4345781 -0.4914012 -0.4926457 -0.4933065 -0.4953374 -0.4303715 -0.432734 -9999 -9999 -9999 -9999 -9999 -9999 -9999 -9999 -9999 -9999 -9999 -9999 -9999 -9999 -9999 -9999 -9999 -9999 -9999 -9999 -9999 -9999 -9999 -9999 -9999 -9999 -9999 -9999 -9999 -9999 -9999 -9999 -9999 -9999 -9999 -9999 -9999 -9999 -9999 -9999 -9999 -9999 -9999 -9999 -9999 -9999 -9999 -9999 -9999 -9999 -9999 -9999 -9999 -9999 -9999 -9999 -9999 -9999 -9999 -9999 -9999 -9999 -9999 -9999 -9999 -9999 -9999 -9999 -9999 -9999 -9999 -9999 -9999 -9999 -9999 -9999 -9999 -9999 -9999 -9999 -9999 -9999 -9999 -9999 -9999 -9999 -9999 -9999 -9999 -9999 -9999 -9999 -9999 -9999 -9999 -9999 -9999 -9999 -9999 -9999 -9999 -9999 -9999 -9999 -9999 -9999 -9999 -9999 -9999 -9999 -9999 -9999 -9999 -9999 -9999 -9999 -9999 -9999 -9999 -9999 -9999 -9999 -9999 -9999 -9999 -9999 -9999 -9999 -9999 -9999 -9999 -9999 -9999 -9999 -9999 -9999 -9999 -9999 -9999 -9999 -9999 -9999 -9999 -9999 -9999 -9999 -9999 -9999 -9999 -9999 -9999 -9999 -9999 -9999 -9999 -9999 -9999 0.03112665 0.08826346 0.08497541 0.1118904 0.1245766 0.1866191 0.04861227 0.1051992 0.1736116 0.1607387 0.207274 0.2080228 0.2637482 0.2683426 0.2899485 0.2294534 0.292495 0.2198604 0.2347317 0.3238346 0.3078561 0.289545 0.3086152 0.374603 0.3910509 0.3887316 0.4530388 0.4531435 0.4726492 0.5374324 0.529646 0.5468808 0.5477648 0.538882 0.5403147 0.6130149 0.612793 0.6286849 0.6305675 0.6220185 0.6201898 0.6912163 0.6908553 0.6685303 0.6925362 0.6922547 0.6976299 0.6965718 0.6877692 0.7444676 0.6846481 0.6846475 0.7526425 0.764391 0.7586337 0.7588296 0.7807394 0.7638314 0.7319405 0.684242 0.7388261 0.7440732 0.6624314 0.6956777 0.6636904 0.6449997 0.6383675 0.6499562 0.6584316 0.6500148 0.6640854 0.655882 0.662649 0.6859003 0.66723 0.6630433 0.6567762 0.6566349 0.6561868 0.6605411 0.66724 0.6610481 0.6566952 0.7334983 0.7385659 0.7537091 0.7471964 0.741421 0.7946639 0.807223 0.8399367 0.8476045 0.8282711 0.820668 0.8856252 0.8695953 0.9783939 0.9615851 0.9468614 0.9701661 1.015369 1.023998 1.02539 1.07353 1.066348 1.085279 1.082329 1.150735 1.149434 1.143 1.22491 1.212229 1.300539 1.343989 1.401171 1.340475 1.437319 1.558385 1.545769 1.524113 1.457167 1.608363 1.61385 1.611972 1.590868 1.652439 1.637102 1.65618 1.705697 1.725139 1.709304 1.668083 1.686556 1.671829 1.781996 1.765205 1.735257 1.717932 1.721852 1.68995 1.68542 1.650596 1.657704 1.654462 1.662185 1.668735 1.729475 1.734007 1.706492 1.69588 1.678923 1.602031 1.601036 -9999 -9999 -9999 -9999 -9999 -9999 -9999 -9999 -9999 -9999 -9999 -9999 -9999 -9999 -9999 -9999 -9999 -9999 -9999 -9999 -9999 -9999 -9999 -9999 -9999 -9999 -9999 -9999 -9999 -9999 -9999 -9999 -9999 -9999 -9999 -9999 -9999 -9999 -9999 -9999 -9999 -9999 -9999 -9999 -9999 -9999 -9999 -9999 -9999 -9999 -9999 -9999 -9999 -9999 -9999 -9999 -9999 -9999 -9999 -9999 -9999 -9999 -9999 -9999 -9999 -9999 -9999 -9999 -9999 -9999 -9999 -9999 -9999 -9999 -9999 -9999 -9999 -9999 -9999 -9999 -9999 -9999 -9999 -9999 -9999 -9999 -9999 -9999 -9999 -9999 -9999 -9999 -9999 -9999 -9999 -9999 -9999 -9999 -9999 -9999 -9999 -9999 -9999 -9999 -9999 -9999 -9999 -9999 -9999 
-9999 -9999 -9999 -9999 -9999 -9999 -9999 -9999 -9999 -9999 -9999 -9999 -9999 -9999 -9999 -9999 -9999 -9999 -9999 -9999 -9999 -9999 -9999 -9999 -9999 -9999 -9999 -9999 -9999 -9999 -9999 -9999 -9999 -9999 -9999 -9999 -9999 -9999 -9999 -9999 -9999 -9999 -9999 -9999 -9999 -9999 -9999 -9999 -9999 -9999 -9999 -9999 -9999 -9999 -9999 -9999 -9999 -9999 -9999 -9999 -9999 -9999 -9999 -9999 -9999 -9999 -9999 -9999 -9999 -9999 -9999 -9999 -9999 -9999 -9999 -9999 -9999 -9999 -9999 -9999 -9999 -9999 -9999 -9999 -9999 -9999 -9999 -9999 -9999 -9999 -9999 -9999 -9999 -9999 -9999 -9999 -9999 -9999 -9999 -9999 -9999 -9999 -9999 -9999 -9999 -9999 -9999 -9999 -0.8166916 -0.881106 -0.8981689 -0.8567418 -0.856639 -0.9122709 -0.9040006 -0.9011764 -0.8877323 -0.8823674 -0.8184683 -0.8639174 -0.8186509 -0.8683109 -0.8587369 -0.8488801 -0.8415833 -0.826857 -0.7828507 -0.7748826 -0.7632478 -0.7618436 -0.738166 -0.7374625 -0.7366007 -0.736587 -0.7423695 -0.7325846 -0.6702629 -0.6684757 -0.7158422 -0.6679978 -0.7081478 -0.659364 -0.6666231 -0.5845529 -0.5944569 -0.5829469 -0.5101596 -0.5751925 -0.5185591 -0.5198866 -0.5193945 -0.4987874 -0.4988641 -0.5017402 -0.4939934 -0.4928147 -0.4927606 -0.4944118 -0.4876205 -0.4831654 -0.4821853 -0.4800923 -0.4750268 -0.4876147 -0.4871818 -0.4863337 -0.4761477 -0.4779237 -0.4801116 -0.4621701 -0.4769833 -0.467104 -0.4671413 -0.4674232 -0.4671834 -0.5285677 -0.5280357 -0.5290689 -0.5339497 -0.5292574 -0.4607791 -0.5302801 -0.5230445 -0.512087 -0.5094692 -0.5098463 -0.4462779 -0.4557618 -0.5147652 -0.5140955 -0.5059883 -0.5063244 -0.5057123 -0.5055986 -0.4981096 -0.5015268 -0.4308268 -0.4317522 -0.4303493 -0.4326721 -0.4316213 -0.4847371 -0.4780971 -0.4885071 -0.4787762 -0.4747348 -0.4753842 -0.4779232 -0.4763426 -0.414172 -0.4058908 -0.4042903 -0.4012059 -0.4005121 -0.3933847 -0.3998878 -0.4008356 -0.4014904 -0.3989043 -0.3872588 -0.3879081 -0.3753616 -0.3735937 -0.3728266 -0.3756712 -0.4307997 -0.4256839 -0.4255702 -0.4160777 -0.4219716 -0.4103148 -0.3498068 -0.348 -0.3494525 -0.3526483 -0.3497345 -0.412158 -0.4022285 -0.402083 -0.4506409 -0.39135 -0.4486023 -0.4461772 -0.3849963 -0.3819553 -0.3750444 -0.3771992 -0.3710556 -0.4322035 -0.3722986 -0.370092 -0.4293545 -0.4209705 -0.4236123 -0.4259625 -0.4227566 -0.4825624 -0.4222274 -0.4134705 -0.4826821 -0.4987514 -0.5031994 -0.4900067 -0.4844511 -0.4849307 -0.4262926 -0.4799057 -0.4732498 -0.4747268 -0.4752625 -0.5358111 -0.53815 -0.463818 -0.4661756 -0.4842065 -0.5544999 -0.5483609 -9999 -9999 -9999 -9999 -9999 -9999 -9999 -9999 -9999 -9999 -9999 -9999 -9999 -9999 -9999 -9999 -9999 -9999 -9999 -9999 -9999 -9999 -9999 -9999 -9999 -9999 -9999 -9999 -9999 -9999 -9999 -9999 -9999 -9999 -9999 -9999 -9999 -9999 -9999 -9999 -9999 -9999 -9999 -9999 -9999 -9999 -9999 -9999 -9999 -9999 -9999 -9999 -9999 -9999 -9999 -9999 -9999 -9999 -9999 -9999 -9999 -9999 -9999 -9999 -9999 -9999 -9999 -9999 -9999 -9999 -9999 -9999 -9999 -9999 -9999 -9999 -9999 -9999 -9999 -9999 -9999 -9999 -9999 -9999 -9999 -9999 -9999 -9999 -9999 -9999 -9999 -9999 -9999 -9999 -9999 -9999 -9999 -9999 -9999 -9999 -9999 -9999 -9999 -9999 -9999 -9999 -9999 -9999 -9999 -9999 -9999 -9999 -9999 -9999 -9999 -9999 -9999 -9999 -9999 -9999 -9999 -9999 -9999 -9999 -9999 -9999 -0.01983538 -0.01903896 -0.02377559 -0.03083774 0.02864442 0.03449273 0.03972086 0.03570629 0.03555828 0.03763722 0.03754864 0.09760247 0.04596232 0.1028301 0.09942086 0.09738249 0.08519185 0.08095391 0.0945891 0.1126217 0.07774636 0.183622 0.05632363 0.1509762 0.1744936 0.1555026 0.1389308 0.2431302 0.2579657 0.1962843 0.2056615 0.2078959 0.2077819 0.3416176 0.2860258 0.2905726 0.2705949 0.2984558 0.359448 0.3651302 0.3793358 0.3826727 0.4547082 0.4585933 0.4493786 0.5276368 0.5313847 0.532337 0.5282177 0.5313699 0.5320075 0.6052977 0.616621 0.6244655 0.6031335 0.6584008 0.6777843 0.6090634 0.5976534 0.6709096 0.6860409 0.6794293 0.684359 0.6714086 0.6861028 0.7279118 0.6699777 0.6724457 0.6682907 0.6738144 0.743325 0.76766 0.767319 0.7501059 0.7232515 0.6492436 0.7386824 0.6526116 0.6586144 0.6406271 0.6334801 0.6437755 0.6514652 0.6486436 0.6458616 0.6479337 0.6536465 0.663228 0.6767404 0.6573039 0.6488549 0.6515779 0.6621258 0.6601865 0.6571459 0.6593279 0.6487356 0.7019144 0.7266529 0.7265043 0.7244643 0.8047214 0.7324731 0.806112 0.8084361 0.8232318 0.8706291 0.8229334 0.8960972 0.7957267 0.8686281 0.8740724 0.9572557 0.9505504 0.9451705 1.028935 1.011054 1.010951 1.064451 1.075316 1.078339 1.1365 1.14319 1.142891 1.214981 1.212686 1.208141 1.26643 1.33362 1.316368 1.432927 1.405081 1.423975 1.518845 1.394173 1.457837 1.568367 1.537989 1.620513 1.602852 1.666583 1.688848 1.690127 1.7319 1.734501 1.705692 1.702789 1.698522 1.64895 1.664348 1.715913 1.714027 1.727328 1.713711 1.714104 1.688869 1.652627 1.643357 1.636586 1.660089 1.661502 1.718478 1.726205 1.706291 1.629449 1.604407 1.589481 1.591157 -9999 -9999 -9999 -9999 -9999 -9999 -9999 -9999 -9999 -9999 -9999 -9999 -9999 -9999 -9999 -9999 -9999 -9999 -9999 -9999 -9999 -9999 -9999 -9999 -9999 -9999 -9999 -9999 -9999 -9999 -9999 -9999 -9999 -9999 -9999 -9999 -9999 -9999 -9999 -9999 -9999 -9999 -9999 -9999 -9999 -9999 -9999 -9999 -9999 -9999 -9999 -9999 -9999 -9999 -9999 -9999 -9999 -9999 -9999 -9999 -9999 -9999 -9999 -9999 -9999 -9999 -9999 -9999 -9999 -9999 -9999 -9999 -9999 -9999 -9999 -9999 -9999 -9999 -9999 -9999 -9999 -9999 -9999 -9999 -9999 -9999 -9999 -9999 -9999 -9999 -9999 -9999 -9999 -9999 -9999 -9999 -9999 -9999 -9999 -9999 -9999 -9999 -9999 -9999 -9999 -9999 -9999 -9999 -9999 
-9999 -9999 -9999 -9999 -9999 -9999 -9999 -9999 -9999 -9999 -9999 -9999 -9999 -9999 -9999 -9999 -9999 -9999 -9999 -9999 -9999 -9999 -9999 -9999 -9999 -9999 -9999 -9999 -9999 -9999 -9999 -9999 -9999 -9999 -9999 -9999 -9999 -9999 -9999 -9999 -9999 -9999 -9999 -9999 -9999 -9999 -9999 -9999 -9999 -9999 -9999 -9999 -9999 -9999 -9999 -9999 -9999 -9999 -9999 -9999 -9999 -9999 -9999 -9999 -9999 -9999 -9999 -9999 -9999 -9999 -9999 -9999 -9999 -9999 -9999 -9999 -9999 -9999 -9999 -9999 -9999 -9999 -9999 -9999 -9999 -9999 -9999 -9999 -9999 -9999 -9999 -9999 -9999 -9999 -9999 -9999 -9999 -9999 -9999 -9999 -9999 -9999 -9999 -9999 -9999 -9999 -9999 -9999 -0.8223944 -0.8791382 -0.9065462 -0.8602044 -0.8527384 -0.9266737 -0.9136592 -0.9175097 -0.8931991 -0.8265242 -0.8171521 -0.8203344 -0.8123249 -0.8097169 -0.8094298 -0.8042763 -0.801146 -0.789691 -0.7898533 -0.7801925 -0.7855996 -0.7736997 -0.7713094 -0.7533951 -0.7374145 -0.6809986 -0.6798176 -0.6842815 -0.6832234 -0.6723604 -0.6716018 -0.6686312 -0.6714395 -0.6736549 -0.6531037 -0.6585998 -0.7087215 -0.5220674 -0.5246638 -0.5211299 -0.5231276 -0.5253232 -0.5213475 -0.5254707 -0.5231652 -0.522061 -0.5114394 -0.5058895 -0.4976795 -0.5066254 -0.4266332 -0.4848036 -0.4863876 -0.479792 -0.5485221 -0.5474665 -0.5451403 -0.4785081 -0.4703985 -0.4677806 -0.466747 -0.4644532 -0.4658991 -0.4755319 -0.4860917 -0.4852953 -0.473985 -0.4686715 -0.5273374 -0.531125 -0.536689 -0.5359522 -0.5331548 -0.5331494 -0.5314439 -0.5279586 -0.4567374 -0.52391 -0.5228725 -0.463958 -0.5256282 -0.5238983 -0.5230199 -0.5138403 -0.5105938 -0.5135411 -0.5138772 -0.5094026 -0.5098468 -0.4408042 -0.4319741 -0.4345077 -0.4365153 -0.4382712 -0.4472616 -0.4956257 -0.4995811 -0.488341 -0.4773641 -0.48052 -0.4815482 -0.480147 -0.4156167 -0.412324 -0.469178 -0.4184195 -0.4087425 -0.4073398 -0.409446 -0.4632275 -0.403455 -0.3968939 -0.3988978 -0.3921438 -0.3862795 -0.3860631 -0.3764894 -0.3794204 -0.3758661 -0.4321837 -0.4329958 -0.4215572 -0.420576 -0.4305265 -0.3646899 -0.3523178 -0.3529075 -0.35346 -0.353947 -0.4104008 -0.4089177 -0.401352 -0.3875575 -0.3870124 -0.3843243 -0.3744526 -0.3280818 -0.3781995 -0.4385901 -0.3764195 -0.3787032 -0.378362 -0.3709903 -0.3643831 -0.3737673 -0.3718503 -0.4216198 -0.3673905 -0.3704273 -0.4266756 -0.4213767 -0.4270915 -0.4406554 -0.5053091 -0.5008973 -0.499692 -0.4276256 -0.4245901 -0.4312052 -0.4266638 -0.4173521 -0.4233975 -0.4820222 -0.5417525 -0.5428836 -0.5333151 -0.4775372 -0.4774623 -0.5577129 -0.5453795 -9999 -9999 -9999 -9999 -9999 -9999 -9999 -9999 -9999 -9999 -9999 -9999 -9999 -9999 -9999 -9999 -9999 -9999 -9999 -9999 -9999 -9999 -9999 -9999 -9999 -9999 -9999 -9999 -9999 -9999 -9999 -9999 -9999 -9999 -9999 -9999 -9999 -9999 -9999 -9999 -9999 -9999 -9999 -9999 -9999 -9999 -9999 -9999 -9999 -9999 -9999 -9999 -9999 -9999 -9999 -9999 -9999 -9999 -9999 -9999 -9999 -9999 -9999 -9999 -9999 -9999 -9999 -9999 -9999 -9999 -9999 -9999 -9999 -9999 -9999 -9999 -9999 -9999 -9999 -9999 -9999 -9999 -9999 -9999 -9999 -9999 -9999 -9999 -9999 -9999 -9999 -9999 -9999 -9999 -9999 -9999 -9999 -9999 -9999 -9999 -9999 -9999 -9999 -0.0003284282 -0.001240536 0.005604695 0.001959488 0.005114409 -0.005886063 -0.009187059 0.06544203 0.0539842 -0.0156583 -0.01975443 -0.01088 -0.01303261 -0.01485338 0.04011518 -0.02719165 -0.02992463 -0.03652314 0.04180897 0.03537642 -0.02739085 0.02174167 0.03477758 0.03580033 0.03096096 0.02781361 0.01483928 0.03160382 0.03383066 0.02587763 0.01997805 0.01165509 0.01632432 0.07467835 0.09403656 0.02740702 0.09411316 0.08930503 0.07788245 0.09928705 0.1030216 0.09839196 0.06621221 0.1565916 0.09890859 0.1174214 0.1605142 0.2160965 0.1282429 0.1370223 0.2009454 0.1933828 0.1952673 0.2693927 0.2985438 0.2980149 0.2790562 0.2663774 0.2809146 0.2858227 0.3472695 0.3510652 0.3727241 0.3616938 0.4270211 0.429104 0.4383873 0.4401955 0.4496304 0.4420249 0.5235817 0.5183556 0.5086133 0.5896493 0.5985509 0.5863164 0.6008758 0.5930918 0.6637594 0.663915 0.665001 0.6779612 0.6782684 0.6648644 0.6723452 0.6695437 0.6676971 0.667643 0.6713197 0.7532023 0.7334074 0.7459691 0.7310453 0.7357855 0.746197 0.7519303 0.7566481 0.7226788 0.710878 0.645393 0.6522659 0.683212 0.6303784 0.6355004 0.6470873 0.6617914 0.6461744 0.6526989 0.6517315 0.661324 0.6753187 0.6539205 0.6459332 0.6458552 0.6495904 0.6430259 0.703634 0.634398 0.7001703 0.7054049 0.7249325 0.7182028 0.7075304 0.7336095 0.7249807 0.7850728 0.8009765 0.7774945 0.8345356 0.8548622 0.7975571 0.8074861 0.864812 0.8661203 0.9322691 0.943377 0.9420789 0.9941122 0.9972593 0.9979632 0.9959382 1.071205 1.080156 1.067745 1.135979 1.128868 1.208197 1.209156 1.216167 1.244018 1.316264 1.341546 1.420859 1.383442 1.365223 1.413549 1.442329 1.53697 1.477808 1.585275 1.594465 1.626419 1.644437 1.654109 1.684161 1.716959 1.739634 1.710014 1.677111 1.652877 1.629043 1.600706 1.612336 1.702575 1.710524 1.72161 1.704915 1.687431 1.655564 1.626229 1.641434 1.745521 1.734793 1.721883 1.64188 1.643846 1.615879 1.607459 1.577665 1.560611 -9999 -9999 -9999 -9999 -9999 -9999 -9999 -9999 -9999 -9999 -9999 -9999 -9999 -9999 -9999 -9999 -9999 -9999 -9999 -9999 -9999 -9999 -9999 -9999 -9999 -9999 -9999 -9999 -9999 -9999 -9999 -9999 -9999 -9999 -9999 -9999 -9999 -9999 -9999 -9999 -9999 -9999 -9999 -9999 -9999 -9999 -9999 -9999 -9999 -9999 -9999 -9999 -9999 -9999 -9999 -9999 -9999 -9999 -9999 -9999 -9999 -9999 -9999 -9999 -9999 -9999 -9999 -9999 -9999 -9999 -9999 -9999 -9999 -9999 -9999 -9999 -9999 -9999 -9999 -9999 -9999 -9999 -9999 -9999 -9999 -9999 -9999 -9999 -9999 -9999 -9999 -9999 -9999 -9999 -9999 -9999 -9999 -9999 -9999 -9999 -9999 -9999 -9999 -9999 -9999 -9999 -9999 -9999 -9999 
-9999 -9999 -9999 -9999 -9999 -9999 -9999 -9999 -9999 -9999 -9999 -9999 -9999 -9999 -9999 -9999 -9999 -9999 -9999 -9999 -9999 -9999 -9999 -9999 -9999 -9999 -9999 -9999 -9999 -9999 -9999 -9999 -9999 -9999 -9999 -9999 -9999 -9999 -9999 -9999 -9999 -9999 -9999 -9999 -9999 -9999 -9999 -9999 -9999 -9999 -9999 -9999 -9999 -9999 -9999 -9999 -9999 -9999 -9999 -9999 -9999 -9999 -9999 -9999 -9999 -9999 -9999 -9999 -9999 -9999 -9999 -9999 -9999 -9999 -9999 -9999 -9999 -9999 -9999 -9999 -9999 -9999 -9999 -9999 -9999 -9999 -9999 -9999 -9999 -9999 -9999 -9999 -9999 -9999 -9999 -9999 -9999 -9999 -9999 -9999 -9999 -9999 -9999 -9999 -9999 -9999 -9999 -9999 -0.8198877 -0.9063438 -0.9095649 -0.9253882 -0.8655692 -0.93545 -0.9258553 -0.9007171 -0.895197 -0.8399312 -0.828182 -0.8166202 -0.8154747 -0.8139635 -0.8103717 -0.8121908 -0.8006836 -0.7880533 -0.7918196 -0.7911537 -0.7859352 -0.7836914 -0.7715209 -0.7754915 -0.6920384 -0.6816534 -0.6806158 -0.6814522 -0.6815452 -0.6746885 -0.6742555 -0.6714371 -0.6688709 -0.6621726 -0.662113 -0.7187401 -0.690246 -0.5221745 -0.5318627 -0.5346429 -0.5222287 -0.5230444 -0.5237753 -0.4567246 -0.5283127 -0.58539 -0.5238262 -0.5058016 -0.4914601 -0.4348758 -0.4352761 -0.4305582 -0.4876742 -0.4909414 -0.5521631 -0.4889682 -0.4889255 -0.5461109 -0.5482422 -0.5504494 -0.538709 -0.5482293 -0.5438503 -0.4754857 -0.4722467 -0.4699183 -0.4689614 -0.4865768 -0.4871779 -0.4825284 -0.5308018 -0.5319963 -0.5372404 -0.5415419 -0.5438647 -0.5374838 -0.5365357 -0.5338151 -0.5252905 -0.5321098 -0.5242962 -0.5330857 -0.532761 -0.5244502 -0.5250105 -0.524748 -0.5165641 -0.5125827 -0.5126368 -0.5107453 -0.5137162 -0.4463255 -0.4490214 -0.4460277 -0.443083 -0.4569413 -0.4472338 -0.4429144 -0.4874695 -0.4802876 -0.4808287 -0.4823883 -0.4826047 -0.475281 -0.4812045 -0.4828742 -0.4721145 -0.470323 -0.4609427 -0.4001324 -0.467139 -0.4677884 -0.4620686 -0.400804 -0.3989697 -0.398065 -0.388548 -0.3858252 -0.3619305 -0.4339318 -0.4310045 -0.4316538 -0.3514285 -0.4341168 -0.4281799 -0.4265607 -0.3602351 -0.361155 -0.4179726 -0.3402517 -0.3359399 -0.3829574 -0.3826599 -0.3152669 -0.3190085 -0.3096505 -0.3877723 -0.3954406 -0.3931682 -0.3872893 -0.440993 -0.3848767 -0.3842446 -0.3852191 -0.4380907 -0.4380367 -0.4294652 -0.4392812 -0.4410086 -0.440945 -0.4882094 -0.4360128 -0.4336808 -0.4443322 -0.4415294 -0.5037252 -0.5042121 -0.5019936 -0.4936582 -0.4253532 -0.4362259 -0.4903967 -0.4843467 -0.4845615 -0.5412113 -0.5442164 -0.5467554 -0.5465148 -0.5508325 -0.5463045 -9999 -9999 -9999 -9999 -9999 -9999 -9999 -9999 -9999 -9999 -9999 -9999 -9999 -9999 -9999 -9999 -9999 -9999 -9999 -9999 -9999 -9999 -9999 -9999 -9999 -9999 -9999 -9999 -9999 -9999 -9999 -9999 -9999 -9999 -9999 -9999 -9999 -9999 -9999 -9999 -9999 -9999 -9999 -9999 -9999 -9999 -9999 -0.3539946 -0.3562327 -0.3570274 -0.2836891 -0.3705571 -0.3735823 -0.3918816 -0.3991537 -0.4202273 -0.372292 -0.422918 -0.3718212 -0.3651435 -0.2521906 -0.2614131 -0.3241658 -0.275772 -0.2852782 -0.2594469 -0.2969505 -0.2821552 -0.2781645 -0.3443614 -0.3041351 -0.2794116 -0.3074566 -0.2924865 -0.2907413 -0.2147284 -0.2120969 -0.2242262 -0.2023294 -0.1924411 -0.1400023 -0.1559851 -0.1395762 -0.1373288 -0.1364262 -0.08724786 -0.1466507 -0.07270881 -0.05770491 -0.1329184 -0.1325391 -0.1301352 -0.1298182 -0.06495032 -0.08511692 -0.08922645 -0.09195208 -0.07772515 -0.002940438 -0.01358636 0.002644953 0.008713354 -0.001452432 -0.001230517 -0.001684741 0.0005841477 0.06128566 0.06355456 -0.0107093 -0.01856358 0.05148249 -0.01628197 -0.01620238 -0.02350638 -0.01305068 -0.02487645 -0.02760839 -0.02909315 -0.0220507 -0.02199112 -0.02388451 0.02012212 0.03391769 0.02572072 0.02476575 0.02727006 0.02472485 0.02548258 0.01595593 0.02172049 0.0151201 0.002542578 0.005663169 0.002757184 0.00836827 0.07235029 0.02247594 0.01310912 0.01318009 0.01067331 0.01357197 0.0646748 0.04975107 0.02728604 0.02722824 0.04567894 0.06857915 0.06000238 0.1294305 0.1476202 0.09197815 0.1242693 0.1171058 0.1220874 0.1812795 0.2232819 0.201799 0.2086807 0.2070119 0.2785523 0.2868695 0.2812005 0.2783538 0.2794751 0.2675844 0.4132145 0.4097047 0.414737 0.4174964 0.4353929 0.4308532 0.4207835 0.4424086 0.5113726 0.5026389 0.5172007 0.5882908 0.5866283 0.5876758 0.6025813 0.6029375 0.6525279 0.6664971 0.6612319 0.6530768 0.6594573 0.6637748 0.6554254 0.6530643 0.6630951 0.6615183 0.6596883 0.7359179 0.7220678 0.7249174 0.7289474 0.7363045 0.7463641 0.7545397 0.756053 0.7383382 0.6506191 0.6384014 0.6746517 0.6066421 0.6897727 0.6229859 0.6322898 0.7088425 0.6464638 0.6320955 0.6450581 0.6403106 0.6686416 0.6432896 0.6398495 0.6469169 0.6510142 0.6452079 0.6383789 0.7029012 0.7015579 0.7158672 0.7044967 0.7191711 0.7315542 0.7957221 0.785027 0.7777703 0.7852646 0.7808259 0.8233594 0.8471225 0.8993651 0.8490114 0.8526313 0.8648922 0.9163816 0.9335083 1.000327 0.9915164 1.061847 1.048748 1.04668 1.06388 1.073537 1.136682 1.125201 1.195592 1.20708 1.213034 1.212656 1.312668 1.302847 1.328981 1.327193 1.3877 1.370578 1.404319 1.469472 1.488477 1.491054 1.560129 1.630903 1.65069 1.61947 1.626799 1.652915 1.71142 1.698566 1.672916 1.706713 1.636781 1.628396 1.629568 1.600806 1.587608 1.631758 1.687768 1.663262 1.661678 1.639074 1.596264 1.604876 1.597441 1.658253 1.642038 1.607158 1.621283 1.593514 1.581129 1.549029 1.483968 -9999 -9999 -9999 -9999 -9999 -9999 -9999 -9999 -9999 -9999 -9999 -9999 -9999 -9999 -9999 -9999 -9999 -9999 -9999 -9999 -9999 -9999 -9999 -9999 -9999 -9999 -9999 -9999 -9999 -9999 -9999 -9999 -9999 -9999 -9999 -9999 -9999 -9999 -9999 -9999 -9999 -9999 -9999 -9999 -9999 -9999 -9999 -9999 -9999 -9999 -9999 -9999 -9999 -9999 -9999 -9999 -9999 -9999 -9999 -9999 -9999 -9999 -9999 -9999 -9999 -9999 -9999 -9999 -9999 -9999 -9999 -9999 -9999 -9999 -9999 -9999 -9999 -9999 -9999 -9999 -9999 -9999 -9999 -9999 -9999 -9999 -9999 -9999 -9999 -9999 -9999 -9999 -9999 -9999 -9999 -9999 -9999 -9999 -9999 -9999 -9999 -9999 -9999 -9999 -9999 -9999 -9999 -9999 -9999 
-9999 -9999 -9999 -9999 -9999 -9999 -9999 -9999 -9999 -9999 -9999 -9999 -9999 -9999 -9999 -9999 -9999 -9999 -9999 -9999 -9999 -9999 -9999 -9999 -9999 -9999 -9999 -9999 -9999 -9999 -9999 -9999 -9999 -9999 -9999 -9999 -9999 -9999 -9999 -9999 -9999 -9999 -9999 -9999 -9999 -9999 -9999 -9999 -9999 -9999 -9999 -9999 -9999 -9999 -9999 -9999 -9999 -9999 -9999 -9999 -9999 -9999 -9999 -9999 -9999 -9999 -9999 -9999 -9999 -9999 -9999 -9999 -9999 -9999 -9999 -9999 -9999 -9999 -9999 -9999 -9999 -9999 -9999 -9999 -9999 -9999 -9999 -9999 -9999 -9999 -9999 -9999 -9999 -9999 -9999 -9999 -9999 -9999 -9999 -9999 -9999 -9999 -9999 -9999 -9999 -9999 -9999 -9999 -0.9064986 -0.9190093 -0.9192256 -0.8785027 -0.9401392 -0.9410415 -0.9335883 -0.9084283 -0.8528518 -0.832605 -0.8413395 -0.8232566 -0.8160865 -0.8126258 -0.8125309 -0.812274 -0.8047585 -0.7945838 -0.7949625 -0.7948543 -0.7936068 -0.7825702 -0.757633 -0.7080684 -0.6985291 -0.6985832 -0.6856983 -0.6839913 -0.6840508 -0.695106 -0.6854293 -0.6914706 -0.7495935 -0.7388721 -0.7347747 -0.7281114 -0.6230795 -0.5714135 -0.5364997 -0.5312887 -0.546931 -0.523993 -0.5280803 -0.516881 -0.4567956 -0.5132383 -0.513992 -0.4446137 -0.4364331 -0.5087095 -0.5041595 -0.5006133 -0.4959653 -0.4958739 -0.5002038 -0.4352018 -0.4339829 -0.489196 -0.4943308 -0.5541298 -0.5447878 -0.5518997 -0.5513045 -0.5475 -0.5370583 -0.47918 -0.4753752 -0.4743085 -0.4779506 -0.4731873 -0.4768435 -0.5406828 -0.5353303 -0.5501546 -0.540587 -0.5404788 -0.5402569 -0.5468028 -0.5415112 -0.5396868 -0.5416736 -0.5419441 -0.5368471 -0.5373936 -0.5297737 -0.5207983 -0.5209065 -0.4429114 -0.4366555 -0.4475974 -0.5234529 -0.5084984 -0.5114434 -0.51725 -0.5062441 -0.4570945 -0.4456582 -0.445658 -0.4411762 -0.4444464 -0.4358405 -0.4846535 -0.4825506 -0.4962893 -0.4991747 -0.4898281 -0.4276619 -0.4630981 -0.4539084 -0.3930883 -0.3943598 -0.4063005 -0.4066252 -0.405241 -0.3989401 -0.3922259 -0.3827542 -0.3813192 -0.3842911 -0.3696182 -0.3604225 -0.3619164 -0.371348 -0.3739742 -0.3598178 -0.3605753 -0.3619745 -0.3464127 -0.3473151 -0.3439862 -0.3536257 -0.3476513 -0.3365892 -0.3241307 -0.3195017 -0.3770396 -0.3804066 -0.3737808 -0.3796559 -0.3791191 -0.3172622 -0.3951273 -0.3936907 -0.3958179 -0.3971986 -0.452055 -0.4506468 -0.4432773 -0.4418744 -0.43966 -0.4441863 -0.4459441 -0.4339679 -0.4344549 -0.4348992 -0.4431748 -0.5027287 -0.5036377 -0.5060086 -0.4967533 -0.5017022 -0.4966349 -0.4290765 -0.4238307 -0.4275558 -0.4881658 -0.5463433 -0.4810127 -0.49361 -0.4878434 -0.4911821 -9999 -9999 -9999 -9999 -9999 -9999 -9999 -9999 -9999 -9999 -9999 -9999 -9999 -9999 -9999 -9999 -9999 -9999 -9999 -9999 -9999 -9999 -9999 -9999 -9999 -9999 -9999 -9999 -9999 -9999 -9999 -9999 -9999 -9999 -9999 -9999 -9999 -9999 -0.2813782 -0.3029314 -0.2936002 -9999 -9999 -9999 -0.345708 -0.3126203 -0.3212055 -0.3502253 -0.3695279 -0.3261447 -0.3977844 -0.3812169 -0.4001279 -0.398651 -0.3553571 -0.4016157 -0.3652542 -0.26857 -0.2801603 -0.2717013 -0.2603727 -0.2709405 -0.2772786 -0.2828943 -0.3499659 -0.3361117 -0.2839412 -0.2853879 -0.2937867 -0.3058785 -0.2510322 -0.2917499 -0.2777508 -0.2318729 -0.2324539 -0.255571 -0.2085492 -0.2066308 -0.2075889 -0.1987508 -0.1523179 -0.1529476 -0.1518265 -0.1519701 -0.1351918 -0.1360886 -0.1341448 -0.131308 -0.07196936 -0.08279016 -0.1439191 -0.07758334 -0.07783027 -0.0741493 -0.08949795 -0.0950056 -0.0982646 -0.09245275 -0.02056173 -0.01334587 -0.0122909 -0.02379543 -0.002458831 -0.01057497 -0.01920756 -0.0192149 -0.02119276 -0.0110449 -0.03138667 -0.03163076 -0.02999503 -0.02091402 -0.01974976 -0.02756522 -0.02735424 0.03237149 0.02460056 0.02464921 0.02275925 0.02091322 0.01477501 0.01643189 0.02068109 0.0123838 0.01151398 0.01258226 0.01467259 0.009427777 0.0005189324 0.001167237 0.0004358196 0.001585252 0.007839682 0.0204239 0.01338514 0.02023254 0.01438155 0.006745711 0.06959647 0.08390176 0.03827148 0.03908943 0.07324772 0.04080822 0.07587043 0.03487711 0.03477309 0.1172629 0.1029307 0.08042271 0.1745769 0.1181619 0.1901695 0.1856385 0.1780689 0.1965534 0.1796188 0.2628044 0.2442844 0.2579504 0.2652148 0.3347582 0.325788 0.3467026 0.3467026 0.348933 0.402024 0.4048011 0.4128175 0.4157162 0.4739967 0.4823288 0.4984336 0.4960899 0.4897055 0.510717 0.573105 0.5709859 0.5967925 0.5895744 0.5956119 0.6438176 0.5965545 0.6524531 0.6710266 0.6670079 0.7294905 0.6483226 0.7220301 0.7137965 0.7138159 0.7271666 0.7348851 0.7246412 0.7234516 0.7208881 0.7324269 0.7226121 0.7148657 0.7509598 0.6516718 0.6288433 0.6450819 0.6707556 0.6797544 0.6116213 0.6222742 0.6424693 0.6278126 0.6382709 0.6354542 0.7046327 0.6958807 0.7104537 0.7176105 0.6374928 0.6353467 0.6474195 0.6496379 0.6334509 0.6407083 0.6461642 0.7068071 0.7078473 0.7208155 0.7759787 0.7658788 0.7844161 0.8325722 0.828769 0.7893152 0.8922454 0.8497662 0.8537413 0.874819 0.9189679 0.9327157 0.9946555 1.000468 1.003611 1.053296 1.054581 1.038443 1.051779 1.065607 1.131537 1.138503 1.124312 1.218385 1.245697 1.207478 1.31774 1.338313 1.345843 1.324084 1.40369 1.394567 1.463316 1.498318 1.562974 1.562791 1.557141 1.548932 1.54222 1.588456 1.598865 1.602697 1.608524 1.670588 1.641372 1.67218 1.627208 1.620717 1.681003 1.623114 1.66454 1.502117 1.541487 1.556185 1.650682 1.59838 1.516906 1.542006 1.578739 1.5666 1.605827 1.568531 1.585061 1.568081 1.497279 1.469167 1.384148 1.35234 -9999 -9999 -9999 -9999 -9999 -9999 -9999 -9999 -9999 -9999 -9999 -9999 -9999 -9999 -9999 -9999 -9999 -9999 -9999 -9999 -9999 -9999 -9999 -9999 -9999 -9999 -9999 -9999 -9999 -9999 -9999 -9999 -9999 -9999 -9999 -9999 -9999 -9999 -9999 -9999 -9999 -9999 -9999 -9999 -9999 -9999 -9999 -9999 -9999 -9999 -9999 -9999 -9999 -9999 -9999 -9999 -9999 -9999 -9999 -9999 -9999 -9999 -9999 -9999 -9999 -9999 -9999 -9999 -9999 -9999 -9999 -9999 -9999 -9999 -9999 -9999 -9999 -9999 -9999 -9999 -9999 -9999 -9999 -9999 -9999 -9999 -9999 -9999 -9999 -9999 -9999 -9999 -9999 -9999 -9999 -9999 -9999 -9999 -9999 -9999 -9999 -9999 -9999 -9999 -9999 -9999 -9999 -9999 
-9999 -9999 -9999 -9999 -9999 -9999 -9999 -9999 -9999 -9999 -9999 -9999 -9999 -9999 -9999 -9999 -9999 -9999 -9999 -9999 -9999 -9999 -9999 -9999 -9999 -9999 -9999 -9999 -9999 -9999 -9999 -9999 -9999 -9999 -9999 -9999 -9999 -9999 -9999 -9999 -9999 -9999 -9999 -9999 -9999 -9999 -9999 -9999 -9999 -9999 -9999 -9999 -9999 -9999 -9999 -9999 -9999 -9999 -9999 -9999 -9999 -9999 -9999 -9999 -9999 -9999 -9999 -9999 -9999 -9999 -9999 -9999 -9999 -9999 -9999 -9999 -9999 -9999 -9999 -9999 -9999 -9999 -9999 -9999 -9999 -9999 -9999 -9999 -9999 -9999 -9999 -9999 -9999 -9999 -9999 -9999 -9999 -9999 -9999 -9999 -9999 -9999 -9999 -9999 -9999 -9999 -9999 -9999 -0.8363239 -0.9222063 -0.8735771 -0.8782376 -0.9510895 -0.9473769 -0.9443803 -0.9097532 -0.8429424 -0.8450302 -0.8477165 -0.8354756 -0.8283054 -0.8264696 -0.8194253 -0.8170318 -0.8116823 -0.798713 -0.813996 -0.8002777 -0.723624 -0.7854629 -0.7025631 -0.7176418 -0.708744 -0.7102926 -0.6995161 -0.6979057 -0.6977378 -0.7660652 -0.7684637 -0.7531804 -0.7531367 -0.7434058 -0.753809 -0.6831995 -0.6776454 -0.7314068 -0.7311363 -0.6469067 -0.6242509 -0.5375808 -0.5349683 -0.5309033 -0.5326141 -0.5312766 -0.519052 -0.5194849 -0.5044424 -0.5123342 -0.5220764 -0.5162477 -0.514302 -0.5109807 -0.5110835 -0.5073621 -0.5051103 -0.4383007 -0.4967619 -0.4972555 -0.4970931 -0.4966061 -0.4990123 -0.5540059 -0.556518 -0.5510838 -0.5424454 -0.476165 -0.4792547 -0.4780547 -0.4829367 -0.4817356 -0.4832485 -0.4922472 -0.5589367 -0.5518527 -0.5473378 -0.5416692 -0.5425853 -0.5482013 -0.5487479 -0.5419993 -0.5427307 -0.4854316 -0.5347708 -0.5255319 -0.4487494 -0.4490854 -0.3860451 -0.4475264 -0.5370412 -0.5310783 -0.5221537 -0.508498 -0.5053996 -0.516799 -0.5100542 -0.4507248 -0.4485274 -0.442042 -0.4512954 -0.4444135 -0.5093327 -0.5005217 -0.5010574 -0.4407665 -0.4328611 -0.4208893 -0.4218202 -0.4750164 -0.4020661 -0.4043025 -0.4709468 -0.4033397 -0.402739 -0.3990225 -0.3849126 -0.3865858 -0.3900099 -0.3752636 -0.3743808 -0.3740885 -0.376022 -0.3736569 -0.3713615 -0.3620609 -0.3611706 -0.3477587 -0.3420289 -0.3536301 -0.3564888 -0.3387147 -0.3314756 -0.3351423 -0.3280672 -0.3220333 -0.322442 -0.3902589 -0.391497 -0.3817548 -0.3890662 -0.383628 -0.3744715 -0.3850158 -0.3925789 -0.4085949 -0.4053099 -0.4446008 -0.4462863 -0.4436074 -0.4482926 -0.4434176 -0.4492075 -0.4519306 -0.4562265 -0.4420526 -0.4402442 -0.5046256 -0.5083879 -0.5089403 -0.5006886 -0.501056 -0.5016084 -0.5009168 -0.5085642 -0.4956499 -0.4924289 -0.4903512 -0.4861958 -0.4979307 -0.4935949 -9999 -9999 -9999 -9999 -9999 -9999 -9999 -9999 -9999 -9999 -9999 -9999 -9999 -9999 -9999 -9999 -9999 -9999 -9999 -9999 -9999 -9999 -9999 -9999 -9999 -9999 -9999 -9999 -9999 -9999 -9999 -9999 -9999 -9999 -9999 -0.3002478 -0.245159 -0.2908678 -0.2534424 -0.2801992 -0.2907446 -9999 -0.3121332 -0.2733307 -0.2703442 -0.3410585 -0.2906944 -0.3536131 -0.3543311 -0.3089477 -0.3917225 -0.3989733 -0.4025037 -0.3924098 -0.377906 -0.3334632 -0.2512216 -0.2860565 -0.2625643 -0.2768456 -0.2627324 -0.2686191 -0.3479906 -0.3607356 -0.3494875 -0.2794061 -0.2320822 -0.2865763 -0.2908358 -0.3013138 -0.317174 -0.3163083 -0.3204262 -0.2307544 -0.2178454 -0.1484651 -0.2084804 -0.2087368 -0.1457672 -0.1580717 -0.1546759 -0.1404093 -0.1506585 -0.1611195 -0.1447299 -0.1423625 -0.1278226 -0.08444796 -0.07517305 -0.081949 -0.08366377 -0.08784112 -0.088638 -0.08443388 -0.07325699 -0.0744278 -0.08365283 -0.09183656 -0.07960255 -0.08833844 -0.08986889 -0.03455514 -0.0135622 -0.02152145 -0.03109585 -0.03158285 -0.03391529 -0.03418584 -0.03235547 -0.03311303 0.03112938 0.02968639 0.03058556 0.03304875 0.01943253 0.03365565 0.02145099 0.01774018 0.02097819 0.01915585 0.008840036 0.007241176 0.0002010143 0.009835027 0.007691595 0.009335852 -0.06173301 -0.002262797 -0.002046352 -0.002502803 0.00403973 0.00372574 0.003184626 0.001749508 0.007546637 0.0002061717 -0.001666676 0.05469251 -0.01165685 0.001146334 0.03166642 0.05405816 -0.05111789 -0.05122611 0.07381815 0.02761634 0.08919043 0.03170859 0.01678012 0.07303473 0.09554879 0.07901984 0.1614147 0.1818078 0.1857877 0.1770921 0.1810664 0.1807564 0.2419518 0.2569082 0.2445244 0.3149334 0.3295892 0.3305978 0.3363732 0.3400222 0.3292423 0.3344374 0.4064201 0.4046636 0.4113336 0.4220783 0.481241 0.4875601 0.4918867 0.5592157 0.5608769 0.5686588 0.5810555 0.6357757 0.6420946 0.5873751 0.6709167 0.6619765 0.6638492 0.6556751 0.7235705 0.708637 0.7156668 0.7182176 0.7154187 0.7072285 0.7331814 0.7372967 0.7347338 0.7373222 0.7341428 0.7294259 0.7034533 0.7082824 0.707803 0.7044069 0.6204177 0.6851017 0.6845335 0.6828117 0.628776 0.6886587 0.6208888 0.6176656 0.6919297 0.6372648 0.7066511 0.7080258 0.6913723 0.69594 0.6417647 0.6403393 0.6489518 0.7080039 0.6306716 0.7042836 0.707939 0.700735 0.6972682 0.7749966 0.7822333 0.7725646 0.8302207 0.8174886 0.8290756 0.8610218 0.8593671 0.8450429 0.9551572 0.9094875 0.9192851 0.9796338 1.002882 0.9846671 0.9969615 1.044925 1.056826 1.052025 1.10824 1.161176 1.132904 1.134763 1.198771 1.21595 1.241244 1.332544 1.345785 1.336573 1.411768 1.405456 1.463635 1.463364 1.499002 1.48309 1.540049 1.55976 1.618813 1.602421 1.592325 1.599224 1.593397 1.579892 1.64553 1.655988 1.639028 1.626588 1.618016 1.612963 1.670456 1.642581 1.599486 1.512345 1.424641 1.442358 1.557712 1.431322 1.501054 1.506549 1.536141 1.525824 1.502272 1.510143 1.488982 1.461057 1.367137 1.337962 1.314802 -9999 -9999 -9999 -9999 -9999 -9999 -9999 -9999 -9999 -9999 -9999 -9999 -9999 -9999 -9999 -9999 -9999 -9999 -9999 -9999 -9999 -9999 -9999 -9999 -9999 -9999 -9999 -9999 -9999 -9999 -9999 -9999 -9999 -9999 -9999 -9999 -9999 -9999 -9999 -9999 -9999 -9999 -9999 -9999 -9999 -9999 -9999 -9999 -9999 -9999 -9999 -9999 -9999 -9999 -9999 -9999 -9999 -9999 -9999 -9999 -9999 -9999 -9999 -9999 -9999 -9999 -9999 -9999 -9999 -9999 -9999 -9999 -9999 -9999 -9999 -9999 -9999 -9999 -9999 -9999 -9999 -9999 -9999 -9999 -9999 -9999 -9999 -9999 -9999 -9999 -9999 -9999 -9999 -9999 -9999 -9999 -9999 -9999 -9999 -9999 -9999 -9999 -9999 -9999 -9999 -9999 -9999 -9999 
-9999 -9999 -9999 -9999 -9999 -9999 -9999 -9999 -9999 -9999 -9999 -9999 -9999 -9999 -9999 -9999 -9999 -9999 -9999 -9999 -9999 -9999 -9999 -9999 -9999 -9999 -9999 -9999 -9999 -9999 -9999 -9999 -9999 -9999 -9999 -9999 -9999 -9999 -9999 -9999 -9999 -9999 -9999 -9999 -9999 -9999 -9999 -9999 -9999 -9999 -9999 -9999 -9999 -9999 -9999 -9999 -9999 -9999 -9999 -9999 -9999 -9999 -9999 -9999 -9999 -9999 -9999 -9999 -9999 -9999 -9999 -9999 -9999 -9999 -9999 -9999 -9999 -9999 -9999 -9999 -9999 -9999 -9999 -9999 -9999 -9999 -9999 -9999 -9999 -9999 -9999 -9999 -9999 -9999 -9999 -9999 -9999 -9999 -9999 -9999 -9999 -9999 -9999 -9999 -9999 -9999 -9999 -0.8506976 -0.8508168 -0.9326085 -0.8840377 -0.8836989 -0.9515333 -0.9540941 -0.9497704 -0.935196 -0.8601454 -0.8539577 -0.850321 -0.8464571 -0.8314985 -0.8323262 -0.8324016 -0.8231701 -0.8134334 -0.8239383 -0.752942 -0.7360402 -0.732348 -0.7258229 -0.7197392 -0.7203703 -0.7090797 -0.7172028 -0.7213817 -0.7634626 -0.7610667 -0.7664495 -0.760074 -0.767031 -0.7540516 -0.6927217 -0.6919641 -0.6884443 -0.6634841 -0.6810712 -0.6759294 -0.6175301 -0.5617296 -0.5457342 -0.5420663 -0.5564013 -0.5457354 -0.5424072 -0.5357782 -0.5348753 -0.527806 -0.5227302 -0.5180604 -0.5114855 -0.5126011 -0.503487 -0.506582 -0.5090343 -0.5084932 -0.5180676 -0.5074063 -0.4413587 -0.442402 -0.4380449 -0.4380991 -0.4984706 -0.4992392 -0.5034699 -0.5602909 -0.5624756 -0.5516063 -0.5503955 -0.5533714 -0.4836652 -0.4935157 -0.4904044 -0.5049642 -0.5068374 -0.4991736 -0.5044148 -0.5052264 -0.502341 -0.5039116 -0.503852 -0.504339 -0.4997489 -0.4926757 -0.5392193 -0.4552813 -0.455384 -0.3995793 -0.5330375 -0.4675585 -0.4603854 -0.4577904 -0.4524135 -0.4500725 -0.5109599 -0.5155017 -0.5200115 -0.4634376 -0.4539017 -0.4490526 -0.4400432 -0.4561941 -0.4409741 -0.4425172 -0.4430638 -0.4325633 -0.4335914 -0.4235296 -0.4250892 -0.4170308 -0.4113685 -0.4140068 -0.4149754 -0.4142178 -0.4055811 -0.4702592 -0.3893601 -0.3872018 -0.3782712 -0.3761677 -0.3786529 -0.3800628 -0.3771689 -0.3755612 -0.3618673 -0.3700233 -0.37024 -0.3561035 -0.3452227 -0.3491013 -0.3476756 -0.3425269 -0.3369054 -0.33853 -0.3414773 -0.3350635 -0.328521 -0.3956103 -0.3275783 -0.3387021 -0.3250771 -0.333198 -0.3950027 -0.388988 -0.3948642 -0.4093418 -0.4673444 -0.4629175 -0.4553306 -0.4468443 -0.4432494 -0.4478056 -0.4519956 -0.4521693 -0.452699 -0.4541328 -0.5102064 -0.5054573 -0.5219328 -0.5109924 -0.5145813 -0.5122216 -0.5123357 -0.5066 -0.5073576 -0.5016296 -0.5018461 -0.4908937 -0.506885 -0.4993398 -9999 -9999 -9999 -9999 -9999 -9999 -9999 -9999 -9999 -9999 -9999 -9999 -9999 -9999 -9999 -9999 -9999 -9999 -9999 -9999 -9999 -9999 -9999 -9999 -9999 -9999 -9999 -9999 -9999 -9999 -9999 -9999 -0.2309059 -0.297533 -0.27719 -0.3160208 -0.3123714 -9999 -9999 -9999 -9999 -0.2886848 -0.2026626 -0.1864467 -0.2456677 -0.2630329 -0.2920638 -0.290556 -0.3499657 -0.3172655 -0.3293455 -0.3950348 -0.3697951 -0.3520496 -0.2677279 -0.3362501 -0.2745944 -0.2613665 -0.2697006 -0.3290629 -0.2699102 -0.2686545 -0.2699053 -0.2763174 -0.2794375 -0.2700056 -0.2309388 -0.2350477 -0.2397548 -0.2349184 -0.2743028 -0.3163591 -0.3036633 -0.250165 -0.2406392 -0.1739902 -0.149418 -0.1499594 -0.1434443 -0.1440244 -0.1436457 -0.1465679 -0.1596637 -0.1451703 -0.09779134 -0.09479603 -0.08891 -0.08646595 -0.1403828 -0.1511981 -0.09523464 -0.08962186 -0.07680114 -0.08710018 -0.08913049 -0.08317166 -0.01672839 -0.03646243 -0.03607226 -0.01886992 -0.01873356 -0.02334119 -0.02596006 -0.02639295 -0.01769731 -0.03045783 -0.02854093 -0.03403445 -0.02210513 0.02990284 0.02704984 0.02407984 0.016807 0.02023651 0.0181474 0.01757728 0.02003526 -0.04766253 -0.04218626 -0.04648452 0.004079739 0.0003633484 0.004484004 -0.008178888 -0.0008891915 -0.001884017 -0.005012796 -0.005130902 0.003438328 0.001308618 0.007047969 -0.004453152 0.001328005 -0.00376541 0.001029731 -0.006248577 -0.01726227 -0.01406738 -0.01847603 -0.025258 0.05476839 0.04354843 -0.06179088 -0.0615249 0.05415523 0.02708689 0.01023327 0.00830394 -0.005237502 0.007989891 0.07175915 0.07847746 0.1541302 0.1493656 0.1724597 0.1729231 0.1741469 0.1659147 0.2172863 0.2407667 0.239301 0.243811 0.2553643 0.3181756 0.3273599 0.3276301 0.3392643 0.3917664 0.3867599 0.3953277 0.3968062 0.4015312 0.4727048 0.4743733 0.476171 0.476189 0.5492261 0.5523992 0.5752242 0.5638984 0.5675517 0.6296611 0.6494869 0.6490577 0.6594816 0.6375849 0.6997229 0.6515 0.7124403 0.7021559 0.6977617 0.7073237 0.7055171 0.6911009 0.7754165 0.7881372 0.6930254 0.7769174 0.7143145 0.6810605 0.7003826 0.7154675 0.6195927 0.6265173 0.68305 0.6715195 0.6753269 0.6602734 0.6776862 0.6207519 0.6117555 0.6931154 0.6749036 0.6779345 0.694801 0.6908653 0.6253117 0.6245128 0.7103235 0.7059085 0.7082444 0.6961342 0.6959839 0.7676718 0.6948811 0.7657976 0.7713203 0.7596537 0.8132332 0.813939 0.830309 0.7975682 0.865874 0.9286779 0.8492578 0.9052542 0.9254545 0.9771683 0.9874738 0.9809783 0.9991857 1.05469 1.054102 1.065111 1.139037 1.201537 1.113021 1.179678 1.179341 1.253841 1.320997 1.327467 1.328873 1.407523 1.429857 1.4144 1.403496 1.475809 1.461001 1.485801 1.551116 1.575818 1.571056 1.538964 1.591518 1.646547 1.632842 1.603967 1.524103 1.600295 1.60309 1.603845 1.60896 1.60768 1.561332 1.552846 1.489076 1.443398 1.467485 1.451699 1.429275 1.373031 1.510903 1.532598 1.436793 1.48813 1.499164 1.486292 1.460688 1.372861 1.334228 1.314306 1.29594 -9999 -9999 -9999 -9999 -9999 -9999 -9999 -9999 -9999 -9999 -9999 -9999 -9999 -9999 -9999 -9999 -9999 -9999 -9999 -9999 -9999 -9999 -9999 -9999 -9999 -9999 -9999 -9999 -9999 -9999 -9999 -9999 -9999 -9999 -9999 -9999 -9999 -9999 -9999 -9999 -9999 -9999 -9999 -9999 -9999 -9999 -9999 -9999 -9999 -9999 -9999 -9999 -9999 -9999 -9999 -9999 -9999 -9999 -9999 -9999 -9999 -9999 -9999 -9999 -9999 -9999 -9999 -9999 -9999 -9999 -9999 -9999 -9999 -9999 -9999 -9999 -9999 -9999 -9999 -9999 -9999 -9999 -9999 -9999 -9999 -9999 -9999 -9999 -9999 -9999 -9999 -9999 -9999 -9999 -9999 -9999 -9999 -9999 -9999 -9999 -9999 -9999 -9999 -9999 -9999 -9999 -9999 -9999 
-9999 -9999 -9999 -9999 -9999 -9999 -9999 -9999 -9999 -9999 -9999 -9999 -9999 -9999 -9999 -9999 -9999 -9999 -9999 -9999 -9999 -9999 -9999 -9999 -9999 -9999 -9999 -9999 -9999 -9999 -9999 -9999 -9999 -9999 -9999 -9999 -9999 -9999 -9999 -9999 -9999 -9999 -9999 -9999 -9999 -9999 -9999 -9999 -9999 -9999 -9999 -9999 -9999 -9999 -9999 -9999 -9999 -9999 -9999 -9999 -9999 -9999 -9999 -9999 -9999 -9999 -9999 -9999 -9999 -9999 -9999 -9999 -9999 -9999 -9999 -9999 -9999 -9999 -9999 -9999 -9999 -9999 -9999 -9999 -9999 -9999 -9999 -9999 -9999 -9999 -9999 -9999 -9999 -9999 -9999 -9999 -9999 -9999 -9999 -9999 -9999 -9999 -9999 -9999 -9999 -9999 -9999 -0.8510972 -0.7962316 -0.8780289 -0.8848255 -0.8988198 -0.9512436 -0.9573193 -0.947859 -0.918925 -0.857105 -0.8625455 -0.8634223 -0.8577361 -0.8441449 -0.8313513 -0.8367639 -0.8970218 -0.897839 -0.8271776 -0.8047588 -0.7972313 -0.797361 -0.7975233 -0.7844002 -0.7851146 -0.7840344 -0.7793428 -0.7805874 -0.7808914 -0.7681925 -0.7698658 -0.7545303 -0.7664701 -0.697733 -0.6932737 -0.6924079 -0.6835932 -0.6746243 -0.6800844 -0.6702453 -0.5516195 -0.5429596 -0.5424725 -0.5524312 -0.5562577 -0.5563659 -0.5459086 -0.5367752 -0.5378482 -0.5325214 -0.532305 -0.5264481 -0.5266591 -0.5216762 -0.5187268 -0.5206606 -0.5207147 -0.5190412 -0.5116006 -0.5126621 -0.5175008 -0.5109612 -0.5125207 -0.5212349 -0.4485939 -0.5091337 -0.4995774 -0.5588753 -0.5627626 -0.5532855 -0.5543081 -0.5642233 -0.5666642 -0.4938999 -0.4938404 -0.4991598 -0.5610905 -0.4988657 -0.4965649 -0.4985951 -0.4856347 -0.4930327 -0.4879175 -0.4925343 -0.5044526 -0.4926225 -0.4868578 -0.4804614 -0.5378496 -0.4696385 -0.4774794 -0.4734214 -0.4699313 -0.465179 -0.4669226 -0.4613318 -0.4578341 -0.5183924 -0.5195756 -0.5308977 -0.4528829 -0.459873 -0.4451959 -0.4511463 -0.453626 -0.4535774 -0.4456537 -0.4327042 -0.4261303 -0.4302646 -0.429197 -0.4157304 -0.4146148 -0.4168509 -0.3454682 -0.4121495 -0.4142559 -0.3999349 -0.3970341 -0.3900088 -0.3940407 -0.3945818 -0.3782955 -0.385406 -0.377873 -0.3623692 -0.3683945 -0.3744126 -0.3646178 -0.3532524 -0.3099717 -0.2940126 -0.2822663 -0.2777651 -0.2686636 -0.2699884 -0.3391459 -0.3453604 -0.3342819 -0.3417908 -0.332887 -0.3462465 -0.339129 -0.3326028 -0.4030469 -0.4000509 -0.3910051 -0.3954649 -0.3962115 -0.4712135 -0.4673921 -0.4622589 -0.4627032 -0.4521787 -0.4491156 -0.4529647 -0.455796 -0.4575634 -0.4544195 -0.4609729 -0.5184585 -0.5334082 -0.5382015 -0.5196302 -0.5183355 -0.5154347 -0.5101056 -0.5111879 -0.5050383 -0.5130379 -0.5080093 -9999 -9999 -9999 -9999 -9999 -9999 -9999 -9999 -9999 -9999 -9999 -9999 -9999 -9999 -9999 -9999 -9999 -9999 -9999 -9999 -9999 -9999 -9999 -9999 -9999 -9999 -9999 -9999 -9999 -9999 -9999 -9999 -0.2449047 -0.252525 -0.2946949 -0.2376956 -0.3125626 -9999 -9999 -0.2271511 -0.2517657 -0.2355675 -0.2325411 -0.2724825 -0.1226568 -0.2361291 -0.2308635 -0.3167374 -0.2776866 -0.313017 -0.3185975 -0.3907131 -0.3625366 -0.3441328 -0.2908284 -0.301911 -0.2536829 -0.2535634 -0.2656202 -0.2695404 -0.2629572 -0.2659817 -0.2793601 -0.2897113 -0.2348022 -0.2624748 -0.2384872 -0.2386261 -0.2983597 -0.2900094 -0.2634426 -0.2743936 -0.2539462 -0.2524282 -0.2306126 -0.2406821 -0.2228459 -0.1548885 -0.1654592 -0.1559449 -0.140986 -0.1670086 -0.14669 -0.09019013 -0.1576473 -0.09125384 -0.08980942 -0.1016384 -0.09670576 -0.0915329 -0.1113219 -0.09152504 -0.08286686 -0.09313842 -0.08656562 -0.09487532 -0.02523155 -0.03707706 -0.08346058 -0.09191753 -0.01736019 -0.02098645 -0.01853357 -0.03537304 -0.03248813 -0.02847796 -0.03984813 -0.03910424 -0.03858243 -0.03981817 -0.02426863 0.03683116 0.02022103 0.02092968 0.02433055 -0.04957449 -0.05314604 -0.04559963 -0.04778345 0.01139872 0.0006864292 -0.001654258 -0.007075773 -0.01300722 -0.00363829 -0.01040788 -0.01747168 -0.0146826 -0.006843998 0.002470318 -0.003132549 -0.0131311 -0.01897055 -0.0123434 -0.01643382 -0.01639649 -0.01672116 -0.01283762 -0.02796327 -0.01881726 -0.0198475 -0.01212014 -0.003011543 -0.01154393 0.01338014 0.04673201 0.01811799 0.0137204 0.03597436 0.04565258 0.04407708 0.03802261 0.04054896 0.1441949 0.08164532 0.1697151 0.1734391 0.1614486 0.1666624 0.211419 0.2159936 0.2222895 0.2284347 0.2990494 0.3100649 0.327848 0.3226806 0.3951036 0.385573 0.3809903 0.3865769 0.3856253 0.394545 0.4577062 0.4621596 0.4675581 0.4667874 0.471752 0.5403765 0.5634552 0.5541238 0.6151211 0.6223353 0.624259 0.6374615 0.6429057 0.6437947 0.6478984 0.6972114 0.6927634 0.7026608 0.7027962 0.7070796 0.6925241 0.6896204 0.6939029 0.6862499 0.6828693 0.6905378 0.6902654 0.6881045 0.6909285 0.7006029 0.6951924 0.633347 0.6838125 0.6668797 0.6588458 0.6603527 0.6630149 0.6802015 0.6774566 0.6143108 0.6665009 0.6746438 0.6987731 0.7007949 0.6179436 0.6218601 0.6946303 0.6976997 0.6856709 0.6891904 0.7458077 0.7453043 0.7580361 0.754561 0.7657424 0.7667445 0.8177095 0.8276045 0.8311267 0.8242128 0.8659496 0.8528596 0.8988605 0.9141984 0.9721258 0.97275 0.9734009 0.9879196 1.039925 1.055634 1.051082 1.065851 1.127544 1.145549 1.18993 1.231896 1.228686 1.266533 1.271667 1.343761 1.342514 1.342307 1.41827 1.412102 1.485375 1.493575 1.495079 1.491167 1.576782 1.569462 1.571893 1.60923 1.617676 1.676665 1.731065 1.745065 1.70689 1.637586 1.580344 1.584295 1.522985 1.53412 1.525522 1.502629 1.489156 1.491915 1.584657 1.597887 1.546243 1.353051 1.492291 1.502232 1.437553 1.389582 1.503102 1.491863 1.465637 1.44347 1.419272 1.33195 1.269701 -9999 -9999 -9999 -9999 -9999 -9999 -9999 -9999 -9999 -9999 -9999 -9999 -9999 -9999 -9999 -9999 -9999 -9999 -9999 -9999 -9999 -9999 -9999 -9999 -9999 -9999 -9999 -9999 -9999 -9999 -9999 -9999 -9999 -9999 -9999 -9999 -9999 -9999 -9999 -9999 -9999 -9999 -9999 -9999 -9999 -9999 -9999 -9999 -9999 -9999 -9999 -9999 -9999 -9999 -9999 -9999 -9999 -9999 -9999 -9999 -9999 -9999 -9999 -9999 -9999 -9999 -9999 -9999 -9999 -9999 -9999 -9999 -9999 -9999 -9999 -9999 -9999 -9999 -9999 -9999 -9999 -9999 -9999 -9999 -9999 -9999 -9999 -9999 -9999 -9999 -9999 -9999 -9999 -9999 -9999 -9999 -9999 -9999 -9999 -9999 -9999 -9999 -9999 -9999 -9999 -9999 -9999 -9999 
-9999 -9999 -9999 -9999 -9999 -9999 -9999 -9999 -9999 -9999 -9999 -9999 -9999 -9999 -9999 -9999 -9999 -9999 -9999 -9999 -9999 -9999 -9999 -9999 -9999 -9999 -9999 -9999 -9999 -9999 -9999 -9999 -9999 -9999 -9999 -9999 -9999 -9999 -9999 -9999 -9999 -9999 -9999 -9999 -9999 -9999 -9999 -9999 -9999 -9999 -9999 -9999 -9999 -9999 -9999 -9999 -9999 -9999 -9999 -9999 -9999 -9999 -9999 -9999 -9999 -9999 -9999 -9999 -9999 -9999 -9999 -9999 -9999 -9999 -9999 -9999 -9999 -9999 -9999 -9999 -9999 -9999 -9999 -9999 -9999 -9999 -9999 -9999 -9999 -9999 -9999 -9999 -9999 -9999 -9999 -9999 -9999 -9999 -9999 -9999 -9999 -9999 -9999 -9999 -9999 -9999 -9999 -0.8460946 -0.8551677 -0.8622212 -0.8745151 -0.9575062 -0.955973 -0.9463236 -0.8806627 -0.8748559 -0.8758299 -0.8646238 -0.8698199 -0.8698575 -0.8454115 -0.8371742 -0.9013729 -0.8456709 -0.8425113 -0.7726629 -0.8083369 -0.79891 -0.8075951 -0.8000191 -0.785764 -0.7921627 -0.7834167 -0.7938109 -0.7957547 -0.7813297 -0.7770824 -0.7709975 -0.7245969 -0.7113172 -0.7133093 -0.7245372 -0.7179447 -0.6819729 -0.6348592 -0.6850744 -0.6846518 -0.6774665 -0.6734411 -0.6444253 -0.5517681 -0.5486223 -0.556274 -0.5515447 -0.5418686 -0.5532593 -0.5506007 -0.5327835 -0.6028027 -0.5367793 -0.5897217 -0.5243458 -0.5242476 -0.526742 -0.5247614 -0.5245936 -0.5825312 -0.585242 -0.5166609 -0.5264031 -0.5195742 -0.5252077 -0.5242282 -0.5107511 -0.5129869 -0.4978828 -0.4992934 -0.5127558 -0.5703713 -0.5705768 -0.5661009 -0.5691491 -0.5007845 -0.5687703 -0.5001351 -0.5606576 -0.5680123 -0.5663663 -0.4971504 -0.4878815 -0.4952955 -0.4992826 -0.4988446 -0.4978611 -0.4858221 -0.4811766 -0.4853154 -0.4875415 -0.4825673 -0.4739948 -0.4817224 -0.4755613 -0.4709117 -0.4709658 -0.4618302 -0.4652483 -0.4722709 -0.4724332 -0.4670866 -0.4667449 -0.4565105 -0.4550883 -0.4559 -0.455596 -0.4412931 -0.4425591 -0.4274455 -0.4269585 -0.4177034 -0.4181704 -0.4164393 -0.4164934 -0.4118497 -0.4053849 -0.4026145 -0.4028041 -0.4032911 -0.4035404 -0.4018399 -0.3398857 -0.3426088 -0.3432696 -0.3313035 -0.3780854 -0.3762829 -0.3161131 -0.3083545 -0.2944126 -0.2922355 -0.2921387 -0.2928962 -0.2783785 -0.2743619 -0.2755038 -0.279018 -0.2748855 -0.3333895 -0.3200826 -0.3532008 -0.4148927 -0.3507837 -0.3463992 -0.3452117 -0.4009494 -0.4036243 -0.405602 -0.4025811 -0.469152 -0.4699902 -0.4647335 -0.4658542 -0.464256 -0.4631781 -0.4671296 -0.4613122 -0.4589873 -0.4510803 -0.4603384 -0.5209194 -0.5222613 -0.597531 -0.5294988 -0.5212214 -0.5222495 -0.5204307 -0.5139999 -0.5114024 -9999 -9999 -9999 -9999 -9999 -9999 -9999 -9999 -9999 -9999 -9999 -9999 -9999 -9999 -9999 -9999 -9999 -9999 -9999 -9999 -9999 -9999 -9999 -9999 -9999 -9999 -9999 -9999 -9999 -9999 -9999 -9999 -9999 -9999 -9999 -0.239987 -0.2940494 -0.2188743 -0.1974615 -0.1132235 -0.1979569 -0.257118 -0.2409982 -0.1902913 -0.2496542 -0.1660878 -0.2501845 -0.184119 -0.221276 -0.1858701 -0.2910771 -0.3092344 -0.2964418 -0.3537731 -0.2728546 -0.310299 -0.2661462 -0.2152594 -0.2554914 -0.2699176 -0.2750461 -0.2668929 -0.2925696 -0.2895922 -0.2897049 -0.2536013 -0.3143274 -0.3124897 -0.2479014 -0.3048008 -0.2920608 -0.2349914 -0.2549294 -0.2506052 -0.2496334 -0.2528526 -0.2499215 -0.2509125 -0.1747365 -0.1720578 -0.1582162 -0.164018 -0.1519891 -0.09797963 -0.1604084 -0.09986193 -0.09842047 -0.1096061 -0.1103248 -0.1131326 -0.1075684 -0.1179854 -0.1147079 -0.08748467 -0.0922484 -0.1055634 -0.09590181 -0.1079663 -0.02203951 -0.02113331 -0.02855545 0.04523207 0.04179703 -0.0352164 -0.03163094 -0.04536204 -0.03959534 -0.05251653 -0.05069966 -0.04075024 -0.04014884 -0.03715348 0.02722487 -0.005149263 0.009949594 0.009164873 -0.05307316 0.006872427 -0.05893022 -0.004421805 -0.002009881 -0.00356173 -0.0004721151 -0.01525039 -0.01088283 0.003371345 0.003371345 -0.00283307 -5.502691e-005 -0.002839994 -0.002779963 -0.02063724 -0.02395461 -0.01661265 -0.02676756 -0.02394535 -0.02373438 -0.02346478 -0.02539234 -0.04217442 -0.03796075 -0.03838352 -0.0228333 0.01744867 -0.05136999 -0.02639047 0.03131376 -0.009942671 -0.0008675984 0.03936458 0.04225263 -0.02282427 0.05682888 0.03638759 0.06383508 0.05878904 0.1382956 0.1502502 0.1529251 0.2142859 0.2046559 0.1605086 0.2118679 0.2209436 0.2249262 0.3008553 0.2939126 0.3159024 0.3775938 0.3116992 0.3149918 0.3651956 0.3630685 0.4392596 0.4455392 0.459657 0.4439239 0.4536127 0.5208179 0.5279355 0.5457652 0.542508 0.5415142 0.6090275 0.6275033 0.6353043 0.6246247 0.7016889 0.6929205 0.6944886 0.6824382 0.6951342 0.6830617 0.6839692 0.6791043 0.6912754 0.6920802 0.7011504 0.6918729 0.6852539 0.6974565 0.7005785 0.691581 0.6826426 0.7160982 0.7299407 0.6804951 0.6717372 0.6410365 0.6460835 0.6515686 0.6572856 0.6719196 0.6549718 0.667923 0.6706029 0.682067 0.6831253 0.6865996 0.6885298 0.6909135 0.68975 0.6919129 0.7404978 0.7431273 0.7294491 0.7823683 0.7450356 0.7594008 0.8142272 0.8149115 0.8324543 0.8183326 0.8817888 0.8659807 0.8935711 0.9308596 0.8949911 0.9645522 0.9726486 0.9765051 1.04643 1.039963 1.051081 1.113915 1.114283 1.133747 1.156109 1.21162 1.261353 1.260438 1.231242 1.287839 1.332454 1.32977 1.409684 1.4098 1.482383 1.499372 1.508791 1.505253 1.551943 1.562194 1.583392 1.550369 1.620917 1.636584 1.684559 1.756399 1.715349 1.679022 1.637447 1.613418 1.58001 1.573145 1.567925 1.536169 1.549009 1.541295 1.594737 1.499183 1.55856 1.460984 1.32156 1.368279 1.380325 1.379378 1.344194 1.364976 1.453675 1.449002 1.36876 1.345491 1.308296 1.260943 -9999 -9999 -9999 -9999 -9999 -9999 -9999 -9999 -9999 -9999 -9999 -9999 -9999 -9999 -9999 -9999 -9999 -9999 -9999 -9999 -9999 -9999 -9999 -9999 -9999 -9999 -9999 -9999 -9999 -9999 -9999 -9999 -9999 -9999 -9999 -9999 -9999 -9999 -9999 -9999 -9999 -9999 -9999 -9999 -9999 -9999 -9999 -9999 -9999 -9999 -9999 -9999 -9999 -9999 -9999 -9999 -9999 -9999 -9999 -9999 -9999 -9999 -9999 -9999 -9999 -9999 -9999 -9999 -9999 -9999 -9999 -9999 -9999 -9999 -9999 -9999 -9999 -9999 -9999 -9999 -9999 -9999 -9999 -9999 -9999 -9999 -9999 -9999 -9999 -9999 -9999 -9999 -9999 -9999 -9999 -9999 -9999 -9999 -9999 -9999 -9999 -9999 -9999 -9999 -9999 -9999 -9999 -9999 
-9999 -9999 -9999 -9999 -9999 -9999 -9999 -9999 -9999 -9999 -9999 -9999 -9999 -9999 -9999 -9999 -9999 -9999 -9999 -9999 -9999 -9999 -9999 -9999 -9999 -9999 -9999 -9999 -9999 -9999 -9999 -9999 -9999 -9999 -9999 -9999 -9999 -9999 -9999 -9999 -9999 -9999 -9999 -9999 -9999 -9999 -9999 -9999 -9999 -9999 -9999 -9999 -9999 -9999 -9999 -9999 -9999 -9999 -9999 -9999 -9999 -9999 -9999 -9999 -9999 -9999 -9999 -9999 -9999 -9999 -9999 -9999 -9999 -9999 -9999 -9999 -9999 -9999 -9999 -9999 -9999 -9999 -9999 -9999 -9999 -9999 -9999 -9999 -9999 -9999 -9999 -9999 -9999 -9999 -9999 -9999 -9999 -9999 -9999 -9999 -9999 -9999 -9999 -9999 -9999 -9999 -9999 -0.8521296 -0.8665231 -0.8648769 -0.8778274 -0.9394624 -0.8929582 -0.8925254 -0.820296 -0.8783316 -0.8759436 -0.8727236 -0.8653219 -0.8704152 -0.8562737 -0.850244 -0.9147447 -0.8388215 -0.7841507 -0.7654328 -0.8112744 -0.8140516 -0.801091 -0.8143398 -0.8074589 -0.7464355 -0.7948556 -0.7922062 -0.7346412 -0.7347494 -0.7284061 -0.7220269 -0.7222002 -0.7268498 -0.7221406 -0.720202 -0.7056222 -0.6891181 -0.6916592 -0.6951131 -0.684853 -0.6362465 -0.626678 -0.6365712 -0.4996889 -0.5079479 -0.5112159 -0.5590603 -0.4999811 -0.4936081 -0.4932238 -0.5484722 -0.545216 -0.5455948 -0.5386204 -0.5464998 -0.5486705 -0.5415145 -0.5953231 -0.5958697 -0.5933284 -0.5951567 -0.5929423 -0.5946596 -0.5272427 -0.5271886 -0.5198989 -0.5174255 -0.5178043 -0.5132629 -0.5187624 -0.5117756 -0.5248646 -0.5134203 -0.5093178 -0.5719363 -0.568408 -0.5678225 -0.5690464 -0.5686342 -0.5691004 -0.5737265 -0.5629424 -0.5596147 -0.4987739 -0.5062531 -0.5088465 -0.4995182 -0.5020236 -0.4986449 -0.4928914 -0.4920159 -0.4869334 -0.4881032 -0.4801147 -0.4833637 -0.470719 -0.4703843 -0.4716152 -0.4668615 -0.4789268 -0.4803388 -0.4774268 -0.480544 -0.4794693 -0.463974 -0.4541417 -0.4532911 -0.4395728 -0.439681 -0.4523978 -0.4477122 -0.4416396 -0.4432882 -0.4295551 -0.4155401 -0.3526595 -0.4099587 -0.4116338 -0.4068777 -0.4072565 -0.4132011 -0.4042278 -0.3475725 -0.339882 -0.3399902 -0.3402281 -0.3882463 -0.3896493 -0.3062043 -0.3034636 -0.2929652 -0.295116 -0.2933884 -0.2992062 -0.2913607 -0.2854705 -0.2868994 -0.2812614 -0.2818733 -0.2770407 -0.3310293 -0.3213172 -0.3414887 -0.3579376 -0.3574161 -0.3456793 -0.3513067 -0.4056852 -0.3999983 -0.4051442 -0.4067017 -0.4102424 -0.4139977 -0.4589866 -0.4631488 -0.4645703 -0.4746033 -0.4692633 -0.4688235 -0.457159 -0.4539894 -0.4648909 -0.5214882 -0.5146096 -0.517251 -0.5306784 -0.5223379 -0.5318096 -0.5228432 -0.5183133 -9999 -9999 -9999 -9999 -9999 -9999 -9999 -9999 -9999 -9999 -9999 -9999 -9999 -9999 -9999 -9999 -9999 -9999 -9999 -9999 -9999 -9999 -9999 -9999 -9999 -9999 -9999 -9999 -9999 -9999 -9999 -9999 -9999 -9999 -0.3071835 -0.2242739 -0.2346817 -0.2067432 -0.1813903 -0.1811632 -0.1260111 -0.2054052 -0.2090505 -0.2107313 -0.2019794 -0.2467255 -0.331021 -0.2182881 -0.1959546 -0.1774677 -0.2438816 -0.2691011 -0.2227536 -0.264986 -0.2073209 -0.2537885 -0.3252055 -0.2579634 -0.26309 -0.2632955 -0.2858715 -0.236534 -0.2987759 -0.3565525 -0.2971277 -0.3005127 -0.2909294 -0.3184146 -0.2493907 -0.2935619 -0.2544931 -0.224064 -0.2287842 -0.2287491 -0.1799947 -0.2568946 -0.2633787 -0.2596722 -0.2509237 -0.1756982 -0.1790581 -0.1646209 -0.1760929 -0.1094481 -0.1670556 -0.1669179 -0.09573343 -0.1012982 -0.1178903 -0.09719215 -0.1027497 -0.1015297 -0.1035919 -0.04110782 -0.1032633 -0.1042734 -0.04777692 -0.09979882 -0.02430923 -0.01556062 -0.03673721 -0.03362942 -0.03089601 -0.04158291 -0.04183798 -0.04365102 -0.05370178 -0.05072814 -0.05290262 -0.04740978 0.007425547 0.009021447 0.01552418 -0.04531561 -0.05460571 0.009618722 0.008337336 0.01101955 0.01469889 0.01302583 0.01056887 0.0005418491 -0.01285309 -0.004066016 -0.009778936 -0.003921773 -0.005462173 -0.004321842 -0.004886517 -0.01854348 -0.01694641 -0.0140014 -0.02865239 -0.02614937 -0.0284669 -0.02818795 -0.04261278 -0.04202734 -0.04208692 -0.04166431 -0.04605519 -0.0413794 0.0226425 -0.007438509 -0.0473394 -0.04079777 -0.03902854 -0.09370223 -0.006603138 0.03939613 -0.02459615 -0.03695576 -0.03228106 0.03299362 0.04878198 0.04257242 0.06845748 0.1397419 0.1408363 0.1567607 0.1473075 0.2055038 0.2057209 0.2140386 0.2097143 0.2841111 0.2940537 0.3049167 0.3087201 0.3582036 0.3548887 0.3629383 0.3683715 0.4401489 0.4313759 0.4352815 0.4521727 0.5093582 0.5101867 0.4566413 0.516053 0.5267073 0.5411332 0.5453927 0.6228322 0.5957578 0.6179951 0.618107 0.6797885 0.6171378 0.68212 0.6893205 0.6718788 0.6760674 0.6949607 0.6896998 0.6768535 0.6927902 0.7537683 0.6972663 0.702554 0.6974289 0.7022399 0.6840855 0.7014812 0.7467241 0.671907 0.6583984 0.6516814 0.654723 0.6541278 0.6545493 0.6624042 0.6574224 0.6709446 0.6611944 0.6559884 0.6881651 0.676708 0.6907727 0.6931261 0.6947078 0.6770692 0.6840396 0.6734543 0.6716826 0.7385457 0.8118259 0.7455789 0.7482582 0.8066108 0.8241147 0.8250839 0.8713131 0.8363287 0.9298967 0.8913468 0.9556828 0.9671053 0.9664888 0.9709757 1.035425 1.033121 1.050569 1.111231 1.114266 1.114555 1.119167 1.184808 1.251196 1.228806 1.224105 1.304378 1.330432 1.389483 1.420986 1.425049 1.491981 1.501671 1.498936 1.494597 1.548991 1.558378 1.56561 1.556085 1.645839 1.653425 1.673365 1.646714 1.666654 1.664139 1.642365 1.644785 1.628952 1.634097 1.604579 1.591303 1.569586 1.517514 1.493851 1.477859 1.400247 1.386935 1.35537 1.368057 1.336833 1.357121 1.340584 1.280405 1.336651 1.348435 1.353417 1.334405 1.280294 -9999 -9999 -9999 -9999 -9999 -9999 -9999 -9999 -9999 -9999 -9999 -9999 -9999 -9999 -9999 -9999 -9999 -9999 -9999 -9999 -9999 -9999 -9999 -9999 -9999 -9999 -9999 -9999 -9999 -9999 -9999 -9999 -9999 -9999 -9999 -9999 -9999 -9999 -9999 -9999 -9999 -9999 -9999 -9999 -9999 -9999 -9999 -9999 -9999 -9999 -9999 -9999 -9999 -9999 -9999 -9999 -9999 -9999 -9999 -9999 -9999 -9999 -9999 -9999 -9999 -9999 -9999 -9999 -9999 -9999 -9999 -9999 -9999 -9999 -9999 -9999 -9999 -9999 -9999 -9999 -9999 -9999 -9999 -9999 -9999 -9999 -9999 -9999 -9999 -9999 -9999 -9999 -9999 -9999 -9999 -9999 -9999 -9999 -9999 -9999 -9999 -9999 -9999 -9999 -9999 -9999 -9999 -9999 -9999 
-9999 -9999 -9999 -9999 -9999 -9999 -9999 -9999 -9999 -9999 -9999 -9999 -9999 -9999 -9999 -9999 -9999 -9999 -9999 -9999 -9999 -9999 -9999 -9999 -9999 -9999 -9999 -9999 -9999 -9999 -9999 -9999 -9999 -9999 -9999 -9999 -9999 -9999 -9999 -9999 -9999 -9999 -9999 -9999 -9999 -9999 -9999 -9999 -9999 -9999 -9999 -9999 -9999 -9999 -9999 -9999 -9999 -9999 -9999 -9999 -9999 -9999 -9999 -9999 -9999 -9999 -9999 -9999 -9999 -9999 -9999 -9999 -9999 -9999 -9999 -9999 -9999 -9999 -9999 -9999 -9999 -9999 -9999 -9999 -9999 -9999 -9999 -9999 -9999 -9999 -9999 -9999 -9999 -9999 -9999 -9999 -9999 -9999 -9999 -9999 -9999 -9999 -9999 -9999 -9999 -9999 -9999 -0.8531923 -0.8767584 -0.8669789 -0.8835161 -0.8845454 -0.8941001 -0.8208537 -0.822624 -0.8832459 -0.8840089 -0.8811042 -0.8758819 -0.8747066 -0.8598902 -0.8524351 -0.8543111 -0.8525398 -0.7866655 -0.8313582 -0.8200318 -0.8166683 -0.8152168 -0.8199746 -0.7642111 -0.753269 -0.7496224 -0.7493281 -0.7379238 -0.7368999 -0.7354584 -0.7291232 -0.732076 -0.7315404 -0.7293801 -0.7223139 -0.7028633 -0.7007082 -0.6935436 -0.6920326 -0.6987509 -0.6403204 -0.5767645 -0.5236871 -0.5123798 -0.5140321 -0.5067675 -0.5039799 -0.4979073 -0.5595438 -0.557656 -0.5558383 -0.499253 -0.4859897 -0.4887128 -0.4921896 -0.5515643 -0.5488869 -0.5396898 -0.5449248 -0.5375437 -0.5387324 -0.5475194 -0.6008275 -0.5992699 -0.6021011 -0.5931165 -0.5918554 -0.5248005 -0.5258079 -0.5209418 -0.5184312 -0.518961 -0.5232623 -0.5327547 -0.5354 -0.5789703 -0.5837432 -0.5804977 -0.5718706 -0.5792761 -0.5823337 -0.5851059 -0.5812922 -0.5131381 -0.4983827 -0.499336 -0.5006512 -0.5015169 -0.5018957 -0.5019308 -0.5005887 -0.4979738 -0.4982661 -0.4986449 -0.4901861 -0.4902943 -0.4874549 -0.4751365 -0.4935824 -0.4244032 -0.4929419 -0.493483 -0.4835809 -0.4844953 -0.4693072 -0.4582044 -0.4553258 -0.4617417 -0.4541343 -0.4655767 -0.3908827 -0.3962471 -0.4430254 -0.4433018 -0.4431395 -0.4306378 -0.440591 -0.411845 -0.3440219 -0.3408004 -0.3471929 -0.4158425 -0.3288897 -0.3310986 -0.3246675 -0.3252195 -0.3410835 -0.3270494 -0.3140942 -0.3068754 -0.3181038 -0.3008617 -0.3021179 -0.296842 -0.2978142 -0.3446301 -0.3438651 -0.2860621 -0.2921533 -0.3459625 -0.296817 -0.2844568 -0.3447737 -0.3913248 -0.3390767 -0.3526653 -0.3626204 -0.3484111 -0.4139679 -0.4022363 -0.4116485 -0.4098789 -0.4106769 -0.4083116 -0.4651011 -0.477938 -0.4741867 -0.4762877 -0.4678229 -0.4667732 -0.474139 -0.4694298 -0.460871 -0.4680485 -0.4682113 -0.4638865 -0.531428 -0.5915822 -0.5380113 -0.5262107 -9999 -9999 -9999 -9999 -9999 -9999 -9999 -9999 -9999 -9999 -9999 -9999 -9999 -9999 -9999 -9999 -9999 -9999 -9999 -9999 -9999 -9999 -9999 -9999 -9999 -9999 -9999 -9999 -9999 -9999 -9999 -9999 -9999 -0.2294184 -0.2453456 -0.3131384 -0.1955057 -0.1977253 -0.2088608 -0.2169083 -0.1706362 -0.1941772 -0.1899518 -0.1867006 -0.1654187 -0.2147575 -0.2320389 -0.1975894 -0.1661832 -0.1725025 -0.1586763 -0.2012829 -0.2068504 -0.1854913 -0.2114386 -0.2236192 -0.2269358 -0.321512 -0.2376738 -0.2639157 -0.337803 -0.2617445 -0.3076034 -0.3048148 -0.2877048 -0.2605926 -0.2482157 -0.2464742 -0.2509961 -0.2481406 -0.2530577 -0.2511021 -0.1722615 -0.170014 -0.1795632 -0.1817351 -0.1957402 -0.2020455 -0.2756739 -0.2024248 -0.2522391 -0.1069247 -0.1684736 -0.1131554 -0.1188428 -0.1793699 -0.1027199 -0.1014165 -0.0963094 -0.04622972 -0.04880719 -0.1094462 -0.1084133 -0.1093565 -0.04415458 -0.1133007 -0.03886115 -0.02988033 -0.03917337 -0.0341134 -0.04225084 -0.04961572 -0.04223426 -0.04732379 -0.04141092 -0.04349564 -0.04541771 -0.0509106 -0.04367032 0.005225565 0.01136064 -0.03623829 0.01714392 0.02071404 0.007751918 -0.04648233 0.0002913804 -0.020034 -0.002371597 0.001969252 -0.00175937 -0.007068101 -0.008042105 -0.008106175 -0.009532438 -0.009418746 -0.01644895 -0.01318178 -0.02707771 -0.0317273 -0.02258912 -0.03533063 -0.03705294 -0.0267387 -0.04090224 -0.04384666 -0.04176226 -0.04377696 -0.04098338 -0.05310771 -0.05329867 -0.05524055 -0.01635331 -0.1101607 -0.06641585 -0.05288167 -0.01037063 -0.0465856 -0.03174761 -0.02677639 -0.03640711 -0.03603272 -0.0253967 0.01575033 0.03449422 0.04411687 0.05523653 0.1266951 0.1099532 0.1185912 0.1222916 0.1300808 0.1971884 0.1961178 0.2006842 0.2700413 0.2788341 0.2851982 0.2962998 0.285906 0.3516309 0.3530406 0.353355 0.3671292 0.4242541 0.4233048 0.4461969 0.4443409 0.5003152 0.504836 0.4962479 0.514822 0.5264178 0.5782974 0.5890691 0.5877671 0.602654 0.6009772 0.6590573 0.669955 0.6790721 0.6558761 0.6660594 0.6716622 0.6610396 0.7457579 0.6743632 0.7478294 0.6864229 0.6807273 0.6913778 0.694639 0.6816199 0.6792197 0.7174267 0.7176378 0.7469491 0.660459 0.6602384 0.7309373 0.6600076 0.6507214 0.6571691 0.6638427 0.6644146 0.6719322 0.65458 0.6857764 0.664397 0.677509 0.6860365 0.6825209 0.6851442 0.6730437 0.6586623 0.6629966 0.7471167 0.728004 0.7440734 0.7989588 0.7961956 0.8130041 0.8713918 0.8731445 0.8635972 0.9087602 0.9270755 0.9095879 0.9695165 0.9620827 0.9651964 1.031871 1.046282 1.047338 1.110904 1.12058 1.118138 1.245193 1.240098 1.243509 1.305313 1.301944 1.327695 1.325469 1.342429 1.412055 1.414769 1.468263 1.500636 1.487328 1.487489 1.552952 1.546825 1.541206 1.570799 1.641606 1.650617 1.650221 1.614097 1.603009 1.653012 1.657372 1.639021 1.641675 1.649398 1.598676 1.577825 1.569293 1.541543 1.485257 1.459576 1.391278 1.307238 1.422183 1.392677 1.401702 1.423323 1.507807 1.501767 1.332363 1.300434 1.30573 1.341829 1.275592 1.24685 -9999 -9999 -9999 -9999 -9999 -9999 -9999 -9999 -9999 -9999 -9999 -9999 -9999 -9999 -9999 -9999 -9999 -9999 -9999 -9999 -9999 -9999 -9999 -9999 -9999 -9999 -9999 -9999 -9999 -9999 -9999 -9999 -9999 -9999 -9999 -9999 -9999 -9999 -9999 -9999 -9999 -9999 -9999 -9999 -9999 -9999 -9999 -9999 -9999 -9999 -9999 -9999 -9999 -9999 -9999 -9999 -9999 -9999 -9999 -9999 -9999 -9999 -9999 -9999 -9999 -9999 -9999 -9999 -9999 -9999 -9999 -9999 -9999 -9999 -9999 -9999 -9999 -9999 -9999 -9999 -9999 -9999 -9999 -9999 -9999 -9999 -9999 -9999 -9999 -9999 -9999 -9999 -9999 -9999 -9999 -9999 -9999 -9999 -9999 -9999 -9999 -9999 -9999 -9999 -9999 -9999 -9999 -9999 
-9999 -9999 -9999 -9999 -9999 -9999 -9999 -9999 -9999 -9999 -9999 -9999 -9999 -9999 -9999 -9999 -9999 -9999 -9999 -9999 -9999 -9999 -9999 -9999 -9999 -9999 -9999 -9999 -9999 -9999 -9999 -9999 -9999 -9999 -9999 -9999 -9999 -9999 -9999 -9999 -9999 -9999 -9999 -9999 -9999 -9999 -9999 -9999 -9999 -9999 -9999 -9999 -9999 -9999 -9999 -9999 -9999 -9999 -9999 -9999 -9999 -9999 -9999 -9999 -9999 -9999 -9999 -9999 -9999 -9999 -9999 -9999 -9999 -9999 -9999 -9999 -9999 -9999 -9999 -9999 -9999 -9999 -9999 -9999 -9999 -9999 -9999 -9999 -9999 -9999 -9999 -9999 -9999 -9999 -9999 -9999 -9999 -9999 -9999 -9999 -9999 -9999 -9999 -9999 -9999 -9999 -0.8502883 -0.8671701 -0.8650991 -0.8681149 -0.8866077 -0.8910403 -0.8813738 -0.821292 -0.8834661 -0.8879703 -0.8808001 -0.8857854 -0.8724341 -0.9279149 -0.8570334 -0.8023759 -0.7997039 -0.8482409 -0.8505607 -0.8387477 -0.8366571 -0.8260848 -0.8246874 -0.8164306 -0.8207838 -0.7610974 -0.7497361 -0.7495738 -0.7426481 -0.7409748 -0.7427508 -0.7440614 -0.7281808 -0.7184986 -0.7198822 -0.717243 -0.6628109 -0.6461342 -0.6576437 -0.6514624 -0.6552926 -0.6355309 -0.5471103 -0.5165347 -0.5454368 -0.5145131 -0.5684806 -0.5146981 -0.5692211 -0.5688423 -0.5113102 -0.5702246 -0.5614245 -0.4999735 -0.4934008 -0.4899421 -0.5477337 -0.55088 -0.5542385 -0.5467014 -0.5424645 -0.4727674 -0.5417066 -0.5578441 -0.6041088 -0.6000867 -0.603243 -0.5958502 -0.5958989 -0.5973217 -0.5281628 -0.5300082 -0.5289957 -0.5276101 -0.5345262 -0.5396933 -0.5399097 -0.5256928 -0.5275725 -0.5309991 -0.5833507 -0.5799447 -0.5848644 -0.5857287 -0.5862157 -0.5795811 -0.5137016 -0.510664 -0.5156709 -0.5127701 -0.5025451 -0.5018957 -0.5038612 -0.5076278 -0.5030292 -0.5038196 -0.4942397 -0.4911834 -0.477793 -0.4992766 -0.4994046 -0.4375045 -0.4373422 -0.4257549 -0.4831623 -0.4838657 -0.4733576 -0.4717498 -0.4722702 -0.4110585 -0.4129326 -0.4045432 -0.400263 -0.3761887 -0.3890067 -0.3601922 -0.358942 -0.368764 -0.3579119 -0.3684396 -0.3558018 -0.3533615 -0.4078195 -0.3464781 -0.3347833 -0.3301338 -0.3248408 -0.3373248 -0.3295635 -0.3846809 -0.3893905 -0.3795508 -0.3783916 -0.3678783 -0.3057852 -0.3708881 -0.3583893 -0.3584434 -0.3535719 -0.3578037 -0.347764 -0.3455667 -0.2859726 -0.2867226 -0.3375151 -0.3391679 -0.3486286 -0.3545423 -0.3605549 -0.4281404 -0.4695004 -0.4124743 -0.4186839 -0.4089907 -0.4087336 -0.4128611 -0.4021907 -0.4883761 -0.4777435 -0.4673292 -0.4723838 -0.4846754 -0.4724767 -0.4682545 -0.4712614 -0.4758801 -0.4686497 -0.4652283 -0.5939589 -0.5348459 -0.5380019 -9999 -9999 -9999 -9999 -9999 -9999 -9999 -9999 -9999 -9999 -9999 -9999 -9999 -9999 -9999 -9999 -9999 -9999 -9999 -9999 -9999 -9999 -9999 -9999 -9999 -9999 -9999 -9999 -9999 -9999 -9999 -9999 -9999 -9999 -0.256429 -0.2683392 -0.19709 -0.1915016 -0.1942887 -0.1874944 -0.1326853 -0.2048331 -0.2028257 -0.196091 -0.1398253 -0.2118677 -0.1668651 -0.1643091 -0.1505976 -0.1820024 -0.1612313 -0.1626335 -0.1924972 -0.1822816 -0.1906252 -0.2190939 -0.2275536 -0.2512397 -0.2598801 -0.2912278 -0.2771748 -0.2544027 -0.2797137 -0.2864323 -0.2817837 -0.2587601 -0.2668955 -0.2838628 -0.2551674 -0.2674513 -0.2602932 -0.2718116 -0.1868859 -0.1900673 -0.2013896 -0.1960061 -0.2021789 -0.2108306 -0.2089114 -0.2073001 -0.2123963 -0.1842016 -0.1814269 -0.1197265 -0.1319275 -0.1869419 -0.1053708 -0.04843465 -0.1200586 -0.1071778 -0.1201696 -0.1184427 -0.1112519 -0.1261996 -0.1103418 -0.03970334 -0.05928284 -0.03995257 -0.04057825 -0.0421326 -0.05195801 -0.04182182 -0.04834465 -0.04905392 -0.05666881 -0.0421516 0.01640147 0.01917436 0.003143249 -0.05265442 -0.06114595 -0.04980698 0.003608648 -0.001644314 0.01381465 -0.005247733 -0.001027709 0.0052343 0.005499388 -0.005648599 -0.01448647 -0.01748856 -0.01530027 -0.01451216 -0.01634775 -0.02418224 -0.02741329 -0.03383345 -0.03404989 -0.03211154 -0.04017498 -0.04756231 -0.04552172 -0.05420245 -0.05429382 -0.05157435 -0.05627805 -0.05978917 -0.05968095 -0.05353034 -0.05523742 -0.05971607 -0.1241105 -0.1280401 -0.05902383 -0.05361356 -0.01174965 -0.1317336 -0.04093859 -0.05010724 0.02420839 -0.03615387 -0.02180053 0.01723371 0.03075277 0.02995847 0.05545297 0.04244896 0.04032459 0.1150263 0.112752 0.1907993 0.1947354 0.1979436 0.1924366 0.2052041 0.2056163 0.2787814 0.2805476 0.2790756 0.2730941 0.3487202 0.356349 0.3590494 0.4112012 0.4143076 0.4337649 0.4309658 0.4855451 0.5052912 0.4985677 0.4994758 0.5071642 0.5805417 0.5721505 0.5803988 0.5818655 0.5930181 0.5976457 0.6059517 0.6570553 0.660471 0.6603458 0.6795554 0.6840582 0.663318 0.6750154 0.6835604 0.6802277 0.6659022 0.6935819 0.6695892 0.6683815 0.6809605 0.7107275 0.756556 0.7605106 0.72462 0.6617556 0.6651744 0.6438296 0.6459607 0.6665643 0.6738908 0.6647813 0.6566083 0.6560694 0.6611066 0.6586812 0.6509528 0.673647 0.6687453 0.6696467 0.6564312 0.6627634 0.6644066 0.7271846 0.7201931 0.7241559 0.8002574 0.7878822 0.8599689 0.8541037 0.8716331 0.9526718 0.9457281 0.9045883 0.9056081 0.963845 0.9614306 1.02856 1.032768 1.038276 1.041723 1.106792 1.122712 1.15722 1.234593 1.248739 1.210227 1.250713 1.327361 1.347448 1.394829 1.39214 1.413435 1.401885 1.462175 1.464207 1.473415 1.473639 1.545204 1.53243 1.541402 1.650278 1.635211 1.631258 1.615012 1.599902 1.600185 1.63949 1.635121 1.641619 1.628778 1.611453 1.587034 1.549851 1.527333 1.479198 1.480954 1.463379 1.421895 1.44582 1.480764 1.424382 1.357703 1.404954 1.410551 1.349406 1.336467 1.309933 1.336981 1.201655 1.237805 1.245337 -9999 -9999 -9999 -9999 -9999 -9999 -9999 -9999 -9999 -9999 -9999 -9999 -9999 -9999 -9999 -9999 -9999 -9999 -9999 -9999 -9999 -9999 -9999 -9999 -9999 -9999 -9999 -9999 -9999 -9999 -9999 -9999 -9999 -9999 -9999 -9999 -9999 -9999 -9999 -9999 -9999 -9999 -9999 -9999 -9999 -9999 -9999 -9999 -9999 -9999 -9999 -9999 -9999 -9999 -9999 -9999 -9999 -9999 -9999 -9999 -9999 -9999 -9999 -9999 -9999 -9999 -9999 -9999 -9999 -9999 -9999 -9999 -9999 -9999 -9999 -9999 -9999 -9999 -9999 -9999 -9999 -9999 -9999 -9999 -9999 -9999 -9999 -9999 -9999 -9999 -9999 -9999 -9999 -9999 -9999 -9999 -9999 -9999 -9999 -9999 -9999 -9999 -9999 -9999 -9999 -9999 -9999 -9999 
-9999 -9999 -9999 -9999 -9999 -9999 -9999 -9999 -9999 -9999 -9999 -9999 -9999 -9999 -9999 -9999 -9999 -9999 -9999 -9999 -9999 -9999 -9999 -9999 -9999 -9999 -9999 -9999 -9999 -9999 -9999 -9999 -9999 -9999 -9999 -9999 -9999 -9999 -9999 -9999 -9999 -9999 -9999 -9999 -9999 -9999 -9999 -9999 -9999 -9999 -9999 -9999 -9999 -9999 -9999 -9999 -9999 -9999 -9999 -9999 -9999 -9999 -9999 -9999 -9999 -9999 -9999 -9999 -9999 -9999 -9999 -9999 -9999 -9999 -9999 -9999 -9999 -9999 -9999 -9999 -9999 -9999 -9999 -9999 -9999 -9999 -9999 -9999 -9999 -9999 -9999 -9999 -9999 -9999 -9999 -9999 -9999 -9999 -9999 -9999 -9999 -9999 -9999 -9999 -9999 -9999 -0.7830465 -0.8692059 -0.8771873 -0.8822752 -0.8875817 -0.8730302 -0.8872734 -0.8849832 -0.8777049 -0.8871793 -0.8874012 -0.8850484 -0.8757504 -0.8814736 -0.8718023 -0.7935759 -0.8426169 -0.8408355 -0.8357911 -0.839132 -0.8381683 -0.8236918 -0.7699133 -0.7666045 -0.7681695 -0.7704348 -0.7537682 -0.7517234 -0.7467198 -0.7357292 -0.7309227 -0.7288307 -0.7301845 -0.7303868 -0.6674876 -0.6704702 -0.6635919 -0.6675369 -0.661131 -0.6660475 -0.6665704 -0.7099714 -0.7012479 -0.7058203 -0.7146657 -0.6857069 -0.6320936 -0.5884322 -0.5838205 -0.5864947 -0.5791224 -0.58181 -0.5801347 -0.5805359 -0.5055168 -0.5649489 -0.5612704 -0.5576661 -0.5559275 -0.4964331 -0.4832639 -0.4869575 -0.4728379 -0.5341891 -0.5426009 -0.5357927 -0.5279265 -0.4661582 -0.529703 -0.5239543 -0.5243872 -0.598227 -0.5977886 -0.5990386 -0.5449726 -0.5864283 -0.5428646 -0.5396988 -0.5401857 -0.537267 -0.5372074 -0.5243685 -0.5218626 -0.524442 -0.5838338 -0.596533 -0.5996865 -0.5870427 -0.5876921 -0.5282852 -0.5855492 -0.5181286 -0.5135857 -0.5069081 -0.5067458 -0.5074547 -0.5063405 -0.5016467 -0.4928381 -0.5015631 -0.5144648 -0.4473927 -0.4399242 -0.4398701 -0.4281971 -0.4283053 -0.48431 -0.4735313 -0.4231858 -0.4129052 -0.4110153 -0.4018855 -0.3899573 -0.3812919 -0.3729147 -0.3657781 -0.3675149 -0.3711244 -0.3709193 -0.3671104 -0.3613822 -0.3535348 -0.3535835 -0.4128805 -0.4133675 -0.4053037 -0.3414111 -0.3390298 -0.3286065 -0.3889609 -0.386723 -0.3162564 -0.3185308 -0.376417 -0.3703268 -0.3659983 -0.3039755 -0.3560065 -0.3060834 -0.3530586 -0.3559441 -0.3488035 -0.2870116 -0.2940641 -0.2971792 -0.2983265 -0.3554888 -0.3511456 -0.3446707 -0.3640612 -0.4301476 -0.4365013 -0.4196313 -0.4917602 -0.4126556 -0.4137489 -0.4173826 -0.4826766 -0.4884509 -0.4807795 -0.4825643 -0.4818648 -0.4865431 -0.4747063 -0.4725419 -0.4885747 -0.4812368 -0.5433244 -0.6050746 -0.5483237 -0.5399155 -9999 -9999 -9999 -9999 -9999 -9999 -9999 -9999 -9999 -9999 -9999 -9999 -9999 -9999 -9999 -9999 -9999 -9999 -9999 -9999 -9999 -9999 -9999 -9999 -9999 -9999 -9999 -9999 -9999 -9999 -9999 -9999 -9999 -9999 -9999 -0.2074537 -0.1960411 -0.1897305 -0.2048498 -0.2142331 -0.1670935 -0.1924343 -0.1975377 -0.1917464 -0.1462809 -0.124695 -0.1154212 -0.1473355 -0.1379793 -0.1759616 -0.0927131 -0.1692553 -0.1838849 -0.1827365 -0.2002581 -0.2102138 -0.2371096 -0.2147536 -0.2852672 -0.3151294 -0.3611697 -0.2574584 -0.258706 -0.3515347 -0.263582 -0.2757787 -0.2842165 -0.2835672 -0.3004991 -0.2652096 -0.2758366 -0.2657916 -0.1951202 -0.1982643 -0.200108 -0.220227 -0.222281 -0.2087678 -0.2060816 -0.2202875 -0.2123118 -0.2185603 -0.1316911 -0.1246587 -0.1209882 -0.1287726 -0.1289236 -0.1896326 -0.1229586 -0.1225257 -0.1136112 -0.06029497 -0.1221502 -0.131147 -0.1407838 -0.1313772 -0.1293535 -0.1341739 -0.1259381 -0.0575102 -0.0535841 -0.04405825 -0.03722826 0.01771995 0.01098293 -0.05891364 -0.05371747 0.00178292 -0.003844229 -0.06078268 -0.01074861 -0.01595576 -0.005603641 0.001146245 0.00387481 -0.00844697 -0.002769704 -0.002823816 -0.01954085 -0.02002785 -0.01748856 -0.01663856 -0.0193229 -0.01978484 -0.02894552 -0.03457426 -0.03409864 -0.03429823 -0.04365812 -0.05403567 -0.05644917 -0.05754922 -0.05813305 -0.05461354 -0.05267363 -0.1151415 -0.05810225 -0.1140259 -0.05671792 -0.07934467 -0.08394561 -0.0994993 -0.1214755 -0.1329454 -0.06656919 -0.008386767 -0.1380343 -0.1379856 -0.05206657 -0.02898664 -0.03990078 -0.0451161 0.02921064 0.03659669 0.02681432 0.0214651 0.02446571 0.03179482 0.04111579 0.1047573 0.1045409 0.1817292 0.1851429 0.1719793 0.1743204 0.2444368 0.2566735 0.2614428 0.2764121 0.2717043 0.2744623 0.3396984 0.3550252 0.4117728 0.4035221 0.4208423 0.4311756 0.4192364 0.4094862 0.4291056 0.4884103 0.5005849 0.5164281 0.5101963 0.555899 0.5716628 0.5781487 0.5805955 0.6105514 0.5879009 0.6578713 0.6589853 0.6609812 0.6727294 0.6614475 0.6718118 0.6707275 0.6699775 0.6651995 0.6567926 0.6548234 0.6637713 0.7237856 0.6727132 0.729973 0.7440163 0.7324754 0.7392617 0.7175679 0.6667482 0.6429848 0.6488022 0.6606409 0.6764013 0.6688226 0.6460238 0.6606237 0.6511931 0.6527719 0.6585684 0.6559369 0.6492948 0.6618586 0.6631963 0.6657005 0.713946 0.7157487 0.7273803 0.7794416 0.7901387 0.7853646 0.801679 0.7987182 0.8728649 0.9006584 0.9360188 0.9304929 0.961107 0.9480838 1.032399 1.033627 1.04442 1.032141 1.0926 1.104457 1.115402 1.17596 1.184934 1.247015 1.255571 1.316411 1.320924 1.315135 1.311357 1.337583 1.402953 1.404237 1.465533 1.465198 1.472441 1.468705 1.543041 1.537007 1.580704 1.634478 1.645458 1.641004 1.59166 1.584759 1.571798 1.633543 1.624399 1.61803 1.597752 1.586945 1.586899 1.556356 1.545209 1.484872 1.481325 1.459166 1.495543 1.474572 1.455669 1.424296 1.381961 1.35223 1.296143 1.275844 1.33855 1.328303 1.322468 1.272051 1.180862 1.22618 1.229906 -9999 -9999 -9999 -9999 -9999 -9999 -9999 -9999 -9999 -9999 -9999 -9999 -9999 -9999 -9999 -9999 -9999 -9999 -9999 -9999 -9999 -9999 -9999 -9999 -9999 -9999 -9999 -9999 -9999 -9999 -9999 -9999 -9999 -9999 -9999 -9999 -9999 -9999 -9999 -9999 -9999 -9999 -9999 -9999 -9999 -9999 -9999 -9999 -9999 -9999 -9999 -9999 -9999 -9999 -9999 -9999 -9999 -9999 -9999 -9999 -9999 -9999 -9999 -9999 -9999 -9999 -9999 -9999 -9999 -9999 -9999 -9999 -9999 -9999 -9999 -9999 -9999 -9999 -9999 -9999 -9999 -9999 -9999 -9999 -9999 -9999 -9999 -9999 -9999 -9999 -9999 -9999 -9999 -9999 -9999 -9999 -9999 -9999 -9999 -9999 -9999 -9999 -9999 -9999 -9999 -9999 -9999 
-9999 -9999 -9999 -9999 -9999 -9999 -9999 -9999 -9999 -9999 -9999 -9999 -9999 -9999 -9999 -9999 -9999 -9999 -9999 -9999 -9999 -9999 -9999 -9999 -9999 -9999 -9999 -9999 -9999 -9999 -9999 -9999 -9999 -9999 -9999 -9999 -9999 -9999 -9999 -9999 -9999 -9999 -9999 -9999 -9999 -9999 -9999 -9999 -9999 -9999 -9999 -9999 -9999 -9999 -9999 -9999 -9999 -9999 -9999 -9999 -9999 -9999 -9999 -9999 -9999 -9999 -9999 -9999 -9999 -9999 -9999 -9999 -9999 -9999 -9999 -9999 -9999 -9999 -9999 -9999 -9999 -9999 -9999 -9999 -9999 -9999 -9999 -9999 -9999 -9999 -9999 -9999 -9999 -9999 -9999 -9999 -9999 -9999 -9999 -9999 -9999 -9999 -9999 -9999 -9999 -9999 -0.788616 -0.8651637 -0.8791146 -0.8202615 -0.8837351 -0.883568 -0.8888711 -0.8831717 -0.893105 -0.900286 -0.8895401 -0.8865976 -0.8764829 -0.8778269 -0.8687181 -0.8512107 -0.842379 -0.8348575 -0.8372912 -0.8487497 -0.840996 -0.8350152 -0.8421624 -0.7703752 -0.775188 -0.7760888 -0.7676011 -0.7633096 -0.7483059 -0.7490689 -0.6863458 -0.7483512 -0.6744639 -0.678843 -0.7364236 -0.735612 -0.6607783 -0.6725049 -0.675378 -0.663463 -0.6662152 -0.7256013 -0.714858 -0.7053977 -0.7122539 -0.6502943 -0.5912085 -0.5956012 -0.5948451 -0.5929134 -0.5842322 -0.5808026 -0.5840043 -0.5768785 -0.5814754 -0.5816323 -0.5813618 -0.5707057 -0.5614383 -0.5472305 -0.490499 -0.4905477 -0.5515835 -0.5517403 -0.5504304 -0.5523337 -0.5348606 -0.5404026 -0.4801431 -0.4756558 -0.52486 -0.5289237 -0.5408084 -0.542053 -0.5307996 -0.5584744 -0.5536029 -0.5505522 -0.5477678 -0.540695 -0.5411279 -0.5445367 -0.5380324 -0.5493218 -0.547021 -0.4780822 -0.5897191 -0.5941439 -0.5940897 -0.5886285 -0.5898633 -0.5899661 -0.5862679 -0.5844732 -0.5828813 -0.5086079 -0.515251 -0.5185103 -0.5141312 -0.512777 -0.5149331 -0.5095245 -0.4486525 -0.4390726 -0.4385399 -0.4297717 -0.4269026 -0.4271245 -0.4281443 -0.4287178 -0.4716855 -0.4716855 -0.4044702 -0.3924837 -0.3815803 -0.3852471 -0.3853498 -0.3823478 -0.3808548 -0.3706605 -0.3585863 -0.3070466 -0.2933041 -0.3511772 -0.3513882 -0.4134216 -0.3385181 -0.4110355 -0.3398123 -0.3404666 -0.3280151 -0.3312252 -0.3222465 -0.3202846 -0.3199918 -0.3087913 -0.3057747 -0.3023116 -0.3648235 -0.3091906 -0.355652 -0.3563069 -0.3063709 -0.3093992 -0.3570157 -0.354847 -0.350728 -0.3578739 -0.3592168 -0.3561099 -0.3701124 -0.4334944 -0.4957314 -0.4942743 -0.4925146 -0.4242542 -0.4829252 -0.4252038 -0.433477 -0.5581499 -0.5525202 -0.48507 -0.4851782 -0.5451493 -0.4945023 -0.4846479 -0.4889535 -0.4888939 -0.5557486 -0.6113791 -9999 -9999 -9999 -9999 -9999 -9999 -9999 -9999 -9999 -9999 -9999 -9999 -9999 -9999 -9999 -9999 -9999 -9999 -9999 -9999 -9999 -9999 -9999 -9999 -9999 -9999 -9999 -9999 -9999 -9999 -9999 -9999 -9999 -9999 -9999 -9999 -0.2404755 -0.1987742 -0.1954523 -0.2048012 -0.2044054 -0.1413795 -0.1341883 -0.2018082 -0.1420401 -0.1976421 -0.1291265 -0.1392819 -0.1603079 -0.07656182 -0.1578776 -0.09625135 -0.1770059 -0.1815318 -0.2308816 -0.2351326 -0.2348999 -0.23209 -0.2687074 -0.2315412 -0.2421635 -0.3139525 -0.2578988 -0.2734217 -0.2911582 -0.3230915 -0.2886124 -0.2887523 -0.2896502 -0.3431682 -0.2918323 -0.2952524 -0.3029916 -0.2880215 -0.2717201 -0.2315433 -0.2908984 -0.230502 -0.2152062 -0.2098139 -0.2224735 -0.2190869 -0.2279202 -0.141906 -0.190669 -0.2004527 -0.1317183 -0.2087264 -0.1530083 -0.1464107 -0.1382786 -0.1437295 -0.167009 -0.1468676 -0.1540808 -0.1407774 -0.1487232 -0.1418332 -0.0635966 -0.06947893 -0.06562604 -0.04639622 -0.04101973 0.01920888 0.006881669 0.003309065 -0.05545072 -0.0631305 -0.0610347 -0.004382385 -0.007773062 0.003687662 0.00215877 -0.002596268 -0.007245854 -0.006850975 -0.003019536 -0.01265244 -0.02060809 -0.01582974 -0.01714209 -0.01836749 -0.02793813 -0.03253907 -0.03442331 -0.04023855 -0.04520142 -0.04290003 -0.04274444 -0.04920799 -0.0580795 -0.04290351 -0.114008 -0.1234256 -0.0664354 -0.1250087 -0.1303279 -0.1288294 -0.08724333 -0.08609348 -0.08314904 -0.1163693 -0.1313094 -0.1300266 -0.01727335 -0.08350717 -0.09217899 -0.1407114 -0.1429035 -0.04329968 -0.05308842 -0.05534277 -0.05325623 0.0003235738 0.02761767 0.0154098 0.00794295 0.007288145 0.02530054 0.09614645 0.1034419 0.08639438 0.1004391 0.100782 0.1691758 0.1681619 0.1783219 0.2440371 0.2552559 0.258143 0.2518008 0.3219604 0.3324431 0.3464281 0.3449484 0.3898805 0.3402788 0.4085355 0.4360376 0.4879489 0.4736075 0.4928202 0.5035834 0.562032 0.5537562 0.5471702 0.5725415 0.5641734 0.573364 0.6565331 0.6362319 0.6330377 0.6535419 0.6563033 0.660485 0.7230055 0.6577892 0.6682045 0.7239648 0.6741663 0.6494641 0.6672547 0.6867455 0.7045785 0.6791484 0.7197713 0.7160397 0.7218103 0.7262685 0.7157512 0.7126877 0.6475058 0.6583254 0.7177137 0.6673095 0.6611811 0.6536587 0.6486101 0.6459154 0.6540161 0.6475772 0.6387222 0.6465704 0.7233257 0.7137197 0.7122707 0.7062991 0.7130008 0.7848464 0.7193598 0.7881497 0.7861272 0.7929913 0.8472623 0.8743401 0.9180747 0.8807424 0.9107648 0.9727657 1.021044 1.028806 1.012817 1.02554 1.031535 1.096727 1.104055 1.102268 1.231373 1.206857 1.247659 1.252481 1.330982 1.318443 1.312854 1.386926 1.386585 1.400861 1.456385 1.398108 1.452909 1.46201 1.467675 1.531117 1.56409 1.573384 1.645217 1.633501 1.622472 1.591566 1.5836 1.570483 1.566572 1.551091 1.603549 1.606871 1.598691 1.572885 1.537 1.507195 1.52625 1.550288 1.535225 1.515273 1.551462 1.45544 1.454322 1.422859 1.376795 1.370808 1.294892 1.319255 1.295163 1.310984 1.271995 1.233573 1.174695 1.222224 -9999 -9999 -9999 -9999 -9999 -9999 -9999 -9999 -9999 -9999 -9999 -9999 -9999 -9999 -9999 -9999 -9999 -9999 -9999 -9999 -9999 -9999 -9999 -9999 -9999 -9999 -9999 -9999 -9999 -9999 -9999 -9999 -9999 -9999 -9999 -9999 -9999 -9999 -9999 -9999 -9999 -9999 -9999 -9999 -9999 -9999 -9999 -9999 -9999 -9999 -9999 -9999 -9999 -9999 -9999 -9999 -9999 -9999 -9999 -9999 -9999 -9999 -9999 -9999 -9999 -9999 -9999 -9999 -9999 -9999 -9999 -9999 -9999 -9999 -9999 -9999 -9999 -9999 -9999 -9999 -9999 -9999 -9999 -9999 -9999 -9999 -9999 -9999 -9999 -9999 -9999 -9999 -9999 -9999 -9999 -9999 -9999 -9999 -9999 -9999 -9999 -9999 -9999 -9999 -9999 -9999 -9999 
-9999 -9999 -9999 -9999 -9999 -9999 -9999 -9999 -9999 -9999 -9999 -9999 -9999 -9999 -9999 -9999 -9999 -9999 -9999 -9999 -9999 -9999 -9999 -9999 -9999 -9999 -9999 -9999 -9999 -9999 -9999 -9999 -9999 -9999 -9999 -9999 -9999 -9999 -9999 -9999 -9999 -9999 -9999 -9999 -9999 -9999 -9999 -9999 -9999 -9999 -9999 -9999 -9999 -9999 -9999 -9999 -9999 -9999 -9999 -9999 -9999 -9999 -9999 -9999 -9999 -9999 -9999 -9999 -9999 -9999 -9999 -9999 -9999 -9999 -9999 -9999 -9999 -9999 -9999 -9999 -9999 -9999 -9999 -9999 -9999 -9999 -9999 -9999 -9999 -9999 -9999 -9999 -9999 -9999 -9999 -9999 -9999 -9999 -9999 -9999 -9999 -9999 -9999 -9999 -9999 -9999 -0.862231 -0.8615535 -0.8698766 -0.8212155 -0.8890395 -0.8849863 -0.8794709 -0.884824 -0.8956244 -0.8962821 -0.8941131 -0.8377823 -0.8820578 -0.8781626 -0.8048769 -0.8576029 -0.8431481 -0.849779 -0.8453133 -0.8535616 -0.7856392 -0.7852432 -0.7789181 -0.7795134 -0.7792079 -0.7690354 -0.766756 -0.7689272 -0.7595561 -0.6925563 -0.6922744 -0.7495249 -0.7424631 -0.7496331 -0.7501065 -0.7379699 -0.7357202 -0.6776956 -0.6763115 -0.6662694 -0.7232548 -0.7249115 -0.7355357 -0.7328957 -0.7340956 -0.5951086 -0.5947298 -0.5922474 -0.5917978 -0.6026724 -0.5946985 -0.5289854 -0.5961452 -0.5962097 -0.5748697 -0.5657395 -0.5857615 -0.5654635 -0.5643583 -0.5633865 -0.5607979 -0.5553755 -0.5557001 -0.5541835 -0.5551826 -0.5580385 -0.5375787 -0.5482383 -0.5499385 -0.5520609 -0.5348551 -0.5411444 -0.4764475 -0.5429894 -0.5460525 -0.543314 -0.5471627 -0.5471085 -0.5527368 -0.5518541 -0.5443312 -0.5416149 -0.5464471 -0.5569414 -0.5428426 -0.4755006 -0.4752086 -0.5321323 -0.5468478 -0.5377007 -0.5391244 -0.5530031 -0.5969561 -0.5972918 -0.5287655 -0.538181 -0.5406449 -0.5319253 -0.519598 -0.5254081 -0.5256732 -0.5269592 -0.5146685 -0.5155883 -0.5106141 -0.5086446 -0.505161 -0.5057672 -0.481869 -0.4818204 -0.4848681 -0.3986677 -0.3985595 -0.3994908 -0.3998041 -0.3918623 -0.3842912 -0.3893614 -0.3831873 -0.3822179 -0.3712006 -0.3603648 -0.3696627 -0.3050897 -0.3060096 -0.351587 -0.3471988 -0.3492781 -0.3398664 -0.3403589 -0.3418414 -0.3290974 -0.2730699 -0.2751706 -0.318567 -0.3193931 -0.3190513 -0.2989013 -0.3275061 -0.2938218 -0.2963303 -0.2880275 -0.3708616 -0.3785018 -0.3698398 -0.3672042 -0.3644882 -0.3589637 -0.3626672 -0.4276613 -0.3585511 -0.3725128 -0.438205 -0.4933452 -0.4967054 -0.4987634 -0.4905317 -0.4268467 -0.4256369 -0.4993305 -0.5604613 -0.5624778 -0.5598196 -0.5552289 -0.5458059 -0.4948884 -0.4982903 -0.5023199 -0.5033714 -9999 -9999 -9999 -9999 -9999 -9999 -9999 -9999 -9999 -9999 -9999 -9999 -9999 -9999 -9999 -9999 -9999 -9999 -9999 -9999 -9999 -9999 -9999 -9999 -9999 -9999 -9999 -9999 -9999 -9999 -9999 -9999 -9999 -9999 -9999 -9999 -9999 -0.1442108 -0.2001558 -0.19465 -0.1952675 -0.207705 -0.2089342 -0.1522403 -0.1555205 -0.1395766 -0.1457357 -0.1331005 -0.1485601 -0.1408821 -0.1457819 -0.1466474 -0.09399501 -0.1638735 -0.1948998 -0.1944024 -0.151593 -0.2171483 -0.2155283 -0.2819208 -0.2350355 -0.2685705 -0.2678669 -0.2539052 -0.3417735 -0.3499995 -0.3409147 -0.380509 -0.2863208 -0.2896702 -0.3012227 -0.3010931 -0.2922861 -0.2933262 -0.2900992 -0.2324906 -0.2383454 -0.2140128 -0.2200166 -0.227755 -0.2281451 -0.2312499 -0.2332014 -0.2230646 -0.2342842 -0.224511 -0.218559 -0.1543537 -0.1417078 -0.1569277 -0.1638374 -0.1631514 -0.1685027 -0.1445327 -0.07891369 -0.09013373 -0.07510929 -0.08725909 -0.1275439 -0.1409385 -0.05908087 -0.06942307 -0.06770114 -0.007549057 -0.004057395 -0.06992035 -0.007055463 -0.07514957 -0.07481944 -0.06938282 -0.06236005 0.005081893 -0.0005596455 -0.009025885 -0.002128023 -0.01810822 -0.01991989 -0.01959741 -0.02049987 -0.01086585 -0.01683811 -0.03113942 -0.03140313 -0.02494041 -0.1004219 -0.04204307 -0.05022995 -0.05578746 -0.05791717 -0.04626027 -0.05727717 -0.05994911 -0.06918287 -0.06707647 -0.06980141 -0.07076789 -0.09255366 -0.08592319 -0.08370455 -0.08679006 -0.0849001 -0.0979001 -0.1481601 -0.1456537 -0.0525864 -0.08450314 -0.1058958 -0.1642161 -0.1508873 -0.06121453 -0.07072175 -0.06417327 -0.08539293 -0.06987575 -0.07000169 -0.005970676 -0.008351111 -0.004478842 0.01958066 0.01393611 0.02358206 0.07574102 0.08086807 0.08955815 0.1520862 0.1531876 0.1557988 0.1750938 0.2295075 0.239567 0.2439919 0.2425658 0.3186527 0.312521 0.3131034 0.3273946 0.3205052 0.3952724 0.3962516 0.4118024 0.4809406 0.4850491 0.4853904 0.5462142 0.5443522 0.5500281 0.5565653 0.5571433 0.5616306 0.6255896 0.6286647 0.6350403 0.6434801 0.6643272 0.6474023 0.6432433 0.7149764 0.6605301 0.6702127 0.721307 0.7223824 0.7196869 0.7207572 0.7298285 0.6792836 0.6777825 0.717611 0.7019007 0.7163922 0.7477586 0.7095945 0.7068749 0.7057997 0.6522077 0.7161195 0.6571243 0.6638852 0.6461956 0.6371655 0.6467103 0.6568884 0.6394536 0.6281519 0.7049422 0.7127308 0.7110942 0.7010844 0.7101673 0.7216849 0.720825 0.7127752 0.7828977 0.7859306 0.7964035 0.8555681 0.8582091 0.9312485 0.9351878 0.9822295 0.9825242 0.9748221 1.030064 1.023432 1.025843 1.101835 1.099244 1.0991 1.166103 1.225612 1.163041 1.238676 1.304382 1.310229 1.31761 1.305656 1.372819 1.377177 1.392458 1.434345 1.461148 1.451476 1.463935 1.471175 1.549305 1.564388 1.643024 1.636424 1.627564 1.602156 1.591235 1.57497 1.560341 1.556873 1.602636 1.601626 1.591905 1.580029 1.560732 1.543963 1.533494 1.559357 1.548861 1.52508 1.468335 1.46078 1.453722 1.460852 1.50603 1.337505 1.353585 1.320095 1.271779 1.267758 1.221575 1.209604 1.23086 1.222078 -9999 1.208189 -9999 -9999 -9999 -9999 -9999 -9999 -9999 -9999 -9999 -9999 -9999 -9999 -9999 -9999 -9999 -9999 -9999 -9999 -9999 -9999 -9999 -9999 -9999 -9999 -9999 -9999 -9999 -9999 -9999 -9999 -9999 -9999 -9999 -9999 -9999 -9999 -9999 -9999 -9999 -9999 -9999 -9999 -9999 -9999 -9999 -9999 -9999 -9999 -9999 -9999 -9999 -9999 -9999 -9999 -9999 -9999 -9999 -9999 -9999 -9999 -9999 -9999 -9999 -9999 -9999 -9999 -9999 -9999 -9999 -9999 -9999 -9999 -9999 -9999 -9999 -9999 -9999 -9999 -9999 -9999 -9999 -9999 -9999 -9999 -9999 -9999 -9999 -9999 -9999 -9999 -9999 -9999 -9999 -9999 -9999 -9999 -9999 -9999 -9999 -9999 -9999 -9999 -9999 -9999 -9999 -9999 
-9999 -9999 -9999 -9999 -9999 -9999 -9999 -9999 -9999 -9999 -9999 -9999 -9999 -9999 -9999 -9999 -9999 -9999 -9999 -9999 -9999 -9999 -9999 -9999 -9999 -9999 -9999 -9999 -9999 -9999 -9999 -9999 -9999 -9999 -9999 -9999 -9999 -9999 -9999 -9999 -9999 -9999 -9999 -9999 -9999 -9999 -9999 -9999 -9999 -9999 -9999 -9999 -9999 -9999 -9999 -9999 -9999 -9999 -9999 -9999 -9999 -9999 -9999 -9999 -9999 -9999 -9999 -9999 -9999 -9999 -9999 -9999 -9999 -9999 -9999 -9999 -9999 -9999 -9999 -9999 -9999 -9999 -9999 -9999 -9999 -9999 -9999 -9999 -9999 -9999 -9999 -9999 -9999 -9999 -9999 -9999 -9999 -9999 -9999 -9999 -9999 -9999 -9999 -9999 -9999 -9999 -0.8503916 -0.863335 -0.8710239 -0.8711609 -0.882497 -0.8811396 -0.8240027 -0.8354849 -0.8939217 -0.8878384 -0.8905151 -0.8267616 -0.824252 -0.870775 -0.8660884 -0.856574 -0.8564225 -0.8640546 -0.8570032 -0.8525921 -0.7996337 -0.7870249 -0.7902715 -0.7904823 -0.782153 -0.7800792 -0.7719565 -0.7574407 -0.7711387 -0.7661602 -0.7008458 -0.76182 -0.7517074 -0.7486646 -0.7486105 -0.742198 -0.7413154 -0.7497903 -0.7420915 -0.745821 -0.7468284 -0.7405446 -0.7396545 -0.7334949 -0.7303294 -0.6040351 -0.6047481 -0.5844612 -0.5819594 -0.5364 -0.526466 -0.5242168 -0.524818 -0.5277452 -0.5308495 -0.5819376 -0.5858741 -0.567893 -0.565956 -0.5780341 -0.566227 -0.567331 -0.5660601 -0.5671156 -0.5649554 -0.5611882 -0.5504094 -0.5533465 -0.5509125 -0.5529917 -0.5532027 -0.5545513 -0.5560258 -0.5466768 -0.5585485 -0.5552272 -0.5502529 -0.4847766 -0.5496699 -0.5481308 -0.5609602 -0.5567162 -0.5562642 -0.5578836 -0.5469121 -0.5473936 -0.5453275 -0.5550318 -0.5450135 -0.5350525 -0.5374101 -0.5485923 -0.5500612 -0.5519146 -0.5535691 -0.5435039 -0.5416929 -0.5421258 -0.5464492 -0.5322123 -0.5269812 -0.5316491 -0.5136044 -0.5149478 -0.5140648 -0.511323 -0.5110038 -0.441496 -0.4926182 -0.4214306 -0.4132745 -0.4151831 -0.397176 -0.3968086 -0.3950344 -0.3971983 -0.3922818 -0.3966915 -0.3842985 -0.3824825 -0.3804033 -0.3693433 -0.3722132 -0.3071152 -0.3045391 -0.3069136 -0.2937844 -0.3528337 -0.2987218 -0.3438063 -0.3461307 -0.3479764 -0.3334879 -0.3325482 -0.3374591 -0.323364 -0.3178115 -0.310365 -0.3281648 -0.30377 -0.3070474 -0.3095113 -0.3086828 -0.3124995 -0.3671143 -0.3815974 -0.3817598 -0.3752367 -0.3739957 -0.4274454 -0.3615719 -0.4334082 -0.4345048 -0.5008734 -0.4945522 -0.4958788 -0.496222 -0.4934781 -0.4416209 -0.43618 -0.5026896 -0.5100446 -0.5637557 -0.5631216 -0.5666112 -0.4929547 -0.4952161 -0.5587863 -0.5026167 -9999 -9999 -9999 -9999 -9999 -9999 -9999 -9999 -9999 -9999 -9999 -9999 -9999 -9999 -9999 -9999 -9999 -9999 -9999 -9999 -9999 -9999 -9999 -9999 -9999 -9999 -9999 -9999 -9999 -9999 -9999 -9999 -9999 -9999 -9999 -9999 -9999 -9999 -0.2056312 -0.2006483 -0.2050628 -0.2042458 -0.1592432 -0.145437 -0.1378735 -0.1358945 -0.1391626 -0.0687092 -0.1172576 -0.1363092 -0.1448791 -0.09174233 -0.1490497 -0.1607189 -0.1129203 -0.1867419 -0.2429451 -0.2102432 -0.2300898 -0.2445792 -0.29544 -0.2481956 -0.2631294 -0.2743564 -0.3282759 -0.2229039 -0.27432 -0.2969807 -0.2955829 -0.2852636 -0.2265634 -0.2261305 -0.2257999 -0.2924092 -0.2323266 -0.2439575 -0.3053294 -0.2461589 -0.2219858 -0.231436 -0.2315929 -0.2320967 -0.2276757 -0.2332212 -0.2185341 -0.2340839 -0.2244721 -0.1524045 -0.1483736 -0.1586235 -0.1685756 -0.1713303 -0.1657484 -0.1670101 -0.08917148 -0.06806042 -0.07106424 -0.06475119 -0.07481375 -0.07536941 -0.06729116 -0.06408022 -0.07629506 -0.08558881 -0.07967568 -0.01032973 -0.07764437 -0.07733552 -0.07776841 -0.07605379 0.008493182 -0.005771137 -0.002472457 -0.01685662 -0.01501288 -0.01457732 -0.01550601 -0.02724026 -0.02746809 -0.03018969 -0.02648483 -0.0271952 -0.02696524 -0.03542953 -0.0392833 -0.05145953 -0.04879212 -0.04803685 -0.06123616 -0.0546008 -0.05567674 -0.05119937 -0.07018059 -0.07423951 -0.07525536 -0.08806072 -0.07853493 -0.08522564 -0.0891901 -0.08670973 -0.08341152 -0.1319421 -0.09383731 -0.1035941 -0.09913708 -0.1046665 -0.0911908 -0.1407381 -0.1421324 -0.1495723 -0.07485197 -0.0870177 -0.09835754 -0.1001445 -0.07518858 -0.07423531 -0.07444924 -0.02063778 -0.006952183 -0.00214674 0.006953133 0.07738785 0.004651895 0.07329488 0.1395936 0.1400969 0.1431924 0.1585094 0.1644725 0.165151 0.2316071 0.2445698 0.2312446 0.3050854 0.3129231 0.3250749 0.3080866 0.3884293 0.3993673 0.3951092 0.4097487 0.4756662 0.4684055 0.4774547 0.5372373 0.5435708 0.5387152 0.5476291 0.5387473 0.5492613 0.6263396 0.6249961 0.6251661 0.6426667 0.6404675 0.6403647 0.640829 0.6532249 0.7200098 0.7082513 0.7337475 0.7155005 0.6611464 0.7252161 0.7423446 0.7389469 0.7058467 0.711534 0.7073947 0.7831181 0.7123071 0.6944942 0.7061354 0.7126077 0.7082085 0.6568903 0.7591283 0.6617029 0.6438926 0.6456317 0.7373154 0.6595708 0.650517 0.7215089 0.6918367 0.6404586 0.6997514 0.6989653 0.6979569 0.700297 0.7025949 0.7853997 0.7714671 0.8546777 0.8512015 0.8599533 0.931525 0.9320349 0.9886866 1.01049 1.010582 1.02974 1.016476 1.090181 1.094662 1.102784 1.099888 1.103331 1.165502 1.193175 1.227372 1.285389 1.305435 1.312181 1.316944 1.368977 1.37002 1.371086 1.378848 1.391406 1.443794 1.466318 1.473942 1.551096 1.539238 1.630345 1.554469 1.595292 1.566556 1.560932 1.548852 1.562754 1.54848 1.601187 1.571767 1.569598 1.56408 1.536395 1.528142 1.522438 1.529204 1.504196 1.472472 1.453653 1.428045 1.414574 1.391436 1.374547 1.376523 1.28596 1.363078 1.257049 1.196103 1.098965 1.110365 -9999 1.209533 1.210288 1.201785 -9999 -9999 -9999 -9999 -9999 -9999 -9999 -9999 -9999 -9999 -9999 -9999 -9999 -9999 -9999 -9999 -9999 -9999 -9999 -9999 -9999 -9999 -9999 -9999 -9999 -9999 -9999 -9999 -9999 -9999 -9999 -9999 -9999 -9999 -9999 -9999 -9999 -9999 -9999 -9999 -9999 -9999 -9999 -9999 -9999 -9999 -9999 -9999 -9999 -9999 -9999 -9999 -9999 -9999 -9999 -9999 -9999 -9999 -9999 -9999 -9999 -9999 -9999 -9999 -9999 -9999 -9999 -9999 -9999 -9999 -9999 -9999 -9999 -9999 -9999 -9999 -9999 -9999 -9999 -9999 -9999 -9999 -9999 -9999 -9999 -9999 -9999 -9999 -9999 -9999 -9999 -9999 -9999 -9999 -9999 -9999 -9999 -9999 -9999 -9999 -9999 -9999 -9999 -9999 -9999 -9999 
-9999 -9999 -9999 -9999 -9999 -9999 -9999 -9999 -9999 -9999 -9999 -9999 -9999 -9999 -9999 -9999 -9999 -9999 -9999 -9999 -9999 -9999 -9999 -9999 -9999 -9999 -9999 -9999 -9999 -9999 -9999 -9999 -9999 -9999 -9999 -9999 -9999 -9999 -9999 -9999 -9999 -9999 -9999 -9999 -9999 -9999 -9999 -9999 -9999 -9999 -9999 -9999 -9999 -9999 -9999 -9999 -9999 -9999 -9999 -9999 -9999 -9999 -9999 -9999 -9999 -9999 -9999 -9999 -9999 -9999 -9999 -9999 -9999 -9999 -9999 -9999 -9999 -9999 -9999 -9999 -9999 -9999 -9999 -9999 -9999 -9999 -9999 -9999 -9999 -9999 -9999 -9999 -9999 -9999 -9999 -9999 -9999 -9999 -9999 -9999 -9999 -9999 -9999 -9999 -9999 -0.8350579 -0.858639 -0.865174 -0.8719081 -0.8104317 -0.8835 -0.8655914 -0.8079245 -0.8178157 -0.841705 -0.8368663 -0.8912551 -0.8060459 -0.8227219 -0.8237152 -0.8794062 -0.8589507 -0.8201454 -0.8008894 -0.8095214 -0.7941207 -0.8000612 -0.803481 -0.7949362 -0.7881783 -0.8460295 -0.7771357 -0.7685649 -0.7215171 -0.7745593 -0.7649064 -0.7676768 -0.7659805 -0.7589956 -0.7580237 -0.7554413 -0.7535827 -0.7531067 -0.75801 -0.7506634 -0.756048 -0.7399203 -0.7468182 -0.6882008 -0.7367165 -0.6652043 -0.664555 -0.6447893 -0.66416 -0.6645315 -0.5415857 -0.5358835 -0.5386558 -0.5357753 -0.5361 -0.5396765 -0.5311201 -0.5428064 -0.5850291 -0.5752077 -0.5230006 -0.5222294 -0.511347 -0.5116717 -0.5170717 -0.5701369 -0.5696346 -0.558802 -0.5648642 -0.5635268 -0.553246 -0.5561289 -0.5585056 -0.5682478 -0.567484 -0.5590246 -0.5587541 -0.5600917 -0.5518816 -0.5534619 -0.5480467 -0.5496781 -0.5706646 -0.5658527 -0.6261067 -0.6270753 -0.5571305 -0.5508054 -0.5636489 -0.5463125 -0.5592353 -0.5482615 -0.5603126 -0.5665579 -0.5557143 -0.552505 -0.5532625 -0.5456055 -0.5470123 -0.5486856 -0.4933343 -0.4847279 -0.5366005 -0.5229459 -0.5269208 -0.5178765 -0.5255991 -0.4467582 -0.4411756 -0.4384136 -0.4259673 -0.4212821 -0.4108349 -0.4096934 -0.4093688 -0.4092729 -0.3564132 -0.3420815 -0.3429473 -0.3878695 -0.3929076 -0.3932809 -0.3937515 -0.3953733 -0.3799564 -0.3175475 -0.3105229 -0.3084444 -0.2987481 -0.3556836 -0.3529448 -0.34159 -0.3416387 -0.3303285 -0.3357432 -0.3375783 -0.3376979 -0.327892 -0.3311285 -0.3194879 -0.318546 -0.3140215 -0.3078085 -0.3103284 -0.3097705 -0.3089741 -0.3093047 -0.3111889 -0.3798382 -0.382136 -0.379097 -0.377024 -0.3816205 -0.371189 -0.4461628 -0.4423035 -0.4385897 -0.506723 -0.5037822 -0.5061951 -0.5031646 -0.5068213 -0.4352185 -0.5087826 -0.5659806 -0.569594 -0.5693721 -0.5702378 -0.4951772 -0.5512587 -9999 -9999 -9999 -9999 -9999 -9999 -9999 -9999 -9999 -9999 -9999 -9999 -9999 -9999 -9999 -9999 -9999 -9999 -9999 -9999 -9999 -9999 -9999 -9999 -9999 -9999 -9999 -9999 -9999 -9999 -9999 -9999 -9999 -9999 -9999 -9999 -9999 -9999 -0.1334433 -0.2063725 -0.2017524 -0.1948626 -0.1414322 -0.1360249 -0.1494762 -0.1355746 -0.1275046 -0.1434551 -0.1331078 -0.1457343 -0.149533 -0.1456082 -0.1590834 -0.1699353 -0.1125253 -0.1942966 -0.1518874 -0.2198773 -0.2319434 -0.2473594 -0.2491397 -0.254268 -0.2665108 -0.2882279 -0.3382069 -0.274306 -0.2887784 -0.2891366 -0.2934765 -0.2973329 -0.292392 -0.2409815 -0.2907977 -0.303372 -0.3102233 -0.3087119 -0.3060352 -0.243335 -0.2936248 -0.3029399 -0.2335681 -0.233753 -0.2368102 -0.2411238 -0.2179501 -0.22776 -0.1624586 -0.1748598 -0.1779373 -0.2365851 -0.1705681 -0.1767704 -0.1550177 -0.1442279 -0.07365152 -0.1376129 -0.1579486 -0.1070902 -0.07418083 -0.07523452 -0.07553335 -0.08008018 -0.0649089 -0.08774152 -0.0987874 -0.07656796 -0.07387777 -0.07185294 -0.07813273 -0.02194268 -0.004007425 -0.0006241383 0.0004283138 -0.01122828 -0.02183622 -0.01640759 -0.02277813 -0.04368984 -0.04004067 -0.02821248 -0.02670015 -0.03870974 -0.03774941 -0.0461868 -0.0488318 -0.05085808 -0.03710955 -0.03998104 -0.124493 -0.1247094 -0.06392189 -0.06807981 -0.05480355 -0.07709137 -0.07730781 -0.07736192 -0.09179945 -0.09400357 -0.1633749 -0.08959834 -0.09506679 -0.09737128 -0.09010856 -0.08699346 -0.08577517 -0.1610637 -0.1674333 -0.141848 -0.151692 -0.1554784 -0.1470675 -0.1556257 -0.100139 -0.09631323 -0.07170509 -0.08460978 -0.02673312 -0.08285809 -0.01349525 -0.0110776 0.06039688 0.004368127 0.0782542 0.07751217 0.07111452 0.131093 0.1299032 0.1426789 0.1452226 0.2037112 0.2187092 0.2284479 0.2295047 0.3021765 0.3009472 0.3010097 0.2941283 0.3644139 0.3810645 0.3799796 0.4523513 0.4676314 0.4516568 0.4780774 0.4675941 0.5297784 0.5445965 0.5355551 0.5364528 0.6078597 0.6237092 0.6264654 0.6414182 0.6381053 0.6337361 0.6397887 0.6475089 0.7090268 0.7121171 0.7090479 0.7262728 0.7332164 0.7302428 0.7411835 0.7392597 0.7199547 0.7052881 0.7099735 0.7036942 0.7099674 0.6995266 0.6958318 0.6993658 0.7168621 0.7062624 0.7151047 0.7658669 0.7339253 0.6442164 0.6289857 0.7469999 0.7561244 0.7312344 0.7046745 0.7099051 0.6416101 0.6967789 0.6939911 0.6943 0.7007244 0.7063233 0.776063 0.7621357 0.8434497 0.8453668 0.8461373 0.9069628 0.9034222 0.9217007 0.9440228 1.043109 1.071507 1.023023 1.091222 1.091656 1.093209 1.151227 1.16567 1.196419 1.234625 1.290195 1.21742 1.300836 1.289585 1.29837 1.360918 1.369898 1.349403 1.363223 1.430003 1.433179 1.460229 1.47319 1.537903 1.556232 1.546697 1.520619 1.509456 1.532001 1.535598 1.527774 1.522671 1.519649 1.589001 1.571907 1.569823 1.526541 1.522107 1.520423 1.51502 1.530758 1.475972 1.495035 1.551988 1.543537 1.412874 1.39445 1.299446 1.256554 1.237898 1.219617 1.141165 1.103253 1.092896 1.092936 1.143214 1.141197 1.203591 1.232068 -9999 -9999 -9999 -9999 -9999 -9999 -9999 -9999 -9999 -9999 -9999 -9999 -9999 -9999 -9999 -9999 -9999 -9999 -9999 -9999 -9999 -9999 -9999 -9999 -9999 -9999 -9999 -9999 -9999 -9999 -9999 -9999 -9999 -9999 -9999 -9999 -9999 -9999 -9999 -9999 -9999 -9999 -9999 -9999 -9999 -9999 -9999 -9999 -9999 -9999 -9999 -9999 -9999 -9999 -9999 -9999 -9999 -9999 -9999 -9999 -9999 -9999 -9999 -9999 -9999 -9999 -9999 -9999 -9999 -9999 -9999 -9999 -9999 -9999 -9999 -9999 -9999 -9999 -9999 -9999 -9999 -9999 -9999 -9999 -9999 -9999 -9999 -9999 -9999 -9999 -9999 -9999 -9999 -9999 -9999 -9999 -9999 -9999 -9999 -9999 -9999 -9999 -9999 -9999 -9999 -9999 
-9999 -9999 -9999 -9999 -9999 -9999 -9999 -9999 -9999 -9999 -9999 -9999 -9999 -9999 -9999 -9999 -9999 -9999 -9999 -9999 -9999 -9999 -9999 -9999 -9999 -9999 -9999 -9999 -9999 -9999 -9999 -9999 -9999 -9999 -9999 -9999 -9999 -9999 -9999 -9999 -9999 -9999 -9999 -9999 -9999 -9999 -9999 -9999 -9999 -9999 -9999 -9999 -9999 -9999 -9999 -9999 -9999 -9999 -9999 -9999 -9999 -9999 -9999 -9999 -9999 -9999 -9999 -9999 -9999 -9999 -9999 -9999 -9999 -9999 -9999 -9999 -9999 -9999 -9999 -9999 -9999 -9999 -9999 -9999 -9999 -9999 -9999 -9999 -9999 -9999 -9999 -9999 -9999 -9999 -9999 -9999 -9999 -9999 -9999 -9999 -9999 -9999 -9999 -9999 -9999 -0.7684683 -0.7849409 -0.7853541 -0.7965875 -0.8649238 -0.8648069 -0.8076215 -0.807405 -0.8197731 -0.8205121 -0.8131535 -0.809045 -0.871378 -0.8872846 -0.8774809 -0.8751336 -0.8077912 -0.8209791 -0.8095637 -0.8138714 -0.816631 -0.8137633 -0.8076936 -0.8018262 -0.8019885 -0.7860162 -0.7857998 -0.7228072 -0.7773886 -0.7766103 -0.7694402 -0.7778617 -0.7739448 -0.7738421 -0.7718801 -0.7654526 -0.7723672 -0.7659189 -0.7588075 -0.701794 -0.695954 -0.7446834 -0.6852236 -0.68717 -0.680676 -0.6780298 -0.6786951 -0.6816715 -0.6789211 -0.6509723 -0.60401 -0.5501377 -0.5497048 -0.6072649 -0.5502574 -0.5497162 -0.5440512 -0.5981418 -0.5986562 -0.529484 -0.5291762 -0.5260535 -0.5243456 -0.5249687 -0.5284681 -0.5200266 -0.5185826 -0.5213599 -0.5687069 -0.566239 -0.5660226 -0.5127879 -0.5708501 -0.5681603 -0.5721314 -0.5621727 -0.5045235 -0.5064562 -0.5684599 -0.5608323 -0.5636833 -0.5574117 -0.5585331 -0.5587496 -0.5627635 -0.5033938 -0.4991771 -0.5025167 -0.5633039 -0.563253 -0.5571394 -0.5651552 -0.5640862 -0.5641348 -0.5679145 -0.5571364 -0.5563595 -0.5565759 -0.5571712 -0.5568465 -0.4953892 -0.4931441 -0.4644315 -0.4549741 -0.455196 -0.5089519 -0.5114245 -0.5109582 -0.5117226 -0.4407316 -0.4423878 -0.4274925 -0.4276662 -0.4223201 -0.3654264 -0.3682632 -0.35737 -0.3508917 -0.3420153 -0.3438509 -0.393745 -0.3936269 -0.3934791 -0.3860113 -0.3922775 -0.3241708 -0.3193386 -0.3780424 -0.3607827 -0.29495 -0.2953402 -0.2945169 -0.3485413 -0.3493864 -0.3499275 -0.3405754 -0.3400248 -0.340123 -0.3440079 -0.3255033 -0.3192062 -0.3173855 -0.316276 -0.31499 -0.3064382 -0.3090122 -0.3140554 -0.3135172 -0.3141125 -0.3929469 -0.3835471 -0.3817332 -0.3794881 -0.4366308 -0.4438767 -0.4376532 -0.4597648 -0.4512958 -0.5189846 -0.5088849 -0.5136872 -0.5084463 -0.5057353 -0.5106364 -0.5807866 -0.5719588 -0.5677907 -0.5699673 -0.5699335 -0.5708479 -9999 -9999 -9999 -9999 -9999 -9999 -9999 -9999 -9999 -9999 -9999 -9999 -9999 -9999 -9999 -9999 -9999 -9999 -9999 -9999 -9999 -9999 -9999 -9999 -9999 -9999 -9999 -9999 -9999 -9999 -9999 -9999 -9999 -9999 -9999 -9999 -9999 -9999 -0.1981514 -0.2035484 -0.2144695 -0.1468402 -0.149285 -0.1478469 -0.1370959 -0.1319298 -0.1216157 -0.0538571 -0.06311373 -0.1317334 -0.1558462 -0.1494383 -0.166485 -0.1757159 -0.120797 -0.1299886 -0.2070656 -0.2330456 -0.2350968 -0.235123 -0.2520374 -0.2503289 -0.2516861 -0.2630588 -0.2877921 -0.2806754 -0.2907256 -0.2987378 -0.2947167 -0.3104584 -0.2888931 -0.3036854 -0.2967215 -0.3050743 -0.3099662 -0.3029742 -0.2331388 -0.3078425 -0.2407606 -0.2430234 -0.2377924 -0.2460245 -0.2454725 -0.1828517 -0.2435904 -0.2336157 -0.1810902 -0.2496186 -0.2613223 -0.2369512 -0.2330554 -0.1833114 -0.1018333 -0.1685542 -0.1701137 -0.1719408 -0.1679544 -0.1810303 -0.102848 -0.09310456 -0.07028197 -0.06195613 -0.08954053 -0.02934962 -0.02384041 -0.08226444 -0.0821715 -0.08316081 -0.007246263 -0.005208551 -0.00959648 -0.01874287 -0.02663367 -0.01412972 -0.02055996 -0.02856379 0.03323652 -0.03534077 -0.02500589 -0.02564105 -0.03803635 -0.05015022 -0.04729583 -0.05653948 -0.06561976 -0.04076544 -0.03904354 -0.04562979 -0.06103605 -0.05366177 -0.06378271 -0.08605262 -0.07929793 -0.06806172 -0.08577659 -0.1018769 -0.08910021 -0.1621419 -0.09343851 -0.09049121 -0.09894612 -0.09408193 -0.09507247 -0.1061826 -0.1274738 -0.1472178 -0.1553018 -0.08564341 -0.1639068 -0.1691552 -0.1684765 -0.1691854 -0.1798646 -0.1713535 -0.08997584 -0.09629135 -0.09201892 -0.01511442 -0.02443879 -0.015345 0.05493065 -0.01163067 0.0377629 0.0702083 0.05643 0.05807058 0.1329023 0.139232 0.1356309 0.1930268 0.2052378 0.2151955 0.2888834 0.2930168 0.2949523 0.2888181 0.3624319 0.3566565 0.3752709 0.3712443 0.386508 0.4542596 0.4549808 0.4621607 0.4646373 0.5140424 0.5992223 0.5940077 0.5396237 0.6087708 0.5523246 0.6138348 0.6287993 0.6442505 0.698704 0.7072346 0.7262056 0.7007489 0.7147649 0.7089915 0.7151837 0.7268135 0.733087 0.7422767 0.7346617 0.7543429 0.6895467 0.7077301 0.7039005 0.6912971 0.6922355 0.7007931 0.6912329 0.7088197 0.7001163 0.7154109 0.8394126 0.7654378 0.7178259 0.6291764 0.6315561 0.7283787 0.7485214 0.6950906 0.6996994 0.6925391 0.6963027 0.6813854 0.712683 0.6995538 0.7604139 0.7536729 0.7592796 0.8333327 0.8302744 0.8479585 0.9003515 0.8937289 0.9247447 0.9699255 1.044228 1.015868 1.074602 1.076009 1.094421 1.090552 1.152449 1.165577 1.209214 1.28927 1.303336 1.289914 1.289082 1.293689 1.298576 1.356085 1.375302 1.375313 1.357404 1.374849 1.456062 1.477904 1.460408 1.456524 1.519455 1.516419 1.478397 1.468055 1.541537 1.522116 1.520586 1.501451 1.50812 1.496679 1.567449 1.571653 1.45008 1.498609 1.421541 1.467996 1.481376 1.498473 1.484175 1.465279 1.453679 1.444827 1.403906 1.281416 1.287951 1.241396 1.215948 1.205789 1.102827 1.093027 1.076435 1.09958 1.129857 1.209023 1.240756 -9999 -9999 -9999 -9999 -9999 -9999 -9999 -9999 -9999 -9999 -9999 -9999 -9999 -9999 -9999 -9999 -9999 -9999 -9999 -9999 -9999 -9999 -9999 -9999 -9999 -9999 -9999 -9999 -9999 -9999 -9999 -9999 -9999 -9999 -9999 -9999 -9999 -9999 -9999 -9999 -9999 -9999 -9999 -9999 -9999 -9999 -9999 -9999 -9999 -9999 -9999 -9999 -9999 -9999 -9999 -9999 -9999 -9999 -9999 -9999 -9999 -9999 -9999 -9999 -9999 -9999 -9999 -9999 -9999 -9999 -9999 -9999 -9999 -9999 -9999 -9999 -9999 -9999 -9999 -9999 -9999 -9999 -9999 -9999 -9999 -9999 -9999 -9999 -9999 -9999 -9999 -9999 -9999 -9999 -9999 -9999 -9999 -9999 -9999 -9999 -9999 -9999 -9999 -9999 -9999 -9999 
-9999 -9999 -9999 -9999 -9999 -9999 -9999 -9999 -9999 -9999 -9999 -9999 -9999 -9999 -9999 -9999 -9999 -9999 -9999 -9999 -9999 -9999 -9999 -9999 -9999 -9999 -9999 -9999 -9999 -9999 -9999 -9999 -9999 -9999 -9999 -9999 -9999 -9999 -9999 -9999 -9999 -9999 -9999 -9999 -9999 -9999 -9999 -9999 -9999 -9999 -9999 -9999 -9999 -9999 -9999 -9999 -9999 -9999 -9999 -9999 -9999 -9999 -9999 -9999 -9999 -9999 -9999 -9999 -9999 -9999 -9999 -9999 -9999 -9999 -9999 -9999 -9999 -9999 -9999 -9999 -9999 -9999 -9999 -9999 -9999 -9999 -9999 -9999 -9999 -9999 -9999 -9999 -9999 -9999 -9999 -9999 -9999 -9999 -9999 -9999 -9999 -9999 -9999 -9999 -9999 -0.7696877 -0.7857816 -0.7953069 -0.8024817 -0.8760324 -0.8629151 -0.8142523 -0.8221174 -0.8893497 -0.8217621 -0.8142357 -0.8810817 -0.881649 -0.8909392 -0.8753048 -0.8239348 -0.8088248 -0.8772435 -0.8186663 -0.8198306 -0.8097965 -0.8059049 -0.810918 -0.7964299 -0.7965435 -0.7784823 -0.7870302 -0.7781289 -0.7785076 -0.7761592 -0.7749326 -0.7776249 -0.7801911 -0.7869118 -0.7741832 -0.7746161 -0.7837053 -0.7731701 -0.6962802 -0.7052368 -0.68352 -0.6839862 -0.6903225 -0.6919188 -0.693473 -0.6812937 -0.6823623 -0.6840482 -0.5753607 -0.6425238 -0.6124454 -0.6151817 -0.615431 -0.5458804 -0.6166224 -0.6079693 -0.5487831 -0.5391977 -0.6055012 -0.5397627 -0.5994097 -0.5309579 -0.5404724 -0.5445133 -0.5986466 -0.5925223 -0.5918729 -0.5914887 -0.5811108 -0.5863118 -0.5819328 -0.5821492 -0.5669214 -0.5211363 -0.520942 -0.5123568 -0.5025436 -0.512732 -0.5079814 -0.575359 -0.5707094 -0.5710882 -0.570704 -0.5657465 -0.5655288 -0.5634342 -0.5682827 -0.5662633 -0.5019077 -0.5136538 -0.5601149 -0.5574404 -0.5620461 -0.566981 -0.5570927 -0.5550609 -0.5642872 -0.5611706 -0.4863739 -0.4867527 -0.4819746 -0.4797872 -0.4785254 -0.4719505 -0.4673548 -0.458347 -0.4546026 -0.4518946 -0.4531065 -0.395927 -0.3836531 -0.4341719 -0.4414235 -0.3795289 -0.3643891 -0.3647192 -0.3566759 -0.3453346 -0.3440773 -0.3380819 -0.3290491 -0.3214777 -0.3226681 -0.3810312 -0.3973257 -0.388805 -0.3875558 -0.3683542 -0.3787558 -0.3148309 -0.3033695 -0.3038023 -0.2910804 -0.3457617 -0.2872232 -0.2881853 -0.2793203 -0.2796242 -0.3400362 -0.3354609 -0.3329028 -0.3270835 -0.3217151 -0.3293605 -0.3289214 -0.320896 -0.3251802 -0.3113982 -0.3211836 -0.367068 -0.3956371 -0.3888215 -0.3875034 -0.385561 -0.441586 -0.4440986 -0.4441866 -0.4611005 -0.4635422 -0.510515 -0.5166148 -0.5204646 -0.5170023 -0.5130562 -0.5248216 -0.5268844 -0.569735 -0.568587 -0.5866147 -0.5783885 -9999 -9999 -9999 -9999 -9999 -9999 -9999 -9999 -9999 -9999 -9999 -9999 -9999 -9999 -9999 -9999 -9999 -9999 -9999 -9999 -9999 -9999 -9999 -9999 -9999 -9999 -9999 -9999 -9999 -9999 -9999 -9999 -9999 -9999 -9999 -9999 -9999 -9999 -9999 -0.1980506 -0.1990526 -0.1419885 -0.1331901 -0.1459921 -0.06132996 -0.1278186 -0.1377197 -0.1274868 -0.125396 -0.1399955 -0.1599902 -0.1073824 -0.1703469 -0.1899918 -0.2006734 -0.2071845 -0.2195764 -0.2238637 -0.227722 -0.190565 -0.2507054 -0.3217982 -0.2544513 -0.2655363 -0.272083 -0.2939247 -0.2898155 -0.2963101 -0.304131 -0.3064155 -0.3161076 -0.3212666 -0.3116927 -0.3162804 -0.3148099 -0.32157 -0.3171768 -0.3150704 -0.2430334 -0.2435675 -0.2505208 -0.2644132 -0.202886 -0.2691312 -0.254103 -0.2701964 -0.2541783 -0.1864396 -0.1867013 -0.1862921 -0.1825019 -0.1956387 -0.1876309 -0.1787671 -0.1780527 -0.1226451 -0.0996027 -0.1146065 -0.09760039 -0.02071651 -0.06500588 -0.07201362 -0.0564483 -0.01010834 -0.08987467 -0.02683564 -0.0128362 -0.08687741 -0.02203402 -0.01377363 -0.01950314 -0.02786524 -0.02600751 -0.02902921 -0.03185324 -0.02467836 0.01614714 0.02281327 0.02057589 -0.0411885 -0.04477353 -0.05986443 -0.06365842 -0.06021452 -0.0686811 -0.05183643 -0.06097196 -0.06708561 -0.06629132 -0.06397744 -0.06446739 -0.08118475 -0.07270578 -0.08508372 -0.09062476 -0.1039455 -0.09080783 -0.09490652 -0.0973495 -0.1064631 -0.1195967 -0.1123253 -0.1155995 -0.1282469 -0.1801966 -0.1292752 -0.1657969 -0.1035208 -0.1034764 -0.0999464 -0.1678186 -0.1275516 -0.1777578 -0.1909831 -0.1084102 -0.1018445 -0.1045438 -0.1104867 -0.03007736 -0.0328174 -0.0165008 -0.02723244 0.02959258 0.05045647 0.07072841 0.05272551 0.06617828 0.130185 0.1264686 0.1338539 0.2008217 0.202462 0.27467 0.2801566 0.2832987 0.2830227 0.2903441 0.3398508 0.3550335 0.3706313 0.4294882 0.3706925 0.4428343 0.4484047 0.509628 0.5222618 0.5313725 0.5902066 0.534555 0.6053388 0.6212416 0.6262657 0.6801499 0.7105097 0.7155362 0.689925 0.704248 0.7044562 0.7246703 0.7127633 0.7156387 0.7224758 0.7298101 0.739561 0.7483619 0.7628393 0.7512593 0.7612367 0.6952264 0.6991098 0.6984537 0.6907629 0.6841404 0.6990951 0.6991369 0.7006907 0.7371922 0.7466589 0.7312407 0.6302581 0.6226729 0.6255695 0.6217852 0.6163532 0.6933617 0.6891823 0.6833008 0.685388 0.7073641 0.7061392 0.7508913 0.7709865 0.7628508 0.8227111 0.8348883 0.838939 0.8907225 0.9042107 0.9799881 0.9654616 0.9634256 1.00572 1.055338 1.0556 1.062709 1.13967 1.151703 1.174191 1.156606 1.268032 1.280749 1.278237 1.275784 1.298745 1.293139 1.347964 1.351034 1.352597 1.44653 1.444391 1.472046 1.537179 1.464916 1.516569 1.488013 1.49025 1.474007 1.45443 1.452528 1.516884 1.503821 1.500011 1.509509 1.491748 1.471697 1.545631 1.455519 1.517472 1.50729 1.48219 1.486287 1.498362 1.4859 1.566405 1.476997 1.449875 1.426389 1.359613 1.26192 1.262849 1.151788 1.123455 1.09891 1.091198 1.074516 1.072862 1.152512 1.217964 1.244888 -9999 -9999 -9999 -9999 -9999 -9999 -9999 -9999 -9999 -9999 -9999 -9999 -9999 -9999 -9999 -9999 -9999 -9999 -9999 -9999 -9999 -9999 -9999 -9999 -9999 -9999 -9999 -9999 -9999 -9999 -9999 -9999 -9999 -9999 -9999 -9999 -9999 -9999 -9999 -9999 -9999 -9999 -9999 -9999 -9999 -9999 -9999 -9999 -9999 -9999 -9999 -9999 -9999 -9999 -9999 -9999 -9999 -9999 -9999 -9999 -9999 -9999 -9999 -9999 -9999 -9999 -9999 -9999 -9999 -9999 -9999 -9999 -9999 -9999 -9999 -9999 -9999 -9999 -9999 -9999 -9999 -9999 -9999 -9999 -9999 -9999 -9999 -9999 -9999 -9999 -9999 -9999 -9999 -9999 -9999 -9999 -9999 -9999 -9999 -9999 -9999 -9999 -9999 -9999 -9999 -9999 
-9999 -9999 -9999 -9999 -9999 -9999 -9999 -9999 -9999 -9999 -9999 -9999 -9999 -9999 -9999 -9999 -9999 -9999 -9999 -9999 -9999 -9999 -9999 -9999 -9999 -9999 -9999 -9999 -9999 -9999 -9999 -9999 -9999 -9999 -9999 -9999 -9999 -9999 -9999 -9999 -9999 -9999 -9999 -9999 -9999 -9999 -9999 -9999 -9999 -9999 -9999 -9999 -9999 -9999 -9999 -9999 -9999 -9999 -9999 -9999 -9999 -9999 -9999 -9999 -9999 -9999 -9999 -9999 -9999 -9999 -9999 -9999 -9999 -9999 -9999 -9999 -9999 -9999 -9999 -9999 -9999 -9999 -9999 -9999 -9999 -9999 -9999 -9999 -9999 -9999 -9999 -9999 -9999 -9999 -9999 -9999 -9999 -9999 -9999 -9999 -9999 -9999 -9999 -9999 -9999 -0.8429381 -0.7869962 -0.7980186 -0.8013791 -0.8765808 -0.8741332 -0.8183852 -0.8243555 -0.8300873 -0.8854102 -0.8874243 -0.8818654 -0.8889002 -0.8903106 -0.8839866 -0.8128493 -0.822771 -0.8185118 -0.8323655 -0.8802908 -0.8745394 -0.8058236 -0.7892013 -0.7947108 -0.7907943 -0.7942348 -0.7817827 -0.7851371 -0.7814981 -0.7841963 -0.7914994 -0.7889624 -0.7191481 -0.71937 -0.7180324 -0.7246726 -0.7186872 -0.7015119 -0.7046084 -0.7060056 -0.6951325 -0.6964324 -0.6898506 -0.6899588 -0.6935672 -0.6860614 -0.6915126 -0.6918373 -0.744606 -0.5636638 -0.5498149 -0.5567566 -0.556486 -0.5503796 -0.6123372 -0.557548 -0.5575885 -0.5507266 -0.5548012 -0.5495468 -0.6058449 -0.5501028 -0.606842 -0.6027237 -0.60261 -0.5410346 -0.5350067 -0.5921435 -0.5973707 -0.5946988 -0.5980285 -0.5868292 -0.5310786 -0.5305374 -0.5296383 -0.5220905 -0.5250437 -0.5151196 -0.5186032 -0.5206552 -0.5207635 -0.5226423 -0.519321 -0.5738435 -0.5727313 -0.5731215 -0.5139931 -0.5187817 -0.5761114 -0.5137189 -0.5142545 -0.5115314 -0.5137624 -0.5573245 -0.5592629 -0.5593825 -0.5624653 -0.551784 -0.4991818 -0.4963146 -0.4933597 -0.4822257 -0.4827072 -0.4829677 -0.4759855 -0.4754183 -0.4728698 -0.4053282 -0.4664408 -0.4556858 -0.4559563 -0.4566166 -0.4560632 -0.4485227 -0.3826053 -0.3686518 -0.3527499 -0.3618968 -0.3420631 -0.3453622 -0.3316454 -0.3411478 -0.3341826 -0.3229023 -0.3925794 -0.4004244 -0.38584 -0.3296251 -0.3196866 -0.3150484 -0.3142233 -0.2983968 -0.362744 -0.3607733 -0.3608761 -0.3496343 -0.3523033 -0.3406078 -0.3431096 -0.3404198 -0.3385129 -0.272016 -0.336076 -0.3306881 -0.3265643 -0.3219492 -0.3220568 -0.3198444 -0.3243327 -0.3311412 -0.3814322 -0.3955255 -0.4041131 -0.3975549 -0.3873606 -0.4469559 -0.4438811 -0.4433655 -0.4568991 -0.4618529 -0.5189643 -0.5215164 -0.5121475 -0.5149668 -0.5149127 -0.5283307 -0.538116 -0.5824546 -0.5876715 -0.5830164 -9999 -9999 -9999 -9999 -9999 -9999 -9999 -9999 -9999 -9999 -9999 -9999 -9999 -9999 -9999 -9999 -9999 -9999 -9999 -9999 -9999 -9999 -9999 -9999 -9999 -9999 -9999 -9999 -9999 -9999 -9999 -9999 -9999 -9999 -9999 -9999 -9999 -9999 -9999 -0.1348767 -0.1847323 -0.078017 -0.1609964 -0.133717 -0.07364368 -0.1128912 -0.1349992 -0.06199968 -0.1376856 -0.08328313 -0.1589173 -0.178176 -0.171402 -0.1800319 -0.2065688 -0.207111 -0.159643 -0.2289125 -0.2471922 -0.2553129 -0.2535447 -0.2609293 -0.270612 -0.2863553 -0.285918 -0.2983949 -0.3078304 -0.3094496 -0.3163317 -0.3176187 -0.316834 -0.3135625 -0.3184385 -0.3256151 -0.252705 -0.2497436 -0.3148392 -0.3161345 -0.2523565 -0.2638093 -0.2663462 -0.2683566 -0.2620952 -0.2800454 -0.2601313 -0.270589 -0.2670208 -0.1924283 -0.1913409 -0.1929546 -0.1967497 -0.2030693 -0.2016276 -0.1777448 -0.1848332 -0.1256534 -0.119177 -0.110959 -0.1087397 -0.08075055 -0.08025809 -0.002258675 -0.06501196 -0.07481514 -0.03222864 -0.03267191 -0.09395424 -0.00988658 -0.0134759 -0.0243018 -0.0250354 -0.03330209 -0.03657316 -0.03799402 -0.04908809 -0.05143425 -0.05276754 -0.04627403 -0.03328313 -0.05230841 -0.05996275 -0.07343543 -0.06930746 -0.07099889 -0.07309755 -0.05564377 0.003589374 -0.001563218 -0.07496939 -0.07808768 -0.07680271 -0.08600292 -0.09483171 -0.09483384 -0.09789988 -0.09790535 -0.09757476 -0.109333 -0.1203931 -0.1102387 -0.1145062 -0.1175918 -0.1272258 -0.1683408 -0.1937005 -0.197192 -0.1042207 -0.1067154 -0.1678959 -0.1087534 -0.1820396 -0.1912231 -0.1390014 -0.1177128 -0.118866 -0.11995 -0.1119736 -0.1183155 -0.03890839 -0.0341179 -0.03368243 -0.02914312 0.04252761 0.04272765 0.04427721 0.06043566 0.1070764 0.1148297 0.1175063 0.1075447 0.1857466 0.2017585 0.1915923 0.274955 0.2669815 0.2702207 0.3367787 0.34075 0.337658 0.3525555 0.3629643 0.4145492 0.4212038 0.4368159 0.4392689 0.4979922 0.5157053 0.5298983 0.5948864 0.6092384 0.6228663 0.6229056 0.6163844 0.6876107 0.6920889 0.6919903 0.6963693 0.6280871 0.6959459 0.7062293 0.7058245 0.7134944 0.7027674 0.7158734 0.7658536 0.7584243 0.7413825 0.7675309 0.7217698 0.7687963 0.7007646 0.680267 0.6844233 0.6895202 0.6974399 0.6874539 0.6937582 0.6890715 0.6898412 0.6787988 0.6178311 0.6172025 0.6148397 0.6243706 0.60907 0.6682805 0.6882309 0.6875924 0.6885294 0.7000096 0.7485685 0.7671546 0.7659342 0.7610143 0.7628304 0.8371073 0.9025506 0.8927782 0.9759295 0.9650404 0.950347 1.004801 1.067148 1.059983 1.051693 1.041115 1.121532 1.138644 1.162103 1.195815 1.264337 1.261886 1.266104 1.267669 1.280498 1.332577 1.332785 1.34652 1.363389 1.46548 1.461347 1.515259 1.509055 1.473906 1.481635 1.473891 1.467417 1.45541 1.442829 1.510385 1.500445 1.498728 1.473996 1.479309 1.485422 1.483335 1.528849 1.466116 1.507369 1.491334 1.487522 1.493903 1.515296 1.50292 1.538456 1.426655 1.395848 1.213163 1.225517 1.227698 1.204741 1.21666 1.197104 1.096417 1.07531 1.151747 1.264241 1.285247 1.290671 1.384219 -9999 -9999 -9999 -9999 -9999 -9999 -9999 -9999 -9999 -9999 -9999 -9999 -9999 -9999 -9999 -9999 -9999 -9999 -9999 -9999 -9999 -9999 -9999 -9999 -9999 -9999 -9999 -9999 -9999 -9999 -9999 -9999 -9999 -9999 -9999 -9999 -9999 -9999 -9999 -9999 -9999 -9999 -9999 -9999 -9999 -9999 -9999 -9999 -9999 -9999 -9999 -9999 -9999 -9999 -9999 -9999 -9999 -9999 -9999 -9999 -9999 -9999 -9999 -9999 -9999 -9999 -9999 -9999 -9999 -9999 -9999 -9999 -9999 -9999 -9999 -9999 -9999 -9999 -9999 -9999 -9999 -9999 -9999 -9999 -9999 -9999 -9999 -9999 -9999 -9999 -9999 -9999 -9999 -9999 -9999 -9999 -9999 -9999 -9999 -9999 -9999 -9999 -9999 -9999 -9999 
-9999 -9999 -9999 -9999 -9999 -9999 -9999 -9999 -9999 -9999 -9999 -9999 -9999 -9999 -9999 -9999 -9999 -9999 -9999 -9999 -9999 -9999 -9999 -9999 -9999 -9999 -9999 -9999 -9999 -9999 -9999 -9999 -9999 -9999 -9999 -9999 -9999 -9999 -9999 -9999 -9999 -9999 -9999 -9999 -9999 -9999 -9999 -9999 -9999 -9999 -9999 -9999 -9999 -9999 -9999 -9999 -9999 -9999 -9999 -9999 -9999 -9999 -9999 -9999 -9999 -9999 -9999 -9999 -9999 -9999 -9999 -9999 -9999 -9999 -9999 -9999 -9999 -9999 -9999 -9999 -9999 -9999 -9999 -9999 -9999 -9999 -9999 -9999 -9999 -9999 -9999 -9999 -9999 -9999 -9999 -9999 -9999 -9999 -9999 -9999 -9999 -9999 -9999 -9999 -9999 -0.7883062 -0.7919425 -0.8039723 -0.8071164 -0.8751023 -0.8754324 -0.8750591 -0.834606 -0.8362741 -0.8253486 -0.8856945 -0.8807448 -0.8855081 -0.8808875 -0.8291351 -0.8254095 -0.8313578 -0.8249636 -0.8247415 -0.827062 -0.8273479 -0.7437323 -0.8085487 -0.7966255 -0.8019758 -0.8062688 -0.7930647 -0.7987425 -0.7965466 -0.791325 -0.7893576 -0.7302475 -0.7313061 -0.7170863 -0.7164232 -0.7199214 -0.7294954 -0.7190259 -0.7669513 -0.6988737 -0.7063358 -0.7687961 -0.769018 -0.7054192 -0.6924216 -0.7025514 -0.6930529 -0.6949967 -0.6948344 -0.6732383 -0.6570903 -0.5935811 -0.5657079 -0.5658215 -0.5625166 -0.5549563 -0.5610948 -0.5561308 -0.5659325 -0.5594882 -0.5549467 -0.6207142 -0.5567698 -0.6134853 -0.6129873 -0.6142166 -0.6076108 -0.5302986 -0.5929495 -0.5415977 -0.5414839 -0.5456688 -0.5311977 -0.531095 -0.5318636 -0.5968196 -0.5300357 -0.5276998 -0.5295742 -0.5314655 -0.5379416 -0.530376 -0.5243698 -0.5181997 -0.5227559 -0.5826452 -0.5768898 -0.5845237 -0.5825619 -0.5726437 -0.5200679 -0.5282753 -0.5284376 -0.528654 -0.5189998 -0.5078802 -0.5147377 -0.5570347 -0.5682358 -0.5694537 -0.4872383 -0.4868968 -0.4875575 -0.4879904 -0.4894959 -0.482406 -0.4810901 -0.4760288 -0.4676507 -0.4612019 -0.4579111 -0.4718488 -0.4556702 -0.4468203 -0.4468744 -0.3612765 -0.359929 -0.3508847 -0.3557613 -0.3470527 -0.3468421 -0.3337835 -0.2653364 -0.2729935 -0.2792954 -0.338322 -0.3271175 -0.3292568 -0.3271052 -0.3281333 -0.3162559 -0.3147007 -0.3611086 -0.3069901 -0.3595805 -0.3625314 -0.3506584 -0.3491045 -0.3531006 -0.3517919 -0.3537055 -0.3500819 -0.3357943 -0.3377381 -0.336634 -0.3337424 -0.2503076 -0.3130087 -0.3277694 -0.3948547 -0.3872889 -0.3918079 -0.4076902 -0.4044623 -0.3963216 -0.3952867 -0.4478663 -0.4495908 -0.4504331 -0.460694 -0.4607967 -0.4810534 -0.5251337 -0.5284598 -0.5241349 -0.5264488 -0.52895 -0.5338275 -0.5956985 -0.5876321 -0.6111253 -9999 -9999 -9999 -9999 -9999 -9999 -9999 -9999 -9999 -9999 -9999 -9999 -9999 -9999 -9999 -9999 -9999 -9999 -9999 -9999 -9999 -9999 -9999 -9999 -9999 -9999 -9999 -9999 -9999 -9999 -9999 -9999 -9999 -9999 -9999 -9999 -9999 -0.2240553 -0.1433038 -0.1302777 -0.07261261 -0.1545821 -0.1562972 -0.09137117 -0.05785571 -0.1183945 -0.07784478 -0.131287 -0.1479602 -0.1693373 -0.1858094 -0.1767195 -0.1247736 -0.1965035 -0.205188 -0.225404 -0.2334159 -0.2451456 -0.2570217 -0.2579721 -0.2680866 -0.2777301 -0.3030575 -0.3105167 -0.2962445 -0.3052807 -0.3251764 -0.3194889 -0.3183023 -0.3227894 -0.3090387 -0.310933 -0.3215926 -0.2565571 -0.2619047 -0.2650769 -0.3274671 -0.2731065 -0.2745261 -0.2819172 -0.2813427 -0.2710165 -0.2710721 -0.2650322 -0.2116664 -0.2700094 -0.2114578 -0.2007746 -0.2015047 -0.1928071 -0.1808053 -0.1886416 -0.1230433 -0.1313241 -0.1189159 -0.1127905 -0.1107312 -0.03473256 -0.03745959 -0.03273353 -0.07486925 -0.01850269 -0.04639475 -0.03653291 -0.02509791 -0.04625193 -0.02745729 -0.02588843 -0.03643565 -0.04576536 -0.04587009 -0.04111655 -0.04914965 -0.05289445 -0.05027512 -0.04957899 -0.03956963 -0.05198119 -0.06048226 -0.0742462 -0.06793296 -0.0826008 -0.08200047 -0.08813331 -0.007229105 -0.07730414 -0.07475514 -0.08129091 -0.0812495 -0.08012492 -0.09351411 -0.09470133 -0.09394924 -0.09626778 -0.1120201 -0.1118037 -0.1228767 -0.1170976 -0.1175843 -0.127545 -0.1940474 -0.121023 -0.2254772 -0.2055417 -0.175602 -0.1666133 -0.1782382 -0.197917 -0.1803388 -0.2054925 -0.1461457 -0.1577122 -0.1492684 -0.1375481 -0.1311243 -0.1267696 -0.143934 -0.05727414 -0.04663923 -0.04243305 -0.04969585 -0.03447745 0.02275204 0.04490979 0.0437066 0.09499199 0.1038779 0.1058779 0.1653213 0.1713505 0.1917465 0.2036474 0.2084155 0.2523423 0.2493045 0.3261128 0.3209818 0.320116 0.3441026 0.3564738 0.4177872 0.4237246 0.4269466 0.4222816 0.4914324 0.5056539 0.5899232 0.5773756 0.5969223 0.5979794 0.6082412 0.6062215 0.6070043 0.6181598 0.6925008 0.6907305 0.7704485 0.6948982 0.7024643 0.7051116 0.7042536 0.699986 0.6851366 0.7573069 0.7560524 0.7585245 0.7589005 0.7682416 0.7609977 0.6878221 0.6782513 0.6760616 0.6891508 0.6915633 0.6799359 0.6692038 0.672782 0.6755576 0.6213157 0.6213753 0.6211319 0.618733 0.60953 0.6106008 0.6708604 0.6850759 0.6862489 0.6876626 0.6866 0.7539614 0.7586591 0.7568568 0.7515117 0.8238082 0.8184327 0.8766677 0.8927346 0.9545503 0.9485642 1.023294 0.9793266 0.9926563 1.042125 1.045699 1.095676 1.125929 1.142127 1.196895 1.183714 1.24998 1.257028 1.257932 1.258561 1.317987 1.247358 1.321214 1.343604 1.359396 1.44127 1.4433 1.429727 1.437868 1.480892 1.463604 1.457489 1.448648 1.44549 1.43826 1.437037 1.501501 1.496856 1.477159 1.46036 1.47427 1.458538 1.526654 1.444084 1.439067 1.504176 1.49756 1.491544 1.481661 1.477707 1.453436 1.412901 1.231477 1.153943 1.253837 1.275469 1.275656 1.374105 1.294945 1.204592 1.081911 1.226219 1.387402 1.411004 1.391078 1.41196 -9999 -9999 -9999 -9999 -9999 -9999 -9999 -9999 -9999 -9999 -9999 -9999 -9999 -9999 -9999 -9999 -9999 -9999 -9999 -9999 -9999 -9999 -9999 -9999 -9999 -9999 -9999 -9999 -9999 -9999 -9999 -9999 -9999 -9999 -9999 -9999 -9999 -9999 -9999 -9999 -9999 -9999 -9999 -9999 -9999 -9999 -9999 -9999 -9999 -9999 -9999 -9999 -9999 -9999 -9999 -9999 -9999 -9999 -9999 -9999 -9999 -9999 -9999 -9999 -9999 -9999 -9999 -9999 -9999 -9999 -9999 -9999 -9999 -9999 -9999 -9999 -9999 -9999 -9999 -9999 -9999 -9999 -9999 -9999 -9999 -9999 -9999 -9999 -9999 -9999 -9999 -9999 -9999 -9999 -9999 -9999 -9999 -9999 -9999 -9999 -9999 -9999 -9999 -9999 -9999 
-9999 -9999 -9999 -9999 -9999 -9999 -9999 -9999 -9999 -9999 -9999 -9999 -9999 -9999 -9999 -9999 -9999 -9999 -9999 -9999 -9999 -9999 -9999 -9999 -9999 -9999 -9999 -9999 -9999 -9999 -9999 -9999 -9999 -9999 -9999 -9999 -9999 -9999 -9999 -9999 -9999 -9999 -9999 -9999 -9999 -9999 -9999 -9999 -9999 -9999 -9999 -9999 -9999 -9999 -9999 -9999 -9999 -9999 -9999 -9999 -9999 -9999 -9999 -9999 -9999 -9999 -9999 -9999 -9999 -9999 -9999 -9999 -9999 -9999 -9999 -9999 -9999 -9999 -9999 -9999 -9999 -9999 -9999 -9999 -9999 -9999 -9999 -9999 -9999 -9999 -9999 -9999 -9999 -9999 -9999 -9999 -9999 -9999 -9999 -9999 -9999 -9999 -9999 -9999 -0.7795427 -0.7909078 -0.7979613 -0.8077919 -0.8019749 -0.882884 -0.8242604 -0.8249486 -0.818345 -0.8271385 -0.8253136 -0.9042488 -0.8875167 -0.8827775 -0.8858823 -0.8300236 -0.8364944 -0.8367704 -0.8383354 -0.8283229 -0.8348652 -0.8302407 -0.8146306 -0.7462236 -0.8046039 -0.8104411 -0.8022779 -0.8114108 -0.8064378 -0.7442577 -0.7311668 -0.7341059 -0.7359329 -0.7300822 -0.7294815 -0.7278117 -0.7153772 -0.7205678 -0.7784963 -0.7788339 -0.7172875 -0.7169629 -0.7136465 -0.7135383 -0.706802 -0.699175 -0.6991426 -0.6989858 -0.7103679 -0.6351205 -0.6247831 -0.699689 -0.581234 -0.5770786 -0.5693341 -0.5763229 -0.5838501 -0.5711043 -0.5774106 -0.5790447 -0.5785522 -0.5645106 -0.5626152 -0.5622905 -0.5790606 -0.6275994 -0.5566818 -0.548533 -0.6164038 -0.6101179 -0.6077632 -0.5972 -0.6084721 -0.6003599 -0.6003599 -0.5973122 -0.541298 -0.592314 -0.5903875 -0.5944997 -0.5369939 -0.5409178 -0.6041113 -0.54188 -0.5317966 -0.5336267 -0.5911155 -0.5842532 -0.5838951 -0.5772948 -0.5879872 -0.580842 -0.5301086 -0.5308201 -0.5311447 -0.5332509 -0.5176533 -0.5255657 -0.5152037 -0.5102835 -0.509215 -0.5095529 -0.5071935 -0.4982689 -0.4864975 -0.4879002 -0.4888146 -0.4847701 -0.4809322 -0.4750401 -0.4720776 -0.4691351 -0.4648839 -0.4518663 -0.4375119 -0.4256788 -0.4286842 -0.3681467 -0.3636649 -0.360262 -0.3606623 -0.3615767 -0.3513645 -0.3538156 -0.2724245 -0.2814071 -0.2817263 -0.3394156 -0.3317088 -0.3312218 -0.3313301 -0.2677026 -0.258859 -0.3755791 -0.3152883 -0.3154452 -0.3638138 -0.3625845 -0.3628551 -0.3627042 -0.3700734 -0.3597816 -0.3608638 -0.3587745 -0.3465741 -0.3384416 -0.337432 -0.3447431 -0.3282581 -0.3423693 -0.3464289 -0.3899115 -0.3879353 -0.3883573 -0.4076287 -0.407451 -0.407856 -0.4697757 -0.469662 -0.4615007 -0.5236692 -0.4671159 -0.4752526 -0.4833928 -0.5360314 -0.531727 -0.527191 -0.5301798 -0.5275176 -0.6080797 -0.5501295 -0.6098945 -9999 -9999 -9999 -9999 -9999 -9999 -9999 -9999 -9999 -9999 -9999 -9999 -9999 -9999 -9999 -9999 -9999 -9999 -9999 -9999 -9999 -9999 -9999 -9999 -9999 -9999 -9999 -9999 -9999 -9999 -9999 -9999 -9999 -9999 -9999 -9999 -9999 -0.2073226 -9999 -9999 -0.06853605 -0.1568866 -0.1635012 -0.1474284 -0.06993907 -0.1114452 -0.07380147 -0.1484325 -0.09577634 -0.1641767 -0.1283885 -0.1128519 -0.1827584 -0.1437913 -0.2111883 -0.1693282 -0.2382975 -0.2537715 -0.2679734 -0.2656964 -0.2725798 -0.2859153 -0.3064739 -0.316185 -0.3208346 -0.312718 -0.324293 -0.3171364 -0.3256264 -0.3287978 -0.3203217 -0.3239477 -0.325932 -0.2669162 -0.3334409 -0.2765968 -0.2836097 -0.2719171 -0.2791155 -0.2912109 -0.2854354 -0.2733762 -0.2760416 -0.2758164 -0.2653318 -0.283796 -0.2794833 -0.2013666 -0.2120164 -0.1904811 -0.1307056 -0.1352851 -0.1948445 -0.1933098 -0.1133875 -0.1185524 -0.1174907 -0.1155835 -0.1220668 -0.1249902 -0.1113882 -0.1370044 -0.1088903 -0.03966712 -0.03609625 -0.03364668 -0.02304176 -0.0483098 -0.03640614 -0.03574955 -0.05207349 -0.04914463 -0.0559574 -0.0467236 -0.04589273 -0.04511414 -0.05173636 -0.05949128 -0.07391316 -0.06932902 -0.08449519 -0.08520859 -0.07309233 -0.06722474 -0.0659188 -0.08012778 -0.0856528 -0.09176455 -0.08800054 -0.08849317 -0.09283794 -0.107708 -0.1062938 -0.1087787 -0.1153648 -0.1257651 -0.1237263 -0.1289284 -0.1876621 -0.1909416 -0.1997167 -0.2020616 -0.2022322 -0.2081584 -0.1571273 -0.1907473 -0.1935223 -0.1801426 -0.201144 -0.2180303 -0.2101575 -0.2137345 -0.2046266 -0.1927225 -0.1450365 -0.1434897 -0.1351183 -0.1124681 -0.05426862 -0.04932646 -0.05332256 0.006871213 0.008995479 0.02473135 0.03201219 0.04098279 0.02234652 0.09103061 0.1645889 0.1714346 0.1701522 0.2390333 0.2561106 0.2487464 0.2450195 0.2564927 0.2473614 0.312575 0.3414774 0.3358807 0.3940305 0.4150011 0.4189623 0.4785073 0.4934547 0.5048942 0.5089682 0.5128978 0.585059 0.584106 0.6007959 0.5978172 0.5952894 0.6642266 0.6793499 0.6732208 0.6852081 0.7007037 0.7016892 0.6863037 0.7032503 0.7311194 0.7497051 0.7450144 0.751371 0.7571659 0.7594028 0.7640517 0.7790496 0.6997585 0.6653159 0.6777671 0.6726196 0.6829524 0.6728466 0.6741636 0.6720076 0.6856567 0.6653736 0.6655955 0.603565 0.6098945 0.6116002 0.6118206 0.6025985 0.6166335 0.6865906 0.6703857 0.6813059 0.7460622 0.7616944 0.8136091 0.7963317 0.8123163 0.8214197 0.8715063 0.8776191 0.930421 0.945416 0.9393402 0.9905656 0.9789509 1.044578 1.005088 1.057928 1.067372 1.132977 1.13812 1.156237 1.234625 1.240662 1.24697 1.256384 1.240243 1.225451 1.30794 1.33255 1.409001 1.408931 1.415058 1.406412 1.491022 1.461028 1.463975 1.457064 1.454624 1.454183 1.450447 1.49469 1.431144 1.484581 1.479925 1.474096 1.453219 1.459827 1.526841 1.509772 1.491162 1.500471 1.487366 1.478778 1.480669 1.464979 1.449019 1.382584 1.164989 1.162079 1.31006 1.363245 1.440184 1.470509 1.450259 1.269619 1.234224 1.325831 1.3623 1.446691 1.423353 1.410414 -9999 -9999 -9999 -9999 -9999 -9999 -9999 -9999 -9999 -9999 -9999 -9999 -9999 -9999 -9999 -9999 -9999 -9999 -9999 -9999 -9999 -9999 -9999 -9999 -9999 -9999 -9999 -9999 -9999 -9999 -9999 -9999 -9999 -9999 -9999 -9999 -9999 -9999 -9999 -9999 -9999 -9999 -9999 -9999 -9999 -9999 -9999 -9999 -9999 -9999 -9999 -9999 -9999 -9999 -9999 -9999 -9999 -9999 -9999 -9999 -9999 -9999 -9999 -9999 -9999 -9999 -9999 -9999 -9999 -9999 -9999 -9999 -9999 -9999 -9999 -9999 -9999 -9999 -9999 -9999 -9999 -9999 -9999 -9999 -9999 -9999 -9999 -9999 -9999 -9999 -9999 -9999 -9999 -9999 -9999 -9999 -9999 -9999 -9999 -9999 -9999 -9999 -9999 -9999 -9999 
-9999 -9999 -9999 -9999 -9999 -9999 -9999 -9999 -9999 -9999 -9999 -9999 -9999 -9999 -9999 -9999 -9999 -9999 -9999 -9999 -9999 -9999 -9999 -9999 -9999 -9999 -9999 -9999 -9999 -9999 -9999 -9999 -9999 -9999 -9999 -9999 -9999 -9999 -9999 -9999 -9999 -9999 -9999 -9999 -9999 -9999 -9999 -9999 -9999 -9999 -9999 -9999 -9999 -9999 -9999 -9999 -9999 -9999 -9999 -9999 -9999 -9999 -9999 -9999 -9999 -9999 -9999 -9999 -9999 -9999 -9999 -9999 -9999 -9999 -9999 -9999 -9999 -9999 -9999 -9999 -9999 -9999 -9999 -9999 -9999 -9999 -9999 -9999 -9999 -9999 -9999 -9999 -9999 -9999 -9999 -9999 -9999 -9999 -9999 -9999 -9999 -9999 -9999 -9999 -0.7897617 -0.7940921 -0.8056834 -0.8124848 -0.8041842 -0.8778533 -0.8113859 -0.8258936 -0.8373243 -0.8374325 -0.8280874 -0.8906741 -0.8928752 -0.8900743 -0.8362588 -0.8293743 -0.8382272 -0.8269886 -0.8384978 -0.838671 -0.8298698 -0.8207237 -0.7585509 -0.8192418 -0.8254621 -0.8250292 -0.8130211 -0.821639 -0.8172674 -0.7462497 -0.7467825 -0.7295619 -0.7352232 -0.7471588 -0.7407331 -0.7271007 -0.7828522 -0.728222 -0.783865 -0.7300905 -0.7275662 -0.7208021 -0.7175094 -0.7174291 -0.7167929 -0.7174346 -0.7189493 -0.7044525 -0.7126313 -0.7118082 -0.7088687 -0.6601034 -0.5871894 -0.5843796 -0.5839302 -0.5748549 -0.5875993 -0.579936 -0.5784066 -0.5819023 -0.5818914 -0.5805393 -0.579418 -0.578655 -0.5608485 -0.5734672 -0.5643064 -0.5601527 -0.5581145 -0.5615029 -0.5517825 -0.6064329 -0.6013148 -0.5347646 -0.5300974 -0.5305845 -0.5371075 -0.5344827 -0.5331668 -0.5321016 -0.5550857 -0.5532009 -0.551895 -0.5549019 -0.5555901 -0.5437424 -0.5487314 -0.5364796 -0.5392653 -0.5340745 -0.5329046 -0.543367 -0.5329022 -0.5331499 -0.5302277 -0.5305469 -0.5199056 -0.517232 -0.5158395 -0.524387 -0.5172171 -0.5056075 -0.5130544 -0.5057968 -0.4409959 -0.4384335 -0.4409726 -0.4878822 -0.4883325 -0.4779618 -0.4747318 -0.4765419 -0.4484255 -0.3924584 -0.3765692 -0.3828571 -0.3671502 -0.3689858 -0.3735051 -0.3616741 -0.3626649 -0.3626649 -0.3626053 -0.3700715 -0.3656384 -0.3537577 -0.3511816 -0.2820137 -0.3482877 -0.3418752 -0.3391589 -0.2710107 -0.2659282 -0.3238935 -0.3770181 -0.3173586 -0.3747714 -0.3847659 -0.3747011 -0.3752423 -0.3765585 -0.3066679 -0.3649579 -0.3593305 -0.3599798 -0.3490171 -0.3491419 -0.3402654 -0.3526358 -0.3431198 -0.3517733 -0.3459354 -0.4016426 -0.4022865 -0.4112061 -0.4135599 -0.4092576 -0.4133714 -0.403679 -0.3965349 -0.4599282 -0.4693122 -0.4823903 -0.4832968 -0.5969175 -0.6002707 -0.5456991 -0.5389243 -0.5511103 -0.5428777 -0.6143894 -0.6071843 -0.6110994 -9999 -9999 -9999 -9999 -9999 -9999 -9999 -9999 -9999 -9999 -9999 -9999 -9999 -9999 -9999 -9999 -9999 -9999 -9999 -9999 -9999 -9999 -9999 -9999 -9999 -9999 -9999 -9999 -9999 -9999 -9999 -9999 -9999 -9999 -9999 -9999 -9999 -9999 -9999 -9999 -0.07631661 -0.1401599 -0.1374519 -0.0695489 -0.06811386 -0.1366338 -0.09217239 -0.09975734 -0.1074885 -0.1236748 -0.1216485 -0.132492 -0.1506632 -0.2266355 -0.1768343 -0.2384225 -0.2574827 -0.2703869 -0.275982 -0.2856447 -0.3013693 -0.3731472 -0.3149595 -0.3937597 -0.3274387 -0.3174474 -0.3326103 -0.3357599 -0.272036 -0.3251841 -0.3393589 -0.3365215 -0.3392766 -0.346012 -0.2793711 -0.3383645 -0.3528785 -0.2770275 -0.2964136 -0.282164 -0.2815431 -0.2793395 -0.2027873 -0.2026758 -0.2650221 -0.2156399 -0.2170756 -0.2687275 -0.2142778 -0.2206364 -0.1317184 -0.1227829 -0.1212276 -0.1255614 -0.1399462 -0.1360729 -0.06968848 -0.1315075 -0.1267274 -0.133151 -0.1129001 -0.05839314 -0.03564891 -0.03534758 -0.05688518 -0.04700752 -0.0572987 -0.04551249 -0.04291371 -0.05255525 -0.05901323 -0.05717492 -0.06831447 0.01308527 -0.06065059 -0.01056037 -0.07245719 -0.08168706 -0.08179194 -0.07976638 -0.08241216 -0.07324972 -0.02874974 -0.09980655 -0.115327 -0.1001857 -0.1012475 -0.07652205 -0.09399577 -0.1050967 -0.09549496 -0.1002709 -0.1010493 -0.1228942 -0.1810408 -0.184606 -0.1872849 -0.2014498 -0.1490112 -0.1494441 -0.1798417 -0.2748755 -0.1998921 -0.1751465 -0.2070915 -0.2051971 -0.2232936 -0.2207792 -0.2793072 -0.2247804 -0.2154316 -0.2239474 -0.2090918 -0.1609715 -0.1476189 -0.13037 -0.1204001 -0.1220462 -0.1188745 -0.1306065 0.003655846 0.007654878 0.0111823 0.01465958 0.08707434 0.08688488 0.08463266 0.1621131 0.09782245 0.1513785 0.2241758 0.1757839 0.2319316 0.2474921 0.3111707 0.2504781 0.324587 0.3244171 0.3327685 0.3786336 0.4026246 0.4632595 0.4797322 0.4901066 0.4904764 0.4990471 0.5649928 0.5811462 0.5803682 0.5934888 0.5918276 0.6527891 0.6395742 0.6631983 0.6743714 0.6704333 0.682451 0.6832318 0.683054 0.763383 0.815663 0.81378 0.7542836 0.7734543 0.7512122 0.7832507 0.7753313 0.7821485 0.7607164 0.6792246 0.6744274 0.6741771 0.6712995 0.67782 0.6779819 0.689345 0.6740075 0.6088167 0.6001176 0.6112126 0.6096583 0.6117321 0.6122399 0.6029565 0.6707217 0.6652432 0.6670738 0.6617829 0.7327114 0.7365316 0.7426286 0.811375 0.8063912 0.8897501 0.8748621 0.8845296 0.8796574 0.9383512 0.9990395 1.013777 1.01332 1.082661 1.157902 1.168 1.154682 1.15082 1.149115 1.126521 1.130329 1.153621 1.225735 1.256418 1.223865 1.235527 1.305194 1.314598 1.394346 1.405436 1.392477 1.395445 1.385869 1.457912 1.461516 1.447773 1.463212 1.449051 1.449257 1.426702 1.472855 1.473483 1.465139 1.459073 1.457852 1.459842 1.446735 1.505639 1.489892 1.475192 1.475925 1.480905 1.467585 1.439101 1.416001 1.26248 1.171329 1.205594 1.396422 1.458983 1.481134 1.47681 1.452784 1.336115 1.319064 1.344692 1.438009 1.441159 1.420353 1.399487 -9999 -9999 -9999 -9999 -9999 -9999 -9999 -9999 -9999 -9999 -9999 -9999 -9999 -9999 -9999 -9999 -9999 -9999 -9999 -9999 -9999 -9999 -9999 -9999 -9999 -9999 -9999 -9999 -9999 -9999 -9999 -9999 -9999 -9999 -9999 -9999 -9999 -9999 -9999 -9999 -9999 -9999 -9999 -9999 -9999 -9999 -9999 -9999 -9999 -9999 -9999 -9999 -9999 -9999 -9999 -9999 -9999 -9999 -9999 -9999 -9999 -9999 -9999 -9999 -9999 -9999 -9999 -9999 -9999 -9999 -9999 -9999 -9999 -9999 -9999 -9999 -9999 -9999 -9999 -9999 -9999 -9999 -9999 -9999 -9999 -9999 -9999 -9999 -9999 -9999 -9999 -9999 -9999 -9999 -9999 -9999 -9999 -9999 -9999 -9999 -9999 -9999 -9999 -9999 -9999 
-9999 -9999 -9999 -9999 -9999 -9999 -9999 -9999 -9999 -9999 -9999 -9999 -9999 -9999 -9999 -9999 -9999 -9999 -9999 -9999 -9999 -9999 -9999 -9999 -9999 -9999 -9999 -9999 -9999 -9999 -9999 -9999 -9999 -9999 -9999 -9999 -9999 -9999 -9999 -9999 -9999 -9999 -9999 -9999 -9999 -9999 -9999 -9999 -9999 -9999 -9999 -9999 -9999 -9999 -9999 -9999 -9999 -9999 -9999 -9999 -9999 -9999 -9999 -9999 -9999 -9999 -9999 -9999 -9999 -9999 -9999 -9999 -9999 -9999 -9999 -9999 -9999 -9999 -9999 -9999 -9999 -9999 -9999 -9999 -9999 -9999 -9999 -9999 -9999 -9999 -9999 -9999 -9999 -9999 -9999 -9999 -9999 -9999 -9999 -9999 -9999 -9999 -9999 -9999 -0.7852811 -0.7992286 -0.7984822 -0.8748178 -0.8700669 -0.8700399 -0.8248343 -0.8169177 -0.8376489 -0.8427855 -0.8388684 -0.8930917 -0.8359007 -0.8362046 -0.8427771 -0.8464367 -0.8412936 -0.8363676 -0.8454933 -0.84336 -0.8257778 -0.8367515 -0.7585794 -0.8280128 -0.8225974 -0.8224405 -0.8226916 -0.8227378 -0.758005 -0.7560018 -0.7557743 -0.7315774 -0.7418388 -0.7529669 -0.7381452 -0.7430753 -0.7955801 -0.7916822 -0.793836 -0.7325877 -0.7333896 -0.7268642 -0.7273047 -0.7312934 -0.735675 -0.7283701 -0.7228548 -0.724875 -0.7120299 -0.7275664 -0.7161981 -0.6301013 -0.5871353 -0.5977084 -0.596089 -0.5982117 -0.5989785 -0.5910958 -0.5807586 -0.5654731 -0.5724283 -0.5729662 -0.5846398 -0.5946527 -0.5678365 -0.5602166 -0.5727293 -0.5645089 -0.5610664 -0.5611747 -0.5617979 -0.5636876 -0.5420226 -0.5421849 -0.5424407 -0.5540582 -0.5580812 -0.5567226 -0.5566331 -0.5406876 -0.5638905 -0.5569699 -0.5591862 -0.5594026 -0.5601395 -0.5570889 -0.5514519 -0.5523581 -0.5504739 -0.5519848 -0.5426414 -0.5444583 -0.5442438 -0.5451261 -0.5930017 -0.5410497 -0.5880244 -0.5211886 -0.5326403 -0.5290119 -0.5145223 -0.5129403 -0.5041125 -0.5030749 -0.5043021 -0.509998 -0.4410011 -0.4410029 -0.4301035 -0.4845684 -0.4060495 -0.4068777 -0.4545382 -0.3206007 -0.389848 -0.3203321 -0.3784508 -0.3780124 -0.3780238 -0.3782348 -0.3653255 -0.3529768 -0.3628272 -0.3702393 -0.370564 -0.3690803 -0.3555449 -0.3568922 -0.3568922 -0.3546587 -0.3497004 -0.3526724 -0.3447486 -0.3371139 -0.3348182 -0.3199137 -0.3288948 -0.3835954 -0.3796901 -0.3785103 -0.372997 -0.3732189 -0.3667876 -0.3692673 -0.3622486 -0.3587232 -0.3618103 -0.3532044 -0.3570206 -0.3571586 -0.3587932 -0.3509723 -0.357007 -0.3549838 -0.4083582 -0.4080444 -0.4820869 -0.4228017 -0.4161045 -0.4103291 -0.4720056 -0.4742378 -0.4789631 -0.4864109 -0.487672 -0.5993094 -0.6111172 -0.5523165 -0.546238 -0.5520632 -0.6107498 -0.6171989 -0.6080579 -0.6187642 -9999 -9999 -9999 -9999 -9999 -9999 -9999 -9999 -9999 -9999 -9999 -9999 -9999 -9999 -9999 -9999 -9999 -9999 -9999 -9999 -9999 -9999 -9999 -9999 -9999 -9999 -9999 -9999 -9999 -9999 -9999 -9999 -9999 -9999 -9999 -9999 -9999 -9999 -0.08535744 -0.08021839 -0.1555416 -0.1566111 -0.06665985 -0.06164593 -0.1298726 -0.08900245 -0.1006488 -0.1781481 -0.1301607 -0.1970555 -0.1411503 -0.1522084 -0.238062 -0.2477705 -0.2500319 -0.2625152 -0.2814767 -0.2786936 -0.2248524 -0.2961576 -0.3223018 -0.3226187 -0.3950292 -0.2619711 -0.3251012 -0.3294205 -0.3378795 -0.3438235 -0.2712678 -0.2731515 -0.2823377 -0.3457371 -0.3543445 -0.3522992 -0.3463492 -0.2993997 -0.2992915 -0.362908 -0.2837524 -0.285306 -0.284387 -0.2190659 -0.1920707 -0.2150386 -0.2165307 -0.2160043 -0.2238602 -0.2208957 -0.2304837 -0.1422815 -0.1481562 -0.1475068 -0.1557032 -0.154402 -0.1355121 -0.139075 -0.1418315 -0.1392876 -0.14609 -0.06691862 -0.0711643 -0.04472339 -0.05715817 -0.06704663 -0.063743 -0.06623181 -0.06485017 -0.137216 -0.05775154 -0.06709164 -0.06753144 -0.07300713 -0.06492687 0.001978662 -0.02574135 -0.01938143 -0.08539658 -0.0873014 -0.09625933 -0.09529512 -0.09735478 -0.09964683 -0.09965372 -0.1026658 -0.09750925 -0.1006588 -0.0944866 -0.08414337 -0.1063985 -0.1056837 -0.09993044 -0.1027981 -0.1242066 -0.1348052 -0.1349561 -0.1522967 -0.1479237 -0.1601864 -0.1899591 -0.2752214 -0.239444 -0.1925314 -0.2171568 -0.2383953 -0.2328512 -0.2305313 -0.2327811 -0.2335065 -0.2460715 -0.2141065 -0.231292 -0.2169926 -0.1605633 -0.1675278 -0.1364473 -0.1394754 -0.1462293 -0.130823 -0.1386217 -0.05398012 -0.05947662 -0.0560388 0.004173377 0.03891863 0.08271082 0.08585152 0.09370879 0.0899854 0.1572061 0.1702842 0.1649363 0.2304043 0.2220564 0.2947269 0.3117456 0.3165329 0.3182493 0.3067816 0.3829768 0.391022 0.4019072 0.4615219 0.4763353 0.4723468 0.4825216 0.5502256 0.5643939 0.5768491 0.5687695 0.5810004 0.6414679 0.6545457 0.6456874 0.6565964 0.6774865 0.6872144 0.6954489 0.6908852 0.7638104 0.8068618 0.7678686 0.749418 0.7654057 0.7654008 0.7741259 0.8328494 0.838385 0.760489 0.7354501 0.6730156 0.6724875 0.6759366 0.6789873 0.7030844 0.6892589 0.6703022 0.6627095 0.6080416 0.6033646 0.6115288 0.6107175 0.5968813 0.601844 0.6511819 0.6506408 0.6655317 0.6715196 0.6628744 0.73412 0.728398 0.7442873 0.8095643 0.8775221 0.8648704 0.8734705 0.9398659 0.9488814 0.9990464 1.008286 1.018407 1.088134 1.099245 1.158528 1.167817 1.179056 1.159506 1.166103 1.146392 1.132006 1.185385 1.204506 1.203282 1.320316 1.307088 1.316931 1.323245 1.318391 1.397488 1.382301 1.378576 1.438804 1.451124 1.455934 1.45335 1.449336 1.444738 1.420726 1.392971 1.46292 1.463883 1.462934 1.462484 1.458084 1.522822 1.433086 1.488755 1.470463 1.482775 1.493675 1.465381 1.4129 1.246358 1.165566 1.22171 1.320281 1.433347 1.498109 1.421917 1.472024 1.387199 1.354803 1.418656 1.423901 1.416006 1.414213 1.406301 1.37947 -9999 -9999 -9999 -9999 -9999 -9999 -9999 -9999 -9999 -9999 -9999 -9999 -9999 -9999 -9999 -9999 -9999 -9999 -9999 -9999 -9999 -9999 -9999 -9999 -9999 -9999 -9999 -9999 -9999 -9999 -9999 -9999 -9999 -9999 -9999 -9999 -9999 -9999 -9999 -9999 -9999 -9999 -9999 -9999 -9999 -9999 -9999 -9999 -9999 -9999 -9999 -9999 -9999 -9999 -9999 -9999 -9999 -9999 -9999 -9999 -9999 -9999 -9999 -9999 -9999 -9999 -9999 -9999 -9999 -9999 -9999 -9999 -9999 -9999 -9999 -9999 -9999 -9999 -9999 -9999 -9999 -9999 -9999 -9999 -9999 -9999 -9999 -9999 -9999 -9999 -9999 -9999 -9999 -9999 -9999 -9999 -9999 -9999 -9999 -9999 -9999 -9999 -9999 -9999 -9999 
-9999 -9999 -9999 -9999 -9999 -9999 -9999 -9999 -9999 -9999 -9999 -9999 -9999 -9999 -9999 -9999 -9999 -9999 -9999 -9999 -9999 -9999 -9999 -9999 -9999 -9999 -9999 -9999 -9999 -9999 -9999 -9999 -9999 -9999 -9999 -9999 -9999 -9999 -9999 -9999 -9999 -9999 -9999 -9999 -9999 -9999 -9999 -9999 -9999 -9999 -9999 -9999 -9999 -9999 -9999 -9999 -9999 -9999 -9999 -9999 -9999 -9999 -9999 -9999 -9999 -9999 -9999 -9999 -9999 -9999 -9999 -9999 -9999 -9999 -9999 -9999 -9999 -9999 -9999 -9999 -9999 -9999 -9999 -9999 -9999 -9999 -9999 -9999 -9999 -9999 -9999 -9999 -9999 -9999 -9999 -9999 -9999 -9999 -9999 -9999 -9999 -9999 -9999 -9999 -0.7874265 -0.8074751 -0.7977607 -0.8718626 -0.877192 -0.8136334 -0.8190515 -0.8200567 -0.8272725 -0.8349831 -0.8296841 -0.9022258 -0.8438339 -0.8383551 -0.8408208 -0.852758 -0.8460141 -0.8480862 -0.8461666 -0.8491626 -0.7838141 -0.7772737 -0.7773654 -0.8390747 -0.8319332 -0.8370823 -0.8278789 -0.8148317 -0.766577 -0.7658736 -0.7673216 -0.7510841 -0.7409191 -0.7405921 -0.7415995 -0.8003213 -0.8001589 -0.8009905 -0.8052569 -0.7920752 -0.7348843 -0.7331566 -0.7451097 -0.7328796 -0.7300087 -0.7297922 -0.7294731 -0.7850014 -0.7339182 -0.734086 -0.7299888 -0.7167781 -0.6966317 -0.679743 -0.6573036 -0.5983357 -0.6011616 -0.5942442 -0.5760819 -0.5322867 -0.5850285 -0.5820273 -0.5809876 -0.5757884 -0.5802612 -0.5686802 -0.574111 -0.5669141 -0.5665873 -0.5680386 -0.5679305 -0.5680332 -0.5632268 -0.5728925 -0.5577351 -0.5713022 -0.5733001 -0.5733542 -0.5598953 -0.5708273 -0.5651494 -0.6202668 -0.5537323 -0.5704323 -0.6165883 -0.5726969 -0.631567 -0.5631505 -0.5633646 -0.5541181 -0.5587205 -0.5582607 -0.5586936 -0.5478024 -0.547586 -0.5476047 -0.5428897 -0.5926074 -0.5927697 -0.591253 -0.5305995 -0.5276063 -0.5168823 -0.5161996 -0.5139162 -0.5161847 -0.4979818 -0.4268596 -0.4273466 -0.4271133 -0.4232661 -0.4183366 -0.4193495 -0.4111879 -0.3951851 -0.3894111 -0.3999512 -0.3244233 -0.3243265 -0.3226859 -0.3153253 -0.3160106 -0.3109167 -0.3725162 -0.3702231 -0.3722914 -0.3658386 -0.3518531 -0.3501239 -0.3534609 -0.3554966 -0.3553774 -0.3469993 -0.3330959 -0.3282247 -0.322348 -0.3358303 -0.3315489 -0.3220449 -0.3859955 -0.3844247 -0.3000233 -0.3037745 -0.3678162 -0.2975117 -0.2876985 -0.3589938 -0.3626427 -0.3645324 -0.3650735 -0.3590206 -0.3550932 -0.3477494 -0.3541436 -0.3579862 -0.4117516 -0.4146502 -0.4288023 -0.4310862 -0.420202 -0.4815358 -0.4861022 -0.4817329 -0.4969136 -0.4860645 -0.4856857 -0.6051752 -0.6115715 -0.6174052 -0.5525502 -0.5428734 -0.6150706 -0.6302572 -0.6294662 -9999 -9999 -9999 -9999 -9999 -9999 -9999 -9999 -9999 -9999 -9999 -9999 -9999 -9999 -9999 -9999 -9999 -9999 -9999 -9999 -9999 -9999 -9999 -9999 -9999 -9999 -9999 -9999 -9999 -9999 -9999 -9999 -9999 -9999 -9999 -9999 -9999 -9999 -9999 -0.07469527 -0.1596969 -0.1385529 -0.06636666 -0.05608192 -0.1259344 -0.08714727 -0.09494319 -0.1151194 -0.1232009 -0.2005826 -0.1491095 -0.2201992 -0.2287423 -0.1793029 -0.2494389 -0.2738399 -0.2882517 -0.08119765 -0.004196293 -0.0461056 -0.1443586 -0.3235461 -0.3266357 -0.3270976 -0.3251123 -0.3340025 -0.345233 -0.3481621 -0.2804737 -0.2782925 -0.2891182 -0.3450853 -0.2849672 -0.3452714 -0.3610696 -0.3078319 -0.3045343 -0.305866 -0.2918644 -0.2893531 -0.2935876 -0.223941 -0.2132248 -0.2148735 -0.2193291 -0.2320208 -0.2187615 -0.2306784 -0.2224246 -0.2234202 -0.2109282 -0.2193018 -0.2131195 -0.1607094 -0.1611115 -0.1627542 -0.2150736 -0.1420502 -0.1539488 -0.1505827 -0.126406 -0.07398446 -0.08208825 -0.08771349 -0.06376877 -0.06927817 -0.0776268 -0.09781101 -0.07749641 -0.07653601 0.003518356 -0.06153181 0.001063978 -0.07167972 -0.01349802 -0.01448881 -0.01300509 -0.08445728 -0.08505463 -0.09698953 -0.09354764 -0.0947414 -0.1063317 -0.03890284 -0.1025372 -0.1099454 -0.1003276 -0.1102397 -0.1183289 -0.09556819 -0.1080913 -0.1144933 -0.12096 -0.1401037 -0.1465969 -0.1484866 -0.1501128 -0.2281024 -0.2504306 -0.1833409 -0.1611849 -0.2591391 -0.2250376 -0.2989762 -0.2295332 -0.3104182 -0.2451481 -0.3001029 -0.2505189 -0.2369747 -0.2481 -0.2319891 -0.176358 -0.1767532 -0.1767319 -0.1550729 -0.1430638 -0.1463326 -0.09714953 -0.08025829 -0.07561304 -0.07360529 0.004711251 0.01810651 0.08108148 0.07707384 0.06994825 0.1309438 0.1412315 0.1463126 0.1578548 0.2164841 0.2185669 0.2179947 0.2960207 0.3065102 0.3064208 0.3754366 0.3815295 0.3842858 0.3794971 0.4630159 0.4592329 0.4649442 0.4707523 0.5439642 0.5529398 0.5656214 0.5639127 0.5593709 0.6342856 0.6360152 0.6480863 0.6618009 0.6752439 0.6771554 0.7615589 0.7375158 0.7436107 0.8399564 0.8073845 0.8292856 0.8246689 0.8508368 0.826495 0.8350014 0.7762775 0.7370239 0.6572012 0.7311193 0.6562933 0.6675141 0.6689491 0.690053 0.7017912 0.6973513 0.6848984 0.6583642 0.6046404 0.6661572 0.6055229 0.6672736 0.6073607 0.6514524 0.6436507 0.6587415 0.6494249 0.6497082 0.7202874 0.7298976 0.8006802 0.7888443 0.8026509 0.8745365 0.8618152 0.9316306 0.9432208 1.006827 1.014175 1.013665 1.068761 1.083299 1.093334 1.154672 1.183457 1.179644 1.238583 1.209333 1.205211 1.200011 1.196506 1.064015 1.279096 1.30587 1.310616 1.311137 1.372761 1.394124 1.356909 1.380198 1.440128 1.432235 1.430634 1.433439 1.419719 1.43169 1.401092 1.442735 1.464463 1.46195 1.458559 1.461406 1.526996 1.512696 1.430074 1.404224 1.464043 1.479353 1.455073 1.417268 1.391377 1.226964 1.219861 1.33498 1.404959 1.493441 1.536649 1.505867 1.47197 1.450731 1.364307 1.428294 1.425966 1.397962 1.390248 1.312553 1.275535 1.342844 -9999 -9999 -9999 -9999 -9999 -9999 -9999 -9999 -9999 -9999 -9999 -9999 -9999 -9999 -9999 -9999 -9999 -9999 -9999 -9999 -9999 -9999 -9999 -9999 -9999 -9999 -9999 -9999 -9999 -9999 -9999 -9999 -9999 -9999 -9999 -9999 -9999 -9999 -9999 -9999 -9999 -9999 -9999 -9999 -9999 -9999 -9999 -9999 -9999 -9999 -9999 -9999 -9999 -9999 -9999 -9999 -9999 -9999 -9999 -9999 -9999 -9999 -9999 -9999 -9999 -9999 -9999 -9999 -9999 -9999 -9999 -9999 -9999 -9999 -9999 -9999 -9999 -9999 -9999 -9999 -9999 -9999 -9999 -9999 -9999 -9999 -9999 -9999 -9999 -9999 -9999 -9999 -9999 -9999 -9999 -9999 -9999 -9999 -9999 -9999 -9999 -9999 -9999 -9999 
-9999 -9999 -9999 -9999 -9999 -9999 -9999 -9999 -9999 -9999 -9999 -9999 -9999 -9999 -9999 -9999 -9999 -9999 -9999 -9999 -9999 -9999 -9999 -9999 -9999 -9999 -9999 -9999 -9999 -9999 -9999 -9999 -9999 -9999 -9999 -9999 -9999 -9999 -9999 -9999 -9999 -9999 -9999 -9999 -9999 -9999 -9999 -9999 -9999 -9999 -9999 -9999 -9999 -9999 -9999 -9999 -9999 -9999 -9999 -9999 -9999 -9999 -9999 -9999 -9999 -9999 -9999 -9999 -9999 -9999 -9999 -9999 -9999 -9999 -9999 -9999 -9999 -9999 -9999 -9999 -9999 -9999 -9999 -9999 -9999 -9999 -9999 -9999 -9999 -9999 -9999 -9999 -9999 -9999 -9999 -9999 -9999 -9999 -9999 -9999 -9999 -9999 -9999 -0.7930704 -0.7913296 -0.8010685 -0.8074344 -0.8777027 -0.8164809 -0.8153555 -0.8214666 -0.82656 -0.8355783 -0.8951209 -0.9090843 -0.9054968 -0.8483214 -0.8525769 -0.9187165 -0.9171029 -0.833859 -0.8457983 -0.7763724 -0.7783559 -0.7759575 -0.7777662 -0.7787402 -0.8334643 -0.8436087 -0.8434518 -0.8445729 -0.8306265 -0.7709504 -0.7777883 -0.7792995 -0.7684202 -0.7538827 -0.7399755 -0.8044167 -0.8142557 -0.8148357 -0.8002678 -0.8013939 -0.6870607 -0.7490754 -0.7516816 -0.7511175 -0.7482466 -0.7435278 -0.7987859 -0.7417628 -0.6801026 -0.6787263 -0.7393363 -0.7393364 -0.7331084 -0.7276371 -0.5976541 -0.5909002 -0.6047843 -0.6090652 -0.6020976 -0.5958287 -0.5921996 -0.5820443 -0.595767 -0.5943506 -0.5869179 -0.5885205 -0.5886288 -0.5748859 -0.5832299 -0.5836952 -0.5800099 -0.573822 -0.5782802 -0.5815187 -0.5769287 -0.5835094 -0.573588 -0.5738586 -0.5706941 -0.5777481 -0.5814385 -0.6347708 -0.6385105 -0.5838645 -0.5604288 -0.5712528 -0.634066 -0.6430192 -0.643379 -0.5865893 -0.5751712 -0.5658674 -0.559396 -0.5594501 -0.5598289 -0.5507371 -0.547918 -0.5477557 -0.5424026 -0.4710424 -0.5271561 -0.4717357 -0.5248829 -0.5281446 -0.524873 -0.5124965 -0.5020317 -0.4993627 -0.4342046 -0.428744 -0.4241651 -0.420383 -0.4163225 -0.4188832 -0.4106675 -0.4115126 -0.4049211 -0.405305 -0.4054618 -0.3938216 -0.3894288 -0.3722964 -0.3718522 -0.314786 -0.3074324 -0.3000761 -0.3017385 -0.3553958 -0.3484935 -0.2876723 -0.2753462 -0.2802951 -0.2805771 -0.2752345 -0.330211 -0.3280254 -0.2637078 -0.2688829 -0.2632836 -0.2640333 -0.3139166 -0.3118897 -0.3178713 -0.3097312 -0.3078415 -0.3054515 -0.3024735 -0.3048778 -0.363997 -0.3722215 -0.3611722 -0.3640168 -0.3543832 -0.3608994 -0.3529978 -0.3529924 -0.4159663 -0.4199862 -0.4392583 -0.4415751 -0.4903077 -0.4903618 -0.4861169 -0.4868511 -0.4942722 -0.5688912 -0.5675967 -0.5576069 -0.5599998 -0.5610613 -0.6166466 -0.620634 -0.6249412 -0.623378 -0.6391599 -9999 -9999 -9999 -9999 -9999 -9999 -9999 -9999 -9999 -9999 -9999 -9999 -9999 -9999 -9999 -9999 -9999 -9999 -9999 -9999 -9999 -9999 -9999 -9999 -9999 -9999 -9999 -9999 -9999 -9999 -9999 -9999 -9999 -9999 -9999 -9999 -9999 -9999 -9999 -9999 -9999 -0.095038 -0.07446966 -0.06252094 -0.0721082 -0.0900804 -0.09358303 -0.1160885 -0.1331973 -0.1431828 -0.1478748 -0.1613946 -0.2413613 -0.2563201 -0.2630349 -0.2187153 -0.2392033 0.05849905 0.05272793 0.03091679 0.01012426 -0.2681234 -0.3138669 -0.3363433 -0.3449156 -0.4051453 -0.345974 -0.3545861 -0.2703475 -0.2909881 -0.2972896 -0.3547903 -0.2980648 -0.3586835 -0.3007379 -0.3098195 -0.3714436 -0.301999 -0.2381154 -0.2995712 -0.2899396 -0.2184944 -0.2206712 -0.2273756 -0.2266846 -0.2330921 -0.234563 -0.2333118 -0.2306907 -0.2270876 -0.1570546 -0.2268774 -0.2202139 -0.2284996 -0.1594228 -0.1495015 -0.1471547 -0.1602649 -0.1426395 -0.1411994 -0.1350251 -0.1523269 -0.1682762 -0.09371683 -0.08440807 -0.08729611 -0.08540488 -0.002638768 -0.08473199 -0.08618881 -0.08402775 -0.001288248 -0.07090344 -0.01228018 -0.01438605 -0.01668067 -0.08192766 -0.08213496 -0.09981003 -0.0955491 -0.1004374 -0.09553726 -0.1104509 -0.1015235 -0.1143631 -0.1229926 -0.114313 -0.1340707 -0.1299351 -0.1233417 -0.1088333 -0.1146372 -0.1259213 -0.1403805 -0.1506759 -0.1526018 -0.1668295 -0.1645632 -0.1693156 -0.172691 -0.2649335 -0.2208039 -0.2258441 -0.3047755 -0.3154909 -0.3269298 -0.3177932 -0.3205933 -0.2587067 -0.2570384 -0.2388129 -0.2618852 -0.2425213 -0.1819617 -0.1785911 -0.1779243 -0.1648249 -0.16418 -0.1020493 -0.08325262 -0.08689088 -0.0823456 -0.00986285 -0.01847154 0.0654106 0.05535555 0.06130692 0.1186132 0.13067 0.1349262 0.1392386 0.2055911 0.2062971 0.2166885 0.2841631 0.2892588 0.2910793 0.3656698 0.362195 0.3657554 0.4451472 0.4579408 0.4578424 0.4587414 0.4586818 0.5415357 0.5472234 0.5602683 0.5616614 0.5572366 0.6160412 0.6454945 0.6458639 0.6463075 0.6592882 0.719205 0.732977 0.7349265 0.7404571 0.8392857 0.7947814 0.8459331 0.8225144 0.8446212 0.8359107 0.8444499 0.7773592 0.7288037 0.7368393 0.7071974 0.6561849 0.716515 0.6751035 0.6693622 0.6791238 0.6824169 0.6802443 0.6751453 0.5978435 0.5907788 0.579603 0.6007882 0.603642 0.655896 0.67344 0.6689465 0.6513927 0.6487342 0.6968483 0.7162575 0.7863765 0.7887241 0.7917991 0.7901263 0.8560888 0.9314204 0.9182328 0.9392917 1.010296 1.075906 1.097677 1.096498 1.083682 1.144115 1.158963 1.170523 1.176539 1.234226 1.20623 1.211696 1.202664 1.196908 1.157751 1.265225 1.286372 1.284169 1.349556 1.367281 1.348678 1.353949 1.368932 1.363068 1.422728 1.406965 1.377177 1.395182 1.41403 1.386723 1.457622 1.459642 1.461617 1.460084 1.459718 1.434488 1.482895 1.48884 1.454695 1.441354 1.41026 1.36881 1.247499 1.198261 1.336377 1.396743 1.430001 1.511406 1.493959 1.484346 1.47581 1.461525 1.442645 1.427254 1.428303 1.408389 1.38323 1.287036 1.251031 1.258357 -9999 -9999 -9999 -9999 -9999 -9999 -9999 -9999 -9999 -9999 -9999 -9999 -9999 -9999 -9999 -9999 -9999 -9999 -9999 -9999 -9999 -9999 -9999 -9999 -9999 -9999 -9999 -9999 -9999 -9999 -9999 -9999 -9999 -9999 -9999 -9999 -9999 -9999 -9999 -9999 -9999 -9999 -9999 -9999 -9999 -9999 -9999 -9999 -9999 -9999 -9999 -9999 -9999 -9999 -9999 -9999 -9999 -9999 -9999 -9999 -9999 -9999 -9999 -9999 -9999 -9999 -9999 -9999 -9999 -9999 -9999 -9999 -9999 -9999 -9999 -9999 -9999 -9999 -9999 -9999 -9999 -9999 -9999 -9999 -9999 -9999 -9999 -9999 -9999 -9999 -9999 -9999 -9999 -9999 -9999 -9999 -9999 -9999 -9999 -9999 -9999 -9999 -9999 -9999 
-9999 -9999 -9999 -9999 -9999 -9999 -9999 -9999 -9999 -9999 -9999 -9999 -9999 -9999 -9999 -9999 -9999 -9999 -9999 -9999 -9999 -9999 -9999 -9999 -9999 -9999 -9999 -9999 -9999 -9999 -9999 -9999 -9999 -9999 -9999 -9999 -9999 -9999 -9999 -9999 -9999 -9999 -9999 -9999 -9999 -9999 -9999 -9999 -9999 -9999 -9999 -9999 -9999 -9999 -9999 -9999 -9999 -9999 -9999 -9999 -9999 -9999 -9999 -9999 -9999 -9999 -9999 -9999 -9999 -9999 -9999 -9999 -9999 -9999 -9999 -9999 -9999 -9999 -9999 -9999 -9999 -9999 -9999 -9999 -9999 -9999 -9999 -9999 -9999 -9999 -9999 -9999 -9999 -9999 -9999 -9999 -9999 -9999 -9999 -9999 -9999 -9999 -9999 -0.7927365 -0.7903601 -0.8082892 -0.8108596 -0.8085803 -0.8193668 -0.8285465 -0.8282002 -0.8957959 -0.8986641 -0.8414786 -0.8478576 -0.9086074 -0.8513033 -0.8444318 -0.9195282 -0.7804281 -0.7801753 -0.8497099 -0.8564982 -0.8487673 -0.8473138 -0.8441494 -0.7917874 -0.8415711 -0.8430626 -0.8487562 -0.846785 -0.8441302 -0.8356827 -0.7875994 -0.7860407 -0.7842563 -0.7606983 -0.7683574 -0.8175179 -0.8179301 -0.8098029 -0.8099111 -0.7443756 -0.7605236 -0.7512804 -0.7550941 -0.7647275 -0.7485521 -0.7437659 -0.6728342 -0.6726719 -0.6676284 -0.6810789 -0.7394927 -0.7373865 -0.7352623 -0.6923642 -0.6010189 -0.6036589 -0.6055162 -0.605408 -0.6017783 -0.5946484 -0.5952422 -0.5836731 -0.5952727 -0.5851193 -0.5962723 -0.5876105 -0.604282 -0.5874072 -0.580304 -0.582854 -0.5793765 -0.5933818 -0.5773641 -0.5816655 -0.5882744 -0.5799192 -0.5776863 -0.5789467 -0.5795158 -0.5978864 -0.5979406 -0.5794848 -0.571563 -0.5714599 -0.5695484 -0.5715053 -0.6483775 -0.6414574 -0.584572 -0.5756297 -0.6371549 -0.6374741 -0.6361064 -0.63433 -0.5635791 -0.5576462 -0.559038 -0.5569947 -0.5422783 -0.478895 -0.4757827 -0.4741079 -0.4663015 -0.5308906 -0.4644063 -0.4569338 -0.4577454 -0.4557799 -0.5037697 -0.4917479 -0.4366992 -0.4255251 -0.4185907 -0.4107753 -0.4133202 -0.4214299 -0.4127205 -0.4014474 -0.4014961 -0.3278821 -0.3252265 -0.3826447 -0.3214789 -0.3232394 -0.3159967 -0.3065914 -0.3143626 -0.2939932 -0.2942697 -0.3527088 -0.2902676 -0.2902194 -0.2783616 -0.2758853 -0.2742119 -0.3317761 -0.26276 -0.263247 -0.2642811 -0.2633517 -0.2575212 -0.2562513 -0.3121002 -0.3153235 -0.3034229 -0.2908468 -0.3280218 -0.4183837 -0.3658951 -0.3594711 -0.4046084 -0.4038049 -0.3645692 -0.4344228 -0.3615167 -0.3638439 -0.3565167 -0.4866289 -0.4319421 -0.4451675 -0.4326501 -0.4902202 -0.4912483 -0.5020886 -0.5049421 -0.5009697 -0.5587537 -0.5619534 -0.5611417 -0.5618344 -0.634136 -0.6293082 -0.6124522 -0.6129609 -0.6255781 -9999 -9999 -9999 -9999 -9999 -9999 -9999 -9999 -9999 -9999 -9999 -9999 -9999 -9999 -9999 -9999 -9999 -9999 -9999 -9999 -9999 -9999 -9999 -9999 -9999 -9999 -9999 -9999 -9999 -9999 -9999 -9999 -9999 -9999 -9999 -9999 -9999 -9999 -9999 -0.07912576 -0.08761089 -0.1546017 -0.06964657 -0.07710082 -0.07583209 -0.09426193 -0.1161726 -0.1189022 -0.1360805 -0.1591303 -0.1533553 -0.1779641 -0.2452106 -0.1922593 -0.08818143 -0.2923844 0.03762762 -0.02208289 0.03729638 0.03201292 -0.03955198 -0.3349985 -0.3543085 -0.3527169 -0.3442405 -0.3518518 -0.2752964 -0.3513657 -0.2853318 -0.2968879 -0.2976996 -0.3009033 -0.3036709 -0.2958412 -0.3024037 -0.3177541 -0.3133482 -0.3044768 -0.3042341 -0.3043537 -0.3100763 -0.2332773 -0.2314417 -0.2392724 -0.2462663 -0.2197445 -0.2151909 -0.1650531 -0.1663943 -0.2218929 -0.1670099 -0.2239577 -0.1549867 -0.1447954 -0.1486325 -0.1471126 -0.0823309 -0.07986426 -0.1356577 -0.09342211 -0.08841047 -0.09844223 -0.09065725 -0.08981674 -0.09040314 -0.08484252 -0.08353847 -0.003821956 -0.09198224 -0.008377006 -0.06928141 -0.02251071 -0.02834124 -0.03739063 -0.1013529 -0.04333601 -0.09515402 -0.09463363 -0.1051003 -0.1075886 -0.1069336 -0.106117 -0.06521355 -0.1159576 -0.1186906 -0.1186196 -0.1223305 -0.1439894 -0.1192531 -0.1233258 -0.1242402 -0.0650275 -0.1250433 -0.1391198 -0.1527137 -0.1658161 -0.1656538 -0.1591373 -0.1596787 -0.1873234 -0.2630833 -0.2324152 -0.3055864 -0.3266592 -0.3297448 -0.3311951 -0.3378416 -0.2626475 -0.3239247 -0.2645171 -0.270398 -0.2576663 -0.2541163 -0.2490876 -0.198053 -0.1816955 -0.1703079 -0.1730827 -0.1061829 -0.09656429 -0.0275037 -0.0998148 -0.02413252 -0.01368147 0.04428002 0.04884265 0.04766983 0.1320824 0.121944 0.1462066 0.1968813 0.1954338 0.2001331 0.2778225 0.2651437 0.2993383 0.300818 0.355805 0.3664054 0.3552158 0.378994 0.4359854 0.4373062 0.4441496 0.4688947 0.5249825 0.5348343 0.5325136 0.5619538 0.6304287 0.6225423 0.6290359 0.646127 0.6579735 0.7167618 0.7079452 0.7197675 0.7620189 0.8077713 0.806381 0.7993667 0.8327653 0.8236361 0.8309675 0.8378207 0.8357635 0.7609636 0.7288973 0.7321459 0.7014562 0.6566952 0.6547762 0.669577 0.679571 0.6693984 0.6768529 0.6734966 0.6059723 0.5978971 0.5955879 0.5843455 0.594703 0.5973626 0.6762238 0.6899593 0.6689824 0.6839674 0.6821976 0.7216288 0.721994 0.7147169 0.7843418 0.7725582 0.7887763 0.8634013 0.923891 0.9197196 0.9913303 1.002562 1.02332 1.105528 1.087209 1.080101 1.143671 1.134723 1.155758 1.16817 1.229268 1.231114 1.226445 1.219057 1.217028 1.182254 1.181662 1.178066 1.253607 1.245235 1.235393 1.310229 1.323938 1.292691 1.292054 1.297513 1.385937 1.381485 1.336876 1.370095 1.358801 1.452805 1.469731 1.459094 1.448379 1.446403 1.503439 1.487323 1.398864 1.370356 1.451023 1.338338 1.248503 1.228456 1.259135 1.420856 1.42944 1.435993 1.516464 1.491745 1.479643 1.466276 1.455734 1.443462 1.419974 1.420573 1.410417 1.380608 1.329369 1.268357 1.271661 -9999 -9999 -9999 -9999 -9999 -9999 -9999 -9999 -9999 -9999 -9999 -9999 -9999 -9999 -9999 -9999 -9999 -9999 -9999 -9999 -9999 -9999 -9999 -9999 -9999 -9999 -9999 -9999 -9999 -9999 -9999 -9999 -9999 -9999 -9999 -9999 -9999 -9999 -9999 -9999 -9999 -9999 -9999 -9999 -9999 -9999 -9999 -9999 -9999 -9999 -9999 -9999 -9999 -9999 -9999 -9999 -9999 -9999 -9999 -9999 -9999 -9999 -9999 -9999 -9999 -9999 -9999 -9999 -9999 -9999 -9999 -9999 -9999 -9999 -9999 -9999 -9999 -9999 -9999 -9999 -9999 -9999 -9999 -9999 -9999 -9999 -9999 -9999 -9999 -9999 -9999 -9999 -9999 -9999 -9999 -9999 -9999 -9999 -9999 -9999 -9999 -9999 -9999 -9999 
-9999 -9999 -9999 -9999 -9999 -9999 -9999 -9999 -9999 -9999 -9999 -9999 -9999 -9999 -9999 -9999 -9999 -9999 -9999 -9999 -9999 -9999 -9999 -9999 -9999 -9999 -9999 -9999 -9999 -9999 -9999 -9999 -9999 -9999 -9999 -9999 -9999 -9999 -9999 -9999 -9999 -9999 -9999 -9999 -9999 -9999 -9999 -9999 -9999 -9999 -9999 -9999 -9999 -9999 -9999 -9999 -9999 -9999 -9999 -9999 -9999 -9999 -9999 -9999 -9999 -9999 -9999 -9999 -9999 -9999 -9999 -9999 -9999 -9999 -9999 -9999 -9999 -9999 -9999 -9999 -9999 -9999 -9999 -9999 -9999 -9999 -9999 -9999 -9999 -9999 -9999 -9999 -9999 -9999 -9999 -9999 -9999 -9999 -9999 -9999 -9999 -9999 -9999 -0.7841004 -0.7917473 -0.8057067 -0.7540312 -0.8226995 -0.8341979 -0.8322541 -0.8337713 -0.8384154 -0.8391473 -0.8465163 -0.8460833 -0.8566175 -0.8535122 -0.8628211 -0.8695845 -0.7935137 -0.8004535 -0.786377 -0.8519616 -0.854932 -0.7909239 -0.854932 -0.8467988 -0.8619369 -0.8504243 -0.8606561 -0.8594513 -0.8571828 -0.7941279 -0.8533083 -0.7935074 -0.7801988 -0.7712698 -0.833625 -0.8305822 -0.7686625 -0.7696157 -0.76952 -0.7708662 -0.7664286 -0.7578356 -0.7537402 -0.7649626 -0.6890703 -0.686005 -0.6793607 -0.7470013 -0.7422961 -0.6823344 -0.6834072 -0.6778061 -0.735008 -0.7346833 -0.7068909 -0.6891827 -0.6597006 -0.57021 -0.6014566 -0.6126246 -0.602698 -0.6079304 -0.598694 -0.6004544 -0.6024956 -0.5984207 -0.6018945 -0.6020514 -0.6037788 -0.5803195 -0.590228 -0.5873953 -0.5876659 -0.5901244 -0.5880074 -0.5894493 -0.5792303 -0.5800247 -0.5912389 -0.5915014 -0.5824338 -0.5838851 -0.5842838 -0.5846084 -0.5729702 -0.5801554 -0.5784662 -0.5806244 -0.5709638 -0.5694904 -0.5646833 -0.4997027 -0.5649844 -0.5657365 -0.5610328 -0.5592299 -0.5497294 -0.56142 -0.5493993 -0.4946266 -0.4854696 -0.4881485 -0.4836305 -0.4830353 -0.4780452 -0.4638753 -0.4637562 -0.4559575 -0.4559575 -0.4532314 -0.4538172 -0.4433064 -0.4293821 -0.4134507 -0.41148 -0.4205188 -0.4217258 -0.4047616 -0.3402486 -0.3280608 -0.3269882 -0.3260029 -0.3227302 -0.3234341 -0.3215121 -0.3067864 -0.3165341 -0.3182019 -0.3063574 -0.3038689 -0.3550156 -0.293018 -0.2852666 -0.2784212 -0.2763183 -0.2850865 -0.3454405 -0.2656781 -0.2778122 -0.2614398 -0.2623874 -0.2647099 -0.3215708 -0.3206123 -0.3253569 -0.3398682 -0.3399765 -0.3969199 -0.3771471 -0.4271328 -0.4596336 -0.449578 -0.4053591 -0.4366067 -0.3656258 -0.3669004 -0.3643519 -0.3687562 -0.513162 -0.5041001 -0.4977052 -0.5321152 -0.4966325 -0.5106308 -0.5141541 -0.5107669 -0.495308 -0.491648 -0.5668429 -0.5707054 -0.5745857 -0.5789412 -0.5845526 -0.6296105 -0.6256435 -9999 -9999 -9999 -9999 -9999 -9999 -9999 -9999 -9999 -9999 -9999 -9999 -9999 -9999 -9999 -9999 -9999 -9999 -9999 -9999 -9999 -9999 -9999 -9999 -9999 -9999 -9999 -9999 -9999 -9999 -9999 -9999 -9999 -9999 -9999 -9999 -9999 -9999 -9999 -0.07780092 -0.07690469 -0.08258345 -0.07133989 -0.06457733 -0.07106011 -0.09489574 -0.1142071 -0.1164924 -0.1451946 -0.2211201 -0.1702283 -0.1791562 -0.2563711 -0.2222515 0.07337429 -0.1331921 0.05224627 0.03613954 0.007919361 -0.04089078 -0.05066649 -0.05107799 -0.3822993 -0.3421712 -0.3465819 -0.3515336 -0.3557763 -0.346607 -0.3062803 -0.2883514 -0.2993799 -0.3043455 -0.3089074 -0.3007372 -0.3051315 -0.3109076 -0.2346032 -0.3097931 -0.3146803 -0.2990783 -0.2980639 -0.2379133 -0.2311676 -0.2258464 -0.247488 -0.2251484 -0.2281675 -0.2270764 -0.1724506 -0.1630956 -0.2220966 -0.1480614 -0.1575927 -0.159421 -0.1617345 -0.1414055 -0.09643874 -0.09934869 -0.1034227 -0.1050565 -0.09680872 -0.09659228 -0.1036105 -0.1588698 -0.08572132 -0.07909981 -0.08665414 -0.07351739 -0.02992968 -0.1010347 -0.1018256 -0.108984 -0.1072773 -0.1143214 -0.1208031 -0.1125567 -0.10053 -0.09706508 -0.1063936 -0.1155106 -0.122812 -0.1249723 -0.06348239 -0.05957634 -0.1270135 -0.1255026 -0.1301403 -0.1410013 -0.1315667 -0.1209344 -0.1331863 -0.138134 -0.141326 -0.1583478 -0.1516691 -0.1675976 -0.1706281 -0.183686 -0.249109 -0.2596199 -0.2696659 -0.3063328 -0.2528341 -0.3335661 -0.3366709 -0.3317229 -0.3389361 -0.2698215 -0.2678019 -0.3366842 -0.2804335 -0.2804045 -0.2606841 -0.2612142 -0.2650169 -0.1959193 -0.1813789 -0.1261562 -0.1131759 -0.1143954 -0.1118986 -0.04587029 -0.01868956 -0.02348764 -0.007069061 0.05412169 0.1225228 0.1141489 0.1232821 0.1948192 0.1892107 0.1776799 0.2070026 0.2082048 0.2078046 0.289182 0.3527117 0.3486761 0.354367 0.3676237 0.3631529 0.4347513 0.4503844 0.5248055 0.5122596 0.5146202 0.5306386 0.528888 0.6212775 0.5549455 0.6173517 0.6336645 0.637246 0.646188 0.6368585 0.722844 0.7317818 0.8194609 0.7649938 0.8180311 0.8309805 0.9050983 0.8368225 0.8245472 0.8175432 0.8246063 0.7975332 0.7215919 0.7243017 0.7031813 0.705497 0.64465 0.6493648 0.6590356 0.6762577 0.6890323 0.6736459 0.6673583 0.5946567 0.6036774 0.5976118 0.5851223 0.599506 0.6538828 0.6655293 0.6707159 0.7528586 0.7314804 0.7259324 0.7207877 0.7122482 0.7857267 0.8043525 0.7896597 0.8578516 0.8572038 0.9308068 0.989081 0.9889914 1.019754 1.074855 1.088001 1.10423 1.144752 1.139314 1.142416 1.171116 1.218109 1.226227 1.21534 1.214919 1.294237 1.289405 1.266978 1.249225 1.27163 1.348581 1.349752 1.33659 1.330732 1.425355 1.360692 1.417563 1.417293 1.412051 1.414274 1.394088 1.330711 1.433373 1.444403 1.446163 1.443117 1.444626 1.437871 1.484786 1.37572 1.337992 1.350237 1.376036 1.33069 1.361033 1.41084 1.41367 1.441528 1.432864 1.501164 1.49691 1.480124 1.471412 1.452989 1.450446 1.368922 1.411002 1.405107 1.296539 1.263499 1.315792 1.30777 -9999 -9999 -9999 -9999 -9999 -9999 -9999 -9999 -9999 -9999 -9999 -9999 -9999 -9999 -9999 -9999 -9999 -9999 -9999 -9999 -9999 -9999 -9999 -9999 -9999 -9999 -9999 -9999 -9999 -9999 -9999 -9999 -9999 -9999 -9999 -9999 -9999 -9999 -9999 -9999 -9999 -9999 -9999 -9999 -9999 -9999 -9999 -9999 -9999 -9999 -9999 -9999 -9999 -9999 -9999 -9999 -9999 -9999 -9999 -9999 -9999 -9999 -9999 -9999 -9999 -9999 -9999 -9999 -9999 -9999 -9999 -9999 -9999 -9999 -9999 -9999 -9999 -9999 -9999 -9999 -9999 -9999 -9999 -9999 -9999 -9999 -9999 -9999 -9999 -9999 -9999 -9999 -9999 -9999 -9999 -9999 -9999 -9999 -9999 -9999 -9999 -9999 -9999 -9999 
-9999 -9999 -9999 -9999 -9999 -9999 -9999 -9999 -9999 -9999 -9999 -9999 -9999 -9999 -9999 -9999 -9999 -9999 -9999 -9999 -9999 -9999 -9999 -9999 -9999 -9999 -9999 -9999 -9999 -9999 -9999 -9999 -9999 -9999 -9999 -9999 -9999 -9999 -9999 -9999 -9999 -9999 -9999 -9999 -9999 -9999 -9999 -9999 -9999 -9999 -9999 -9999 -9999 -9999 -9999 -9999 -9999 -9999 -9999 -9999 -9999 -9999 -9999 -9999 -9999 -9999 -9999 -9999 -9999 -9999 -9999 -9999 -9999 -9999 -9999 -9999 -9999 -9999 -9999 -9999 -9999 -9999 -9999 -9999 -9999 -9999 -9999 -9999 -9999 -9999 -9999 -9999 -9999 -9999 -9999 -9999 -9999 -9999 -9999 -9999 -9999 -9999 -9999 -0.7836174 -0.7967681 -0.8019864 -0.8227743 -0.8337345 -0.8397673 -0.8398756 -0.8472849 -0.8453876 -0.8567237 -0.8460445 -0.8459904 -0.8591008 -0.8541774 -0.872823 -0.856384 -0.8480569 -0.8007023 -0.8574824 -0.8584077 -0.8603762 -0.8549615 -0.8645816 -0.8584303 -0.8553339 -0.8624583 -0.8578487 -0.8579028 -0.7995373 -0.7955891 -0.792009 -0.7819644 -0.7808536 -0.784251 -0.781139 -0.7753512 -0.7732592 -0.7731024 -0.7800581 -0.7798355 -0.7770904 -0.7701195 -0.7712185 -0.7652546 -0.699995 -0.6868506 -0.6964363 -0.6857187 -0.748981 -0.7570017 -0.6854161 -0.7441317 -0.6858475 -0.6741902 -0.7311444 -0.7420222 -0.7274766 -0.6324258 -0.6127058 -0.5514252 -0.550705 -0.5573466 -0.5517503 -0.6061431 -0.6059684 -0.6033992 -0.6131465 -0.6136877 -0.6134658 -0.5954551 -0.6013438 -0.6017336 -0.6001834 -0.6004023 -0.5932249 -0.5917795 -0.5978252 -0.5379196 -0.5953134 -0.5946674 -0.5949812 -0.5974933 -0.584457 -0.587234 -0.5899466 -0.5831157 -0.5842145 -0.5772012 -0.5779977 -0.5722884 -0.5749756 -0.5771956 -0.5741543 -0.5742604 -0.5096498 -0.5673819 -0.5619206 -0.5569559 -0.5522079 -0.5561795 -0.5504329 -0.547722 -0.5484909 -0.4862121 -0.4865368 -0.4789548 -0.4640858 -0.464963 -0.3893497 -0.3894579 -0.3923358 -0.3908927 -0.4408962 -0.4322422 -0.3540438 -0.3634072 -0.407627 -0.3401082 -0.3474776 -0.342617 -0.3390086 -0.3339473 -0.3245715 -0.3280759 -0.3231297 -0.323037 -0.3183874 -0.3208514 -0.3120777 -0.3061652 -0.3088858 -0.3033452 -0.3003515 -0.2985159 -0.3119125 -0.3912112 -0.3506349 -0.3445304 -0.3415435 -0.3431012 -0.3448172 -0.2756023 -0.275862 -0.3321896 -0.3329014 -0.329254 -0.3518584 -0.4078447 -0.4108261 -0.4680602 -0.4608901 -0.4604555 -0.4572262 -0.3866382 -0.3871252 -0.3753468 -0.3765914 -0.370011 -0.369735 -0.4388688 -0.5029731 -0.5560724 -0.5527711 -0.5107986 -0.5108528 -0.5168533 -0.5799111 -0.5798179 -0.5756553 -0.5802035 -0.5841314 -0.580065 -0.581742 -0.6365032 -0.6462941 -9999 -9999 -9999 -9999 -9999 -9999 -9999 -9999 -9999 -9999 -9999 -9999 -9999 -9999 -9999 -9999 -9999 -9999 -9999 -9999 -9999 -9999 -9999 -9999 -9999 -9999 -9999 -9999 -9999 -9999 -9999 -9999 -9999 -9999 -9999 -9999 -9999 -9999 -9999 -0.08129694 -0.08821067 -0.091757 -0.06386445 -0.07584851 -0.09753338 -0.09979334 -0.1255076 -0.1290107 -0.1465742 -0.2184715 -0.1770512 -0.2393942 -0.2724765 -0.2215842 0.05393917 0.05815624 0.04742345 0.02960135 0.0161239 0.009278479 -0.05252532 -0.07101299 -0.1145726 -0.3437783 -0.3549353 -0.357534 -0.3549243 -0.3128577 -0.3638708 -0.3104824 -0.2937968 -0.317068 -0.3164728 -0.3093027 -0.3222533 -0.3190086 -0.3078488 -0.2977822 -0.3115899 -0.2985717 -0.2372632 -0.2190633 -0.2261322 -0.2205548 -0.1732586 -0.1808427 -0.1705379 -0.1656919 -0.1754937 -0.1816963 -0.1605844 -0.1611682 -0.1654317 -0.1712604 -0.1673023 -0.09910879 -0.1113123 -0.1100288 -0.1448743 -0.1585186 -0.165635 -0.09722888 -0.08978751 -0.08670092 -0.08603669 -0.08837083 -0.09425128 -0.09668794 -0.1060582 -0.105804 -0.1114407 -0.1185705 -0.05126025 -0.1231502 -0.1139822 -0.05354999 -0.1010548 -0.05130583 -0.0566168 -0.1032734 -0.04800852 -0.04714902 -0.1271364 -0.1364244 -0.1439 -0.1374292 -0.1399377 -0.1534393 -0.1561511 -0.1332806 -0.07427888 -0.1472764 -0.1603268 -0.2272263 -0.1756228 -0.1660002 -0.1679811 -0.2564244 -0.2614582 -0.2630604 -0.2655621 -0.2594687 -0.3382046 -0.3381877 -0.341813 -0.3466304 -0.3334193 -0.3346437 -0.3527546 -0.3520139 -0.2913563 -0.2752864 -0.2737527 -0.2730798 -0.2151574 -0.1947648 -0.1889808 -0.194851 -0.1371782 -0.1179068 -0.108757 -0.03967183 -0.03071734 -0.02194432 0.03442946 0.02912703 0.04695505 0.09521341 0.1121845 0.1120463 0.1884012 0.176444 0.1920192 0.2619009 0.2590004 0.2713392 0.3273663 0.3290719 0.3385975 0.3543709 0.4172135 0.4239752 0.4401206 0.5282542 0.5241442 0.519861 0.5219015 0.5397046 0.5342041 0.5462596 0.6066642 0.6207903 0.6377231 0.6438162 0.7049877 0.7214421 0.7196501 0.7400452 0.7241565 0.8637638 0.7991673 0.8093982 0.8172648 0.8188003 0.8330998 0.8372591 0.7949131 0.7236789 0.722689 0.7135482 0.7123942 0.717537 0.6286507 0.6652278 0.6828843 0.6845645 0.6790677 0.6797309 0.5952602 0.6589165 0.6004474 0.6635551 0.6056144 0.6105156 0.6760758 0.6693769 0.662227 0.7275012 0.7194135 0.7186354 0.7216901 0.7952827 0.7886674 0.7926214 0.8651764 0.8537031 0.92891 0.9206534 0.990086 1.016441 1.073269 1.067592 1.107045 1.157205 1.135347 1.140814 1.143463 1.185715 1.208645 1.207571 1.19176 1.201571 1.28046 1.279418 1.268695 1.267639 1.352626 1.356388 1.375462 1.368806 1.367777 1.426589 1.423427 1.435063 1.421353 1.415782 1.39939 1.350479 1.409566 1.43893 1.424341 1.435006 1.422607 1.422177 1.489573 1.391701 1.360133 1.443614 1.359282 1.415036 1.422825 1.431703 1.42896 1.446161 1.507945 1.445587 1.432823 1.418721 1.490605 1.470197 1.44413 1.416087 1.41781 1.400087 1.31571 1.262667 1.267021 1.378537 1.415222 -9999 -9999 -9999 -9999 -9999 -9999 -9999 -9999 -9999 -9999 -9999 -9999 -9999 -9999 -9999 -9999 -9999 -9999 -9999 -9999 -9999 -9999 -9999 -9999 -9999 -9999 -9999 -9999 -9999 -9999 -9999 -9999 -9999 -9999 -9999 -9999 -9999 -9999 -9999 -9999 -9999 -9999 -9999 -9999 -9999 -9999 -9999 -9999 -9999 -9999 -9999 -9999 -9999 -9999 -9999 -9999 -9999 -9999 -9999 -9999 -9999 -9999 -9999 -9999 -9999 -9999 -9999 -9999 -9999 -9999 -9999 -9999 -9999 -9999 -9999 -9999 -9999 -9999 -9999 -9999 -9999 -9999 -9999 -9999 -9999 -9999 -9999 -9999 -9999 -9999 -9999 -9999 -9999 -9999 -9999 -9999 -9999 -9999 -9999 -9999 -9999 -9999 -9999 
-9999 -9999 -9999 -9999 -9999 -9999 -9999 -9999 -9999 -9999 -9999 -9999 -9999 -9999 -9999 -9999 -9999 -9999 -9999 -9999 -9999 -9999 -9999 -9999 -9999 -9999 -9999 -9999 -9999 -9999 -9999 -9999 -9999 -9999 -9999 -9999 -9999 -9999 -9999 -9999 -9999 -9999 -9999 -9999 -9999 -9999 -9999 -9999 -9999 -9999 -9999 -9999 -9999 -9999 -9999 -9999 -9999 -9999 -9999 -9999 -9999 -9999 -9999 -9999 -9999 -9999 -9999 -9999 -9999 -9999 -9999 -9999 -9999 -9999 -9999 -9999 -9999 -9999 -9999 -9999 -9999 -9999 -9999 -9999 -9999 -9999 -9999 -9999 -9999 -9999 -9999 -9999 -9999 -9999 -9999 -9999 -9999 -9999 -9999 -9999 -9999 -9999 -9999 -0.7732505 -0.7441336 -0.7440309 -0.8345572 -0.8363985 -0.8377399 -0.8430985 -0.8540016 -0.9162805 -0.8564197 -0.8531853 -0.8536007 -0.849582 -0.8496055 -0.7931229 -0.8520476 -0.8650335 -0.8611335 -0.8645014 -0.8569664 -0.8001685 -0.8626775 -0.870373 -0.8082928 -0.8065385 -0.8093241 -0.8040034 -0.8128582 -0.8171735 -0.7991457 -0.7975183 -0.7825086 -0.7864439 -0.7946008 -0.7880495 -0.7778471 -0.7779149 -0.7862599 -0.7890826 -0.7874013 -0.7652349 -0.7762408 -0.7710031 -0.7001091 -0.7001628 -0.7103099 -0.6997344 -0.7505766 -0.7515894 -0.7631017 -0.748482 -0.7479464 -0.7589907 -0.7538055 -0.7536377 -0.7537252 -0.5886909 -0.5614728 -0.5979586 -0.5742037 -0.6266153 -0.6251488 -0.562924 -0.5683039 -0.5477556 -0.5450325 -0.6163923 -0.61497 -0.6299041 -0.608515 -0.609368 -0.6172843 -0.6168514 -0.6104178 -0.6115934 -0.5985352 -0.5979157 -0.5952427 -0.6046976 -0.5951834 -0.5928241 -0.5908385 -0.5334752 -0.5905535 -0.5899381 -0.5896352 -0.587153 -0.5930135 -0.5911345 -0.5907503 -0.5789772 -0.5766869 -0.5213205 -0.5205819 -0.5210148 -0.5211716 -0.5146845 -0.5097545 -0.5085307 -0.5547797 -0.5514295 -0.4877698 -0.4908175 -0.4838797 -0.4739816 -0.4822191 -0.4822733 -0.4747671 -0.4567926 -0.4544083 -0.3803635 -0.3808505 -0.3685027 -0.3652173 -0.3632579 -0.358418 -0.3498877 -0.3603942 -0.3549939 -0.3442158 -0.3438371 -0.3404654 -0.3377139 -0.3381 -0.3408886 -0.32761 -0.3241902 -0.3193728 -0.3188981 -0.3037465 -0.3030567 -0.3111268 -0.3012505 -0.3024147 -0.3016557 -0.2998706 -0.3913592 -0.3827748 -0.4242592 -0.4143978 -0.3523401 -0.3548414 -0.3434745 -0.3335784 -0.3303042 -0.332033 -0.3301757 -0.3189252 -0.4077031 -0.4068587 -0.4664807 -0.4553687 -0.4647673 -0.4376244 -0.4354108 -0.4170906 -0.4174694 -0.3982014 -0.4480971 -0.4478379 -0.4504174 -0.5499847 -0.5729933 -0.5734903 -0.5773151 -0.5172502 -0.5777673 -0.583427 -0.5816628 -0.6166913 -0.5856964 -0.5871628 -0.5908845 -0.5959167 -0.6534158 -9999 -9999 -9999 -9999 -9999 -9999 -9999 -9999 -9999 -9999 -9999 -9999 -9999 -9999 -9999 -9999 -9999 -9999 -9999 -9999 -9999 -9999 -9999 -9999 -9999 -9999 -9999 -9999 -9999 -9999 -9999 -9999 -9999 -9999 -9999 -9999 -9999 -9999 -9999 -9999 -9999 -0.07929939 -0.07130865 -0.07656619 -0.09058633 -0.109827 -0.1248303 -0.1364519 -0.145675 -0.1690404 -0.1790604 -0.1818968 -0.2741114 -0.1586759 -0.04412509 0.03825867 0.01773222 0.01394801 -0.05834048 -0.0718739 -0.07465355 -0.1376894 -0.2826985 -0.3669675 -0.3691052 -0.3670241 -0.3728388 -0.3908648 -0.3835421 -0.3922533 -0.3169673 -0.3154232 -0.3199198 -0.3200066 -0.3251973 -0.3139342 -0.2491918 -0.3127327 -0.307451 -0.2403831 -0.2410471 -0.1703337 -0.2310434 -0.2263279 -0.1763813 -0.1856586 -0.1803964 -0.1778 -0.1791582 -0.169247 -0.1668185 -0.1617736 -0.1597287 -0.1769826 -0.1664108 -0.1754496 -0.1097524 -0.09964283 -0.168476 -0.1056884 -0.1617637 -0.08907168 -0.0960646 -0.0971406 -0.1045857 -0.1095738 -0.1093848 -0.1092582 -0.1068193 -0.1150837 -0.1162116 -0.05912551 -0.123475 -0.1209314 -0.1242389 -0.05542276 -0.0453778 -0.04037295 -0.05189284 -0.1150753 -0.1164165 -0.1333586 -0.125754 -0.1445386 -0.1429522 -0.1449661 -0.126645 -0.1570284 -0.1485298 -0.1452156 -0.1581546 -0.1596978 -0.1675017 -0.1646987 -0.1668339 -0.1610236 -0.2405757 -0.2443513 -0.1992412 -0.262768 -0.2744586 -0.3416836 -0.3460082 -0.344018 -0.3562527 -0.3563718 -0.3521052 -0.3530541 -0.3543873 -0.3587255 -0.3627084 -0.3059032 -0.2877838 -0.2792797 -0.2824244 -0.2165052 -0.1960061 -0.1393028 -0.2032312 -0.1337952 -0.1299918 -0.1329136 -0.04511312 -0.07531147 0.0251672 0.032209 0.03459501 0.03840974 0.1082772 0.1117857 0.0975862 0.1607623 0.1794458 0.1865994 0.2641236 0.2610295 0.2662411 0.2620576 0.3433213 0.3406677 0.4064838 0.4109115 0.4339819 0.4978217 0.5146413 0.5188892 0.5391297 0.5243624 0.5898218 0.5305265 0.5992557 0.6144927 0.613376 0.6815879 0.6817424 0.7077376 0.7109304 0.7084257 0.7617789 0.7749024 0.797203 0.7941424 0.7897757 0.8886099 0.9048511 0.8220516 0.8138384 0.7928064 0.7080095 0.7136467 0.6998209 0.6493418 0.711996 0.6510308 0.6623021 0.6655743 0.6647735 0.5993479 0.6577088 0.65012 0.6084337 0.6666116 0.6610545 0.6677674 0.6024048 0.6912537 0.7468085 0.7277108 0.7202064 0.7112534 0.7136364 0.7812754 0.8019518 0.7881621 0.8403624 0.8527752 0.8517917 0.9262304 0.9329054 1.007885 1.002746 1.077572 1.082138 1.163378 1.157823 1.141488 1.131583 1.206188 1.219825 1.218751 1.2163 1.282136 1.292906 1.301571 1.303195 1.293742 1.355334 1.368295 1.37461 1.365131 1.441983 1.442672 1.436815 1.439469 1.440483 1.493393 1.480362 1.414694 1.402355 1.366835 1.426639 1.405698 1.403212 1.374287 1.366281 1.364388 1.350313 1.439226 1.45414 1.44866 1.432279 1.428228 1.434638 1.447625 1.523283 1.446635 1.491323 1.413547 1.470724 1.451846 1.4295 1.351022 1.400517 1.405688 1.385954 1.27215 1.354247 1.387889 1.406318 -9999 -9999 -9999 -9999 -9999 -9999 -9999 -9999 -9999 -9999 -9999 -9999 -9999 -9999 -9999 -9999 -9999 -9999 -9999 -9999 -9999 -9999 -9999 -9999 -9999 -9999 -9999 -9999 -9999 -9999 -9999 -9999 -9999 -9999 -9999 -9999 -9999 -9999 -9999 -9999 -9999 -9999 -9999 -9999 -9999 -9999 -9999 -9999 -9999 -9999 -9999 -9999 -9999 -9999 -9999 -9999 -9999 -9999 -9999 -9999 -9999 -9999 -9999 -9999 -9999 -9999 -9999 -9999 -9999 -9999 -9999 -9999 -9999 -9999 -9999 -9999 -9999 -9999 -9999 -9999 -9999 -9999 -9999 -9999 -9999 -9999 -9999 -9999 -9999 -9999 -9999 -9999 -9999 -9999 -9999 -9999 -9999 -9999 -9999 -9999 -9999 -9999 -9999 
-9999 -9999 -9999 -9999 -9999 -9999 -9999 -9999 -9999 -9999 -9999 -9999 -9999 -9999 -9999 -9999 -9999 -9999 -9999 -9999 -9999 -9999 -9999 -9999 -9999 -9999 -9999 -9999 -9999 -9999 -9999 -9999 -9999 -9999 -9999 -9999 -9999 -9999 -9999 -9999 -9999 -9999 -9999 -9999 -9999 -9999 -9999 -9999 -9999 -9999 -9999 -9999 -9999 -9999 -9999 -9999 -9999 -9999 -9999 -9999 -9999 -9999 -9999 -9999 -9999 -9999 -9999 -9999 -9999 -9999 -9999 -9999 -9999 -9999 -9999 -9999 -9999 -9999 -9999 -9999 -9999 -9999 -9999 -9999 -9999 -9999 -9999 -9999 -9999 -9999 -9999 -9999 -9999 -9999 -9999 -9999 -9999 -9999 -9999 -9999 -9999 -9999 -0.7870899 -0.8017464 -0.7544056 -0.7655252 -0.7581946 -0.8184808 -0.8292812 -0.8391638 -0.8440945 -0.9155437 -0.8458816 -0.8420699 -0.853065 -0.8502007 -0.799083 -0.7899202 -0.8556755 -0.8633132 -0.8543977 -0.8650967 -0.8624818 -0.8070616 -0.8639773 -0.8073143 -0.8160634 -0.8129738 -0.8104185 -0.8134898 -0.8010411 -0.7994326 -0.8020493 -0.7996545 -0.8042118 -0.7903958 -0.7943875 -0.7914358 -0.7919564 -0.7860359 -0.8028334 -0.7956433 -0.7938672 -0.7851003 -0.7959594 -0.8018814 -0.719777 -0.7192718 -0.716713 -0.7152355 -0.7592361 -0.7172786 -0.7081834 -0.7107257 -0.7083814 -0.7017219 -0.6982182 -0.6996212 -0.6976771 -0.6619685 -0.7016373 -0.7559509 -0.6421304 -0.6313033 -0.6312491 -0.6279641 -0.5690117 -0.5642227 -0.5558487 -0.5627139 -0.6238936 -0.6241407 -0.6253662 -0.6178555 -0.6148836 -0.6148781 -0.6045541 -0.6065626 -0.6108713 -0.6189995 -0.6128541 -0.609986 -0.6024743 -0.6105217 -0.6007308 -0.5978841 -0.5948226 -0.5382646 -0.5306622 -0.5304945 -0.5386584 -0.5357701 -0.5992987 -0.5817749 -0.5762689 -0.5799403 -0.5932148 -0.520417 -0.5182839 -0.5083007 -0.5110159 -0.521399 -0.5168742 -0.5575727 -0.4955703 -0.4984016 -0.4962683 -0.4851819 -0.4862602 -0.4797412 -0.4792487 -0.458017 -0.457741 -0.4345667 -0.3726667 -0.3786336 -0.3797253 -0.3767704 -0.3697003 -0.3658411 -0.3668365 -0.3642162 -0.3629282 -0.3633556 -0.3469596 -0.2889016 -0.3376862 -0.3408993 -0.2824794 -0.33353 -0.4242779 -0.403348 -0.3773118 -0.3684383 -0.3587502 -0.351547 -0.3377637 -0.2909584 -0.2965705 -0.2867801 -0.3183438 -0.3882893 -0.4414806 -0.4248791 -0.4069043 -0.3941931 -0.3427616 -0.3342158 -0.3280663 -0.3326434 -0.3319183 -0.3799033 -0.4120809 -0.4789917 -0.4700891 -0.4708467 -0.4791436 -0.4749619 -0.539406 -0.53538 -0.5074526 -0.467232 -0.4556033 -0.4537026 -0.4520894 -0.5884554 -0.5902746 -0.6057622 -0.5751404 -0.5278023 -0.5936256 -0.5892761 -0.6520158 -0.6347447 -0.6048537 -0.5968006 -0.5951422 -9999 -9999 -9999 -9999 -9999 -9999 -9999 -9999 -9999 -9999 -9999 -9999 -9999 -9999 -9999 -9999 -9999 -9999 -9999 -9999 -9999 -9999 -9999 -9999 -9999 -9999 -9999 -9999 -9999 -9999 -9999 -9999 -9999 -9999 -9999 -9999 -9999 -9999 -9999 -9999 -0.1002433 -0.1058823 -0.09209304 -0.07696945 -0.07487854 -0.09837069 -0.116544 -0.1315675 -0.1361814 -0.1535796 -0.171602 -0.1811084 -0.2596357 -0.2704787 -0.1212514 -0.1832569 -0.05796995 -0.0509591 -0.06695465 -0.0642984 -0.08221558 -0.05601199 -0.1017771 -0.1366499 -0.378074 -0.3781335 -0.3723302 -0.3860224 -0.3848525 -0.3331428 -0.3348701 -0.3253371 -0.3311368 -0.3351738 -0.339349 -0.3300171 -0.309993 -0.2607718 -0.315781 -0.317652 -0.322122 -0.3254099 -0.2491454 -0.2527961 -0.1776122 -0.1829355 -0.1791618 -0.1873339 -0.1875018 -0.1648375 -0.1679571 -0.1711116 -0.1575003 -0.09557512 -0.1754847 -0.1754009 -0.1081627 -0.1630439 -0.1673117 -0.1130007 -0.1071335 -0.1134814 -0.1061831 -0.1067282 -0.1036508 -0.1189393 -0.1239677 -0.1070268 -0.1178968 -0.1275323 -0.1269634 -0.1299977 -0.05224782 -0.04848698 -0.04878987 -0.05534746 -0.04045297 -0.04183173 -0.05822148 -0.05593666 -0.05955024 -0.07255589 -0.07105367 -0.07997581 -0.08004518 -0.1466561 -0.1514645 -0.1475694 -0.1522676 -0.1507934 -0.163163 -0.1709203 -0.164683 -0.1699517 -0.1705354 -0.1794278 -0.1780813 -0.1848813 -0.2518952 -0.2675796 -0.2854581 -0.3193619 -0.3158238 -0.3354936 -0.3429952 -0.3591596 -0.3749671 -0.3728074 -0.4317757 -0.3689065 -0.388679 -0.3663799 -0.3681768 -0.3077668 -0.298917 -0.2863427 -0.275161 -0.2154019 -0.2031452 -0.2119378 -0.1392021 -0.1264596 -0.1344909 -0.07421254 -0.04735458 0.009372271 0.00772944 0.03308314 0.09137054 0.08903939 0.1077545 0.1039716 0.1708664 0.1907557 0.2517537 0.2518531 0.254694 0.2538604 0.3207417 0.333538 0.3348666 0.3353455 0.4126357 0.4231367 0.490064 0.5028281 0.5150567 0.5360909 0.520071 0.5189162 0.5975033 0.5931205 0.598448 0.6852148 0.6927974 0.6890411 0.6927682 0.7056453 0.7199522 0.7315465 0.7370815 0.7916258 0.8693128 0.811386 0.822102 0.8926706 0.7927285 0.8194339 0.7855989 0.7131631 0.7164109 0.7065463 0.7124655 0.635935 0.639665 0.6419621 0.6445646 0.6463987 0.6580399 0.5917634 0.6637189 0.6744881 0.6016217 0.5910705 0.6402426 0.6675486 0.6783006 0.6710639 0.6681569 0.7310839 0.7187365 0.7084256 0.7241356 0.8013387 0.7805052 0.8291427 0.8469636 0.8376728 0.9201852 0.9311979 1.008042 0.9996506 1.077649 1.072514 1.071327 1.142868 1.162244 1.156812 1.219197 1.230288 1.226944 1.296327 1.301064 1.315573 1.318327 1.324159 1.374222 1.383976 1.369081 1.380199 1.451625 1.444674 1.447098 1.450493 1.449118 1.511831 1.497235 1.421648 1.462168 1.338159 1.319764 1.366694 1.294296 1.369017 1.367852 1.468369 1.376266 1.326002 1.445308 1.458255 1.443674 1.447929 1.446653 1.440048 1.446748 1.440127 1.425466 1.404303 1.45439 1.388967 1.364856 1.343256 1.34437 1.400771 1.326357 1.30973 1.27284 1.388012 1.413479 1.393942 -9999 -9999 -9999 -9999 -9999 -9999 -9999 -9999 -9999 -9999 -9999 -9999 -9999 -9999 -9999 -9999 -9999 -9999 -9999 -9999 -9999 -9999 -9999 -9999 -9999 -9999 -9999 -9999 -9999 -9999 -9999 -9999 -9999 -9999 -9999 -9999 -9999 -9999 -9999 -9999 -9999 -9999 -9999 -9999 -9999 -9999 -9999 -9999 -9999 -9999 -9999 -9999 -9999 -9999 -9999 -9999 -9999 -9999 -9999 -9999 -9999 -9999 -9999 -9999 -9999 -9999 -9999 -9999 -9999 -9999 -9999 -9999 -9999 -9999 -9999 -9999 -9999 -9999 -9999 -9999 -9999 -9999 -9999 -9999 -9999 -9999 -9999 -9999 -9999 -9999 -9999 -9999 -9999 -9999 -9999 -9999 -9999 -9999 -9999 -9999 -9999 -9999 -9999 
-9999 -9999 -9999 -9999 -9999 -9999 -9999 -9999 -9999 -9999 -9999 -9999 -9999 -9999 -9999 -9999 -9999 -9999 -9999 -9999 -9999 -9999 -9999 -9999 -9999 -9999 -9999 -9999 -9999 -9999 -9999 -9999 -9999 -9999 -9999 -9999 -9999 -9999 -9999 -9999 -9999 -9999 -9999 -9999 -9999 -9999 -9999 -9999 -9999 -9999 -9999 -9999 -9999 -9999 -9999 -9999 -9999 -9999 -9999 -9999 -9999 -9999 -9999 -9999 -9999 -9999 -9999 -9999 -9999 -9999 -9999 -9999 -9999 -9999 -9999 -9999 -9999 -9999 -9999 -9999 -9999 -9999 -9999 -9999 -9999 -9999 -9999 -9999 -9999 -9999 -9999 -9999 -9999 -9999 -9999 -9999 -9999 -9999 -9999 -9999 -9999 -9999 -0.8001176 -0.7997498 -0.7453782 -0.7477243 -0.8216153 -0.8301957 -0.8251628 -0.8408075 -0.8383394 -0.846566 -0.8478558 -0.8476503 -0.8476503 -0.859035 -0.7889454 -0.7933673 -0.8691046 -0.8642495 -0.8544645 -0.8545728 -0.8684951 -0.8681704 -0.8644697 -0.8721268 -0.8744838 -0.8005884 -0.8101072 -0.796877 -0.8015439 -0.8014363 -0.8024952 -0.8115934 -0.8094197 -0.8037008 -0.7956516 -0.8104476 -0.801749 -0.7939514 -0.7941678 -0.7940596 -0.7901272 -0.8031759 -0.7178054 -0.7258837 -0.7807627 -0.7807086 -0.7908431 -0.7785699 -0.7792285 -0.728076 -0.7167286 -0.7171074 -0.7155268 -0.7040795 -0.7086422 -0.6987162 -0.6996862 -0.7642898 -0.7658057 -0.6672327 -0.6303662 -0.6300529 -0.6306368 -0.630629 -0.6177442 -0.5728547 -0.5821958 -0.5788893 -0.5647547 -0.5657398 -0.6220596 -0.6272988 -0.6209566 -0.6212922 -0.6209741 -0.552598 -0.5577053 -0.620224 -0.6119104 -0.617513 -0.6059644 -0.6074867 -0.5949261 -0.5988607 -0.5998664 -0.6124223 -0.6014993 -0.6054631 -0.5308408 -0.534346 -0.5379053 -0.5361342 -0.5350264 -0.588443 -0.5836041 -0.5870336 -0.5346593 -0.5817972 -0.5219541 -0.5224546 -0.5194191 -0.5162154 -0.5056771 -0.5065276 -0.5090666 -0.4956568 -0.4790849 -0.3978045 -0.4662002 -0.4068918 -0.4049635 -0.3946704 -0.4544118 -0.4493779 -0.3812352 -0.3791021 -0.3864601 -0.378386 -0.3709617 -0.3625019 -0.3664438 -0.3583149 -0.3478305 -0.3511218 -0.2750147 -0.2880407 -0.2785402 -0.2624635 -0.2547523 -0.3056861 -0.2540817 -0.2638353 -0.3963401 -0.3968758 -0.3850382 -0.2923859 -0.259879 -0.2458019 -0.2337857 -0.3227877 -0.3177627 -0.309298 -0.3717102 -0.3663639 -0.3988909 -0.394209 -0.3793184 -0.3718717 -0.3640225 -0.4335603 -0.4248034 -0.4214226 -0.4706843 -0.4710631 -0.4708467 -0.473191 -0.469013 -0.4772374 -0.5387297 -0.5392708 -0.5222279 -0.4803155 -0.4786534 -0.5671151 -0.5966014 -0.6163387 -0.6069866 -0.6493136 -0.6210401 -0.5908673 -0.6203594 -0.650203 -0.6330244 -0.6764286 -0.6703875 -9999 -9999 -9999 -9999 -9999 -9999 -9999 -9999 -9999 -9999 -9999 -9999 -9999 -9999 -9999 -9999 -9999 -9999 -9999 -9999 -9999 -9999 -9999 -9999 -9999 -9999 -9999 -9999 -9999 -9999 -9999 -9999 -9999 -9999 -9999 -9999 -9999 -9999 -9999 -9999 -0.04117937 -0.1007903 -0.08805914 -0.08300247 -0.0887331 -0.09986987 -0.1079889 -0.1264887 -0.1501697 -0.1589107 -0.2368754 -0.2529792 -0.2787427 -0.2986898 -0.1745544 0.03828482 -0.09766982 0.01545984 0.005173816 -0.06227383 -0.06974803 -0.05900639 -0.002443033 -0.2218573 -0.3905359 -0.397239 -0.3684125 -0.3688893 -0.3265702 -0.3297416 -0.3297957 -0.3252221 -0.3442374 -0.3249392 -0.3383416 -0.3416851 -0.326013 -0.3287254 -0.3410425 -0.3363518 -0.2619754 -0.2519021 -0.1879574 -0.1798397 -0.2401081 -0.1860312 -0.1791591 -0.1860722 -0.1764723 -0.1776254 -0.1759102 -0.1744195 -0.1737681 -0.1134378 -0.1052969 -0.1096116 -0.1049057 -0.1772274 -0.1661093 -0.1733876 -0.1277893 -0.1298913 -0.1014547 -0.1074106 -0.1141706 -0.123539 -0.1169386 -0.1157918 -0.1158119 -0.1071054 -0.109541 -0.05548907 -0.04745178 -0.05465649 -0.04967914 -0.05121847 -0.05417164 -0.0548807 -0.07124837 -0.05277837 -0.0720159 -0.07581495 -0.07943749 -0.1459935 -0.08851714 -0.1430936 -0.1475518 -0.09619339 -0.1385812 -0.1638785 -0.1691546 -0.1741705 -0.1739541 -0.1647112 -0.1770286 -0.189329 -0.1950888 -0.1966008 -0.1943078 -0.2582953 -0.2449022 -0.2453545 -0.2899173 -0.3121544 -0.2982973 -0.3631096 -0.3750371 -0.3772784 -0.3792021 -0.3792021 -0.3990504 -0.3811813 -0.3854683 -0.3780935 -0.3114907 -0.2962869 -0.2878327 -0.2177347 -0.2281707 -0.2115198 -0.1528178 -0.1524179 -0.1391162 -0.08208413 -0.04893739 -0.06135146 0.009257449 0.01106929 0.08590567 0.08802946 0.0789322 0.1680979 0.1602001 0.16402 0.1754699 0.2420578 0.2431002 0.2978921 0.3226752 0.3246213 0.3208759 0.3491116 0.397526 0.4190682 0.4270605 0.4812681 0.4852932 0.5110694 0.5668249 0.588846 0.6009963 0.6107299 0.5957369 0.6649417 0.7118796 0.6933581 0.6853763 0.6931006 0.7210632 0.7940473 0.849395 0.7733274 0.7923967 0.803788 0.8020425 0.8706565 0.8647666 0.7899513 0.7810039 0.7817557 0.7077747 0.701377 0.6450867 0.627721 0.6436637 0.6677292 0.644174 0.6451625 0.5849607 0.5822052 0.5819938 0.6064537 0.6002101 0.5817741 0.5555707 0.5744183 0.6523449 0.6588246 0.659375 0.6503722 0.7231755 0.7102256 0.7340223 0.7712611 0.7724915 0.7621014 0.8464218 0.8421113 0.9157045 0.9186902 0.9929968 1.008685 1.078454 1.095447 1.086327 1.169719 1.179247 1.234955 1.22918 1.226429 1.329831 1.333982 1.321931 1.358328 1.349862 1.410872 1.397306 1.377163 1.363687 1.376401 1.450366 1.456853 1.452317 1.453725 1.453529 1.51224 1.505102 1.488189 1.466693 1.440752 1.433884 1.420104 1.43338 1.420355 1.380803 1.412024 1.454506 1.339185 1.406147 1.426114 1.437469 1.444979 1.438401 1.438428 1.445427 1.43882 1.425785 1.405789 1.372675 1.380449 1.456671 1.436743 1.362332 1.337328 1.328019 1.302693 1.310836 1.386199 1.401256 1.401367 -9999 -9999 -9999 -9999 -9999 -9999 -9999 -9999 -9999 -9999 -9999 -9999 -9999 -9999 -9999 -9999 -9999 -9999 -9999 -9999 -9999 -9999 -9999 -9999 -9999 -9999 -9999 -9999 -9999 -9999 -9999 -9999 -9999 -9999 -9999 -9999 -9999 -9999 -9999 -9999 -9999 -9999 -9999 -9999 -9999 -9999 -9999 -9999 -9999 -9999 -9999 -9999 -9999 -9999 -9999 -9999 -9999 -9999 -9999 -9999 -9999 -9999 -9999 -9999 -9999 -9999 -9999 -9999 -9999 -9999 -9999 -9999 -9999 -9999 -9999 -9999 -9999 -9999 -9999 -9999 -9999 -9999 -9999 -9999 -9999 -9999 -9999 -9999 -9999 -9999 -9999 -9999 -9999 -9999 -9999 -9999 -9999 -9999 -9999 -9999 -9999 -9999 -9999 
-9999 -9999 -9999 -9999 -9999 -9999 -9999 -9999 -9999 -9999 -9999 -9999 -9999 -9999 -9999 -9999 -9999 -9999 -9999 -9999 -9999 -9999 -9999 -9999 -9999 -9999 -9999 -9999 -9999 -9999 -9999 -9999 -9999 -9999 -9999 -9999 -9999 -9999 -9999 -9999 -9999 -9999 -9999 -9999 -9999 -9999 -9999 -9999 -9999 -9999 -9999 -9999 -9999 -9999 -9999 -9999 -9999 -9999 -9999 -9999 -9999 -9999 -9999 -9999 -9999 -9999 -9999 -9999 -9999 -9999 -9999 -9999 -9999 -9999 -9999 -9999 -9999 -9999 -9999 -9999 -9999 -9999 -9999 -9999 -9999 -9999 -9999 -9999 -9999 -9999 -9999 -9999 -9999 -9999 -9999 -9999 -9999 -9999 -9999 -9999 -9999 -9999 -0.806153 -0.7995608 -0.8210289 -0.7545633 -0.8207787 -0.8176404 -0.8436761 -0.8381795 -0.7871042 -0.8343151 -0.8564157 -0.8511289 -0.8497749 -0.8587005 -0.8712486 -0.8044351 -0.8684056 -0.8625425 -0.8680038 -0.8687208 -0.8753697 -0.8003756 -0.8699365 -0.8841199 -0.8101233 -0.8007242 -0.8050318 -0.805086 -0.8066934 -0.8064283 -0.8159829 -0.8185083 -0.8168846 -0.8102976 -0.8154426 -0.7338267 -0.7946819 -0.8047122 -0.8004955 -0.8053023 -0.7233548 -0.737641 -0.7463492 -0.7352296 -0.7923099 -0.8037251 -0.8010233 -0.7870228 -0.7797894 -0.7338209 -0.7184309 -0.7827277 -0.7840165 -0.7772483 -0.7750159 -0.7122986 -0.7750049 -0.7755253 -0.6886998 -0.6500518 -0.6261576 -0.6564513 -0.6244542 -0.5618809 -0.6298473 -0.6302801 -0.5612036 -0.5799339 -0.579501 -0.5780636 -0.5694911 -0.571148 -0.5608044 -0.5766139 -0.5504986 -0.5659326 -0.5664783 -0.62374 -0.6296399 -0.6230901 -0.6131212 -0.6291127 -0.5588574 -0.5426186 -0.614459 -0.5999747 -0.6106572 -0.6020096 -0.6162594 -0.5424507 -0.5341468 -0.5449463 -0.5451682 -0.5427965 -0.5892928 -0.59605 -0.5973931 -0.5977718 -0.5933387 -0.5904379 -0.5126833 -0.5224835 -0.5202456 -0.5082216 -0.487417 -0.4880881 -0.427852 -0.4228236 -0.4105555 -0.4065113 -0.4101314 -0.4097269 -0.4053924 -0.3979862 -0.3927841 -0.3927694 -0.3829813 -0.3718023 -0.3710989 -0.3659082 -0.3633597 -0.3673303 -0.3536534 -0.3931366 -0.2993816 -0.3322662 -0.3114947 -0.2710148 -0.2689625 -0.2597491 -0.2529716 -0.2501585 -0.2727394 -0.3323427 -0.2935899 -0.3428775 -0.3937217 -0.3855214 -0.2559827 -0.2383284 -0.2241422 -0.3055381 -0.3091023 -0.3075489 -0.3660344 -0.3673275 -0.3747543 -0.3743104 -0.4315319 -0.4326793 -0.3580035 -0.4241261 -0.4302717 -0.4920482 -0.4833837 -0.4818087 -0.4739879 -0.4781704 -0.5414392 -0.5437154 -0.5461816 -0.5485933 -0.5519194 -0.5585466 -0.5685822 -0.6001771 -0.6197062 -0.6101863 -0.6594012 -0.650083 -0.6095262 -0.6254026 -0.6528154 -0.715186 -0.6978328 -9999 -9999 -9999 -9999 -9999 -9999 -9999 -9999 -9999 -9999 -9999 -9999 -9999 -9999 -9999 -9999 -9999 -9999 -9999 -9999 -9999 -9999 -9999 -9999 -9999 -9999 -9999 -9999 -9999 -9999 -9999 -9999 -9999 -9999 -9999 -9999 -9999 -9999 -9999 -9999 -9999 -9999 -0.08637949 -0.03443885 -0.04187253 -0.1130943 -0.1239892 -0.1332789 -0.1367442 -0.1496129 -0.177314 -0.1991102 -0.1941574 -0.03654019 0.03088812 0.04570651 0.03232465 0.03001777 0.005106317 -0.06214637 -0.07814196 -0.01720783 -0.01418987 -0.00942989 -0.1947543 -0.3222611 -0.3956314 -0.3324332 -0.3297893 -0.3376004 -0.3438525 -0.3348447 -0.3287155 -0.3316204 -0.330737 -0.3364284 -0.3258724 -0.2721363 -0.274326 -0.2816632 -0.2599722 -0.2548402 -0.1829028 -0.1816138 -0.1740203 -0.1937125 -0.1950947 -0.1818857 -0.1790575 -0.1909852 -0.1880777 -0.1135589 -0.1888672 -0.1931918 -0.1158082 -0.1067872 -0.1794099 -0.1830072 -0.1201865 -0.1241259 -0.1141319 -0.131225 -0.1132676 -0.1101055 -0.0538299 -0.1163982 -0.1134606 -0.05412125 -0.03837591 -0.03728837 -0.04051092 -0.04117639 -0.0394806 -0.04509052 -0.05563655 -0.058375 0.01146554 -0.07234447 -0.07224172 -0.06564823 -0.06934736 -0.1456202 -0.08623405 -0.1481649 -0.1033783 -0.09169213 -0.1517671 -0.1060629 -0.0911553 -0.08735016 -0.1796731 -0.1799923 -0.1723856 -0.1843734 -0.1902057 -0.182987 -0.1893564 -0.1930523 -0.2581237 -0.2568929 -0.274763 -0.2514931 -0.2708519 -0.3326114 -0.3628128 -0.3719805 -0.3657343 -0.3709846 -0.4008681 -0.3957842 -0.4159205 -0.3969713 -0.3400858 -0.3142945 -0.3217598 -0.3139646 -0.314005 -0.2422698 -0.2264558 -0.1667384 -0.1609174 -0.1670199 -0.1562284 -0.05938618 -0.06899855 -0.0699565 -0.003443848 0.01000123 0.07477715 0.07488772 0.07581807 0.09383579 0.1542167 0.1657324 0.2224978 0.2283215 0.2380957 0.2459618 0.3167411 0.3175112 0.315074 0.3903003 0.3942815 0.4020103 0.4761691 0.4920615 0.4848733 0.4910305 0.5955669 0.5854457 0.5965708 0.6038933 0.6582524 0.6531324 0.6759712 0.6782328 0.6894025 0.7009865 0.7418088 0.7278689 0.8376486 0.8408236 0.8449892 0.8718647 0.8702585 0.8617498 0.7981983 0.7953231 0.7840647 0.7095227 0.6982096 0.6974208 0.7003117 0.6238986 0.6459213 0.6363194 0.6389409 0.5842301 0.5982468 0.5854234 0.5857363 0.6097791 0.5920346 0.5818489 0.5554566 0.5615558 0.5730972 0.6343893 0.6313065 0.6444126 0.713144 0.7031566 0.7869284 0.7185906 0.7683432 0.7715616 0.8443617 0.8588905 0.9063846 0.9136564 0.9923239 1.014663 1.07479 1.093765 1.172053 1.188694 1.201909 1.259333 1.264278 1.250676 1.362622 1.345489 1.362286 1.356516 1.410198 1.33277 1.38275 1.372607 1.361037 1.353297 1.373959 1.434302 1.448502 1.457677 1.44526 1.442915 1.50917 1.484185 1.453216 1.447063 1.440423 1.42814 1.438034 1.411635 1.40449 1.469942 1.462688 1.443392 1.362666 1.425184 1.399102 1.430409 1.455155 1.448363 1.451914 1.503703 1.417114 1.402806 1.371357 1.364506 1.434048 1.35173 1.419948 1.332441 1.336168 1.396534 1.399837 1.407677 1.39743 1.396391 -9999 -9999 -9999 -9999 -9999 -9999 -9999 -9999 -9999 -9999 -9999 -9999 -9999 -9999 -9999 -9999 -9999 -9999 -9999 -9999 -9999 -9999 -9999 -9999 -9999 -9999 -9999 -9999 -9999 -9999 -9999 -9999 -9999 -9999 -9999 -9999 -9999 -9999 -9999 -9999 -9999 -9999 -9999 -9999 -9999 -9999 -9999 -9999 -9999 -9999 -9999 -9999 -9999 -9999 -9999 -9999 -9999 -9999 -9999 -9999 -9999 -9999 -9999 -9999 -9999 -9999 -9999 -9999 -9999 -9999 -9999 -9999 -9999 -9999 -9999 -9999 -9999 -9999 -9999 -9999 -9999 -9999 -9999 -9999 -9999 -9999 -9999 -9999 -9999 -9999 -9999 -9999 -9999 -9999 -9999 -9999 -9999 -9999 -9999 -9999 -9999 -9999 -9999 
-9999 -9999 -9999 -9999 -9999 -9999 -9999 -9999 -9999 -9999 -9999 -9999 -9999 -9999 -9999 -9999 -9999 -9999 -9999 -9999 -9999 -9999 -9999 -9999 -9999 -9999 -9999 -9999 -9999 -9999 -9999 -9999 -9999 -9999 -9999 -9999 -9999 -9999 -9999 -9999 -9999 -9999 -9999 -9999 -9999 -9999 -9999 -9999 -9999 -9999 -9999 -9999 -9999 -9999 -9999 -9999 -9999 -9999 -9999 -9999 -9999 -9999 -9999 -9999 -9999 -9999 -9999 -9999 -9999 -9999 -9999 -9999 -9999 -9999 -9999 -9999 -9999 -9999 -9999 -9999 -9999 -9999 -9999 -9999 -9999 -9999 -9999 -9999 -9999 -9999 -9999 -9999 -9999 -9999 -9999 -9999 -9999 -9999 -9999 -9999 -9999 -9999 -0.8116684 -0.8081389 -0.7563281 -0.8200172 -0.8247209 -0.8315932 -0.7800204 -0.7796416 -0.7909831 -0.8507142 -0.8600113 -0.8556259 -0.8664779 -0.8099874 -0.8090287 -0.8650064 -0.8723221 -0.8602001 -0.8100709 -0.8040678 -0.8169576 -0.8166384 -0.8197383 -0.8778585 -0.8079931 -0.816042 -0.8130422 -0.8063356 -0.8047997 -0.8057556 -0.8186898 -0.81527 -0.8207744 -0.8260192 -0.8250061 -0.8217772 -0.744563 -0.7442924 -0.7448558 -0.8020522 -0.8099759 -0.7419434 -0.7463157 -0.749144 -0.7985367 -0.8044478 -0.8069004 -0.7950677 -0.7346437 -0.736818 -0.7204545 -0.7292401 -0.790999 -0.7907284 -0.7796792 -0.7763608 -0.7787592 -0.7788023 -0.6751521 -0.6589111 -0.6978537 -0.6882254 -0.5752662 -0.5763357 -0.5708541 -0.573796 -0.6471571 -0.5785632 -0.5811185 -0.5812224 -0.589286 -0.5933878 -0.5813738 -0.5730683 -0.5714391 -0.5756427 -0.5737454 -0.6332884 -0.6394854 -0.5523626 -0.6272553 -0.5722407 -0.5720783 -0.5574383 -0.614309 -0.6278254 -0.6147351 -0.5889986 -0.6033416 -0.5461836 -0.5469289 -0.5513452 -0.6157488 -0.5348846 -0.5437276 -0.5281028 -0.527061 -0.5280397 -0.5250307 -0.5239311 -0.4508344 -0.5137113 -0.5196409 -0.5052226 -0.4930425 -0.4967653 -0.4934317 -0.4297956 -0.4271981 -0.4166815 -0.4141871 -0.4081749 -0.4084509 -0.4016483 -0.3978558 -0.4005811 -0.3849058 -0.3879665 -0.373267 -0.3635622 -0.3499766 -0.3550823 -0.2958233 -0.3103823 -0.3009107 -0.3449782 -0.382602 -0.3113974 -0.299419 -0.2909918 -0.2765519 -0.2527425 -0.2530245 -0.2637767 -0.2615947 -0.2914708 -0.4113947 -0.4068534 -0.3948391 -0.3948932 -0.3835971 -0.395483 -0.3882533 -0.3812213 -0.3755221 -0.3787887 -0.3697827 -0.3670601 -0.4336392 -0.4451463 -0.4411846 -0.4365343 -0.4302963 -0.4366748 -0.4331929 -0.426131 -0.4959589 -0.4881965 -0.5490437 -0.5561168 -0.5502473 -0.5512493 -0.5538532 -0.5577965 -0.6002823 -0.5968122 -0.6036363 -0.6206747 -0.6785362 -0.6817827 -0.6629893 -0.6487057 -0.688989 -0.7267802 -0.7397944 -9999 -9999 -9999 -9999 -9999 -9999 -9999 -9999 -9999 -9999 -9999 -9999 -9999 -9999 -9999 -9999 -9999 -9999 -9999 -9999 -9999 -9999 -9999 -9999 -9999 -9999 -9999 -9999 -9999 -9999 -9999 -9999 -9999 -9999 -9999 -9999 -9999 -9999 -9999 -9999 -9999 -0.1000604 -0.09744093 -0.04124125 -0.09394306 -0.1135689 -0.128041 -0.1240774 -0.1404672 -0.1649518 -0.1775301 -0.1998955 -0.2006674 -0.08750024 0.04092669 0.03757251 0.03139159 0.02223568 -0.06130108 -0.06709429 -0.0753161 -0.07856064 -0.02329494 -0.01914001 -0.02047207 -0.3252919 -0.3389812 -0.3483627 -0.350748 -0.3477795 -0.3521699 -0.3368247 -0.3416889 -0.3282476 -0.3494705 -0.337297 -0.3356956 -0.3329475 -0.2797123 -0.286609 -0.2640808 -0.261815 -0.1897665 -0.1969114 -0.1979945 -0.2569416 -0.256882 -0.1849177 -0.186358 -0.188315 -0.1873458 -0.1974993 -0.1842757 -0.1188791 -0.1120067 -0.1269107 -0.1295189 -0.1237963 -0.1136077 -0.1072259 -0.1188949 -0.1130621 -0.1141598 -0.1096702 -0.0472903 -0.04444804 -0.05427236 -0.04376699 -0.03907004 -0.05095592 -0.03524973 -0.03942407 -0.05026418 -0.04702855 -0.04641654 -0.05032188 -0.05237213 -0.06628171 -0.06695464 -0.07038032 -0.07949892 -0.08673221 -0.07523067 -0.07982614 -0.09630523 -0.07969765 -0.09728196 -0.0990984 -0.09572604 -0.1635559 -0.1677219 -0.1191241 -0.1032233 -0.1908501 -0.1788451 -0.1986367 -0.1941733 -0.2676801 -0.2083105 -0.2227782 -0.2244981 -0.2735842 -0.2829283 -0.2948979 -0.3733548 -0.3787223 -0.376538 -0.3873398 -0.4112512 -0.4286485 -0.4294766 -0.4038087 -0.4082285 -0.4220571 -0.3223963 -0.320787 -0.2491954 -0.2439204 -0.2287499 -0.2384722 -0.2150079 -0.1509802 -0.1449678 -0.0806209 -0.07889706 -0.07941978 -0.01111178 0.02059299 0.06278671 0.06595601 0.06405731 0.1514608 0.1450547 0.1602651 0.2108194 0.2144049 0.2207488 0.3077872 0.3051831 0.2977669 0.3150626 0.3902853 0.3851404 0.3992865 0.4663897 0.4656458 0.469023 0.5000466 0.5787911 0.5845609 0.5918543 0.5926054 0.6587737 0.6574016 0.6669477 0.6793017 0.6874106 0.7478075 0.7519457 0.7895039 0.827088 0.8344751 0.8564336 0.8579714 0.8724428 0.8590213 0.8438678 0.7812049 0.7729677 0.7074662 0.706282 0.6909621 0.6877989 0.6359097 0.6338767 0.6225585 0.6581874 0.5845451 0.5915729 0.5840167 0.5831146 0.5678663 0.5588781 0.5616074 0.5603095 0.5523723 0.5590013 0.6348557 0.6221621 0.6296247 0.7033647 0.7004689 0.7048573 0.7791314 0.7700297 0.7676575 0.8403959 0.844288 0.907181 0.9121801 0.9914436 0.9908476 1.016028 1.09034 1.173755 1.195645 1.188036 1.267493 1.261204 1.271891 1.367077 1.363421 1.36621 1.357841 1.338598 1.383385 1.38253 1.370198 1.356152 1.350287 1.364436 1.428914 1.437375 1.447468 1.451154 1.418263 1.486191 1.466182 1.455087 1.446889 1.440374 1.440974 1.434995 1.43367 1.424253 1.390281 1.473068 1.453284 1.448199 1.448303 1.41995 1.420123 1.435268 1.436148 1.422685 1.432851 1.399527 1.398015 1.361043 1.369487 1.425792 1.354051 1.34339 1.337348 1.338555 1.401818 1.400092 1.405628 1.389359 1.395814 1.392302 -9999 -9999 -9999 -9999 -9999 -9999 -9999 -9999 -9999 -9999 -9999 -9999 -9999 -9999 -9999 -9999 -9999 -9999 -9999 -9999 -9999 -9999 -9999 -9999 -9999 -9999 -9999 -9999 -9999 -9999 -9999 -9999 -9999 -9999 -9999 -9999 -9999 -9999 -9999 -9999 -9999 -9999 -9999 -9999 -9999 -9999 -9999 -9999 -9999 -9999 -9999 -9999 -9999 -9999 -9999 -9999 -9999 -9999 -9999 -9999 -9999 -9999 -9999 -9999 -9999 -9999 -9999 -9999 -9999 -9999 -9999 -9999 -9999 -9999 -9999 -9999 -9999 -9999 -9999 -9999 -9999 -9999 -9999 -9999 -9999 -9999 -9999 -9999 -9999 -9999 -9999 -9999 -9999 -9999 -9999 -9999 -9999 -9999 -9999 -9999 -9999 -9999 
-9999 -9999 -9999 -9999 -9999 -9999 -9999 -9999 -9999 -9999 -9999 -9999 -9999 -9999 -9999 -9999 -9999 -9999 -9999 -9999 -9999 -9999 -9999 -9999 -9999 -9999 -9999 -9999 -9999 -9999 -9999 -9999 -9999 -9999 -9999 -9999 -9999 -9999 -9999 -9999 -9999 -9999 -9999 -9999 -9999 -9999 -9999 -9999 -9999 -9999 -9999 -9999 -9999 -9999 -9999 -9999 -9999 -9999 -9999 -9999 -9999 -9999 -9999 -9999 -9999 -9999 -9999 -9999 -9999 -9999 -9999 -9999 -9999 -9999 -9999 -9999 -9999 -9999 -9999 -9999 -9999 -9999 -9999 -9999 -9999 -9999 -9999 -9999 -9999 -9999 -9999 -9999 -9999 -9999 -9999 -9999 -9999 -9999 -9999 -9999 -9999 -9999 -0.8130594 -0.7535095 -0.7653381 -0.8204943 -0.8309882 -0.7785268 -0.7788095 -0.842043 -0.8545662 -0.8501071 -0.8601736 -0.7921902 -0.8669211 -0.8595376 -0.8125324 -0.8643202 -0.862165 -0.8748072 -0.8190976 -0.8194277 -0.8007506 -0.8090193 -0.828639 -0.8130908 -0.8146071 -0.8829122 -0.8128946 -0.8155969 -0.8209143 -0.8113846 -0.8237309 -0.8164185 -0.8258706 -0.8205312 -0.8230898 -0.813588 -0.807172 -0.7570037 -0.7451971 -0.7433071 -0.7428201 -0.7439525 -0.7992644 -0.8096696 -0.8095073 -0.7534451 -0.8082281 -0.7474149 -0.7621568 -0.7459743 -0.747853 -0.7401417 -0.8048241 -0.8066105 -0.7973667 -0.7884741 -0.7143364 -0.7727197 -0.7138494 -0.7162555 -0.7098024 -0.6130799 -0.5945653 -0.5853454 -0.5753744 -0.5801253 -0.5778332 -0.6480141 -0.5807068 -0.5818765 -0.5944378 -0.5917757 -0.5916729 -0.5829595 -0.5850274 -0.5857047 -0.5717465 -0.5764753 -0.5770466 -0.5550256 -0.5813379 -0.5754184 -0.5619552 -0.5622312 -0.6380513 -0.6301448 -0.6131576 -0.5476859 -0.6203219 -0.6221036 -0.559675 -0.5627902 -0.6261721 -0.543844 -0.5409967 -0.5413214 -0.5364013 -0.5309673 -0.5261833 -0.5253921 -0.5220301 -0.4641149 -0.4522068 -0.4492026 -0.438083 -0.4984498 -0.4371739 -0.4999989 -0.4240523 -0.4229109 -0.4172389 -0.4063694 -0.4062071 -0.3973848 -0.3330146 -0.3304027 -0.3178703 -0.3222831 -0.3245919 -0.3587827 -0.3279288 -0.3052464 -0.295937 -0.2926309 -0.2930097 -0.3111399 -0.3935972 -0.3805802 -0.376269 -0.3770265 -0.3778382 -0.3669619 -0.3542975 -0.3446635 -0.335869 -0.3300933 -0.3017209 -0.4094993 -0.3928895 -0.3953316 -0.3951097 -0.3923866 -0.3931387 -0.394866 -0.3873324 -0.3901283 -0.384188 -0.3844539 -0.3796365 -0.3802318 -0.4383371 -0.4265661 -0.4420718 -0.4410053 -0.501574 -0.5037829 -0.4972025 -0.4972512 -0.5015153 -0.553503 -0.5562255 -0.5728683 -0.5638841 -0.5665039 -0.6129137 -0.6112418 -0.6153756 -0.6317571 -0.6236456 -0.6839135 -0.6856451 -0.6825555 -0.7216311 -0.6983732 -0.7178454 -9999 -9999 -9999 -9999 -9999 -9999 -9999 -9999 -9999 -9999 -9999 -9999 -9999 -9999 -9999 -9999 -9999 -9999 -9999 -9999 -9999 -9999 -9999 -9999 -9999 -9999 -9999 -9999 -9999 -9999 -9999 -9999 -9999 -9999 -9999 -9999 -9999 -9999 -9999 -9999 -0.1083314 -0.1059602 -0.04850749 -0.04382944 -0.1128455 -0.1207658 -0.07948701 -0.07950136 -0.1504417 -0.1796033 -0.1812195 -0.181034 -0.2085635 -0.1966178 0.09792732 0.0332327 0.03043391 0.0198142 0.006836568 -0.08193229 -0.03225628 -0.09265262 -0.02693088 -0.03436196 -0.04369752 -0.4009826 -0.3410931 -0.4067807 -0.405611 -0.4133183 -0.3336669 -0.3423012 -0.3476056 -0.3560689 -0.3492536 -0.35787 -0.289692 -0.2821132 -0.2618833 -0.2668407 -0.2719546 -0.2686034 -0.2595219 -0.1974241 -0.2002377 -0.1968775 -0.198402 -0.1908119 -0.1374531 -0.1277734 -0.1905222 -0.1289413 -0.1274689 -0.1141475 -0.1177697 -0.1266849 -0.1336273 -0.1339574 -0.1286092 -0.127985 -0.1259943 -0.1143466 -0.1018286 -0.04349673 -0.04375043 -0.04376182 -0.04027834 -0.04159781 -0.04843068 -0.04369154 0.01442928 -0.05959199 -0.0500956 -0.04891966 0.01881326 -0.05864659 -0.05147941 -0.06717283 -0.07048108 -0.06821951 -0.01288205 -0.0111083 -0.07740796 -0.08364102 -0.1018102 -0.07911076 -0.08501596 -0.08763205 -0.1016373 -0.1170284 -0.1590829 -0.1100321 -0.1176372 -0.1866886 -0.1760786 -0.1914879 -0.2057908 -0.2204202 -0.2291283 -0.2336754 -0.2897691 -0.3051814 -0.3561787 -0.2419686 -0.3118529 -0.3713651 -0.3802361 -0.4064825 -0.4123268 -0.4201425 -0.425225 -0.4294915 -0.4354101 -0.4218232 -0.3935812 -0.343768 -0.253522 -0.2482558 -0.24758 -0.2306344 -0.1674613 -0.1637568 -0.1087224 -0.08750568 -0.0848538 -0.08168538 -0.01971124 -0.005822862 0.001027294 0.06092893 0.1375985 0.1275514 0.1334456 0.1502536 0.2260082 0.2286857 0.2200668 0.2407485 0.3081937 0.3047866 0.3650797 0.3685266 0.4050571 0.3866603 0.392331 0.4540687 0.454615 0.5381426 0.548229 0.5725505 0.5647569 0.6468814 0.6383557 0.6413636 0.6673047 0.7438381 0.7471558 0.6956639 0.7559062 0.8194111 0.8377993 0.8523677 0.8469741 0.8496281 0.8553118 0.8443535 0.8440419 0.7709787 0.7612154 0.7668741 0.7032977 0.7084633 0.6935322 0.6172513 0.6207734 0.6243639 0.6398863 0.5765689 0.5879568 0.5794062 0.557274 0.5588707 0.5377324 0.5469804 0.5448046 0.5563032 0.5497393 0.5479953 0.5496931 0.6314837 0.6356586 0.6274891 0.702833 0.7035367 0.75625 0.7647887 0.7671249 0.8301346 0.8437523 0.9129187 0.9733689 1.006023 1.009718 1.093353 1.104149 1.170725 1.185643 1.186677 1.256433 1.278957 1.352467 1.363811 1.360666 1.435793 1.328854 1.303323 1.380668 1.371023 1.386849 1.374991 1.373356 1.421807 1.429435 1.426188 1.422004 1.388966 1.402736 1.459959 1.464353 1.44438 1.4406 1.436619 1.442946 1.429269 1.422355 1.418025 1.443902 1.446954 1.461503 1.459149 1.433457 1.395181 1.419051 1.397832 1.380892 1.381072 1.390934 1.376636 1.361952 1.36694 1.424298 1.331103 1.321798 1.327115 1.324249 1.326648 1.39032 1.390071 1.399062 1.387534 1.378662 -9999 -9999 -9999 -9999 -9999 -9999 -9999 -9999 -9999 -9999 -9999 -9999 -9999 -9999 -9999 -9999 -9999 -9999 -9999 -9999 -9999 -9999 -9999 -9999 -9999 -9999 -9999 -9999 -9999 -9999 -9999 -9999 -9999 -9999 -9999 -9999 -9999 -9999 -9999 -9999 -9999 -9999 -9999 -9999 -9999 -9999 -9999 -9999 -9999 -9999 -9999 -9999 -9999 -9999 -9999 -9999 -9999 -9999 -9999 -9999 -9999 -9999 -9999 -9999 -9999 -9999 -9999 -9999 -9999 -9999 -9999 -9999 -9999 -9999 -9999 -9999 -9999 -9999 -9999 -9999 -9999 -9999 -9999 -9999 -9999 -9999 -9999 -9999 -9999 -9999 -9999 -9999 -9999 -9999 -9999 -9999 -9999 -9999 -9999 -9999 -9999 -9999 
-9999 -9999 -9999 -9999 -9999 -9999 -9999 -9999 -9999 -9999 -9999 -9999 -9999 -9999 -9999 -9999 -9999 -9999 -9999 -9999 -9999 -9999 -9999 -9999 -9999 -9999 -9999 -9999 -9999 -9999 -9999 -9999 -9999 -9999 -9999 -9999 -9999 -9999 -9999 -9999 -9999 -9999 -9999 -9999 -9999 -9999 -9999 -9999 -9999 -9999 -9999 -9999 -9999 -9999 -9999 -9999 -9999 -9999 -9999 -9999 -9999 -9999 -9999 -9999 -9999 -9999 -9999 -9999 -9999 -9999 -9999 -9999 -9999 -9999 -9999 -9999 -9999 -9999 -9999 -9999 -9999 -9999 -9999 -9999 -9999 -9999 -9999 -9999 -9999 -9999 -9999 -9999 -9999 -9999 -9999 -9999 -9999 -9999 -9999 -9999 -9999 -0.8033522 -0.816542 -0.7510102 -0.8175633 -0.8297406 -0.8311745 -0.7861961 -0.8370936 -0.8477803 -0.8492321 -0.851027 -0.8568967 -0.79231 -0.8049561 -0.8784572 -0.8659955 -0.8711078 -0.8754706 -0.8181199 -0.8310344 -0.8173316 -0.8110663 -0.8254378 -0.8796529 -0.8223242 -0.8208591 -0.8266215 -0.8265133 -0.8171881 -0.8280748 -0.8182262 -0.8316531 -0.8313285 -0.8220305 -0.8253814 -0.7576569 -0.8263244 -0.8197766 -0.8185998 -0.7564626 -0.7563543 -0.75865 -0.8132856 -0.7550078 -0.757221 -0.7622218 -0.7570347 -0.7640963 -0.7644882 -0.7666702 -0.7674071 -0.7553357 -0.8161138 -0.8046831 -0.6715681 -0.741963 -0.737905 -0.7424463 -0.7277192 -0.719538 -0.7198627 -0.7179672 -0.598631 -0.5875655 -0.5966276 -0.5864778 -0.5952129 -0.5787838 -0.5918393 -0.6571334 -0.593418 -0.5929369 -0.5835388 -0.5801997 -0.5964062 -0.5951723 -0.602109 -0.5884395 -0.582512 -0.5898349 -0.5676344 -0.5785869 -0.5817021 -0.5750138 -0.575398 -0.5756935 -0.5579827 -0.632798 -0.5586193 -0.6338852 -0.5617242 -0.5586287 -0.575188 -0.5759997 -0.5554675 -0.5526143 -0.5408742 -0.5512844 -0.5367303 -0.5363515 -0.5352466 -0.5249982 -0.5239389 -0.4579205 -0.461649 -0.4571081 -0.4478782 -0.4412093 -0.4328198 -0.4336915 -0.4369287 -0.4215994 -0.419126 -0.4114257 -0.3404179 -0.3283015 -0.3318392 -0.3316714 -0.3218075 -0.3213228 -0.381238 -0.4302683 -0.4071339 -0.4156758 -0.3878455 -0.2321292 -0.223361 -0.3501807 -0.3848579 -0.3864605 -0.379561 -0.3789697 -0.3685895 -0.3720702 -0.3577455 -0.3447179 -0.3353117 -0.3088568 -0.3376286 -0.3321943 -0.3310632 -0.3287524 -0.3878463 -0.3865327 -0.3295389 -0.332289 -0.3899669 -0.3917429 -0.3822753 -0.3794101 -0.3838629 -0.3786543 -0.3718225 -0.4245464 -0.4339526 -0.4409487 -0.5051371 -0.5057976 -0.5066093 -0.4985178 -0.5653664 -0.566704 -0.5738096 -0.5788537 -0.5758613 -0.5769295 -0.57437 -0.6224794 -0.6113598 -0.6339832 -0.6963953 -0.6923355 -0.6821384 -0.684859 -0.6786479 -0.7275226 -0.7639212 -9999 -9999 -9999 -9999 -9999 -9999 -9999 -9999 -9999 -9999 -9999 -9999 -9999 -9999 -9999 -9999 -9999 -9999 -9999 -9999 -9999 -9999 -9999 -9999 -9999 -9999 -9999 -9999 -9999 -9999 -9999 -0.148152 -0.1482062 -9999 -9999 -9999 -9999 -9999 -0.1323075 -0.1198693 -0.05005567 -0.06231845 -0.1088299 -0.06027666 -0.1304576 -0.1517492 -0.07567402 -0.1545042 -0.1748558 -0.1885799 -0.1935101 -0.1159514 0.07635484 0.1054428 0.03433228 0.01971182 0.01213768 -0.003842556 -0.01793895 -0.03276613 -0.0325469 -0.02261143 -0.03648271 -0.2576833 -0.3943621 -0.3379577 -0.4055737 -0.4076144 -0.3597293 -0.335738 -0.3545994 -0.3508611 -0.300861 -0.2875541 -0.3425329 -0.2826755 -0.292722 -0.2929563 -0.2841393 -0.2701325 -0.2068778 -0.204473 -0.2140049 -0.2053739 -0.2052712 -0.1922888 -0.1902771 -0.1993905 -0.2018121 -0.1993126 -0.1300502 -0.1282316 -0.1294524 -0.1255044 -0.1359442 -0.1465176 -0.1364569 -0.138562 -0.1321419 -0.120304 -0.113435 -0.04305277 -0.04413189 -0.04830273 -0.04128926 -0.04316032 -0.04638023 -0.05730942 -0.05609531 -0.06556107 -0.05751982 -0.05745455 -0.0526766 0.01841795 -0.05182061 -0.06740823 -0.06078798 -0.07833131 -0.07285699 -0.07315655 -0.08443305 -0.08598717 -0.08463364 -0.09837323 -0.09757968 -0.1013201 -0.1047422 -0.03025328 -0.104689 -0.1109302 -0.1257318 -0.1342434 -0.1187524 -0.1791319 -0.1974176 -0.2070292 -0.22136 -0.22046 -0.2304874 -0.2878972 -0.3435172 -0.3647386 -0.3680306 -0.3184309 -0.3261453 -0.393175 -0.4046488 -0.4136214 -0.4370559 -0.4401005 -0.426672 -0.439946 -0.4338717 -0.3468233 -0.3440537 -0.3318634 -0.2580116 -0.2594153 -0.2567026 -0.1838403 -0.1814656 -0.09963701 -0.1043854 -0.09120099 -0.0300984 -0.02604166 -0.01500102 -0.01989281 0.05183852 0.06767068 0.1316401 0.1429914 0.137057 0.2010714 0.2155895 0.2250275 0.2350896 0.2859913 0.302625 0.3651458 0.3811315 0.4743319 0.4575678 0.391508 0.4622672 0.5331432 0.4746323 0.5564985 0.553573 0.5360564 0.6406544 0.6351991 0.6369502 0.6427921 0.7433729 0.7540488 0.75046 0.7590171 0.8196803 0.8211256 0.8471539 0.861502 0.9281182 0.8568717 0.855375 0.8321204 0.8402487 0.7591942 0.7611345 0.7566582 0.7589222 0.6953459 0.6800522 0.6113237 0.5457752 0.6517005 0.6315408 0.5533621 0.5586385 0.5558014 0.5568151 0.5351496 0.4713861 0.5444093 0.532965 0.5547158 0.5524378 0.5476662 0.6226035 0.6178249 0.6884732 0.6897775 0.7009999 0.7486236 0.7478294 0.7590803 0.8309048 0.8238957 0.8956117 0.9153009 1.00063 1.009072 1.091364 1.177052 1.171563 1.169956 1.172374 1.259101 1.27439 1.33502 1.36315 1.369708 1.352128 1.332231 1.392657 1.387267 1.383461 1.391087 1.371757 1.370906 1.420609 1.410923 1.402012 1.410456 1.391022 1.403841 1.396442 1.449666 1.452201 1.448581 1.43951 1.428487 1.423649 1.403855 1.400564 1.393856 1.44733 1.440214 1.44179 1.431314 1.419451 1.407929 1.423105 1.399691 1.370293 1.37509 1.36065 1.357644 1.34667 1.345861 1.339708 1.316412 1.335724 1.329234 1.321953 1.389135 1.329034 1.390482 1.388347 1.375737 -9999 -9999 -9999 -9999 -9999 -9999 -9999 -9999 -9999 -9999 -9999 -9999 -9999 -9999 -9999 -9999 -9999 -9999 -9999 -9999 -9999 -9999 -9999 -9999 -9999 -9999 -9999 -9999 -9999 -9999 -9999 -9999 -9999 -9999 -9999 -9999 -9999 -9999 -9999 -9999 -9999 -9999 -9999 -9999 -9999 -9999 -9999 -9999 -9999 -9999 -9999 -9999 -9999 -9999 -9999 -9999 -9999 -9999 -9999 -9999 -9999 -9999 -9999 -9999 -9999 -9999 -9999 -9999 -9999 -9999 -9999 -9999 -9999 -9999 -9999 -9999 -9999 -9999 -9999 -9999 -9999 -9999 -9999 -9999 -9999 -9999 -9999 -9999 -9999 -9999 -9999 -9999 -9999 -9999 -9999 -9999 -9999 -9999 -9999 -9999 -9999 -9999 
-9999 -9999 -9999 -9999 -9999 -9999 -9999 -9999 -9999 -9999 -9999 -9999 -9999 -9999 -9999 -9999 -9999 -9999 -9999 -9999 -9999 -9999 -9999 -9999 -9999 -9999 -9999 -9999 -9999 -9999 -9999 -9999 -9999 -9999 -9999 -9999 -9999 -9999 -9999 -9999 -9999 -9999 -9999 -9999 -9999 -9999 -9999 -9999 -9999 -9999 -9999 -9999 -9999 -9999 -9999 -9999 -9999 -9999 -9999 -9999 -9999 -9999 -9999 -9999 -9999 -9999 -9999 -9999 -9999 -9999 -9999 -9999 -9999 -9999 -9999 -9999 -9999 -9999 -9999 -9999 -9999 -9999 -9999 -9999 -9999 -9999 -9999 -9999 -9999 -9999 -9999 -9999 -9999 -9999 -9999 -9999 -9999 -9999 -9999 -9999 -9999 -0.8218529 -0.7638644 -0.7541071 -0.8259066 -0.8264129 -0.7754084 -0.7798376 -0.83945 -0.8481864 -0.8525655 -0.8518079 -0.8621794 -0.8060401 -0.8655509 -0.8729429 -0.8619756 -0.8789353 -0.8874757 -0.8874757 -0.8182346 -0.8103431 -0.8730791 -0.8244977 -0.8353468 -0.8224427 -0.8264698 -0.8283726 -0.8270057 -0.834348 -0.8340992 -0.832702 -0.8231668 -0.7632472 -0.8161299 -0.8241506 -0.7650586 -0.8328335 -0.8219466 -0.831461 -0.8306328 -0.7710302 -0.7708809 -0.8254679 -0.7626248 -0.7712618 -0.7717414 -0.7632359 -0.8226466 -0.7653098 -0.7666898 -0.8295932 -0.7710323 -0.7453832 -0.7449873 -0.7452967 -0.7454351 -0.749615 -0.7469564 -0.7490842 -0.7328558 -0.7282734 -0.6817299 -0.6452187 -0.5955553 -0.602982 -0.606003 -0.6043197 -0.5956948 -0.5900117 -0.5985872 -0.582697 -0.6651257 -0.6490199 -0.5868979 -0.5875418 -0.5991188 -0.5992756 -0.6011114 -0.6576905 -0.5864578 -0.577725 -0.5796743 -0.6515688 -0.5718913 -0.5750195 -0.5806699 -0.5717754 -0.6374718 -0.5635672 -0.5628442 -0.5628496 -0.5661114 -0.5561708 -0.5787665 -0.5634117 -0.5633035 -0.5545166 -0.551814 -0.5497234 -0.549843 -0.5398538 -0.4731919 -0.4722849 -0.4638368 -0.4596735 -0.4625589 -0.4462537 -0.4494639 -0.4398652 -0.4315164 -0.4412586 -0.3676951 -0.4187174 -0.4187082 -0.4144766 -0.4330876 -0.4430966 -0.4289109 -0.334255 -0.3211854 -0.3354234 -0.3888827 -0.3180028 -0.4100791 -0.4053813 -0.3376491 -0.315357 -0.2761154 -0.339533 -0.3919102 -0.3766421 -0.3792029 -0.3640322 -0.3603474 -0.2996163 -0.2854859 -0.3436617 -0.3338658 -0.3339145 -0.3357718 -0.3335733 -0.2740118 -0.3356125 -0.3282857 -0.33273 -0.3288921 -0.3342397 -0.3494262 -0.3361774 -0.386981 -0.3897173 -0.3821138 -0.3854496 -0.4417359 -0.4334556 -0.4370628 -0.4572005 -0.444591 -0.5067327 -0.5178869 -0.5171019 -0.5657992 -0.5694054 -0.5837207 -0.5836808 -0.5761451 -0.5772219 -0.5753981 -0.6322103 -0.6836608 -0.7025092 -0.707633 -0.7075994 -0.6987483 -0.6781318 -0.7340699 -9999 -9999 -9999 -9999 -9999 -9999 -9999 -9999 -9999 -9999 -9999 -9999 -9999 -9999 -9999 -9999 -9999 -9999 -9999 -9999 -9999 -9999 -9999 -9999 -9999 -9999 -9999 -9999 -9999 -9999 -9999 -9999 -9999 -0.208193 -9999 -9999 -9999 -9999 -9999 -9999 -0.1383469 -0.1351523 -0.1232722 -0.1148192 -0.1254237 -0.1303798 -0.07636893 -0.0912671 -0.1665383 -0.1869069 -0.1981701 -0.1950534 -0.2130674 -0.2060192 0.06684328 0.01924822 0.01704191 0.01489745 -0.01798729 -0.0889433 -0.0309296 -0.03443179 -0.02796995 -0.3539486 -0.4014217 -0.3342129 -0.3369994 -0.3389717 -0.3453639 -0.3402347 -0.348455 -0.3488087 -0.3543929 -0.3665425 -0.3476092 -0.2857913 -0.2979716 -0.3006551 -0.2788019 -0.2893611 -0.2781158 -0.2006912 -0.2065821 -0.2067071 -0.2164292 -0.2083836 -0.1967524 -0.2023344 -0.1275638 -0.1261241 -0.1377904 -0.1252757 -0.1214046 -0.120547 -0.129541 -0.1335865 -0.1223345 -0.07027639 -0.05764367 -0.1298046 -0.08036184 -0.0729005 -0.05291547 -0.06018557 -0.05849198 0.00495306 -0.05506555 -0.05882329 -0.05753957 -0.05413052 -0.07027852 -0.06863247 -0.07358498 -0.007860756 -0.06176698 -0.06545146 -0.06801406 -0.07744523 -0.08175144 -0.07758547 -0.01220247 -0.01962871 -0.08576933 -0.0831189 -0.09191022 -0.09988198 -0.1124443 -0.1140093 -0.1214404 -0.1319253 -0.1359445 -0.1252422 -0.1282674 -0.1807491 -0.1932387 -0.1462273 -0.2008377 -0.2182808 -0.2342207 -0.2417827 -0.2439665 -0.3084306 -0.3768494 -0.3972411 -0.3856489 -0.3843582 -0.4043542 -0.348665 -0.4163922 -0.4343911 -0.4995772 -0.4430004 -0.4488698 -0.4386681 -0.3498525 -0.3573042 -0.3274929 -0.2647437 -0.2589417 -0.2582223 -0.1687546 -0.1898949 -0.1148289 -0.1052537 -0.08579827 -0.08885425 -0.01994959 -0.01607875 0.04120728 0.05034734 0.06576892 0.1214936 0.1403429 0.1283066 0.1909743 0.2127017 0.2059669 0.2716978 0.2957538 0.2794563 0.3691913 0.366311 0.3898215 0.4408523 0.3812324 0.4462841 0.5318561 0.461682 0.5326157 0.5213922 0.5439613 0.618989 0.6445566 0.6362619 0.6556814 0.7330366 0.738292 0.755438 0.6781144 0.8141198 0.8299111 0.8413512 0.8496823 0.9088947 0.8566015 0.854878 0.8244749 0.8356838 0.7581804 0.7626199 0.7491182 0.7594571 0.6908687 0.6153716 0.6778598 0.5473403 0.6183054 0.6294641 0.5535886 0.5482244 0.5336041 0.559191 0.5377714 0.4720727 0.5379366 0.5357896 0.5471457 0.5360466 0.6005049 0.5910984 0.6164582 0.6138927 0.6992742 0.6886548 0.7448386 0.7466511 0.7486038 0.8052726 0.8179305 0.8871233 0.9204184 0.9927966 0.9977057 1.082851 1.095851 1.149958 1.161595 1.182122 1.262004 1.279396 1.339798 1.34872 1.373539 1.349979 1.329454 1.396195 1.396675 1.398625 1.38823 1.370366 1.367647 1.417715 1.399218 1.401705 1.376157 1.401764 1.396937 1.450083 1.435217 1.42449 1.444469 1.42605 1.407061 1.406369 1.389976 1.386477 1.388998 1.451162 1.440694 1.431457 1.413714 1.425307 1.430532 1.439612 1.42188 1.406158 1.382277 1.365763 1.33834 1.340653 1.348535 1.333756 1.315752 1.335161 1.32045 1.327086 1.322634 1.315112 1.314553 1.3114 1.302574 -9999 -9999 -9999 -9999 -9999 -9999 -9999 -9999 -9999 -9999 -9999 -9999 -9999 -9999 -9999 -9999 -9999 -9999 -9999 -9999 -9999 -9999 -9999 -9999 -9999 -9999 -9999 -9999 -9999 -9999 -9999 -9999 -9999 -9999 -9999 -9999 -9999 -9999 -9999 -9999 -9999 -9999 -9999 -9999 -9999 -9999 -9999 -9999 -9999 -9999 -9999 -9999 -9999 -9999 -9999 -9999 -9999 -9999 -9999 -9999 -9999 -9999 -9999 -9999 -9999 -9999 -9999 -9999 -9999 -9999 -9999 -9999 -9999 -9999 -9999 -9999 -9999 -9999 -9999 -9999 -9999 -9999 -9999 -9999 -9999 -9999 -9999 -9999 -9999 -9999 -9999 -9999 -9999 -9999 -9999 -9999 -9999 -9999 -9999 -9999 -9999 -9999 
-9999 -9999 -9999 -9999 -9999 -9999 -9999 -9999 -9999 -9999 -9999 -9999 -9999 -9999 -9999 -9999 -9999 -9999 -9999 -9999 -9999 -9999 -9999 -9999 -9999 -9999 -9999 -9999 -9999 -9999 -9999 -9999 -9999 -9999 -9999 -9999 -9999 -9999 -9999 -9999 -9999 -9999 -9999 -9999 -9999 -9999 -9999 -9999 -9999 -9999 -9999 -9999 -9999 -9999 -9999 -9999 -9999 -9999 -9999 -9999 -9999 -9999 -9999 -9999 -9999 -9999 -9999 -9999 -9999 -9999 -9999 -9999 -9999 -9999 -9999 -9999 -9999 -9999 -9999 -9999 -9999 -9999 -9999 -9999 -9999 -9999 -9999 -9999 -9999 -9999 -9999 -9999 -9999 -9999 -9999 -9999 -9999 -9999 -9999 -9999 -9999 -0.7717208 -0.7653373 -0.832821 -0.8275193 -0.8299965 -0.7758467 -0.847166 -0.8465222 -0.8635033 -0.8510416 -0.850273 -0.8086063 -0.8044296 -0.8721991 -0.8773952 -0.8713383 -0.8250396 -0.8130091 -0.8118567 -0.8811737 -0.8868848 -0.875708 -0.8872606 -0.8269436 -0.8236673 -0.8407028 -0.8360539 -0.8338934 -0.8477361 -0.8425952 -0.8255212 -0.775447 -0.7639347 -0.7639997 -0.769095 -0.7602906 -0.8298521 -0.7722068 -0.7791824 -0.7801169 -0.7715321 -0.7734544 -0.7730991 -0.8344119 -0.7526714 -0.7531918 -0.7645413 -0.7542648 -0.6870733 -0.7641507 -0.758743 -0.7580941 -0.759716 -0.7499669 -0.747881 -0.7541258 -0.7579706 -0.7525264 -0.7541268 -0.7550276 -0.7524016 -0.722845 -0.716407 -0.6455975 -0.6067367 -0.6073861 -0.6065203 -0.5970089 -0.606016 -0.6013846 -0.6029983 -0.6645446 -0.6648639 -0.6538579 -0.5988346 -0.5848418 -0.5903954 -0.607123 -0.6085634 -0.5967864 -0.5723048 -0.5846265 -0.5829678 -0.5806698 -0.5863153 -0.5893327 -0.582962 -0.5815504 -0.5773004 -0.5665608 -0.5673337 -0.5764654 -0.5193977 -0.58095 -0.5654818 -0.5621989 -0.5672578 -0.5552983 -0.4981527 -0.4957017 -0.5418517 -0.5423555 -0.4828638 -0.4747999 -0.4729775 -0.4641365 -0.4609067 -0.4598993 -0.4510046 -0.3725217 -0.4310416 -0.4068912 -0.3685175 -0.35727 -0.3577296 -0.3532062 -0.3708318 -0.4513237 -0.4299342 -0.4066119 -0.3945765 -0.3300899 -0.3581899 -0.3788011 -0.4269007 -0.4212057 -0.4008934 -0.3129305 -0.3130473 -0.3266934 -0.3163398 -0.3738788 -0.360168 -0.3607578 -0.3593551 -0.3455546 -0.3468748 -0.3426877 -0.3440732 -0.3448171 -0.3539026 -0.3430461 -0.2696282 -0.3422444 -0.3433017 -0.3457812 -0.3357632 -0.3381617 -0.324714 -0.3915874 -0.3973021 -0.3986413 -0.3925217 -0.4086759 -0.4393159 -0.4509908 -0.4528766 -0.5160641 -0.5205438 -0.5207062 -0.5199683 -0.5220637 -0.5656375 -0.5682629 -0.5825186 -0.5913677 -0.5901147 -0.5793656 -0.6334599 -0.6301588 -0.6955217 -0.7066886 -0.7113281 -0.7120802 -0.7088248 -0.6495504 -9999 -9999 -9999 -9999 -9999 -9999 -9999 -9999 -9999 -9999 -9999 -9999 -9999 -9999 -9999 -9999 -9999 -9999 -9999 -9999 -9999 -9999 -9999 -9999 -9999 -9999 -9999 -9999 -0.2667327 -9999 -9999 -9999 -9999 -9999 -9999 -9999 -9999 -9999 -9999 -9999 -0.1466447 -0.147649 -0.143039 -0.1355611 -0.1394237 -0.2124002 -0.1541029 -0.1490152 -0.1056065 -0.1875128 -0.2027487 -0.1975311 -0.2283151 -0.2362365 -0.2640888 0.02165775 0.006410809 0.01338652 -0.00982773 -0.02455745 -0.03460068 -0.0439649 -0.02915614 -0.397251 -0.1350446 -0.3436925 -0.3475387 -0.3552532 -0.4060376 -0.3385141 -0.3393258 -0.3583875 -0.3615316 -0.3655952 -0.2830364 -0.282341 -0.2972009 -0.3029327 -0.2874005 -0.294218 -0.2936063 -0.290757 -0.2249178 -0.2136033 -0.2135547 -0.1980628 -0.1360104 -0.1266847 -0.1308155 -0.1329377 -0.1347949 -0.06898103 -0.1254783 -0.1285142 -0.1288875 -0.05949416 -0.0519342 -0.05449037 -0.05642086 -0.1398556 -0.08210089 -0.07186195 -0.07135925 -0.06794387 -0.05490504 -0.07828466 -0.06739983 -0.06849197 -0.06918151 -0.06700352 -0.07705898 -0.0188894 -0.06707784 0.008278841 -0.002200574 -0.002693198 -0.01475626 -0.07608247 -0.07001413 -0.009255696 -0.01251628 -0.0804108 -0.08443069 -0.02678406 -0.1098403 -0.1154402 -0.10448 -0.1020613 -0.1129408 -0.1288842 -0.1355153 -0.1949207 -0.1861814 -0.1495161 -0.2029381 -0.2000574 -0.2259904 -0.2286358 -0.220569 -0.232633 -0.2385402 -0.316614 -0.3817209 -0.3084776 -0.3492355 -0.4019686 -0.4083121 -0.4171946 -0.4206034 -0.4393032 -0.4392825 -0.452492 -0.4445618 -0.4479113 -0.368171 -0.3606268 -0.3499808 -0.3320188 -0.2607348 -0.1925808 -0.1921742 -0.1971865 -0.1283145 -0.1127275 -0.105679 -0.09987114 -0.05010533 -0.03653423 0.03782485 0.04643269 0.1169325 0.1227836 0.1291469 0.1102588 0.1252142 0.1999122 0.275365 0.2773409 0.2916589 0.3097997 0.3708895 0.3542337 0.3655566 0.3748161 0.440008 0.4307267 0.5257947 0.4474148 0.5124944 0.5298451 0.5461023 0.5962815 0.6308247 0.6270232 0.629734 0.6622661 0.6547757 0.7187839 0.7652994 0.7907947 0.8197926 0.8359261 0.8405126 0.8541605 0.861094 0.9189419 0.8227831 0.8263353 0.820106 0.7685137 0.7513241 0.6970136 0.6808032 0.6044133 0.6090577 0.5935599 0.5404207 0.5399984 0.5380386 0.4766848 0.5368848 0.473081 0.4713698 0.4741547 0.477757 0.5356948 0.5338974 0.5224777 0.5199756 0.5909424 0.6049213 0.6014234 0.6241561 0.6777114 0.7283558 0.7391227 0.7332439 0.7975418 0.8184509 0.884744 0.8969899 0.9899623 0.9862503 1.069021 1.069044 1.077479 1.167873 1.178945 1.248914 1.272093 1.284724 1.353653 1.337433 1.336599 1.332267 1.383725 1.381662 1.40065 1.3825 1.375424 1.373391 1.418219 1.401136 1.407514 1.401255 1.398135 1.392658 1.444744 1.43446 1.424582 1.427082 1.409402 1.420743 1.416147 1.387414 1.389313 1.444272 1.441902 1.447107 1.431129 1.430995 1.435263 1.423626 1.423653 1.497059 1.408814 1.383639 1.373977 1.354674 1.353282 1.330087 1.316009 1.343907 1.336043 1.308963 1.310808 1.300884 1.295244 1.298491 1.293457 1.296642 -9999 -9999 -9999 -9999 -9999 -9999 -9999 -9999 -9999 -9999 -9999 -9999 -9999 -9999 -9999 -9999 -9999 -9999 -9999 -9999 -9999 -9999 -9999 -9999 -9999 -9999 -9999 -9999 -9999 -9999 -9999 -9999 -9999 -9999 -9999 -9999 -9999 -9999 -9999 -9999 -9999 -9999 -9999 -9999 -9999 -9999 -9999 -9999 -9999 -9999 -9999 -9999 -9999 -9999 -9999 -9999 -9999 -9999 -9999 -9999 -9999 -9999 -9999 -9999 -9999 -9999 -9999 -9999 -9999 -9999 -9999 -9999 -9999 -9999 -9999 -9999 -9999 -9999 -9999 -9999 -9999 -9999 -9999 -9999 -9999 -9999 -9999 -9999 -9999 -9999 -9999 -9999 -9999 -9999 -9999 -9999 -9999 -9999 -9999 -9999 -9999 -9999 
-9999 -9999 -9999 -9999 -9999 -9999 -9999 -9999 -9999 -9999 -9999 -9999 -9999 -9999 -9999 -9999 -9999 -9999 -9999 -9999 -9999 -9999 -9999 -9999 -9999 -9999 -9999 -9999 -9999 -9999 -9999 -9999 -9999 -9999 -9999 -9999 -9999 -9999 -9999 -9999 -9999 -9999 -9999 -9999 -9999 -9999 -9999 -9999 -9999 -9999 -9999 -9999 -9999 -9999 -9999 -9999 -9999 -9999 -9999 -9999 -9999 -9999 -9999 -9999 -9999 -9999 -9999 -9999 -9999 -9999 -9999 -9999 -9999 -9999 -9999 -9999 -9999 -9999 -9999 -9999 -9999 -9999 -9999 -9999 -9999 -9999 -9999 -9999 -9999 -9999 -9999 -9999 -9999 -9999 -9999 -9999 -9999 -9999 -9999 -9999 -9999 -0.779416 -0.77125 -0.8326849 -0.8386526 -0.7888885 -0.7922488 -0.7924653 -0.8507799 -0.8642122 -0.7994202 -0.8514854 -0.8658574 -0.862185 -0.8688603 -0.8734558 -0.8737318 -0.8150611 -0.8039385 -0.8152107 -0.8890117 -0.8855192 -0.8350815 -0.8253019 -0.8307146 -0.833392 -0.8415254 -0.8414172 -0.8433099 -0.8366377 -0.8532777 -0.7673501 -0.7723957 -0.770111 -0.7744495 -0.777411 -0.8341815 -0.8346345 -0.8346345 -0.7867885 -0.7864097 -0.7803069 -0.7853912 -0.7658155 -0.8284949 -0.7684345 -0.761482 -0.7611817 -0.7625518 -0.7703509 -0.7665297 -0.7766643 -0.7651115 -0.752665 -0.7605613 -0.7606719 -0.769496 -0.7631355 -0.7542936 -0.7547319 -0.7556252 -0.7651396 -0.7657738 -0.7547212 -0.7155359 -0.6434261 -0.625902 -0.6127967 -0.6254829 -0.6169866 -0.6050223 -0.6045411 -0.603166 -0.6031606 -0.6074024 -0.6079976 -0.6036186 -0.5995042 -0.5955999 -0.5986593 -0.6578968 -0.6558194 -0.5874434 -0.590705 -0.5814728 -0.5859851 -0.590111 -0.5930096 -0.592428 -0.5825052 -0.5791538 -0.5780093 -0.583768 -0.5826711 -0.577805 -0.561554 -0.5103937 -0.5707593 -0.5701115 -0.4985911 -0.5008763 -0.5564841 -0.5432863 -0.4862406 -0.4841049 -0.4787542 -0.4759904 -0.4653433 -0.4516234 -0.4485607 -0.4476328 -0.453846 -0.3880771 -0.3954271 -0.4190134 -0.3999947 -0.3565385 -0.3535571 -0.3551548 -0.4002095 -0.447528 -0.441576 -0.3876634 -0.4260937 -0.35496 -0.3542408 -0.3444765 -0.3430793 -0.3431334 -0.343393 -0.3350939 -0.3240343 -0.3178403 -0.3174395 -0.320801 -0.3642524 -0.3608715 -0.3638677 -0.3639759 -0.364517 -0.3030733 -0.3512855 -0.3466677 -0.3392484 -0.3415114 -0.3446861 -0.3451512 -0.3465485 -0.3381026 -0.3477252 -0.3421503 -0.4107834 -0.4061824 -0.4013481 -0.4065585 -0.4017842 -0.4060615 -0.3994355 -0.5141522 -0.5152562 -0.5285217 -0.5222715 -0.52634 -0.5203669 -0.5210649 -0.5695215 -0.5865925 -0.592106 -0.6427296 -0.6381287 -0.635201 -0.692591 -0.6964952 -0.7194294 -0.7176178 -0.7089365 -0.6923152 -0.6434557 -9999 -9999 -9999 -9999 -9999 -9999 -9999 -9999 -9999 -9999 -9999 -9999 -9999 -9999 -9999 -9999 -9999 -9999 -9999 -9999 -9999 -9999 -9999 -9999 -9999 -9999 -0.2603204 -0.2527394 -0.228196 -0.246993 -9999 -9999 -9999 -9999 -9999 -9999 -9999 -9999 -9999 -9999 -0.1493103 -0.1488552 -0.1546731 -0.1430647 -0.2173652 -0.154729 -0.1645249 -0.1764302 -0.1912549 -0.2060188 -0.218098 -0.2287813 0.02898377 -0.2275025 -0.03864134 0.02152862 0.00362232 -0.01268983 -0.01832865 -0.03783159 -0.04221062 -0.03073033 -0.4029435 -0.106076 -0.3500274 -0.4079929 -0.3582249 -0.3596372 -0.3487599 -0.3392396 -0.3546111 -0.3595258 -0.3617096 -0.3011666 -0.3032892 -0.2993329 -0.3089442 -0.3004478 -0.2989631 -0.2940883 -0.2358188 -0.2351926 -0.2306872 -0.2035162 -0.2167403 -0.138643 -0.2077408 -0.1420057 -0.1329666 -0.1411965 -0.1525879 -0.06599185 -0.1296492 -0.06102349 -0.04846925 -0.05347786 -0.06590638 -0.06839211 -0.06969034 -0.07268804 -0.06322878 -0.07250901 -0.06743744 -0.07825618 -0.06463523 -0.01099331 -0.06848625 -0.07804357 -0.07748098 -0.07887877 -0.06685252 -0.009531206 -0.003379315 -0.003231398 -0.001298519 0.002038966 -0.006644454 -0.00826736 -0.01206495 -0.01534118 -0.08656346 -0.02763104 -0.02608182 -0.04074829 -0.1042977 -0.04779048 -0.101857 -0.1165193 -0.1282774 -0.1206224 -0.131133 -0.1323213 -0.1337921 -0.2014754 -0.21747 -0.2254235 -0.2303977 -0.2341539 -0.2443044 -0.237744 -0.32677 -0.3557394 -0.2659528 -0.3845308 -0.3994644 -0.3928656 -0.4337332 -0.4475896 -0.4380762 -0.4622323 -0.4730218 -0.4659545 -0.4438565 -0.438352 -0.4368814 -0.3600135 -0.3567728 -0.2809894 -0.2231311 -0.2107119 -0.1969214 -0.1293267 -0.1175814 -0.01200287 -0.02501799 -0.04005124 0.03750574 0.04739257 0.05938497 0.1043267 0.1199457 0.1282018 0.1119042 0.1870805 0.1832831 0.2146304 0.2800374 0.3012474 0.3734852 0.3642321 0.3523524 0.4374306 0.451385 0.4325178 0.4439534 0.4554802 0.5070705 0.5066962 0.5163961 0.6028473 0.6061284 0.6224256 0.6196375 0.6283218 0.6382012 0.7032396 0.7054009 0.7568589 0.789046 0.8030092 0.8697733 0.8249524 0.8347475 0.8433012 0.932448 0.8185245 0.8326672 0.8159878 0.7621835 0.7634565 0.6804998 0.6699606 0.5949367 0.5886748 0.5305912 0.5894994 0.5297981 0.5302399 0.5301163 0.467925 0.4633465 0.4529619 0.4762708 0.465122 0.4634201 0.508553 0.5080665 0.5233834 0.5244313 0.5179708 0.6010929 0.60871 0.6689531 0.6678309 0.7310376 0.7293177 0.8108684 0.8001485 0.8081861 0.8919437 0.9855916 1.003205 1.059957 1.063885 1.083817 1.161707 1.162915 1.250027 1.25716 1.265779 1.324088 1.319328 1.321887 1.313636 1.380175 1.389275 1.38815 1.3871 1.39207 1.441362 1.412203 1.40958 1.441066 1.413318 1.398986 1.374186 1.384643 1.443475 1.447661 1.42418 1.437034 1.438643 1.40095 1.391632 1.481897 1.460521 1.445486 1.430207 1.419547 1.409917 1.438342 1.435339 1.428873 1.392844 1.391718 1.375478 1.36921 1.368009 1.351108 1.340124 1.313346 1.33742 1.314599 1.303051 1.294007 1.308413 1.30185 1.302012 1.282768 1.280012 1.274439 -9999 -9999 -9999 -9999 -9999 -9999 -9999 -9999 -9999 -9999 -9999 -9999 -9999 -9999 -9999 -9999 -9999 -9999 -9999 -9999 -9999 -9999 -9999 -9999 -9999 -9999 -9999 -9999 -9999 -9999 -9999 -9999 -9999 -9999 -9999 -9999 -9999 -9999 -9999 -9999 -9999 -9999 -9999 -9999 -9999 -9999 -9999 -9999 -9999 -9999 -9999 -9999 -9999 -9999 -9999 -9999 -9999 -9999 -9999 -9999 -9999 -9999 -9999 -9999 -9999 -9999 -9999 -9999 -9999 -9999 -9999 -9999 -9999 -9999 -9999 -9999 -9999 -9999 -9999 -9999 -9999 -9999 -9999 -9999 -9999 -9999 -9999 -9999 -9999 -9999 -9999 -9999 -9999 -9999 -9999 -9999 -9999 -9999 -9999 -9999 -9999 
-9999 -9999 -9999 -9999 -9999 -9999 -9999 -9999 -9999 -9999 -9999 -9999 -9999 -9999 -9999 -9999 -9999 -9999 -9999 -9999 -9999 -9999 -9999 -9999 -9999 -9999 -9999 -9999 -9999 -9999 -9999 -9999 -9999 -9999 -9999 -9999 -9999 -9999 -9999 -9999 -9999 -9999 -9999 -9999 -9999 -9999 -9999 -9999 -9999 -9999 -9999 -9999 -9999 -9999 -9999 -9999 -9999 -9999 -9999 -9999 -9999 -9999 -9999 -9999 -9999 -9999 -9999 -9999 -9999 -9999 -9999 -9999 -9999 -9999 -9999 -9999 -9999 -9999 -9999 -9999 -9999 -9999 -9999 -9999 -9999 -9999 -9999 -9999 -9999 -9999 -9999 -9999 -9999 -9999 -9999 -9999 -9999 -9999 -9999 -9999 -9999 -0.7767429 -0.8339825 -0.84027 -0.8434514 -0.791619 -0.795511 -0.841994 -0.8588989 -0.8575081 -0.8007308 -0.8054065 -0.8673474 -0.8645879 -0.8684888 -0.8042616 -0.807454 -0.8189579 -0.8700513 -0.8111213 -0.8835226 -0.8270541 -0.8308431 -0.829722 -0.8359311 -0.8347124 -0.8446652 -0.8441186 -0.851662 -0.7915946 -0.7791928 -0.7786813 -0.7816385 -0.7820824 -0.7795974 -0.8380591 -0.8327795 -0.8312585 -0.8304523 -0.789182 -0.7884244 -0.7793015 -0.7766454 -0.8289228 -0.7809972 -0.7786688 -0.7641221 -0.763467 -0.7679542 -0.781046 -0.7706587 -0.7779155 -0.770784 -0.7791239 -0.7793196 -0.7773577 -0.7725518 -0.7752346 -0.7642092 -0.768402 -0.7649277 -0.7663926 -0.7626051 -0.7010128 -0.6985279 -0.7156495 -0.7227198 -0.6326538 -0.6378322 -0.6261031 -0.6235273 -0.6182907 -0.6099563 -0.6065813 -0.6079348 -0.6079289 -0.6099317 -0.6154466 -0.6128111 -0.5957484 -0.6010883 -0.5458312 -0.5337721 -0.5859942 -0.5887372 -0.5981491 -0.5960941 -0.599346 -0.6041127 -0.58953 -0.5902334 -0.5786667 -0.5831551 -0.584458 -0.5761101 -0.5237114 -0.5237114 -0.5684559 -0.524469 -0.5717874 -0.5120284 -0.506022 -0.5060166 -0.5519759 -0.4938717 -0.4849898 -0.4981566 -0.4992784 -0.4590013 -0.4605262 -0.4589203 -0.4417448 -0.3759046 -0.3932966 -0.4880989 -0.4807684 -0.4050986 -0.3740702 -0.3654588 -0.341017 -0.3879715 -0.3957699 -0.3742699 -0.3651125 -0.3555982 -0.3623476 -0.344546 -0.3496166 -0.3492324 -0.3475983 -0.3451999 -0.3348527 -0.3232937 -0.3257408 -0.3255243 -0.3197765 -0.3239586 -0.3067281 -0.3072254 -0.3026055 -0.3090661 -0.3658394 -0.367084 -0.3603369 -0.3527339 -0.336999 -0.3551292 -0.3520287 -0.3516975 -0.3520763 -0.3347114 -0.3389525 -0.3966872 -0.4060082 -0.4088527 -0.406726 -0.4063723 -0.4063557 -0.4668241 -0.5184641 -0.5194867 -0.5314631 -0.5301985 -0.5321428 -0.5349199 -0.5911702 -0.5914298 -0.6623183 -0.6718113 -0.654632 -0.704468 -0.7061358 -0.6673266 -0.7031477 -0.7186471 -0.7209014 -0.7174184 -0.7157474 -9999 -9999 -9999 -9999 -9999 -9999 -9999 -9999 -9999 -9999 -9999 -9999 -9999 -9999 -9999 -9999 -9999 -9999 -9999 -9999 -9999 -9999 -9999 -9999 -9999 -9999 -0.2705821 -0.2446332 -0.2435307 -9999 -9999 -9999 -0.2476861 -9999 -9999 -9999 -9999 -9999 -9999 -9999 -9999 -0.09971032 -0.1515195 -0.1593023 -0.1630243 -0.1619578 -0.1693915 -0.1900111 -0.1918393 -0.209596 -0.2050029 -0.2348359 -0.2111045 -0.04133174 -0.09254885 0.07957353 0.06686373 0.04373011 -0.01708345 -0.03809111 -0.05833419 -0.09907126 -0.4075097 -0.4167645 -0.341083 -0.3479086 -0.3579757 -0.3706228 -0.3483537 -0.3514437 -0.3661602 -0.359055 -0.3135429 -0.3648615 -0.3667458 -0.312488 -0.2373144 -0.3008482 -0.2470426 -0.3009296 -0.2246137 -0.2343458 -0.2349049 -0.2233046 -0.2313571 -0.225196 -0.2297378 -0.1545776 -0.1433839 -0.1445098 -0.1474826 -0.07841982 -0.07528304 -0.07797445 -0.06109312 0.01733467 -0.0565947 -0.05151412 -0.0675692 -0.08072677 -0.07315741 -0.06946242 -0.05862885 -0.06882051 -0.06276311 0.00558243 0.008211069 -0.003742305 -0.001770113 -0.005688045 -0.06815837 -0.06942075 -0.01702276 -0.02525178 -0.01202287 -0.008278298 -0.01899316 -0.0295334 -0.02146259 -0.0200131 -0.09624501 -0.03078569 -0.09647892 -0.1013991 -0.04734296 -0.04586192 -0.1174167 -0.07008956 -0.1304379 -0.1318351 -0.1371381 -0.1297718 -0.1298755 -0.1436938 -0.2148474 -0.1749322 -0.2334976 -0.2391641 -0.2284524 -0.2460329 -0.2605882 -0.2800115 -0.285215 -0.3856012 -0.3360371 -0.3989419 -0.4264945 -0.4491061 -0.4644623 -0.4640835 -0.4853643 -0.4687504 -0.4567333 -0.3844312 -0.391086 -0.3711149 -0.3559666 -0.290516 -0.2824898 -0.220636 -0.2064482 -0.1289286 -0.05291129 -0.0504717 -0.02546948 -0.04348907 0.03836117 0.0602213 0.06400508 0.1159765 0.1162433 0.125614 0.1338549 0.1736508 0.1826164 0.2537398 0.2660748 0.3390879 0.3657317 0.3595677 0.3508007 0.42444 0.4696212 0.4358747 0.4372881 0.5161766 0.4985189 0.5238793 0.5332653 0.6084804 0.6023205 0.618004 0.6940479 0.6791307 0.6240249 0.7017577 0.7090358 0.7174717 0.7352375 0.7922142 0.8063053 0.8742497 0.7998953 0.894347 0.8949254 0.8922043 0.8203728 0.83065 0.7658117 0.7548527 0.6518413 0.6731002 0.601841 0.5760313 0.5302174 0.5201411 0.5204992 0.5202982 0.5237299 0.4451502 0.4545859 0.4589637 0.450996 0.4501465 0.4498291 0.4520446 0.4458805 0.4939798 0.5033283 0.5041768 0.5881463 0.5885813 0.6675736 0.6728533 0.6571977 0.7372575 0.7377037 0.8105873 0.8222536 0.8753037 0.9704597 0.9876791 1.066299 1.092263 1.172449 1.164171 1.150627 1.23357 1.239186 1.231976 1.247538 1.318649 1.318762 1.312865 1.39139 1.388409 1.372092 1.38454 1.434663 1.435755 1.434744 1.430427 1.439733 1.429037 1.393063 1.428705 1.392972 1.450131 1.452171 1.422542 1.426572 1.439447 1.488016 1.409759 1.493242 1.471129 1.456279 1.487282 1.449221 1.389555 1.423161 1.428954 1.40568 1.400495 1.398357 1.372333 1.363303 1.377967 1.353913 1.342727 1.314932 1.330092 1.313793 1.301115 1.312408 1.316928 1.317452 1.307628 1.301195 1.267107 1.281367 -9999 -9999 -9999 -9999 -9999 -9999 -9999 -9999 -9999 -9999 -9999 -9999 -9999 -9999 -9999 -9999 -9999 -9999 -9999 -9999 -9999 -9999 -9999 -9999 -9999 -9999 -9999 -9999 -9999 -9999 -9999 -9999 -9999 -9999 -9999 -9999 -9999 -9999 -9999 -9999 -9999 -9999 -9999 -9999 -9999 -9999 -9999 -9999 -9999 -9999 -9999 -9999 -9999 -9999 -9999 -9999 -9999 -9999 -9999 -9999 -9999 -9999 -9999 -9999 -9999 -9999 -9999 -9999 -9999 -9999 -9999 -9999 -9999 -9999 -9999 -9999 -9999 -9999 -9999 -9999 -9999 -9999 -9999 -9999 -9999 -9999 -9999 -9999 -9999 -9999 -9999 -9999 -9999 -9999 -9999 -9999 -9999 -9999 -9999 -9999 -9999 
-9999 -9999 -9999 -9999 -9999 -9999 -9999 -9999 -9999 -9999 -9999 -9999 -9999 -9999 -9999 -9999 -9999 -9999 -9999 -9999 -9999 -9999 -9999 -9999 -9999 -9999 -9999 -9999 -9999 -9999 -9999 -9999 -9999 -9999 -9999 -9999 -9999 -9999 -9999 -9999 -9999 -9999 -9999 -9999 -9999 -9999 -9999 -9999 -9999 -9999 -9999 -9999 -9999 -9999 -9999 -9999 -9999 -9999 -9999 -9999 -9999 -9999 -9999 -9999 -9999 -9999 -9999 -9999 -9999 -9999 -9999 -9999 -9999 -9999 -9999 -9999 -9999 -9999 -9999 -9999 -9999 -9999 -9999 -9999 -9999 -9999 -9999 -9999 -9999 -9999 -9999 -9999 -9999 -9999 -9999 -9999 -9999 -9999 -9999 -9999 -0.7718112 -0.7737877 -0.8454531 -0.8411412 -0.7927664 -0.792794 -0.8640453 -0.8616573 -0.8675194 -0.8729265 -0.8112836 -0.8072116 -0.8683858 -0.8694409 -0.8131407 -0.806752 -0.8172806 -0.816523 -0.8792944 -0.8837478 -0.8814315 -0.8409801 -0.841993 -0.8375713 -0.8435658 -0.8393238 -0.8418978 -0.854251 -0.8499995 -0.7831969 -0.8416309 -0.8469145 -0.8457283 -0.8450844 -0.843974 -0.7899364 -0.7817782 -0.7937644 -0.7857405 -0.7937102 -0.7964655 -0.8425652 -0.8405725 -0.7754177 -0.7811896 -0.7804931 -0.7715224 -0.7741019 -0.7810124 -0.7779362 -0.7793604 -0.7782472 -0.784765 -0.7201169 -0.7191484 -0.7188779 -0.7143906 -0.7235339 -0.7237018 -0.7120089 -0.7100107 -0.7065308 -0.7064767 -0.7708691 -0.7708096 -0.7708933 -0.6984575 -0.6990744 -0.6362294 -0.6363376 -0.6276563 -0.6765298 -0.6752441 -0.6283962 -0.611285 -0.623122 -0.6187971 -0.6011099 -0.6151628 -0.6082263 -0.5438488 -0.5437351 -0.5969716 -0.5940316 -0.5422779 -0.5955956 -0.5997723 -0.599886 -0.5991285 -0.6112992 -0.6010829 -0.5939555 -0.5910079 -0.5911419 -0.5974834 -0.5305756 -0.5871703 -0.5854974 -0.5253513 -0.5220828 -0.5144105 -0.5070556 -0.5076622 -0.5587931 -0.5590655 -0.6440921 -0.5673584 -0.5879281 -0.506267 -0.4280192 -0.4100832 -0.394695 -0.392237 -0.3772637 -0.4253576 -0.4494753 -0.4885525 -0.4620995 -0.3995652 -0.3984139 -0.2886732 -0.2912287 -0.3917664 -0.3740203 -0.3580031 -0.3525134 -0.3626126 -0.3582767 -0.3460783 -0.3429291 -0.3428532 -0.3382375 -0.3334742 -0.3229272 -0.3258545 -0.3223806 -0.3226457 -0.3182612 -0.3091797 -0.3097208 -0.3108571 -0.3131265 -0.3137758 -0.3608018 -0.3674849 -0.3560027 -0.3545459 -0.3563706 -0.3562569 -0.3508261 -0.3417122 -0.3394631 -0.3409646 -0.3455024 -0.3961234 -0.4168739 -0.4119969 -0.4053348 -0.4051211 -0.5213381 -0.5246996 -0.5248619 -0.5393341 -0.5364326 -0.5437299 -0.5481781 -0.6530749 -0.6557466 -0.6695083 -0.6744968 -0.6720074 -0.6613769 -0.7098845 -0.6631615 -0.7854439 -0.7253359 -0.710833 -9999 -9999 -9999 -9999 -9999 -9999 -9999 -9999 -9999 -9999 -0.5890001 -9999 -9999 -9999 -9999 -9999 -9999 -9999 -9999 -9999 -9999 -9999 -9999 -9999 -9999 -9999 -9999 -9999 -0.2604255 -0.254968 -9999 -9999 -9999 -9999 -9999 -9999 -9999 -9999 -9999 -9999 -9999 -9999 -0.1076337 -0.1686759 -0.1681191 -0.1796432 -0.1828215 -0.1800296 -0.1873175 -0.2054456 -0.2210431 -0.2292156 -0.2363979 -0.2463493 -0.2645948 0.007300727 0.07878719 0.06286956 -0.00531283 0.03736361 -0.02558002 -0.2406465 -0.3222032 -0.4040715 -0.4074877 -0.352991 -0.3549182 -0.3656539 -0.3689621 -0.3507017 -0.3687582 -0.3644351 -0.3702632 -0.3676131 -0.3025788 -0.3051694 -0.3153615 -0.2915082 -0.301245 -0.3009657 -0.2354025 -0.2375304 -0.2392882 -0.2430916 -0.1743353 -0.1746693 -0.1762616 -0.1548861 -0.1476342 -0.1608732 -0.1571186 -0.1585842 -0.08310558 -0.08626717 -0.08010109 -0.07048594 -0.06360792 -0.05606917 -0.05184517 -0.07930271 -0.08736658 -0.009669502 -0.06535122 -0.00557886 0.0035512 0.001413446 0.004072807 -0.00139252 0.01267198 0.0005962847 -0.0003301914 0.0003554948 0.003924129 0.002802894 -0.001094823 -0.01353585 -0.0140879 -0.01757844 -0.0270605 -0.03691597 -0.04122163 -0.031716 -0.04253501 -0.1012145 -0.04915134 -0.03176741 -0.0497411 -0.124719 -0.07323514 -0.1279625 -0.1483504 -0.1422914 -0.1442828 -0.1543618 -0.1620371 -0.2290616 -0.185712 -0.2470398 -0.251802 -0.247058 -0.2526023 -0.2656684 -0.3796794 -0.3942531 -0.3421181 -0.3447559 -0.4186242 -0.4211246 -0.4439148 -0.4634421 -0.472306 -0.48071 -0.4637151 -0.4612577 -0.4361904 -0.3752424 -0.3106605 -0.3086894 -0.2923797 -0.2839913 -0.2841008 -0.1489445 -0.1986389 -0.1302032 -0.1109549 -0.04915807 -0.03646505 0.02827305 0.04638166 0.04589292 0.1126046 0.1342866 0.1260814 0.118975 0.1645228 0.1857544 0.1817743 0.2626099 0.3238991 0.3512553 0.3504496 0.3590317 0.4357497 0.4302039 0.4203236 0.4279469 0.4283541 0.484479 0.5084313 0.5728515 0.5878665 0.5837898 0.605407 0.6803513 0.6847529 0.6840662 0.7030899 0.6962286 0.7256932 0.7931111 0.8434659 0.8692248 0.8018607 0.8708426 0.8695416 0.8741682 0.8867267 0.8110065 0.8353729 0.8201736 0.7409728 0.6578534 0.6633686 0.6674852 0.5837066 0.5806254 0.5116392 0.5078708 0.4405513 0.4593831 0.4441241 0.4510891 0.4460523 0.4447168 0.4356914 0.4346025 0.4208838 0.421605 0.4422937 0.43589 0.5098079 0.5096163 0.5714324 0.5784953 0.5898837 0.6523226 0.7191825 0.7322173 0.8072016 0.7952535 0.8721817 0.882755 0.9708 1.051563 1.08624 1.168962 1.140767 1.144056 1.221307 1.239064 1.274882 1.342956 1.332563 1.314741 1.333844 1.402129 1.387809 1.396513 1.38065 1.381541 1.424026 1.441015 1.42392 1.435796 1.419404 1.391665 1.429112 1.401683 1.466318 1.442155 1.427702 1.437964 1.4465 1.418364 1.478647 1.500872 1.475338 1.432201 1.362247 1.427657 1.408657 1.416385 1.410609 1.382873 1.395296 1.390981 1.373053 1.333964 1.335262 1.352109 1.346727 1.320879 1.29527 1.291132 1.32604 1.315199 1.307425 1.288859 1.282672 1.281578 1.271352 1.250785 -9999 -9999 -9999 -9999 -9999 -9999 -9999 -9999 -9999 -9999 -9999 -9999 -9999 -9999 -9999 -9999 -9999 -9999 -9999 -9999 -9999 -9999 -9999 -9999 -9999 -9999 -9999 -9999 -9999 -9999 -9999 -9999 -9999 -9999 -9999 -9999 -9999 -9999 -9999 -9999 -9999 -9999 -9999 -9999 -9999 -9999 -9999 -9999 -9999 -9999 -9999 -9999 -9999 -9999 -9999 -9999 -9999 -9999 -9999 -9999 -9999 -9999 -9999 -9999 -9999 -9999 -9999 -9999 -9999 -9999 -9999 -9999 -9999 -9999 -9999 -9999 -9999 -9999 -9999 -9999 -9999 -9999 -9999 -9999 -9999 -9999 -9999 -9999 -9999 -9999 -9999 -9999 -9999 -9999 -9999 -9999 -9999 -9999 -9999 -9999 -9999 
-9999 -9999 -9999 -9999 -9999 -9999 -9999 -9999 -9999 -9999 -9999 -9999 -9999 -9999 -9999 -9999 -9999 -9999 -9999 -9999 -9999 -9999 -9999 -9999 -9999 -9999 -9999 -9999 -9999 -9999 -9999 -9999 -9999 -9999 -9999 -9999 -9999 -9999 -9999 -9999 -9999 -9999 -9999 -9999 -9999 -9999 -9999 -9999 -9999 -9999 -9999 -9999 -9999 -9999 -9999 -9999 -9999 -9999 -9999 -9999 -9999 -9999 -9999 -9999 -9999 -9999 -9999 -9999 -9999 -9999 -9999 -9999 -9999 -9999 -9999 -9999 -9999 -9999 -9999 -9999 -9999 -9999 -9999 -9999 -9999 -9999 -9999 -9999 -9999 -9999 -9999 -9999 -9999 -9999 -9999 -9999 -9999 -9999 -9999 -9999 -0.7795595 -0.8540726 -0.8583975 -0.8454967 -0.8006437 -0.8687099 -0.8019367 -0.875408 -0.8722016 -0.8838575 -0.8765619 -0.8246725 -0.8813105 -0.8862902 -0.8220236 -0.8090985 -0.8211244 -0.8827891 -0.8863291 -0.8881025 -0.8291712 -0.8408319 -0.8376074 -0.8449474 -0.8534849 -0.8580049 -0.8544977 -0.8417031 -0.7857901 -0.7813264 -0.8440566 -0.8533012 -0.8489892 -0.8560304 -0.7969365 -0.7903498 -0.7984673 -0.7995667 -0.7997887 -0.7841527 -0.7851179 -0.7868643 -0.784715 -0.7941611 -0.7804408 -0.7856911 -0.7993661 -0.7829126 -0.7824311 -0.7837428 -0.7702268 -0.7264573 -0.720683 -0.7191862 -0.719971 -0.7194299 -0.7193703 -0.7232394 -0.781949 -0.7789317 -0.7762398 -0.7703476 -0.7764841 -0.7750579 -0.7755989 -0.7779869 -0.7070178 -0.7762833 -0.7652578 -0.7659413 -0.6270459 -0.659323 -0.6849569 -0.6354185 -0.6227829 -0.6213204 -0.6335413 -0.618665 -0.6206195 -0.6182449 -0.6206406 -0.6220562 -0.6229463 -0.6078959 -0.6295686 -0.6094162 -0.6017973 -0.6043335 -0.6155595 -0.6129714 -0.6033402 -0.6084937 -0.6072429 -0.6026475 -0.6039795 -0.5944483 -0.6017778 -0.5272036 -0.5274784 -0.5277489 -0.5246982 -0.5182838 -0.5209258 -0.5120845 -0.5560252 -0.5139998 -0.462514 -0.4678307 -0.4887994 -0.5282012 -0.5190871 -0.5269168 -0.5148928 -0.400582 -0.3348859 -0.3336763 -0.4361346 -0.4720869 -0.4650791 -0.3958207 -0.3978131 -0.3823561 -0.3894958 -0.3770213 -0.3701356 -0.360266 -0.3617189 -0.3606758 -0.2994251 -0.2902299 -0.2902299 -0.3445269 -0.3394931 -0.320631 -0.3220783 -0.321133 -0.319044 -0.3191468 -0.3113636 -0.3185618 -0.3183453 -0.3176903 -0.3204212 -0.3157175 -0.3720372 -0.3720317 -0.3584338 -0.3570309 -0.3452146 -0.3494105 -0.3483811 -0.3387025 -0.33913 -0.3510782 -0.3526037 -0.4049551 -0.476786 -0.4163372 -0.4111126 -0.469224 -0.5375358 -0.5276912 -0.5528196 -0.5476776 -0.5406643 -0.5480754 -0.6058019 -0.6644928 -0.6637992 -0.6858965 -0.6610385 -0.6723267 -0.6761485 -0.7336921 -0.7665222 -0.7917646 -9999 -9999 -9999 -9999 -9999 -0.7163917 -0.7100126 -0.7234228 -0.6816151 -0.7218632 -0.7241702 -0.6994153 -0.6324627 -0.647589 -9999 -9999 -9999 -9999 -9999 -9999 -9999 -9999 -9999 -9999 -9999 -9999 -9999 -9999 -9999 -0.270605 -9999 -9999 -9999 -9999 -9999 -9999 -9999 -9999 -9999 -9999 -9999 -9999 -9999 -9999 -0.1853877 -0.1782403 -0.1620372 -0.176348 -0.1976951 -0.2075164 -0.2097402 -0.1529131 -0.2268975 -0.2350967 -0.2545031 -0.2681202 0.07188196 0.06136475 0.004940942 0.04551977 -0.01972649 -0.01514153 -0.365422 -0.3024655 -0.339543 -0.3378553 -0.3457141 -0.3610592 -0.3709583 -0.3590321 -0.3676029 -0.3646407 -0.3676984 -0.3668702 -0.3046729 -0.3055534 -0.3104703 -0.321284 -0.2457104 -0.2539423 -0.2534892 -0.2459604 -0.2488984 -0.237553 -0.2463078 -0.2348863 -0.1775416 -0.1555218 -0.1569959 -0.1491161 -0.1616915 -0.1542132 -0.08501481 -0.07992795 -0.08877721 -0.06877693 -0.07180325 -0.07509878 -0.06007408 -0.07676814 -0.08670602 -0.01832728 -0.0129076 -0.07093007 -0.07404183 0.002640929 0.003545109 -0.007547727 -0.002984037 -0.008071983 -0.01421402 -0.007262916 -0.001077213 0.06886415 0.002536149 0.01201331 -0.01429017 -0.02096573 -0.02544158 -0.02879276 -0.03671594 -0.03431204 -0.04540907 -0.03841541 -0.1075677 -0.03752473 -0.04488412 -0.1277827 -0.1276576 -0.07015782 -0.1431627 -0.1416215 -0.141212 -0.1524107 -0.1698967 -0.1802191 -0.2384372 -0.2478373 -0.2487572 -0.2546959 -0.2582361 -0.2044495 -0.2651031 -0.2805717 -0.3161441 -0.3232137 -0.4037245 -0.4265269 -0.429323 -0.4272547 -0.4412357 -0.4604667 -0.4775896 -0.4529381 -0.4647958 -0.3916485 -0.3808161 -0.322435 -0.3071674 -0.3004895 -0.295141 -0.2222566 -0.2353634 -0.1595359 -0.1337609 -0.05831577 -0.03506444 -0.04243474 0.03101684 0.04252224 0.04782195 0.1039337 0.107326 0.1692777 0.1544155 0.1751452 0.1813186 0.1741094 0.2650343 0.3235269 0.3473968 0.3589808 0.3527432 0.4368749 0.4305183 0.4087029 0.4123824 0.4673444 0.4899241 0.5141392 0.5556062 0.5744239 0.5758157 0.6083282 0.6222754 0.6843618 0.6793855 0.6898487 0.7027091 0.7215269 0.7842977 0.840418 0.8703503 0.8727889 0.871259 0.8835324 0.7987253 0.8879406 0.8080653 0.8208272 0.7630514 0.7245401 0.6510813 0.6467912 0.5904809 0.5784435 0.5032924 0.5163121 0.4940798 0.4521726 0.4391919 0.4413424 0.3768811 0.4351753 0.4348933 0.433372 0.4345752 0.4201858 0.4168684 0.4224478 0.415994 0.4297293 0.4977215 0.497168 0.5621029 0.648738 0.6474547 0.6618043 0.7303577 0.7722952 0.7780146 0.8730726 0.8807592 0.9623928 0.9711137 1.044195 1.07032 1.11147 1.123064 1.165481 1.261173 1.28068 1.325517 1.314069 1.338563 1.334818 1.381753 1.383641 1.377272 1.386236 1.441139 1.422296 1.441632 1.425173 1.408973 1.406471 1.385403 1.383877 1.384009 1.464932 1.441695 1.429237 1.434905 1.418068 1.407857 1.478567 1.482474 1.505105 1.48553 1.440475 1.444039 1.405923 1.4138 1.393009 1.413528 1.420543 1.403162 1.381103 1.369377 1.350203 1.320786 1.341361 1.331748 1.322404 1.288747 1.31604 1.30821 1.304553 1.28515 1.265116 1.259337 1.264932 1.244274 -9999 -9999 -9999 -9999 -9999 -9999 -9999 -9999 -9999 -9999 -9999 -9999 -9999 -9999 -9999 -9999 -9999 -9999 -9999 -9999 -9999 -9999 -9999 -9999 -9999 -9999 -9999 -9999 -9999 -9999 -9999 -9999 -9999 -9999 -9999 -9999 -9999 -9999 -9999 -9999 -9999 -9999 -9999 -9999 -9999 -9999 -9999 -9999 -9999 -9999 -9999 -9999 -9999 -9999 -9999 -9999 -9999 -9999 -9999 -9999 -9999 -9999 -9999 -9999 -9999 -9999 -9999 -9999 -9999 -9999 -9999 -9999 -9999 -9999 -9999 -9999 -9999 -9999 -9999 -9999 -9999 -9999 -9999 -9999 -9999 -9999 -9999 -9999 -9999 -9999 -9999 -9999 -9999 -9999 -9999 -9999 -9999 -9999 -9999 -9999 -9999 
-9999 -9999 -9999 -9999 -9999 -9999 -9999 -9999 -9999 -9999 -9999 -9999 -9999 -9999 -9999 -9999 -9999 -9999 -9999 -9999 -9999 -9999 -9999 -9999 -9999 -9999 -9999 -9999 -9999 -9999 -9999 -9999 -9999 -9999 -9999 -9999 -9999 -9999 -9999 -9999 -9999 -9999 -9999 -9999 -9999 -9999 -9999 -9999 -9999 -9999 -9999 -9999 -9999 -9999 -9999 -9999 -9999 -9999 -9999 -9999 -9999 -9999 -9999 -9999 -9999 -9999 -9999 -9999 -9999 -9999 -9999 -9999 -9999 -9999 -9999 -9999 -9999 -9999 -9999 -9999 -9999 -9999 -9999 -9999 -9999 -9999 -9999 -9999 -9999 -9999 -9999 -9999 -9999 -9999 -9999 -9999 -9999 -9999 -9999 -9999 -0.80041 -0.8085741 -0.8593937 -0.8566011 -0.8713646 -0.865117 -0.874609 -0.8726922 -0.8649008 -0.8212299 -0.880365 -0.8756139 -0.8905968 -0.8191014 -0.8159778 -0.8878674 -0.8824559 -0.8843588 -0.8966821 -0.8336134 -0.8428785 -0.831588 -0.8432365 -0.8479093 -0.7787395 -0.7847003 -0.7837415 -0.8464262 -0.7905097 -0.8514509 -0.8669112 -0.8563294 -0.799714 -0.7971263 -0.7980796 -0.795068 -0.7930887 -0.7910915 -0.8017241 -0.7915449 -0.7924552 -0.7955291 -0.7967629 -0.7959624 -0.790279 -0.7958651 -0.8014265 -0.8005607 -0.7935922 -0.7927664 -0.7155157 -0.7936077 -0.7920849 -0.7783181 -0.7939106 -0.7939106 -0.7890015 -0.7931585 -0.7746771 -0.7871841 -0.7881916 -0.7881916 -0.7892687 -0.789758 -0.7800194 -0.783151 -0.7773972 -0.7783712 -0.7774941 -0.6425243 -0.6335952 -0.7305777 -0.6370629 -0.6467122 -0.6346491 -0.6362031 -0.6252192 -0.561931 -0.6312444 -0.6299915 -0.6197996 -0.6217086 -0.6230387 -0.6210878 -0.6203302 -0.6138326 -0.6048136 -0.6001641 -0.6056235 -0.6163301 -0.626257 -0.6106849 -0.619282 -0.6084871 -0.6085526 -0.6115378 -0.6136981 -0.6062574 -0.6043021 -0.5893305 -0.5704413 -0.577516 -0.5537538 -0.5790907 -0.5107006 -0.4278853 -0.4230343 -0.4210628 -0.4394828 -0.4894542 -0.4941244 -0.5244905 -0.5241117 -0.4963041 -0.4744837 -0.3885272 -0.3628898 -0.3612303 -0.4098819 -0.4026145 -0.4055757 -0.3931639 -0.3908167 -0.3939756 -0.3874496 -0.3742854 -0.3640705 -0.3582267 -0.3031392 -0.2949995 -0.2727726 -0.2713779 -0.2699807 -0.2691654 -0.265961 -0.2665507 -0.311781 -0.3121543 -0.2588525 -0.2591772 -0.2595127 -0.2574252 -0.2541176 -0.2443272 -0.2990637 -0.2876662 -0.2884183 -0.3646331 -0.3542056 -0.357885 -0.3506273 -0.3478094 -0.3491956 -0.3532911 -0.3529498 -0.3585349 -0.4155087 -0.4254449 -0.4256559 -0.4208926 -0.4822603 -0.5401998 -0.5405731 -0.5392619 -0.5469949 -0.5419387 -0.5459708 -0.6066247 -0.6666197 -0.6840854 -0.6258453 -0.6766185 -0.6718111 -0.7370833 -0.737725 -9999 -9999 -9999 -9999 -9999 -0.7294585 -0.7242928 -0.7250655 -0.7150593 -0.7076778 -0.7088295 -0.6700143 -0.673583 -0.6698584 -0.6211366 -0.5841446 -0.5847283 -9999 -9999 -9999 -9999 -9999 -9999 -9999 -9999 -9999 -9999 -9999 -9999 -9999 -9999 -9999 -9999 -0.2046124 -9999 -9999 -9999 -9999 -9999 -9999 -9999 -9999 -9999 -9999 -9999 -0.1936124 -0.1917031 -0.1270894 -0.1835294 -0.1370851 -0.1462501 -0.2062773 -0.2244699 -0.2225784 -0.2350557 -0.254865 -0.263249 0.08115103 0.06671778 0.05252774 0.04050956 -0.1018563 -0.05921213 -0.2546222 -0.4030271 -0.4045408 -0.348998 -0.3465683 -0.3572409 -0.3614184 -0.3626059 -0.3667144 -0.3080549 -0.3720911 -0.3834323 -0.3047872 -0.3179058 -0.312699 -0.3204164 -0.310848 -0.3171899 -0.310711 -0.2472662 -0.2479848 -0.2459855 -0.1683602 -0.1658999 -0.1483307 -0.1676925 -0.1610601 -0.144512 -0.1418281 -0.1377961 -0.1520208 -0.09757972 -0.07809466 -0.08078283 -0.0780449 -0.08033952 -0.002886664 -0.07132158 -0.09322299 -0.0208887 -0.01169938 -0.07394371 -0.0171886 -0.01552134 -0.01419276 -0.01625861 -0.02137009 -0.02069175 -0.02101855 -0.01399819 -0.01073928 -0.008869208 -0.01301735 0.05512065 -0.03524888 -0.02466802 -0.03384907 -0.03740175 -0.03965338 -0.04882164 -0.05200466 -0.04785206 -0.06006162 -0.05595586 -0.1304321 -0.1341749 -0.1370757 -0.1367555 -0.1440526 -0.1453707 -0.1523592 -0.1555574 -0.1662262 -0.1654741 -0.1723685 -0.1770138 -0.1839589 -0.1905506 -0.26539 -0.2603032 -0.2745171 -0.2693967 -0.2904188 -0.3267898 -0.4106449 -0.3730991 -0.4357304 -0.4425994 -0.4435582 -0.4477128 -0.4536656 -0.4703526 -0.4637691 -0.4577147 -0.3774084 -0.3802593 -0.3073762 -0.3178301 -0.2885393 -0.2276126 -0.2194167 -0.1570263 -0.1399074 -0.07056858 -0.05646162 -0.04722828 0.01028071 0.01902815 0.03590392 0.06581398 0.09752704 0.09503346 0.1540137 0.1632026 0.2417489 0.240723 0.2507035 0.3146368 0.3253565 0.3463228 0.4129212 0.4234794 0.428802 0.4138991 0.3941114 0.4745698 0.4947023 0.5901024 0.5042429 0.5468966 0.5828236 0.6525747 0.6041573 0.6799578 0.6789336 0.7006724 0.6860517 0.7072164 0.7178153 0.8502477 0.8778691 0.8925215 0.8782352 0.8609727 0.8759543 0.822714 0.8117931 0.8073088 0.8175488 0.7415987 0.6420929 0.6305735 0.5712853 0.5775737 0.5645956 0.4972655 0.4899473 0.4489906 0.4345462 0.4234905 0.3749775 0.3754103 0.3608188 0.3778457 0.3731779 0.3735558 0.4093737 0.3715317 0.4296931 0.4299184 0.4854158 0.5031923 0.5714122 0.631571 0.6292963 0.7006711 0.7201298 0.771754 0.7721252 0.7878673 0.8667705 0.8646784 0.9342323 1.025865 1.035366 1.040932 1.128705 1.214531 1.235261 1.253091 1.311529 1.320874 1.322869 1.319577 1.386858 1.383041 1.39225 1.387194 1.440482 1.421858 1.425461 1.421469 1.41683 1.412015 1.480122 1.470909 1.466953 1.457442 1.447406 1.444777 1.430288 1.418779 1.40203 1.408051 1.476856 1.473204 1.454477 1.46096 1.440501 1.422527 1.417303 1.398058 1.391376 1.3902 1.387266 1.37635 1.399022 1.365622 1.33293 1.289627 1.305577 1.300659 1.282511 1.28859 1.289093 1.29163 1.284215 1.261741 1.263147 1.25161 1.227295 -9999 -9999 -9999 -9999 -9999 -9999 -9999 -9999 -9999 -9999 -9999 -9999 -9999 -9999 -9999 -9999 -9999 -9999 -9999 -9999 -9999 -9999 -9999 -9999 -9999 -9999 -9999 -9999 -9999 -9999 -9999 -9999 -9999 -9999 -9999 -9999 -9999 -9999 -9999 -9999 -9999 -9999 -9999 -9999 -9999 -9999 -9999 -9999 -9999 -9999 -9999 -9999 -9999 -9999 -9999 -9999 -9999 -9999 -9999 -9999 -9999 -9999 -9999 -9999 -9999 -9999 -9999 -9999 -9999 -9999 -9999 -9999 -9999 -9999 -9999 -9999 -9999 -9999 -9999 -9999 -9999 -9999 -9999 -9999 -9999 -9999 -9999 -9999 -9999 -9999 -9999 -9999 -9999 -9999 -9999 -9999 -9999 -9999 -9999 -9999 -9999 
-9999 -9999 -9999 -9999 -9999 -9999 -9999 -9999 -9999 -9999 -9999 -9999 -9999 -9999 -9999 -9999 -9999 -9999 -9999 -9999 -9999 -9999 -9999 -9999 -9999 -9999 -9999 -9999 -9999 -9999 -9999 -9999 -9999 -9999 -9999 -9999 -9999 -9999 -9999 -9999 -9999 -9999 -9999 -9999 -9999 -9999 -9999 -9999 -9999 -9999 -9999 -9999 -9999 -9999 -9999 -9999 -9999 -9999 -9999 -9999 -9999 -9999 -9999 -9999 -9999 -9999 -9999 -9999 -9999 -9999 -9999 -9999 -9999 -9999 -9999 -9999 -9999 -9999 -9999 -9999 -9999 -9999 -9999 -9999 -9999 -9999 -9999 -9999 -9999 -9999 -9999 -9999 -9999 -9999 -9999 -9999 -9999 -9999 -9999 -9999 -0.7978565 -0.8660897 -0.8663465 -0.8603203 -0.8716509 -0.8772258 -0.8222075 -0.8726922 -0.8752602 -0.8198654 -0.8286018 -0.8856208 -0.8724128 -0.8301376 -0.8170168 -0.8179657 -0.8882473 -0.8316545 -0.8408328 -0.8302484 -0.8427542 -0.8486158 -0.8501553 -0.8402268 -0.7752607 -0.7809706 -0.8481773 -0.8522571 -0.8538874 -0.8628952 -0.8558984 -0.8104291 -0.7945226 -0.7903243 -0.7909853 -0.7912018 -0.8005995 -0.805518 -0.803436 -0.7991456 -0.790287 -0.7990568 -0.8032666 -0.79238 -0.8065297 -0.8065893 -0.7373316 -0.7440147 -0.7486156 -0.8009617 -0.7995819 -0.7284285 -0.7880969 -0.7154039 -0.7227309 -0.7812288 -0.7771052 -0.7286761 -0.7214898 -0.7217462 -0.7871708 -0.7865942 -0.7839916 -0.7850587 -0.7958482 -0.7876761 -0.7838112 -0.7839681 -0.7797683 -0.6623982 -0.7726104 -0.6002377 -0.5781906 -0.6274348 -0.685116 -0.6425166 -0.6233848 -0.6152808 -0.6235777 -0.5557428 -0.5647438 -0.5730693 -0.5654431 -0.6347734 -0.6372954 -0.6264945 -0.6189746 -0.5576698 -0.556348 -0.6165296 -0.5507876 -0.5486771 -0.6147591 -0.590722 -0.6489142 -0.6395913 -0.6018101 -0.5974051 -0.6262057 -0.6356162 -0.5872732 -0.6084171 -0.6460105 -0.5489959 -0.444158 -0.4454134 -0.4336276 -0.4210628 -0.42384 -0.4406762 -0.4223669 -0.4328771 -0.4550961 -0.4518982 -0.4480352 -0.4441256 -0.4117049 -0.3686738 -0.4112135 -0.4092371 -0.4013841 -0.4024511 -0.3357403 -0.3215278 -0.3190766 -0.311649 -0.312166 -0.3104863 -0.2981234 -0.2820332 -0.2776596 -0.2642713 -0.2659067 -0.2636164 -0.267159 -0.2599354 -0.2698324 -0.2637847 -0.3157849 -0.3160834 -0.2540696 -0.2523909 -0.2487395 -0.2448148 -0.2399772 -0.2375487 -0.2984529 -0.2952541 -0.3677046 -0.3647432 -0.3757247 -0.3654378 -0.3703645 -0.3613109 -0.3579169 -0.3711946 -0.4221625 -0.4206877 -0.4283825 -0.4264182 -0.4337144 -0.5443805 -0.5503873 -0.5361041 -0.5508438 -0.5444391 -0.5449206 -0.6661485 -0.6661971 -0.6765155 -0.626981 -0.6684981 -0.6886224 -0.71247 -0.7488121 -9999 -9999 -9999 -9999 -0.734315 -0.7338915 -0.7268297 -0.7292823 -0.7252334 -0.7219493 -0.7137222 -0.7031676 -0.6593212 -0.6554347 -0.6482587 -0.5943109 -0.5380508 -0.5235201 -9999 -9999 -9999 -9999 -9999 -9999 -9999 -9999 -9999 -9999 -9999 -9999 -9999 -9999 -0.2766651 -0.2658061 -9999 -9999 -9999 -9999 -9999 -9999 -9999 -9999 -9999 -9999 -9999 -0.1983923 -0.1796258 -0.1269448 -0.2012961 -0.2062233 -0.1535205 -0.2208797 -0.2298744 -0.2356827 -0.2404491 -0.2565665 -0.2618348 -0.1151495 -0.125375 -0.07513189 -0.1340834 -0.2922847 -0.2653101 -0.3488514 -0.3323561 -0.3354571 -0.3366876 -0.3520724 -0.2853185 -0.304396 -0.3098536 -0.3113388 -0.3195047 -0.3821947 -0.3085051 -0.3218556 -0.3123441 -0.3242624 -0.3283168 -0.3115048 -0.2723435 -0.2430166 -0.2562276 -0.1781778 -0.2373636 -0.1814466 -0.1837884 -0.1507228 -0.08861364 -0.08983687 -0.09060203 -0.07910842 -0.1595519 -0.09256847 -0.08599978 -0.07865089 -0.0808774 -0.01251393 -0.07548331 -0.02230078 -0.02044219 -0.07878934 -0.01047236 -0.07333668 -0.01198641 -0.01488009 -0.01262471 -0.01121626 -0.01244224 -0.003742892 -0.02629491 -0.03102476 -0.02624664 -0.02769363 -0.02202704 -0.0285895 -0.02923915 -0.01903176 -0.03429546 -0.03586436 -0.04735396 -0.03856239 -0.05463528 -0.05687321 -0.06094083 -0.05689391 -0.06427314 -0.07007111 -0.08077958 -0.0897607 -0.0850523 -0.1443489 -0.1537162 -0.1627664 -0.1618618 -0.16588 -0.1826849 -0.1757628 -0.1845692 -0.1887455 -0.2474905 -0.2625229 -0.2561133 -0.2027449 -0.2638503 -0.3199014 -0.3496415 -0.3475843 -0.4302479 -0.3743532 -0.4421503 -0.4399738 -0.4597168 -0.4753277 -0.4650055 -0.4483043 -0.4454876 -0.3981997 -0.4027289 -0.3148995 -0.323315 -0.3125076 -0.2478703 -0.2375466 -0.1751998 -0.1385516 -0.1289382 -0.08960549 -0.06692751 0.0004502167 0.0009287443 0.007993228 0.02336975 0.08432671 0.1039314 0.1611426 0.1589464 0.1809293 0.2509295 0.2517175 0.245786 0.3162998 0.3181895 0.3965379 0.4222182 0.4204853 0.4006294 0.398993 0.4634369 0.4817733 0.5775307 0.5712777 0.551365 0.5589437 0.5843588 0.6465883 0.6648849 0.690577 0.670881 0.6811671 0.696689 0.708404 0.7888751 0.873295 0.8739392 0.8619912 0.8682894 0.8678906 0.7985904 0.8061641 0.7902361 0.8034822 0.7202962 0.6925259 0.6308177 0.5732113 0.5642782 0.5594332 0.4230526 0.4365401 0.4423124 0.4098543 0.4303653 0.3600083 0.3630183 0.3507912 0.3604075 0.3551835 0.3595049 0.3611816 0.4093925 0.412928 0.4250908 0.4751107 0.5576204 0.5703524 0.5714701 0.6271229 0.7059401 0.7034906 0.7087676 0.7800611 0.7971244 0.8695487 0.8714273 0.9278046 0.9613534 0.959488 1.039573 1.122871 1.215623 1.213832 1.307575 1.32499 1.32948 1.318187 1.311697 1.3795 1.383127 1.395125 1.396514 1.440376 1.43451 1.424757 1.430557 1.44145 1.434451 1.472976 1.463522 1.447195 1.433894 1.426592 1.440218 1.424134 1.421263 1.407442 1.395523 1.460542 1.477828 1.45965 1.439059 1.422757 1.44677 1.436442 1.433872 1.414627 1.360705 1.380619 1.35614 1.373932 1.360663 1.327291 1.311433 1.283713 1.266555 1.26288 1.256791 1.260895 1.27396 1.255287 1.24637 1.234966 1.232267 1.224234 1.237758 -9999 -9999 -9999 -9999 -9999 -9999 -9999 -9999 -9999 -9999 -9999 -9999 -9999 -9999 -9999 -9999 -9999 -9999 -9999 -9999 -9999 -9999 -9999 -9999 -9999 -9999 -9999 -9999 -9999 -9999 -9999 -9999 -9999 -9999 -9999 -9999 -9999 -9999 -9999 -9999 -9999 -9999 -9999 -9999 -9999 -9999 -9999 -9999 -9999 -9999 -9999 -9999 -9999 -9999 -9999 -9999 -9999 -9999 -9999 -9999 -9999 -9999 -9999 -9999 -9999 -9999 -9999 -9999 -9999 -9999 -9999 -9999 -9999 -9999 -9999 -9999 -9999 -9999 -9999 -9999 -9999 -9999 -9999 -9999 -9999 -9999 -9999 -9999 -9999 -9999 -9999 -9999 -9999 -9999 -9999 -9999 -9999 -9999 -9999 -9999 
-9999 -9999 -9999 -9999 -9999 -9999 -9999 -9999 -9999 -9999 -9999 -9999 -9999 -9999 -9999 -9999 -9999 -9999 -9999 -9999 -9999 -9999 -9999 -9999 -9999 -9999 -9999 -9999 -9999 -9999 -9999 -9999 -9999 -9999 -9999 -9999 -9999 -9999 -9999 -9999 -9999 -9999 -9999 -9999 -9999 -9999 -9999 -9999 -9999 -9999 -9999 -9999 -9999 -9999 -9999 -9999 -9999 -9999 -9999 -9999 -9999 -9999 -9999 -9999 -9999 -9999 -9999 -9999 -9999 -9999 -9999 -9999 -9999 -9999 -9999 -9999 -9999 -9999 -9999 -9999 -9999 -9999 -9999 -9999 -9999 -9999 -9999 -9999 -9999 -9999 -9999 -9999 -9999 -9999 -9999 -9999 -9999 -9999 -9999 -9999 -0.8023902 -0.8682514 -0.8735947 -0.8721974 -0.8778751 -0.8801419 -0.8809339 -0.8801652 -0.8812919 -0.8898432 -0.8894158 -0.8955606 -0.8728511 -0.8278583 -0.8281851 -0.8304299 -0.8986918 -0.8962989 -0.8438879 -0.8496606 -0.8524191 -0.8378873 -0.8495321 -0.7869458 -0.8441532 -0.8614439 -0.8603283 -0.8675407 -0.8664901 -0.8685297 -0.8591027 -0.873807 -0.8032244 -0.8107345 -0.8631756 -0.8018516 -0.8078582 -0.7954542 -0.7935532 -0.8028511 -0.8009728 -0.8057464 -0.807514 -0.7451681 -0.7502336 -0.7986182 -0.8053499 -0.8044841 -0.7916643 -0.7306207 -0.7924628 -0.7290961 -0.7195975 -0.737714 -0.7845065 -0.7367071 -0.7363228 -0.7285574 -0.7238119 -0.7235232 -0.791455 -0.7908377 -0.7270824 -0.7301722 -0.7858683 -0.7199284 -0.7999101 -0.7949557 -0.7848924 -0.7897171 -0.7154906 -0.5776289 -0.5783116 -0.5787932 -0.7066707 -0.7158397 -0.7423414 -0.6259735 -0.6236506 -0.5637888 -0.5581945 -0.5649045 -0.5497693 -0.5637032 -0.5633616 -0.6334487 -0.6376255 -0.6293904 -0.5737216 -0.6173134 -0.6689564 -0.553965 -0.5804569 -0.5965478 -0.6241339 -0.6410423 -0.5393052 -0.5396894 -0.5422865 -0.5486122 -0.6310323 -0.63331 -0.6231797 -0.642556 -0.5518305 -0.6177105 -0.616335 -0.6070292 -0.5267269 -0.4768021 -0.4749466 -0.4456524 -0.4605881 -0.4581478 -0.4486 -0.4449987 -0.4399162 -0.4400675 -0.4196013 -0.4170266 -0.3497627 -0.3303108 -0.3191286 -0.3149409 -0.3160639 -0.314926 -0.3106065 -0.3066626 -0.3063379 -0.2940531 -0.2894576 -0.2844238 -0.2781169 -0.2785985 -0.2793506 -0.2822974 -0.2824543 -0.2805732 -0.2630813 -0.269011 -0.2613808 -0.3211574 -0.3177525 -0.2472613 -0.3103271 -0.2378539 -0.2375724 -0.3084515 -0.30942 -0.2945769 -0.3140254 -0.3711512 -0.3814663 -0.3780772 -0.377958 -0.3704839 -0.3660948 -0.418917 -0.4255024 -0.4976689 -0.4992519 -0.4895556 -0.5478814 -0.5528562 -0.5508248 -0.5662819 -0.6218247 -0.6261206 -0.6913684 -0.6907234 -0.690775 -0.6409815 -0.6704848 -0.7530605 -0.7529205 -9999 -9999 -9999 -0.7928919 -0.7485283 -0.7444842 -0.7331882 -0.7361818 -0.720098 -0.7325033 -0.7310298 -0.7209138 -0.7155138 -0.6021556 -0.5815619 -0.580461 -0.6000646 -0.5408387 -0.5452101 -9999 -9999 -9999 -9999 -9999 -9999 -9999 -9999 -9999 -9999 -9999 -9999 -0.279694 -0.2718922 -0.2757129 -9999 -9999 -9999 -9999 -9999 -9999 -9999 -9999 -9999 -9999 -9999 -0.1942851 -0.1785635 -0.1295078 -0.1967335 -0.21839 -0.217714 -0.2326599 -0.2460513 -0.2336459 -0.2535401 -0.2688754 -0.2770259 -0.2812445 -0.2932956 -0.263408 -0.2989798 -0.3228997 -0.1865943 -0.341428 -0.3358231 -0.3483462 -0.3414348 -0.3671444 -0.3699911 -0.3022674 -0.3040183 -0.3117289 -0.3188093 -0.3254199 -0.3025525 -0.3161485 -0.2579546 -0.2461256 -0.25375 -0.2576631 -0.2535476 -0.2411997 -0.1726971 -0.1767944 -0.173805 -0.2399447 -0.1896776 -0.1627253 -0.1663543 -0.1694155 -0.08940706 -0.160591 -0.1049814 -0.0965384 -0.08668345 -0.08809485 -0.01060206 -0.06988097 -0.01388278 -0.01818965 -0.01730701 -0.01945693 -0.01949965 -0.01054045 -0.009370722 -0.02065923 -0.01475007 -0.01201164 -0.02446981 -0.02998518 -0.02576707 -0.02521034 -0.02990608 -0.02619955 -0.02535639 -0.02433899 -0.04093862 -0.04642205 0.03822116 -0.0337854 -0.03597727 -0.05217775 0.02863773 -0.03256522 -0.04898299 -0.05577698 -0.06530197 -0.06347398 -0.06956619 -0.07662033 -0.08248398 -0.07869467 -0.07957618 -0.1538676 -0.1072444 -0.1668686 -0.09650426 -0.1665009 -0.1773988 -0.192504 -0.2578426 -0.2013902 -0.2123175 -0.2717613 -0.279038 -0.3249502 -0.3544213 -0.3597008 -0.3744015 -0.3793853 -0.3848521 -0.4579746 -0.4504753 -0.4479687 -0.4591365 -0.4482632 -0.4030138 -0.4001199 -0.3968089 -0.3901637 -0.3275201 -0.2510442 -0.2612151 -0.2628492 -0.2432815 -0.1462676 -0.1438137 -0.1589699 -0.09764536 -0.07259681 0.003511444 -0.002688976 0.0009510426 0.001203963 0.07268017 0.1481436 0.165886 0.2391552 0.2253956 0.2379727 0.2251593 0.3167535 0.3202371 0.3356141 0.4023384 0.3964138 0.3867975 0.4409016 0.4633479 0.4725905 0.549473 0.5571411 0.5480144 0.635639 0.5658579 0.6376494 0.6463448 0.6704893 0.6739365 0.6827419 0.6819158 0.6903633 0.8194103 0.8679906 0.8480862 0.8476624 0.8687932 0.8031756 0.7963074 0.8000622 0.797354 0.7271257 0.7058038 0.6345583 0.6233042 0.560813 0.5624928 0.4918749 0.4264077 0.4262651 0.4053208 0.4217381 0.4187423 0.3496734 0.353617 0.3463132 0.344489 0.3575461 0.3452029 0.3433952 0.417452 0.403804 0.4281864 0.4771938 0.4887702 0.5553525 0.5589726 0.6271206 0.7060161 0.6509033 0.7141136 0.7736778 0.8449886 0.8519803 0.8661026 0.9364458 0.9461023 0.943384 1.024089 1.100475 1.141288 1.18346 1.214098 1.240921 1.31272 1.301494 1.321251 1.309908 1.387399 1.394341 1.460798 1.387912 1.455058 1.430836 1.457666 1.441639 1.499244 1.486254 1.456311 1.455694 1.430372 1.423732 1.39722 1.414139 1.427456 1.413274 1.390015 1.45506 1.469534 1.442706 1.463499 1.459522 1.428522 1.436892 1.438763 1.457692 1.40059 1.364414 1.34106 1.355799 1.332399 1.324232 1.345131 1.31964 1.313796 1.298411 1.277931 1.273624 1.170132 1.224243 1.229183 1.149233 1.225107 1.247927 1.24394 -9999 -9999 -9999 -9999 -9999 -9999 -9999 -9999 -9999 -9999 -9999 -9999 -9999 -9999 -9999 -9999 -9999 -9999 -9999 -9999 -9999 -9999 -9999 -9999 -9999 -9999 -9999 -9999 -9999 -9999 -9999 -9999 -9999 -9999 -9999 -9999 -9999 -9999 -9999 -9999 -9999 -9999 -9999 -9999 -9999 -9999 -9999 -9999 -9999 -9999 -9999 -9999 -9999 -9999 -9999 -9999 -9999 -9999 -9999 -9999 -9999 -9999 -9999 -9999 -9999 -9999 -9999 -9999 -9999 -9999 -9999 -9999 -9999 -9999 -9999 -9999 -9999 -9999 -9999 -9999 -9999 -9999 -9999 -9999 -9999 -9999 -9999 -9999 -9999 -9999 -9999 -9999 -9999 -9999 -9999 -9999 -9999 -9999 -9999 -9999 
-9999 -9999 -9999 -9999 -9999 -9999 -9999 -9999 -9999 -9999 -9999 -9999 -9999 -9999 -9999 -9999 -9999 -9999 -9999 -9999 -9999 -9999 -9999 -9999 -9999 -9999 -9999 -9999 -9999 -9999 -9999 -9999 -9999 -9999 -9999 -9999 -9999 -9999 -9999 -9999 -9999 -9999 -9999 -9999 -9999 -9999 -9999 -9999 -9999 -9999 -9999 -9999 -9999 -9999 -9999 -9999 -9999 -9999 -9999 -9999 -9999 -9999 -9999 -9999 -9999 -9999 -9999 -9999 -9999 -9999 -9999 -9999 -9999 -9999 -9999 -9999 -9999 -9999 -9999 -9999 -9999 -9999 -9999 -9999 -9999 -9999 -9999 -9999 -9999 -9999 -9999 -9999 -9999 -9999 -9999 -9999 -9999 -9999 -9999 -0.8154971 -0.8762162 -0.8706964 -0.8783993 -0.8259688 -0.8802615 -0.8090622 -0.8933207 -0.8837073 -0.8368675 -0.891984 -0.8286315 -0.8978693 -0.8231071 -0.8322679 -0.8327251 -0.8395777 -0.9013475 -0.9064841 -0.8507671 -0.8385878 -0.838699 -0.8395993 -0.785438 -0.8404835 -0.7896453 -0.8590662 -0.8589842 -0.8730615 -0.810069 -0.8135152 -0.8120582 -0.8121859 -0.8131168 -0.8054706 -0.8045802 -0.8018535 -0.8124515 -0.8117369 -0.80466 -0.8098635 -0.8098149 -0.7518215 -0.7467362 -0.8075747 -0.800127 -0.7405944 -0.8042706 -0.7556602 -0.7505832 -0.7970735 -0.7465042 -0.7409787 -0.7408705 -0.7435461 -0.799042 -0.8071651 -0.7981656 -0.7318885 -0.791611 -0.8000367 -0.800145 -0.7997121 -0.7968162 -0.7332643 -0.7280624 -0.7238842 -0.7265165 -0.7239674 -0.7280177 -0.7224856 -0.6259602 -0.6491088 -0.5882151 -0.591467 -0.5825478 -0.5731362 -0.5766016 -0.5773105 -0.5641288 -0.5669576 -0.6251492 -0.6218145 -0.6256253 -0.6283903 -0.6580987 -0.5803466 -0.637109 -0.6568758 -0.6599362 -0.651726 -0.6215147 -0.6154194 -0.5464201 -0.5561737 -0.5708619 -0.5572932 -0.5463606 -0.5430813 -0.5461709 -0.5706188 -0.6587613 -0.5804933 -0.5903978 -0.6561933 -0.5871102 -0.5129108 -0.6253037 -0.6232514 -0.4956812 -0.4872762 -0.4849264 -0.5281841 -0.5232154 -0.4572865 -0.4573545 -0.440811 -0.4426131 -0.4375642 -0.4311118 -0.4133145 -0.3425008 -0.336565 -0.3323483 -0.3184344 -0.3177105 -0.3122278 -0.3128986 -0.3001107 -0.303151 -0.2912195 -0.2918688 -0.2814332 -0.291858 -0.2929657 -0.2926411 -0.2874394 -0.2799586 -0.2085205 -0.2640621 -0.2669794 -0.2656305 -0.2659266 -0.2538905 -0.3228611 -0.3230666 -0.3147019 -0.2643541 -0.3151649 -0.3150999 -0.3191307 -0.3087762 -0.3729644 -0.3680874 -0.3822404 -0.3875105 -0.38441 -0.377293 -0.4293026 -0.430334 -0.4364862 -0.5005518 -0.5012984 -0.5039806 -0.5608124 -0.5644186 -0.5645213 -0.6376081 -0.6357673 -0.6070507 -0.6973608 -0.7095523 -0.6479388 -0.6447223 -0.7650722 -0.7592456 -9999 -9999 -9999 -0.7644621 -0.812098 -0.820137 -0.8123674 -0.8044437 -0.7898861 -0.794055 -0.741019 -0.646069 -0.6119612 -0.6095551 -0.6070645 -0.6054044 -0.5863884 -0.5217175 -0.5466185 -0.5266153 -9999 -9999 -9999 -9999 -9999 -9999 -9999 -9999 -9999 -9999 -9999 -9999 -0.2844796 -9999 -9999 -9999 -9999 -9999 -9999 -9999 -9999 -9999 -9999 -9999 -0.2005401 -0.2067265 -0.1993196 -0.2121524 -0.2035897 -0.2219013 -0.2321195 -0.188803 -0.310408 -0.2571433 -0.2663742 -0.2767805 -0.2866574 -0.2254273 -0.1889244 -0.3170466 -0.02071847 -0.3143714 -0.2560507 -0.2713265 -0.2756788 -0.3493857 -0.354099 -0.3118358 -0.2902993 -0.2960658 -0.3021493 -0.3233323 -0.3133492 -0.3373065 -0.3161696 -0.324726 -0.2583076 -0.3178521 -0.2686436 -0.2660154 -0.2050268 -0.183955 -0.1944978 -0.2661438 -0.1973969 -0.2067085 -0.1991345 -0.1982721 -0.1784418 -0.1006773 -0.1576746 -0.1051159 -0.1037413 -0.09517421 -0.09668259 -0.09011552 -0.01385488 -0.01474864 -0.02293702 -0.01797867 -0.003511356 -0.01454396 -0.01572239 -0.01159217 -0.01310458 -0.02359595 -0.02667269 -0.02147105 -0.03241801 -0.01707192 -0.01989682 0.02920778 0.03665874 -0.02324622 -0.0352443 -0.04135324 -0.04362626 -0.0437886 -0.04455717 -0.05707213 -0.05309683 0.01680661 0.0300467 -0.04163826 -0.04779668 -0.05935133 -0.06172625 -0.06304217 -0.06664093 -0.06820052 -0.07869472 -0.09173988 -0.08062402 -0.1494706 -0.09949547 -0.1671782 -0.1646915 -0.1667287 -0.1778695 -0.1919316 -0.1873833 -0.2070223 -0.1941159 -0.2015703 -0.2794336 -0.287602 -0.3114513 -0.3051315 -0.4259105 -0.3835587 -0.4550218 -0.450589 -0.4575228 -0.4664755 -0.4541208 -0.404838 -0.4054074 -0.4008174 -0.3389699 -0.395075 -0.3397537 -0.3252544 -0.3227444 -0.2516006 -0.2400311 -0.1713921 -0.1653639 -0.1813993 -0.09842613 -0.013981 -0.01113062 -0.006102154 0.06695227 0.05682594 0.07760388 0.08360007 0.1597158 0.1630874 0.2104464 0.2148067 0.2806929 0.2958559 0.2961123 0.315843 0.3792011 0.3959279 0.3727385 0.3729357 0.4459578 0.4585481 0.5296976 0.5494603 0.5575062 0.5652482 0.6313981 0.6304261 0.6388147 0.6464135 0.6736858 0.6642573 0.6871371 0.7008238 0.7787102 0.8106876 0.8229117 0.8417941 0.8406408 0.7794142 0.7800235 0.7936573 0.7828716 0.7185731 0.7241521 0.6340024 0.5592551 0.5647562 0.5481653 0.4859753 0.4784522 0.4140511 0.4083478 0.3495182 0.3487312 0.3477818 0.2809827 0.2736193 0.2686254 0.263767 0.3427972 0.3399472 0.3302782 0.4187184 0.4195899 0.4843878 0.4832117 0.5422697 0.5416338 0.6241083 0.6237661 0.6933609 0.7104021 0.7803695 0.8407937 0.7891628 0.9140997 0.9200656 0.9406478 1.007372 1.011424 1.078712 1.10255 1.178055 1.199546 1.214606 1.307221 1.302937 1.314564 1.318866 1.382869 1.388762 1.389618 1.373923 1.444627 1.444392 1.447241 1.442533 1.48311 1.497268 1.468422 1.436615 1.436127 1.411766 1.402917 1.388138 1.411427 1.418397 1.398704 1.439256 1.447178 1.446102 1.459888 1.458287 1.439565 1.431811 1.419073 1.41604 1.398191 1.384587 1.37124 1.393795 1.369888 1.345341 1.375565 1.344871 1.327086 1.315894 1.314643 1.293475 1.276705 1.266317 1.236029 1.215469 1.140311 1.212939 1.225041 -9999 -9999 -9999 -9999 -9999 -9999 -9999 -9999 -9999 -9999 -9999 -9999 -9999 -9999 -9999 -9999 -9999 -9999 -9999 -9999 -9999 -9999 -9999 -9999 -9999 -9999 -9999 -9999 -9999 -9999 -9999 -9999 -9999 -9999 -9999 -9999 -9999 -9999 -9999 -9999 -9999 -9999 -9999 -9999 -9999 -9999 -9999 -9999 -9999 -9999 -9999 -9999 -9999 -9999 -9999 -9999 -9999 -9999 -9999 -9999 -9999 -9999 -9999 -9999 -9999 -9999 -9999 -9999 -9999 -9999 -9999 -9999 -9999 -9999 -9999 -9999 -9999 -9999 -9999 -9999 -9999 -9999 -9999 -9999 -9999 -9999 -9999 -9999 -9999 -9999 -9999 -9999 -9999 -9999 -9999 -9999 -9999 -9999 -9999 -9999 
-9999 -9999 -9999 -9999 -9999 -9999 -9999 -9999 -9999 -9999 -9999 -9999 -9999 -9999 -9999 -9999 -9999 -9999 -9999 -9999 -9999 -9999 -9999 -9999 -9999 -9999 -9999 -9999 -9999 -9999 -9999 -9999 -9999 -9999 -9999 -9999 -9999 -9999 -9999 -9999 -9999 -9999 -9999 -9999 -9999 -9999 -9999 -9999 -9999 -9999 -9999 -9999 -9999 -9999 -9999 -9999 -9999 -9999 -9999 -9999 -9999 -9999 -9999 -9999 -9999 -9999 -9999 -9999 -9999 -9999 -9999 -9999 -9999 -9999 -9999 -9999 -9999 -9999 -9999 -9999 -9999 -9999 -9999 -9999 -9999 -9999 -9999 -9999 -9999 -9999 -9999 -9999 -9999 -9999 -9999 -9999 -9999 -9999 -9999 -0.8735262 -0.8819589 -0.8924779 -0.8354076 -0.8313545 -0.9015733 -0.9009013 -0.8408547 -0.8436981 -0.8440878 -0.8460454 -0.843954 -0.902793 -0.8970706 -0.8420647 -0.8423448 -0.8411869 -0.9074749 -0.8443687 -0.8529024 -0.8398574 -0.8452394 -0.7877173 -0.8510103 -0.8584023 -0.8604507 -0.8683632 -0.8693165 -0.8207525 -0.8050345 -0.8736697 -0.8116355 -0.8196877 -0.8184583 -0.8140108 -0.8137634 -0.8144107 -0.8185189 -0.8209313 -0.8194445 -0.8118625 -0.8210903 -0.7561627 -0.7426752 -0.8129874 -0.7510445 -0.7462289 -0.7511927 -0.7528417 -0.7389559 -0.7498001 -0.7481452 -0.7466341 -0.7431935 -0.7442715 -0.7436222 -0.7993186 -0.8100317 -0.7483387 -0.8151632 -0.8151686 -0.8157639 -0.7968444 -0.8000963 -0.8036159 -0.797155 -0.7993639 -0.7899209 -0.734535 -0.7349065 -0.7902019 -0.7900937 -0.7873958 -0.6979278 -0.6782756 -0.5895358 -0.6412607 -0.5785149 -0.6860648 -0.687917 -0.6710866 -0.5687285 -0.6892475 -0.6825166 -0.6260979 -0.6099675 -0.5666211 -0.644348 -0.7054203 -0.6303476 -0.6525552 -0.6654943 -0.6848218 -0.5596015 -0.5547751 -0.5585086 -0.5876867 -0.6005642 -0.5562422 -0.5458315 -0.5457366 -0.641834 -0.6245015 -0.5523273 -0.6261527 -0.5969964 -0.540724 -0.468838 -0.4900044 -0.4086391 -0.4894198 -0.4911896 -0.4795389 -0.4680721 -0.4630978 -0.458416 -0.4515597 -0.4510294 -0.4254127 -0.3589106 -0.3558939 -0.3494327 -0.353405 -0.3333716 -0.3288789 -0.3241397 -0.3202899 -0.3142857 -0.3001622 -0.2364726 -0.2189708 -0.2242156 -0.2139376 -0.2149134 -0.2126567 -0.2251725 -0.2147328 -0.2194419 -0.207793 -0.2044196 -0.2511209 -0.1926243 -0.19316 -0.1907142 -0.2613034 -0.3274547 -0.3346679 -0.3274978 -0.2651594 -0.3191525 -0.3094648 -0.3077461 -0.3134316 -0.362131 -0.353835 -0.3768121 -0.3795916 -0.3805061 -0.3797096 -0.431082 -0.4404053 -0.501838 -0.5102723 -0.5078265 -0.5136956 -0.5705329 -0.5547242 -0.6337664 -0.6389803 -0.5795127 -0.6019541 -0.7000738 -0.7142805 -0.699405 -0.6468806 -0.7387471 -0.7731614 -9999 -9999 -9999 -0.823374 -0.8252171 -0.8165562 -0.817422 -0.8094775 -0.8023725 -0.7395731 -0.7406067 -0.7348769 -0.6049175 -0.603638 -0.60557 -0.6051223 -0.5283413 -0.5706336 -0.5507078 -9999 -9999 -9999 -9999 -9999 -9999 -9999 -9999 -9999 -9999 -9999 -9999 -9999 -9999 -9999 -9999 -9999 -9999 -9999 -9999 -9999 -9999 -9999 -9999 -0.1993186 -0.220422 -0.2252299 -0.2025232 -0.2212595 -0.2272105 -0.2375104 -0.2526022 -0.2091492 -0.2547768 -0.2706677 -0.2798125 -0.2955001 -0.2223117 -0.2088112 -0.3178411 -0.1747151 -0.3144253 -0.2796974 -0.3395369 -0.3488364 -0.3498586 -0.3523697 -0.3128591 -0.3021155 -0.3100544 -0.3060667 -0.3219554 -0.325775 -0.3322357 -0.324709 -0.2615483 -0.2660862 -0.251393 -0.2542999 -0.2650079 -0.2725659 -0.1964282 -0.2579721 -0.2696876 -0.2744294 -0.2142201 -0.1930066 -0.182032 -0.1871256 -0.1305318 -0.1160569 -0.1228422 -0.09275016 -0.09846035 -0.0975688 -0.02739492 -0.02864103 -0.08597498 -0.01373868 -0.02926791 -0.01100178 -0.01997883 -0.0169488 -0.0147344 -0.02031482 -0.01226603 -0.01390661 -0.01265695 0.03544952 0.03164011 0.03710246 0.03108445 0.0521399 0.03442621 -0.03997536 -0.0390018 0.02963115 0.02842416 0.01775863 -0.03448199 0.0213368 -0.05664068 -0.04405281 -0.04983908 -0.05284769 -0.06914438 -0.07763301 -0.07616712 -0.076625 -0.07908742 -0.08406168 -0.09693224 -0.0919175 -0.1039472 -0.09942584 -0.1005559 -0.1126528 -0.1226531 -0.1797605 -0.1891542 -0.1872604 -0.1963335 -0.1995271 -0.2055261 -0.2682192 -0.2403055 -0.294276 -0.3184573 -0.3762251 -0.3809007 -0.3799213 -0.4656088 -0.4036737 -0.3962054 -0.4165008 -0.4118351 -0.4038158 -0.4265711 -0.4045278 -0.4080558 -0.3400891 -0.3185874 -0.3288155 -0.2554956 -0.183886 -0.1672186 -0.1856153 -0.1848634 -0.1094499 -0.09736256 -0.02184051 -0.02532466 -0.01145161 0.05639547 0.06058194 0.1295034 0.1335072 0.1363908 0.1892581 0.2022606 0.2336941 0.2848368 0.2888972 0.352208 0.2991776 0.3773596 0.3658769 0.4234745 0.449266 0.4398934 0.5086766 0.5340199 0.5410644 0.5522143 0.6181943 0.6344171 0.650889 0.6429174 0.6573799 0.678797 0.7340934 0.7396557 0.7588331 0.7963814 0.8119463 0.8235767 0.8221338 0.7764655 0.7903213 0.7803533 0.7778611 0.7028298 0.6913603 0.6355695 0.6194792 0.5495053 0.5474575 0.49123 0.476745 0.3971607 0.4085976 0.3361536 0.3395146 0.2683488 0.2589771 0.2717822 0.2703691 0.325814 0.2604198 0.3414024 0.3364071 0.4059473 0.4794372 0.4117795 0.4957976 0.4844756 0.5493033 0.5492707 0.6156226 0.6937134 0.6942792 0.7522752 0.7762772 0.8526432 0.8555639 0.9109204 0.9257941 1.008769 1.003641 1.085401 1.086496 1.109128 1.189188 1.223174 1.273377 1.306211 1.318806 1.373001 1.384826 1.371485 1.375113 1.380578 1.447933 1.43083 1.431036 1.427566 1.417713 1.481968 1.473946 1.458065 1.436608 1.402763 1.384271 1.359297 1.392213 1.416032 1.455375 1.376405 1.434005 1.439714 1.455537 1.43871 1.456391 1.453867 1.449399 1.403026 1.40742 1.395026 1.376185 1.396066 1.387853 1.372187 1.35627 1.339494 1.333912 1.315003 1.297631 1.277972 1.277117 1.264326 1.250736 1.239539 1.148644 1.16224 1.152853 -9999 -9999 -9999 -9999 -9999 -9999 -9999 -9999 -9999 -9999 -9999 -9999 -9999 -9999 -9999 -9999 -9999 -9999 -9999 -9999 -9999 -9999 -9999 -9999 -9999 -9999 -9999 -9999 -9999 -9999 -9999 -9999 -9999 -9999 -9999 -9999 -9999 -9999 -9999 -9999 -9999 -9999 -9999 -9999 -9999 -9999 -9999 -9999 -9999 -9999 -9999 -9999 -9999 -9999 -9999 -9999 -9999 -9999 -9999 -9999 -9999 -9999 -9999 -9999 -9999 -9999 -9999 -9999 -9999 -9999 -9999 -9999 -9999 -9999 -9999 -9999 -9999 -9999 -9999 -9999 -9999 -9999 -9999 -9999 -9999 -9999 -9999 -9999 -9999 -9999 -9999 -9999 -9999 -9999 -9999 -9999 -9999 -9999 -9999 -9999 
-9999 -9999 -9999 -9999 -9999 -9999 -9999 -9999 -9999 -9999 -9999 -9999 -9999 -9999 -9999 -9999 -9999 -9999 -9999 -9999 -9999 -9999 -9999 -9999 -9999 -9999 -9999 -9999 -9999 -9999 -9999 -9999 -9999 -9999 -9999 -9999 -9999 -9999 -9999 -9999 -9999 -9999 -9999 -9999 -9999 -9999 -9999 -9999 -9999 -9999 -9999 -9999 -9999 -9999 -9999 -9999 -9999 -9999 -9999 -9999 -9999 -9999 -9999 -9999 -9999 -9999 -9999 -9999 -9999 -9999 -9999 -9999 -9999 -9999 -9999 -9999 -9999 -9999 -9999 -9999 -9999 -9999 -9999 -9999 -9999 -9999 -9999 -9999 -9999 -9999 -9999 -9999 -9999 -9999 -9999 -9999 -9999 -9999 -9999 -0.8814957 -0.8937178 -0.8921525 -0.836831 -0.9078689 -0.9354908 -0.9027288 -0.8448715 -0.8524002 -0.8565058 -0.9175065 -0.9197488 -0.9119865 -0.8439544 -0.8461696 -0.8409202 -0.8457971 -0.9141618 -0.8489113 -0.8603132 -0.8542758 -0.843232 -0.8621224 -0.8616949 -0.8649675 -0.8712806 -0.8806055 -0.8681923 -0.800537 -0.8145425 -0.8819299 -0.8113379 -0.8147759 -0.8193256 -0.8180346 -0.819473 -0.8248289 -0.8225062 -0.8346668 -0.7629333 -0.7504336 -0.7506014 -0.7578635 -0.7629296 -0.7586828 -0.7619892 -0.7628965 -0.7578588 -0.7500281 -0.7507675 -0.8085926 -0.8106243 -0.8201741 -0.8180326 -0.7564571 -0.809433 -0.767778 -0.7502184 -0.754141 -0.7471288 -0.7517352 -0.7417326 -0.7526925 -0.8089717 -0.8078268 -0.8045877 -0.7480082 -0.7392802 -0.7314121 -0.7321489 -0.7984464 -0.732634 -0.7355127 -0.7251905 -0.7379971 -0.6812584 -0.7203842 -0.6281335 -0.6470228 -0.7215528 -0.7079807 -0.6721136 -0.7120358 -0.7110391 -0.6844451 -0.5875205 -0.7003276 -0.6868293 -0.6105375 -0.6099312 -0.6025623 -0.5784691 -0.6963776 -0.7524245 -0.7310619 -0.7122809 -0.6789169 -0.6583486 -0.6218867 -0.5830283 -0.6755157 -0.6784903 -0.6782311 -0.6284727 -0.5756749 -0.5954605 -0.5801532 -0.5700885 -0.5631235 -0.5506376 -0.4967134 -0.4960714 -0.4869594 -0.4803767 -0.462455 -0.4022155 -0.3833769 -0.3698699 -0.3690291 -0.3643849 -0.3665397 -0.3519058 -0.3538488 -0.3448701 -0.337278 -0.3255631 -0.3248502 -0.2497546 -0.2476539 -0.2511345 -0.2400997 -0.23164 -0.2919899 -0.2294129 -0.2264853 -0.2221225 -0.2143841 -0.2089988 -0.2089988 -0.195518 -0.1980733 -0.2591757 -0.2532968 -0.2518462 -0.2018717 -0.1994906 -0.2551323 -0.3329271 -0.261675 -0.2609214 -0.3105038 -0.3127128 -0.3125991 -0.3127269 -0.3656416 -0.3665241 -0.383684 -0.3897761 -0.3890131 -0.3794107 -0.4422841 -0.4458928 -0.5023513 -0.5204055 -0.5232367 -0.5809037 -0.5333627 -0.549961 -0.6423599 -0.6103784 -0.5821967 -0.6978002 -0.7176338 -0.7111326 -0.7016182 -0.7303848 -0.7827852 -0.7837051 -9999 -9999 -9999 -9999 -0.8302966 -0.8314815 -0.8153667 -0.7574605 -0.7503332 -0.7405674 -0.6726046 -0.6635477 -0.6372889 -0.6012697 -0.6039432 -0.5447725 -0.4878295 -0.4832441 -0.5371346 -9999 -9999 -9999 -9999 -9999 -9999 -9999 -9999 -9999 -9999 -9999 -9999 -9999 -9999 -9999 -9999 -9999 -9999 -9999 -9999 -9999 -9999 -9999 -9999 -0.1462931 -0.1589939 -0.2265605 -0.2184937 -0.2296555 -0.2510507 -0.2567798 -0.2598013 -0.2686532 -0.2723886 -0.2849517 -0.3104152 -0.3043194 -0.2454887 -0.3193698 -0.2553047 -0.3228829 -0.3307033 -0.3409612 -0.2952109 -0.3458339 -0.3617058 -0.3103338 -0.2996086 -0.3079553 -0.3209018 -0.3254937 -0.3356026 -0.3296617 -0.3332919 -0.3217102 -0.3237623 -0.2679874 -0.2751746 -0.2696147 -0.2787245 -0.2522658 -0.2597506 -0.2782716 -0.2048025 -0.2092998 -0.1938645 -0.1926145 -0.1969749 -0.1227449 -0.1275426 -0.1199143 -0.111982 -0.05057875 -0.0452673 -0.08863593 -0.0162588 -0.02200702 -0.021822 -0.01600341 -0.01494804 -0.0157538 -0.02427784 -0.02924538 -0.01928558 -0.01636999 -0.01963155 0.03302125 -0.01290677 0.02897287 0.03143346 0.0442241 0.04695495 0.02625396 -0.04617273 -0.04624829 0.01733605 -0.04283938 0.01451722 0.00938461 0.01170241 -0.04976771 0.01676118 -0.05161524 0.0007214029 -0.001897885 0.002603331 -0.0615639 -0.009563677 -0.09320255 -0.08460234 -0.09775485 -0.1052778 -0.1045904 -0.1691315 -0.1129802 -0.1226754 -0.1008525 -0.1788955 -0.1884474 -0.1949406 -0.1955229 -0.2113817 -0.2087557 -0.2221018 -0.3021778 -0.2978338 -0.3148869 -0.3399842 -0.3822044 -0.3983019 -0.4556437 -0.3984414 -0.4144502 -0.4154865 -0.4257989 -0.4259667 -0.42647 -0.4061676 -0.3504179 -0.3305252 -0.3340143 -0.2841569 -0.2667408 -0.1850186 -0.1786367 -0.1853982 -0.1767561 -0.08865982 -0.08462099 -0.01825426 -0.02432957 -0.009449908 0.05736743 0.07800567 0.1327472 0.1348827 0.1253764 0.1839423 0.2177994 0.2169421 0.2713789 0.2791483 0.2806573 0.3540087 0.371628 0.432305 0.4259992 0.4414785 0.4362909 0.5048765 0.5191312 0.5343557 0.6104624 0.604705 0.6091032 0.6260768 0.6420028 0.6492475 0.736564 0.7489949 0.7286065 0.7542992 0.8002343 0.8134074 0.8367547 0.7762482 0.7684389 0.7654281 0.7749534 0.7607663 0.6847447 0.6745114 0.6218836 0.6080077 0.5413234 0.5387228 0.4809125 0.4667872 0.3988765 0.3311684 0.3303071 0.3379425 0.2662411 0.2688273 0.2683558 0.2649775 0.2699999 0.258493 0.3269111 0.3334582 0.4047375 0.4096031 0.410882 0.4763229 0.4982432 0.558518 0.5403779 0.6456837 0.6812235 0.6887459 0.7504361 0.7685963 0.8756464 0.8677223 0.9250689 0.926502 0.9819888 0.9973488 1.08813 1.083205 1.096707 1.167128 1.181063 1.272782 1.307375 1.37047 1.368085 1.370172 1.369892 1.376841 1.379577 1.443202 1.433518 1.414667 1.424448 1.409052 1.390843 1.463234 1.472333 1.449624 1.42671 1.40184 1.399333 1.330696 1.390241 1.453243 1.39125 1.443095 1.416059 1.425341 1.427587 1.421738 1.448835 1.443117 1.433943 1.427728 1.421511 1.395986 1.380663 1.385557 1.384691 1.360616 1.324614 1.327823 1.290893 1.257847 1.191204 1.231815 1.231898 1.177991 1.226912 1.169164 1.129814 1.137114 -9999 -9999 -9999 -9999 -9999 -9999 -9999 -9999 -9999 -9999 -9999 -9999 -9999 -9999 -9999 -9999 -9999 -9999 -9999 -9999 -9999 -9999 -9999 -9999 -9999 -9999 -9999 -9999 -9999 -9999 -9999 -9999 -9999 -9999 -9999 -9999 -9999 -9999 -9999 -9999 -9999 -9999 -9999 -9999 -9999 -9999 -9999 -9999 -9999 -9999 -9999 -9999 -9999 -9999 -9999 -9999 -9999 -9999 -9999 -9999 -9999 -9999 -9999 -9999 -9999 -9999 -9999 -9999 -9999 -9999 -9999 -9999 -9999 -9999 -9999 -9999 -9999 -9999 -9999 -9999 -9999 -9999 -9999 -9999 -9999 -9999 -9999 -9999 -9999 -9999 -9999 -9999 -9999 -9999 -9999 -9999 -9999 -9999 -9999 -9999 
-9999 -9999 -9999 -9999 -9999 -9999 -9999 -9999 -9999 -9999 -9999 -9999 -9999 -9999 -9999 -9999 -9999 -9999 -9999 -9999 -9999 -9999 -9999 -9999 -9999 -9999 -9999 -9999 -9999 -9999 -9999 -9999 -9999 -9999 -9999 -9999 -9999 -9999 -9999 -9999 -9999 -9999 -9999 -9999 -9999 -9999 -9999 -9999 -9999 -9999 -9999 -9999 -9999 -9999 -9999 -9999 -9999 -9999 -9999 -9999 -9999 -9999 -9999 -9999 -9999 -9999 -9999 -9999 -9999 -9999 -9999 -9999 -9999 -9999 -9999 -9999 -9999 -9999 -9999 -9999 -9999 -9999 -9999 -9999 -9999 -9999 -9999 -9999 -9999 -9999 -9999 -9999 -9999 -9999 -9999 -9999 -9999 -9999 -9999 -0.9247909 -0.8950872 -0.8470721 -0.9116217 -0.9384615 -0.9312362 -0.8481442 -0.8527845 -0.8533201 -0.9045092 -0.9046715 -0.9282147 -0.9089727 -0.8630581 -0.8571645 -0.8495409 -0.8459054 -0.8507704 -0.8478993 -0.8479058 -0.8473059 -0.858602 -0.7977507 -0.8706824 -0.8703578 -0.8779769 -0.8791866 -0.824306 -0.8064086 -0.8154312 -0.8251534 -0.8244852 -0.8357366 -0.8368933 -0.8235684 -0.8375126 -0.8237324 -0.824672 -0.7695193 -0.7622942 -0.7657027 -0.7630466 -0.7732993 -0.7622954 -0.7570309 -0.7629639 -0.7691917 -0.767779 -0.7549974 -0.8227558 -0.7720953 -0.8226641 -0.8315126 -0.8283148 -0.7664147 -0.8232378 -0.771127 -0.7583646 -0.75722 -0.7551326 -0.7633418 -0.7556986 -0.7530598 -0.7481883 -0.7523328 -0.7493903 -0.7613216 -0.761842 -0.7478361 -0.7463974 -0.7939919 -0.7936618 -0.7961143 -0.731158 -0.7352868 -0.7290189 -0.724139 -0.729323 -0.7035562 -0.7329507 -0.7251967 -0.7240216 -0.7106014 -0.7084309 -0.7778288 -0.6876379 -0.6482262 -0.6656759 -0.6822773 -0.6916522 -0.6795785 -0.6252013 -0.6966536 -0.5753562 -0.6330349 -0.754589 -0.6449301 -0.7047541 -0.7045376 -0.6960361 -0.6829954 -0.6891148 -0.6766089 -0.6122085 -0.5890964 -0.5836526 -0.5763164 -0.5131249 -0.5138229 -0.5620461 -0.5690064 -0.497381 -0.4951012 -0.4770026 -0.4605843 -0.3949835 -0.3814168 -0.3813208 -0.3815859 -0.3719037 -0.368971 -0.3634611 -0.3550196 -0.3416838 -0.2762443 -0.332536 -0.2587624 -0.2517547 -0.2478217 -0.2489039 -0.245139 -0.242776 -0.2452417 -0.2367237 -0.2995591 -0.2266814 -0.2163338 -0.2189842 -0.209302 -0.2183856 -0.2090791 -0.2053895 -0.2039865 -0.2033625 -0.2556431 -0.2485216 -0.1974251 -0.1986267 -0.2423215 -0.2472619 -0.2599722 -0.2603942 -0.3233099 -0.3259734 -0.3710764 -0.367459 -0.3805041 -0.3793189 -0.3776687 -0.3972549 -0.3915663 -0.4565775 -0.5139849 -0.511208 -0.5267678 -0.5297151 -0.5083965 -0.5183873 -0.5528894 -0.6537164 -0.5938647 -0.5730611 -0.6973602 -0.7226889 -0.7162783 -0.7288105 -0.7268919 -0.7974578 -0.7977825 -9999 -9999 -9999 -9999 -0.8297154 -0.8332556 -0.7734109 -0.763786 -0.7558804 -0.7291301 -0.6915504 -0.6303815 -0.6232858 -0.5573999 -0.5495506 -0.4936391 -0.4862006 -0.4929333 -9999 -9999 -9999 -9999 -9999 -9999 -9999 -9999 -9999 -9999 -9999 -9999 -9999 -9999 -9999 -9999 -9999 -9999 -9999 -9999 -9999 -9999 -9999 -0.1675813 -0.164663 -0.1577202 -0.2246114 -0.2325812 -0.2433544 -0.2420278 -0.2648226 -0.2693765 -0.2759304 -0.2298098 -0.3026781 -0.2486776 -0.3037017 -0.3134725 -0.3199363 -0.2529024 -0.3305806 -0.3369747 -0.3551017 -0.2782675 -0.2913414 -0.2970414 -0.3090557 -0.3066727 -0.3047506 -0.3170254 -0.3271566 -0.3354241 -0.2718901 -0.2822599 -0.2758451 -0.265778 -0.2764365 -0.2784098 -0.2720605 -0.2092035 -0.2657911 -0.2006385 -0.221414 -0.1972085 -0.2122497 -0.1403956 -0.2011223 -0.1920995 -0.1311021 -0.1396881 -0.1326746 -0.1252632 -0.05448414 -0.03701176 -0.1020034 -0.03963161 -0.0408805 -0.0411039 -0.02277249 -0.02222295 0.02749279 -0.02633521 0.0436944 0.04671139 0.03263694 0.04669597 0.0550394 0.04173779 0.0371303 0.04003856 0.04362117 0.04407907 0.0208968 0.02277177 0.03040217 0.02132568 0.00940615 0.01094399 0.01725606 0.01730425 0.01499148 0.01750407 0.002955426 0.001562586 0.01476612 -0.001848112 -0.06574371 -0.01013926 -0.009635402 -0.09155298 -0.09916092 -0.1036944 -0.1772811 -0.1193466 -0.1184814 -0.1255643 -0.109374 -0.1201747 -0.1275482 -0.2113499 -0.1991586 -0.2184694 -0.2153221 -0.2258513 -0.2450725 -0.3158596 -0.3672398 -0.3375855 -0.3915863 -0.4031571 -0.4067 -0.4071292 -0.4042075 -0.4155689 -0.4227227 -0.4258207 -0.4126059 -0.4204675 -0.3491578 -0.3442889 -0.2877986 -0.2718631 -0.265949 -0.1939807 -0.2075323 -0.1991308 -0.1251494 -0.1102133 -0.03996415 -0.1171154 -0.0476264 -0.03822625 0.03466552 0.1110301 0.1180516 0.1172143 0.1171912 0.1319394 0.2036354 0.2685715 0.2618982 0.2688404 0.2720837 0.358072 0.3700671 0.362993 0.4120709 0.4148007 0.5057384 0.5056868 0.5179774 0.5366369 0.6055359 0.6142018 0.6079247 0.6224684 0.6290663 0.6479018 0.732558 0.7353813 0.7482025 0.7654169 0.8187709 0.8102725 0.8150975 0.8253612 0.7704272 0.7519047 0.7673453 0.7543348 0.6898429 0.6709896 0.6043904 0.5958973 0.5322714 0.5513181 0.4773471 0.4043431 0.4012634 0.3968892 0.329619 0.2414666 0.2649429 0.2448113 0.2368877 0.2392616 0.26545 0.2621652 0.2602057 0.3222249 0.3342046 0.344308 0.4106599 0.4729804 0.4796151 0.5531907 0.6436113 0.6502599 0.6980585 0.6817014 0.7865092 0.7856305 0.8922292 0.8630781 0.9030842 0.9236603 0.9855459 1.005065 1.083361 1.09264 1.092577 1.152469 1.162338 1.267537 1.288441 1.285264 1.298935 1.356118 1.359094 1.358636 1.43132 1.422656 1.424866 1.415112 1.417588 1.488045 1.465822 1.447923 1.453187 1.44586 1.422765 1.406437 1.359174 1.338889 1.364208 1.369976 1.43381 1.450671 1.427129 1.417701 1.40532 1.427655 1.451133 1.450741 1.434856 1.427966 1.413707 1.392959 1.387259 1.379361 1.373303 1.363259 1.357672 1.322624 1.317447 1.288558 1.282236 1.248751 1.249874 1.223836 1.144628 1.149274 1.10759 1.128837 1.124437 -9999 -9999 -9999 -9999 -9999 -9999 -9999 -9999 -9999 -9999 -9999 -9999 -9999 -9999 -9999 -9999 -9999 -9999 -9999 -9999 -9999 -9999 -9999 -9999 -9999 -9999 -9999 -9999 -9999 -9999 -9999 -9999 -9999 -9999 -9999 -9999 -9999 -9999 -9999 -9999 -9999 -9999 -9999 -9999 -9999 -9999 -9999 -9999 -9999 -9999 -9999 -9999 -9999 -9999 -9999 -9999 -9999 -9999 -9999 -9999 -9999 -9999 -9999 -9999 -9999 -9999 -9999 -9999 -9999 -9999 -9999 -9999 -9999 -9999 -9999 -9999 -9999 -9999 -9999 -9999 -9999 -9999 -9999 -9999 -9999 -9999 -9999 -9999 -9999 -9999 -9999 -9999 -9999 -9999 -9999 -9999 -9999 -9999 -9999 
-9999 -9999 -9999 -9999 -9999 -9999 -9999 -9999 -9999 -9999 -9999 -9999 -9999 -9999 -9999 -9999 -9999 -9999 -9999 -9999 -9999 -9999 -9999 -9999 -9999 -9999 -9999 -9999 -9999 -9999 -9999 -9999 -9999 -9999 -9999 -9999 -9999 -9999 -9999 -9999 -9999 -9999 -9999 -9999 -9999 -9999 -9999 -9999 -9999 -9999 -9999 -9999 -9999 -9999 -9999 -9999 -9999 -9999 -9999 -9999 -9999 -9999 -9999 -9999 -9999 -9999 -9999 -9999 -9999 -9999 -9999 -9999 -9999 -9999 -9999 -9999 -9999 -9999 -9999 -9999 -9999 -9999 -9999 -9999 -9999 -9999 -9999 -9999 -9999 -9999 -9999 -9999 -9999 -9999 -9999 -9999 -9999 -9999 -0.9591973 -0.951946 -0.8586994 -0.8648317 -0.9152819 -0.9194031 -0.951865 -0.852999 -0.8530099 -0.8547373 -0.9103753 -0.9188995 -0.938773 -0.9204747 -0.8645378 -0.874432 -0.9322257 -0.9278042 -0.9324538 -0.8652043 -0.8509541 -0.8547373 -0.8609538 -0.8027889 -0.8060074 -0.8851271 -0.8791817 -0.8879865 -0.8211126 -0.8205714 -0.8196945 -0.8265723 -0.8291272 -0.838819 -0.8310872 -0.8330387 -0.8371467 -0.8236418 -0.7723743 -0.7656022 -0.7713214 -0.8262843 -0.8229871 -0.7754508 -0.7705596 -0.7707815 -0.771367 -0.7826232 -0.7700779 -0.7713659 -0.7685912 -0.7726791 -0.831194 -0.829909 -0.8313411 -0.8264309 -0.7588655 -0.7774119 -0.767785 -0.7692094 -0.7659167 -0.7693829 -0.7704092 -0.770079 -0.7596709 -0.7543153 -0.759235 -0.7597761 -0.7603381 -0.7581779 -0.7580582 -0.7521347 -0.8046591 -0.8065978 -0.7439942 -0.7443675 -0.7346367 -0.7278184 -0.734189 -0.7299723 -0.7293285 -0.7187013 -0.7329883 -0.7191894 -0.7235236 -0.7767882 -0.7804028 -0.6302814 -0.7160351 -0.7096787 -0.7145498 -0.7152532 -0.7136003 -0.7049839 -0.6989184 -0.7083817 -0.7175528 -0.7158306 -0.7157764 -0.706763 -0.7065952 -0.6904874 -0.6793246 -0.6116934 -0.5392006 -0.5293655 -0.5885004 -0.6020773 -0.5907105 -0.5203603 -0.5055099 -0.5138156 -0.4997654 -0.4791727 -0.4726825 -0.4723144 -0.4617758 -0.3901016 -0.3793067 -0.369684 -0.3764821 -0.3762602 -0.2915334 -0.2875658 -0.2847802 -0.2695017 -0.2789565 -0.2681668 -0.2558488 -0.2598885 -0.2557352 -0.2419113 -0.2330671 -0.174955 -0.1673526 -0.2398595 -0.2394959 -0.2094146 -0.2368216 -0.2116042 -0.2153075 -0.2100404 -0.204171 -0.2024165 -0.1919429 -0.2011471 -0.2602709 -0.2590667 -0.2550966 -0.1937863 -0.2448715 -0.2496107 -0.2594021 -0.2618081 -0.3217942 -0.3304206 -0.3250858 -0.3357616 -0.3374239 -0.3868106 -0.3925261 -0.3941706 -0.4518 -0.4568481 -0.4574378 -0.5209226 -0.5404457 -0.5977809 -0.5524862 -0.5831558 -0.6321462 -0.6350225 -0.601604 -0.6500062 -0.773981 -0.7240991 -0.7249643 -0.7351626 -0.7909039 -0.7966462 -0.8167626 -9999 -9999 -9999 -9999 -9999 -0.8358517 -0.7719832 -0.7677156 -0.6958624 -0.7169883 -0.6931791 -0.5716922 -0.5679036 -0.5661501 -0.4950391 -0.4965834 -0.4983514 -9999 -9999 -9999 -9999 -9999 -9999 -9999 -9999 -9999 -9999 -9999 -9999 -9999 -9999 -9999 -9999 -9999 -9999 -9999 -9999 -9999 -9999 -9999 -0.1770638 -0.1640056 -0.2260735 -0.2282661 -0.2326046 -0.1867576 -0.258875 -0.2069751 -0.2701034 -0.2208254 -0.227465 -0.2996087 -0.2578082 -0.3045442 -0.315115 -0.3283126 -0.2725554 -0.2761619 -0.3491527 -0.35443 -0.2821949 -0.2900257 -0.3020694 -0.3123619 -0.2481661 -0.2538904 -0.325386 -0.3354092 -0.2685133 -0.2728701 -0.2834552 -0.292124 -0.2729554 -0.2724817 -0.2783232 -0.2878892 -0.2074288 -0.2108471 -0.2045788 -0.2091511 -0.212636 -0.2087128 -0.2151356 -0.1539334 -0.2059819 -0.1286913 -0.1461169 -0.133786 -0.1233085 -0.06736461 -0.06242405 -0.06269172 -0.05105271 -0.06148225 -0.05353311 -0.03895863 -0.01985544 -0.03752242 0.04299397 0.04277752 -0.01444943 -0.02285286 0.04602467 0.03581601 0.03495732 0.05379435 0.0377029 0.04373216 0.04427327 0.03669719 0.02152574 0.02318809 0.01994771 0.0158422 0.01551206 0.006028356 0.004809929 0.01220504 0.01264082 0.009321817 -0.002718857 -0.002615104 0.007341261 0.002742962 -0.01046789 -0.02747158 -0.03560832 -0.1009946 -0.09920127 -0.1045539 -0.1009656 -0.1108364 -0.1330433 -0.1317015 -0.197167 -0.2027007 -0.2079505 -0.2100876 -0.2200731 -0.2247986 -0.2332924 -0.2967415 -0.3286904 -0.3122246 -0.3362774 -0.4047655 -0.4069708 -0.4119569 -0.4045974 -0.3447684 -0.4251866 -0.3531604 -0.3679004 -0.3663732 -0.3607992 -0.3429667 -0.343786 -0.2872935 -0.2827383 -0.2803456 -0.2624808 -0.2760447 -0.1960861 -0.135338 -0.116266 -0.1111478 -0.1338915 -0.07326118 -0.05369946 -0.04147346 0.03606166 0.1167343 0.1130347 0.1178892 0.1894684 0.1989957 0.1850589 0.2602836 0.2727495 0.3455549 0.3412148 0.3628254 0.4200378 0.4066542 0.4254104 0.4833954 0.515654 0.5212122 0.5238841 0.6124749 0.6052501 0.6268966 0.6279153 0.6286883 0.7027589 0.7062716 0.7229295 0.7384112 0.7487965 0.8190303 0.8217232 0.7902235 0.8136154 0.7603317 0.7431782 0.7613149 0.7455737 0.6714755 0.6740715 0.6088803 0.5907587 0.5438886 0.5448434 0.4685608 0.4048099 0.3917234 0.3258025 0.3164996 0.24028 0.2418895 0.2366171 0.2370555 0.1836871 0.2577925 0.2889138 0.2530231 0.2629103 0.354704 0.410599 0.4040988 0.4108679 0.4756284 0.5822871 0.6489984 0.649956 0.6920671 0.6982718 0.796822 0.8735182 0.9098663 0.857439 0.9089293 0.9230722 0.9744884 0.9990898 1.078129 1.086836 1.087523 1.150942 1.164309 1.193909 1.282995 1.285788 1.356648 1.353974 1.357254 1.352976 1.424413 1.423155 1.413326 1.419277 1.477021 1.467255 1.469376 1.457699 1.449689 1.42751 1.42203 1.399666 1.39896 1.376939 1.323812 1.367942 1.358685 1.447649 1.450434 1.421595 1.404236 1.401661 1.423723 1.425791 1.430376 1.41324 1.408199 1.413144 1.408252 1.387671 1.383092 1.359523 1.350268 1.336152 1.314649 1.297045 1.26302 1.254677 1.251521 1.243815 1.129558 1.102178 1.116274 1.097152 1.11804 -9999 -9999 -9999 -9999 -9999 -9999 -9999 -9999 -9999 -9999 -9999 -9999 -9999 -9999 -9999 -9999 -9999 -9999 -9999 -9999 -9999 -9999 -9999 -9999 -9999 -9999 -9999 -9999 -9999 -9999 -9999 -9999 -9999 -9999 -9999 -9999 -9999 -9999 -9999 -9999 -9999 -9999 -9999 -9999 -9999 -9999 -9999 -9999 -9999 -9999 -9999 -9999 -9999 -9999 -9999 -9999 -9999 -9999 -9999 -9999 -9999 -9999 -9999 -9999 -9999 -9999 -9999 -9999 -9999 -9999 -9999 -9999 -9999 -9999 -9999 -9999 -9999 -9999 -9999 -9999 -9999 -9999 -9999 -9999 -9999 -9999 -9999 -9999 -9999 -9999 -9999 -9999 -9999 -9999 -9999 -9999 -9999 -9999 -9999 
-9999 -9999 -9999 -9999 -9999 -9999 -9999 -9999 -9999 -9999 -9999 -9999 -9999 -9999 -9999 -9999 -9999 -9999 -9999 -9999 -9999 -9999 -9999 -9999 -9999 -9999 -9999 -9999 -9999 -9999 -9999 -9999 -9999 -9999 -9999 -9999 -9999 -9999 -9999 -9999 -9999 -9999 -9999 -9999 -9999 -9999 -9999 -9999 -9999 -9999 -9999 -9999 -9999 -9999 -9999 -9999 -9999 -9999 -9999 -9999 -9999 -9999 -9999 -9999 -9999 -9999 -9999 -9999 -9999 -9999 -9999 -9999 -9999 -9999 -9999 -9999 -9999 -9999 -9999 -9999 -9999 -9999 -9999 -9999 -9999 -9999 -9999 -9999 -9999 -9999 -9999 -9999 -9999 -9999 -9999 -9999 -9999 -9999 -0.9588074 -0.9539849 -0.8647388 -0.8816596 -0.9573092 -0.9559771 -0.9626639 -0.8548637 -0.8600903 -0.8573727 -0.9197598 -0.9307657 -0.9230492 -0.9217843 -0.9250907 -0.9322337 -0.9372955 -0.9301572 -0.9332114 -0.8755345 -0.8745257 -0.8723726 -0.8715887 -0.8191981 -0.8080542 -0.8928027 -0.8975506 -0.9010392 -0.8933334 -0.8328109 -0.8341435 -0.8307841 -0.8371274 -0.8351555 -0.8348922 -0.7684506 -0.7623191 -0.7756458 -0.7753807 -0.7718812 -0.8324114 -0.8300832 -0.7730601 -0.7669989 -0.7667393 -0.7730978 -0.7844284 -0.7798104 -0.7841451 -0.7810554 -0.7791116 -0.7850406 -0.7835087 -0.7801998 -0.7683194 -0.7758472 -0.7756848 -0.7739273 -0.7715506 -0.7679101 -0.7821054 -0.7791763 -0.7676448 -0.776885 -0.8364583 -0.7698537 -0.7719089 -0.7743397 -0.7732354 -0.7727485 -0.755934 -0.7575609 -0.7505561 -0.8051023 -0.8059419 -0.7467193 -0.7434077 -0.7395709 -0.7412874 -0.7297661 -0.7289835 -0.722048 -0.7249364 -0.7156168 -0.7297083 -0.7215443 -0.780507 -0.7319409 -0.7139691 -0.7237874 -0.7251567 -0.7282045 -0.7271315 -0.7146105 -0.7100305 -0.7074799 -0.7216399 -0.7214462 -0.7232701 -0.7122352 -0.6486727 -0.7045499 -0.6364157 -0.5534652 -0.5419019 -0.5430924 -0.5409322 -0.5402976 -0.5413798 -0.5327722 -0.5317991 -0.4344212 -0.4292026 -0.4178027 -0.41403 -0.4147876 -0.4656534 -0.4160059 -0.3872052 -0.3800613 -0.376366 -0.2964923 -0.2814383 -0.2798943 -0.2700136 -0.2769401 -0.2775091 -0.2679072 -0.2690381 -0.2635861 -0.250954 -0.2438435 -0.2398339 -0.238193 -0.1726679 -0.1618703 -0.15859 -0.1587414 -0.1602288 -0.158059 -0.2188999 -0.2109781 -0.1397967 -0.2070918 -0.1883384 -0.1882247 -0.1866647 -0.1872258 -0.2095794 -0.2710662 -0.2713855 -0.2750219 -0.2672419 -0.2666898 -0.3238807 -0.3243082 -0.3384243 -0.3327315 -0.3344537 -0.3354333 -0.3987978 -0.4045098 -0.4105221 -0.5302932 -0.5319556 -0.5323234 -0.4707179 -0.5873896 -0.5863894 -0.5336442 -0.5930609 -0.6471012 -0.6178367 -0.596709 -0.6843075 -0.7504308 -0.7450893 -0.7968453 -0.7980152 -0.8132256 -0.8184933 -0.8215982 -9999 -9999 -9999 -9999 -9999 -9999 -9999 -9999 -0.7089158 -0.6424397 -0.5773885 -0.5793551 -0.5682786 -0.5046043 -0.5077155 -0.5075283 -0.4982184 -9999 -9999 -9999 -9999 -9999 -9999 -9999 -9999 -9999 -9999 -9999 -9999 -9999 -9999 -9999 -9999 -9999 -9999 -9999 -9999 -9999 -9999 -9999 -9999 -0.2379793 -0.2390617 -0.2471392 -0.2549327 -0.2615151 -0.2761094 -0.278501 -0.2737647 -0.2264511 -0.3009294 -0.3209063 -0.2502095 -0.2638022 -0.3303549 -0.2653587 -0.2913006 -0.2988015 -0.302176 -0.2915519 -0.3089807 -0.3096963 -0.3191089 -0.2506385 -0.2586423 -0.32362 -0.2619215 -0.2646464 -0.2708459 -0.2768762 -0.2892878 -0.2784425 -0.2828196 -0.2388067 -0.2780656 -0.2195117 -0.2191159 -0.2057823 -0.2208157 -0.209171 -0.2173143 -0.2227246 -0.1474191 -0.1601715 -0.1395806 -0.1425983 -0.1467307 -0.1311276 -0.07714439 -0.1244985 -0.06225581 -0.05921991 -0.06530225 -0.04920232 0.01396412 0.01816719 -0.04919036 0.01648024 0.03140384 0.02313406 0.0237197 0.04117966 0.02654123 0.03624674 0.04059522 0.09984698 0.0461365 0.04051541 0.03365584 0.02420752 0.09577847 0.09242968 0.02005634 0.009353994 0.01297591 0.00881064 0.003287676 0.02971348 -0.001234347 0.01347403 0.004593227 0.007875545 0.008498687 0.004970904 -0.01081815 -0.08486491 -0.09136518 -0.1004847 -0.09411938 -0.1165952 -0.1188792 -0.1340172 -0.1352511 -0.2003786 -0.207203 -0.2162054 -0.2289725 -0.2336088 -0.2453545 -0.2389187 -0.2492415 -0.3225662 -0.2903791 -0.3271659 -0.363263 -0.3447252 -0.344893 -0.413725 -0.3555257 -0.4142153 -0.3628465 -0.352985 -0.3624727 -0.3473998 -0.3462895 -0.3620536 -0.281086 -0.2836087 -0.2146087 -0.2080233 -0.2042381 -0.2012584 -0.2082309 -0.1560858 -0.07846736 -0.1396626 -0.08088211 -0.06764166 0.01360586 0.01778738 0.1064827 0.1208367 0.1970408 0.1754417 0.1860902 0.1820436 0.2613439 0.2678193 0.335969 0.3510746 0.3655441 0.4353279 0.4098633 0.4097376 0.413476 0.5024953 0.5131243 0.5778496 0.5954999 0.5894688 0.6193354 0.6687264 0.6855583 0.698927 0.6811311 0.713661 0.7125271 0.7669557 0.8166885 0.82169 0.7879792 0.7913075 0.8026703 0.7316702 0.7604141 0.7629727 0.6507551 0.6606255 0.5991302 0.6026757 0.5432174 0.5289775 0.4681696 0.450724 0.3936685 0.3091609 0.298158 0.2454014 0.2274845 0.1683065 0.1838949 0.1802514 0.192254 0.1985664 0.2599832 0.2505044 0.3232889 0.4023219 0.3914957 0.4706745 0.4744705 0.5466404 0.5432082 0.6327012 0.6784046 0.787214 0.8042613 0.8582192 0.893769 0.8649548 0.9042372 0.9031426 0.9688377 0.9768567 1.079516 1.072371 1.092318 1.141048 1.154751 1.246166 1.283458 1.339462 1.342675 1.342783 1.335288 1.352793 1.418206 1.416731 1.421336 1.417328 1.403039 1.475381 1.462831 1.449254 1.447506 1.441158 1.433846 1.428113 1.404986 1.394302 1.318404 1.359217 1.345224 1.436371 1.436451 1.408788 1.395882 1.380236 1.41388 1.405081 1.397706 1.384634 1.391065 1.411868 1.401977 1.383183 1.400874 1.373503 1.351953 1.330525 1.321824 1.302541 1.268184 1.234737 1.169166 1.160907 1.14809 1.176399 1.11492 1.067386 1.288607 -9999 -9999 -9999 -9999 -9999 -9999 -9999 -9999 -9999 -9999 -9999 -9999 -9999 -9999 -9999 -9999 -9999 -9999 -9999 -9999 -9999 -9999 -9999 -9999 -9999 -9999 -9999 -9999 -9999 -9999 -9999 -9999 -9999 -9999 -9999 -9999 -9999 -9999 -9999 -9999 -9999 -9999 -9999 -9999 -9999 -9999 -9999 -9999 -9999 -9999 -9999 -9999 -9999 -9999 -9999 -9999 -9999 -9999 -9999 -9999 -9999 -9999 -9999 -9999 -9999 -9999 -9999 -9999 -9999 -9999 -9999 -9999 -9999 -9999 -9999 -9999 -9999 -9999 -9999 -9999 -9999 -9999 -9999 -9999 -9999 -9999 -9999 -9999 -9999 -9999 -9999 -9999 -9999 -9999 -9999 -9999 -9999 -9999 -9999
[truncated: 2,804,606 more chars]
