# Supplementary material for: Aureoboletus projectellus (Fungi, Boletales) – Occurrence data, environmental layers and habitat suitability models for North America and Europe
Source: Data Brief. 2019 Feb 23;23:103779. doi: 10.1016/j.dib.2019.103779 (PMC6660558; doi:10.1016/j.dib.2019.103779)
Supplement: Multimedia component 10 [file mmc10.zip › PCA5.asc]

ncols         680
nrows         579
xllcorner     8301595.1591273
yllcorner     8611709.0351293
cellsize      5000
NODATA_value  -9999
-9999 -9999 -9999 -9999 -9999 -9999 -9999 -9999 -9999 -9999 -9999 -9999 -9999 -9999 -9999 -9999 -9999 -9999 -9999 -9999 -9999 -9999 -9999 -9999 -9999 -9999 -9999 -9999 -9999 -9999 -9999 -9999 -9999 -9999 -9999 -9999 -9999 -9999 -9999 -9999 -9999 -9999 -9999 -9999 -9999 -9999 -9999 -9999 -9999 -9999 -9999 -9999 -9999 -9999 -9999 -9999 -9999 -9999 -9999 -9999 -9999 -9999 -9999 -9999 -9999 -9999 -9999 -9999 -9999 -9999 -9999 -9999 -9999 -9999 -9999 -9999 -9999 -9999 -9999 -9999 -9999 -9999 -9999 -9999 -9999 -9999 -9999 -9999 -9999 -9999 -9999 -9999 -9999 -9999 -9999 -9999 -9999 -9999 -9999 -9999 -9999 -9999 -9999 -9999 -9999 -9999 -9999 -9999 -9999 -9999 -9999 -9999 -9999 1.118091 1.108484 -9999 -9999 -9999 -9999 -9999 -9999 -9999 -9999 -9999 -9999 -9999 -9999 -9999 -9999 -9999 -9999 -9999 -9999 -9999 -9999 -9999 -9999 -9999 -9999 -9999 -9999 -9999 -9999 -9999 -9999 -9999 -9999 -9999 -9999 -9999 -9999 -9999 -9999 -9999 -9999 -9999 -9999 -9999 -9999 -9999 -9999 -9999 -9999 -9999 -9999 -9999 -9999 -9999 -9999 -9999 -9999 -9999 -9999 -9999 -9999 -9999 -9999 -9999 -9999 -9999 -9999 -9999 -9999 -9999 -9999 -9999 -9999 -9999 -9999 -9999 -9999 -9999 -9999 -9999 -9999 -9999 -9999 -9999 -9999 -9999 -9999 -9999 -9999 -9999 -9999 -9999 -9999 -9999 -9999 -9999 -9999 -9999 -9999 -9999 -9999 -9999 -9999 -9999 -9999 -9999 -9999 -9999 -9999 -9999 -9999 -9999 -9999 -9999 -9999 -9999 -9999 -9999 -9999 -9999 -9999 -9999 -9999 -9999 -9999 -9999 -9999 -9999 -9999 -9999 -9999 -9999 -9999 -9999 -9999 -9999 -9999 -9999 -9999 -9999 -9999 -9999 -9999 -9999 -9999 -9999 -9999 -9999 -9999 -9999 -9999 -9999 -9999 -9999 -9999 -9999 -9999 -9999 -9999 -9999 -9999 -9999 -9999 -9999 -9999 -9999 -9999 -9999 -9999 -9999 -9999 -9999 -9999 -9999 -9999 -9999 -9999 -9999 -9999 -9999 -9999 -9999 -9999 -9999 -9999 -9999 -9999 -9999 -9999 -9999 -9999 -9999 -9999 -9999 -9999 -9999 -9999 -9999 -9999 -9999 -9999 -9999 -9999 -9999 -9999 -9999 -9999 -9999 -9999 -9999 -9999 -9999 -9999 -9999 -9999 -9999 -9999 -9999 -9999 -9999 -9999 -9999 -9999 -9999 -9999 -9999 -9999 -9999 -9999 -9999 -9999 -9999 -9999 -9999 -9999 -9999 -9999 -9999 -9999 -9999 -9999 -9999 -9999 -9999 -9999 -9999 -9999 -9999 -9999 -9999 -9999 -9999 -9999 -9999 -9999 -9999 -9999 -9999 -9999 -9999 -9999 -9999 -9999 -9999 -9999 -9999 -9999 -9999 -9999 -9999 -9999 -9999 -9999 -9999 -9999 -9999 -9999 -9999 -9999 -9999 -9999 -9999 -9999 -9999 -9999 -9999 -9999 -9999 -9999 -9999 -9999 -9999 -9999 -9999 -9999 -9999 -9999 -9999 -9999 -9999 -9999 -9999 -9999 -9999 -9999 -9999 -9999 -9999 -9999 -9999 -9999 -9999 -9999 -9999 -9999 -9999 -9999 -9999 -9999 -9999 -9999 -9999 -9999 -9999 -9999 -9999 -9999 -9999 -9999 -9999 -9999 -9999 -9999 -9999 -9999 -9999 -9999 -9999 -9999 -9999 -9999 -9999 -9999 -9999 -9999 -9999 -9999 -9999 -9999 -9999 -9999 -9999 -9999 -9999 -9999 -9999 -9999 -9999 -9999 -9999 -9999 -9999 -9999 -9999 -9999 -9999 -9999 -9999 -9999 -9999 -9999 -9999 -9999 -9999 -9999 -9999 -9999 -9999 -9999 -9999 -9999 -9999 -9999 -9999 -9999 -9999 -9999 -9999 -9999 -9999 -9999 -9999 -9999 -9999 -9999 -9999 -9999 -9999 -9999 -9999 -9999 -9999 -9999 -9999 -9999 -9999 -9999 -9999 -9999 -9999 -9999 -9999 -9999 -9999 -9999 -9999 -9999 -9999 -9999 -9999 -9999 -9999 -9999 -9999 -9999 -9999 -9999 -9999 -9999 -9999 -9999 -9999 -9999 -9999 -9999 -9999 -9999 -9999 -9999 -9999 -9999 -9999 -9999 -9999 -9999 -9999 -9999 -9999 -9999 -9999 -0.544302 -0.5057639 -0.523405 -9999 -9999 -9999 -9999 -9999 -9999 -9999 -9999 -9999 -9999 -9999 -9999 -9999 -9999 -9999 -9999 -9999 -9999 -9999 -9999 -9999 -9999 -9999 -9999 -9999 -9999 -9999 -9999 -9999 -9999 -9999 -9999 -9999 -9999 -9999 -9999 -9999 -9999 -9999 -9999 -9999 -9999 -9999 -9999 -9999 -9999 -9999 -9999 -9999 -9999 -9999 -9999 -9999 -9999 -9999 -9999 -9999 -9999 -9999 -9999 -9999 -9999 -9999 -9999 -9999 -9999 -9999 -9999 -9999 -9999 -9999 -9999 -9999 -9999 -9999 -9999 -9999 -9999 -9999 -9999 -9999 -9999 -9999 -9999 -9999 -9999 -9999 -9999 -9999 -9999 -9999 -9999 -9999 -9999 -9999 -9999 -9999 -9999 -9999 -9999 -9999 -9999 -9999 -9999 -9999 -9999 -9999 -9999 -9999 -9999 -9999 -9999 -9999 
-9999 -9999 -9999 -9999 -9999 -9999 -9999 -9999 -9999 -9999 -9999 -9999 -9999 -9999 -9999 -9999 -9999 -9999 -9999 -9999 -9999 -9999 -9999 -9999 -9999 -9999 -9999 -9999 -9999 -9999 -9999 -9999 -9999 -9999 -9999 -9999 -9999 -9999 -9999 -9999 -9999 -9999 -9999 -9999 -9999 -9999 -9999 -9999 -9999 -9999 -9999 -9999 -9999 -9999 -9999 -9999 -9999 -9999 -9999 -9999 -9999 -9999 -9999 -9999 -9999 -9999 -9999 -9999 -9999 -9999 -9999 -9999 -9999 -9999 -9999 -9999 -9999 -9999 -9999 -9999 -9999 -9999 -9999 -9999 -9999 -9999 -9999 -9999 -9999 -9999 -9999 -9999 -9999 -9999 -9999 -9999 -9999 -9999 -9999 -9999 -9999 -9999 -9999 -9999 -9999 -9999 -9999 -9999 -9999 -9999 -9999 -9999 -9999 1.116959 1.107981 1.108716 1.11745 1.116199 1.124362 1.059498 -9999 -9999 -9999 -9999 -9999 -9999 -9999 -9999 -9999 -9999 -9999 -9999 -9999 -9999 -9999 -9999 -9999 -9999 -9999 -9999 -9999 -9999 -9999 -9999 -9999 -9999 -9999 -9999 -9999 -9999 -9999 -9999 -9999 -9999 -9999 -9999 -9999 -9999 -9999 -9999 -9999 -9999 -9999 -9999 -9999 -9999 -9999 -9999 -9999 -9999 -9999 -9999 -9999 -9999 -9999 -9999 -9999 -9999 -9999 -9999 -9999 -9999 -9999 -9999 -9999 -9999 -9999 -9999 -9999 -9999 -9999 -9999 -9999 -9999 -9999 -9999 -9999 -9999 -9999 -9999 -9999 -9999 -9999 -9999 -9999 -9999 -9999 -9999 -9999 -9999 -9999 -9999 -9999 -9999 -9999 -9999 -9999 -9999 -9999 -9999 -9999 -9999 -9999 -9999 -9999 -9999 -9999 -9999 -9999 -9999 -9999 -9999 -9999 -9999 -9999 -9999 -9999 -9999 -9999 -9999 -9999 -9999 -9999 -9999 -9999 -9999 -9999 -9999 -9999 -9999 -9999 -9999 -9999 -9999 -9999 -9999 -9999 -9999 -9999 -9999 -9999 -9999 -9999 -9999 -9999 -9999 -9999 -9999 -9999 -9999 -9999 -9999 -9999 -9999 -9999 -9999 -9999 -9999 -9999 -9999 -9999 -9999 -9999 -9999 -9999 -9999 -9999 -9999 -9999 -9999 -9999 -9999 -9999 -9999 -9999 -9999 -9999 -9999 -9999 -9999 -9999 -9999 -9999 -9999 -9999 -9999 -9999 -9999 -9999 -9999 -9999 -9999 -9999 -9999 -9999 -9999 -9999 -9999 -9999 -9999 -9999 -9999 -9999 -9999 -9999 -9999 -9999 -9999 -9999 -9999 -9999 -9999 -9999 -9999 -9999 -9999 -9999 -9999 -9999 -9999 -9999 -9999 -9999 -9999 -9999 -9999 -9999 -9999 -9999 -9999 -9999 -9999 -9999 -9999 -9999 -9999 -9999 -9999 -9999 -9999 -9999 -9999 -9999 -9999 -9999 -9999 -9999 -9999 -9999 -9999 -9999 -9999 -9999 -9999 -9999 -9999 -9999 -9999 -9999 -9999 -9999 -9999 -9999 -9999 -9999 -9999 -9999 -9999 -9999 -9999 -9999 -9999 -9999 -9999 -9999 -9999 -9999 -9999 -9999 -9999 -9999 -9999 -9999 -9999 -9999 -9999 -9999 -9999 -9999 -9999 -9999 -9999 -9999 -9999 -9999 -9999 -9999 -9999 -9999 -9999 -9999 -9999 -9999 -9999 -9999 -9999 -9999 -9999 -9999 -9999 -9999 -9999 -9999 -9999 -9999 -9999 -9999 -9999 -9999 -9999 -9999 -9999 -9999 -9999 -9999 -9999 -9999 -9999 -9999 -9999 -9999 -9999 -9999 -9999 -9999 -9999 -9999 -9999 -9999 -9999 -9999 -9999 -9999 -9999 -9999 -9999 -9999 -9999 -9999 -9999 -9999 -9999 -9999 -9999 -9999 -9999 -9999 -9999 -9999 -9999 -9999 -9999 -9999 -9999 -9999 -9999 -9999 -9999 -9999 -9999 -9999 -9999 -9999 -9999 -9999 -9999 -9999 -9999 -9999 -9999 -9999 -9999 -9999 -9999 -9999 -9999 -9999 -9999 -9999 -9999 -9999 -9999 -9999 -9999 -9999 -9999 -9999 -9999 -9999 -9999 -9999 -9999 -9999 -9999 -9999 -9999 -9999 -9999 -9999 -9999 -9999 -9999 -9999 -9999 -9999 -9999 -9999 -9999 -9999 -9999 -9999 -9999 -9999 -9999 -9999 -9999 -9999 -9999 -9999 -9999 -9999 -9999 -9999 -9999 -9999 -9999 -9999 -9999 -9999 -0.4222151 -0.4778892 -0.5018922 -0.530378 -0.5424482 -0.5292083 -0.4917388 -0.5053472 -9999 -9999 -9999 -9999 -9999 -9999 -9999 -9999 -9999 -9999 -9999 -9999 -9999 -9999 -9999 -9999 -9999 -9999 -9999 -9999 -9999 -9999 -9999 -9999 -9999 -9999 -9999 -9999 -9999 -9999 -9999 -9999 -9999 -9999 -9999 -9999 -9999 -9999 -9999 -9999 -9999 -9999 -9999 -9999 -9999 -9999 -9999 -9999 -9999 -9999 -9999 -9999 -9999 -9999 -9999 -9999 -9999 -9999 -9999 -9999 -9999 -9999 -9999 -9999 -9999 -9999 -9999 -9999 -9999 -9999 -9999 -9999 -9999 -9999 -9999 -9999 -9999 -9999 -9999 -9999 -9999 -9999 -9999 -9999 -9999 -9999 -9999 -9999 -9999 -9999 -9999 -9999 -9999 -9999 -9999 -9999 -9999 -9999 -9999 -9999 -9999 -9999 -9999 -9999 -9999 -9999 -9999 -9999 -9999 -9999 -9999 -9999 -9999 
-9999 -9999 -9999 -9999 -9999 -9999 -9999 -9999 -9999 -9999 -9999 -9999 -9999 -9999 -9999 -9999 -9999 -9999 -9999 -9999 -9999 -9999 -9999 -9999 -9999 -9999 -9999 -9999 -9999 -9999 -9999 -9999 -9999 -9999 -9999 -9999 -9999 -9999 -9999 -9999 -9999 -9999 -9999 -9999 -9999 -9999 -9999 -9999 -9999 -9999 -9999 -9999 -9999 -9999 -9999 -9999 -9999 -9999 -9999 -9999 -9999 -9999 -9999 -9999 -9999 -9999 -9999 -9999 -9999 -9999 -9999 -9999 -9999 -9999 -9999 -9999 -9999 -9999 -9999 -9999 -9999 -9999 -9999 -9999 -9999 -9999 -9999 -9999 -9999 -9999 -9999 -9999 -9999 -9999 -9999 -9999 -9999 -9999 -9999 -9999 -9999 -9999 -9999 -9999 -9999 -9999 -9999 -9999 -9999 -9999 -9999 -9999 1.107972 1.107933 1.10805 1.108096 1.117392 1.115819 1.116602 1.048083 1.118633 1.117041 1.117281 1.128685 1.128127 -9999 -9999 -9999 -9999 -9999 -9999 -9999 -9999 -9999 -9999 -9999 -9999 -9999 -9999 -9999 -9999 -9999 -9999 -9999 -9999 -9999 -9999 -9999 -9999 -9999 -9999 -9999 -9999 -9999 -9999 -9999 -9999 -9999 -9999 -9999 -9999 -9999 -9999 -9999 -9999 -9999 -9999 -9999 -9999 -9999 -9999 -9999 -9999 -9999 -9999 -9999 -9999 -9999 -9999 -9999 -9999 -9999 -9999 -9999 -9999 -9999 -9999 -9999 -9999 -9999 -9999 -9999 -9999 -9999 -9999 -9999 -9999 -9999 -9999 -9999 -9999 -9999 -9999 -9999 -9999 -9999 -9999 -9999 -9999 -9999 -9999 -9999 -9999 -9999 -9999 -9999 -9999 -9999 -9999 -9999 -9999 -9999 -9999 -9999 -9999 -9999 -9999 -9999 -9999 -9999 -9999 -9999 -9999 -9999 -9999 -9999 -9999 -9999 -9999 -9999 -9999 -9999 -9999 -9999 -9999 -9999 -9999 -9999 -9999 -9999 -9999 -9999 -9999 -9999 -9999 -9999 -9999 -9999 -9999 -9999 -9999 -9999 -9999 -9999 -9999 -9999 -9999 -9999 -9999 -9999 -9999 -9999 -9999 -9999 -9999 -9999 -9999 -9999 -9999 -9999 -9999 -9999 -9999 -9999 -9999 -9999 -9999 -9999 -9999 -9999 -9999 -9999 -9999 -9999 -9999 -9999 -9999 -9999 -9999 -9999 -9999 -9999 -9999 -9999 -9999 -9999 -9999 -9999 -9999 -9999 -9999 -9999 -9999 -9999 -9999 -9999 -9999 -9999 -9999 -9999 -9999 -9999 -9999 -9999 -9999 -9999 -9999 -9999 -9999 -9999 -9999 -9999 -9999 -9999 -9999 -9999 -9999 -9999 -9999 -9999 -9999 -9999 -9999 -9999 -9999 -9999 -9999 -9999 -9999 -9999 -9999 -9999 -9999 -9999 -9999 -9999 -9999 -9999 -9999 -9999 -9999 -9999 -9999 -9999 -9999 -9999 -9999 -9999 -9999 -9999 -9999 -9999 -9999 -9999 -9999 -9999 -9999 -9999 -9999 -9999 -9999 -9999 -9999 -9999 -9999 -9999 -9999 -9999 -9999 -9999 -9999 -9999 -9999 -9999 -9999 -9999 -9999 -9999 -9999 -9999 -9999 -9999 -9999 -9999 -9999 -9999 -9999 -9999 -9999 -9999 -9999 -9999 -9999 -9999 -9999 -9999 -9999 -9999 -9999 -9999 -9999 -9999 -9999 -9999 -9999 -9999 -9999 -9999 -9999 -9999 -9999 -9999 -9999 -9999 -9999 -9999 -9999 -9999 -9999 -9999 -9999 -9999 -9999 -9999 -9999 -9999 -9999 -9999 -9999 -9999 -9999 -9999 -9999 -9999 -9999 -9999 -9999 -9999 -9999 -9999 -9999 -9999 -9999 -9999 -9999 -9999 -9999 -9999 -9999 -9999 -9999 -9999 -9999 -9999 -9999 -9999 -9999 -9999 -9999 -9999 -9999 -9999 -9999 -9999 -9999 -9999 -9999 -9999 -9999 -9999 -9999 -9999 -9999 -9999 -9999 -9999 -9999 -9999 -9999 -9999 -9999 -9999 -9999 -9999 -9999 -9999 -9999 -9999 -9999 -9999 -9999 -9999 -9999 -9999 -9999 -9999 -9999 -9999 -9999 -9999 -9999 -9999 -9999 -9999 -9999 -9999 -9999 -9999 -9999 -9999 -9999 -9999 -9999 -9999 -9999 -9999 -9999 -9999 -9999 -9999 -9999 -9999 -9999 -9999 -9999 -9999 -9999 -9999 -9999 -9999 -9999 -9999 -9999 -9999 -0.4032018 -0.3607453 -0.444905 -0.4071054 -0.4684209 -0.4284167 -0.4204795 -0.4580166 -0.4995118 -0.5321825 -0.4968635 -0.457536 -0.4742243 -9999 -9999 -9999 -9999 -9999 -9999 -9999 -9999 -9999 -9999 -9999 -9999 -9999 -9999 -9999 -9999 -9999 -9999 -9999 -9999 -9999 -9999 -9999 -9999 -9999 -9999 -9999 -9999 -9999 -9999 -9999 -9999 -9999 -9999 -9999 -9999 -9999 -9999 -9999 -9999 -9999 -9999 -9999 -9999 -9999 -9999 -9999 -9999 -9999 -9999 -9999 -9999 -9999 -9999 -9999 -9999 -9999 -9999 -9999 -9999 -9999 -9999 -9999 -9999 -9999 -9999 -9999 -9999 -9999 -9999 -9999 -9999 -9999 -9999 -9999 -9999 -9999 -9999 -9999 -9999 -9999 -9999 -9999 -9999 -9999 -9999 -9999 -9999 -9999 -9999 -9999 -9999 -9999 -9999 -9999 -9999 -9999 -9999 -9999 -9999 -9999 -9999 -9999 -9999 -9999 -9999 -9999 -9999 -9999 -9999 -9999 -9999 -9999 
-9999 -9999 -9999 -9999 -9999 -9999 -9999 -9999 -9999 -9999 -9999 -9999 -9999 -9999 -9999 -9999 -9999 -9999 -9999 -9999 -9999 -9999 -9999 -9999 -9999 -9999 -9999 -9999 -9999 -9999 -9999 -9999 -9999 -9999 -9999 -9999 -9999 -9999 -9999 -9999 -9999 -9999 -9999 -9999 -9999 -9999 -9999 -9999 -9999 -9999 -9999 -9999 -9999 -9999 -9999 -9999 -9999 -9999 -9999 -9999 -9999 -9999 -9999 -9999 -9999 -9999 -9999 -9999 -9999 -9999 -9999 -9999 -9999 -9999 -9999 -9999 -9999 -9999 -9999 -9999 -9999 -9999 -9999 -9999 -9999 -9999 -9999 -9999 -9999 -9999 -9999 -9999 -9999 -9999 -9999 -9999 -9999 -9999 -9999 -9999 -9999 -9999 -9999 -9999 -9999 -9999 -9999 -9999 -9999 -9999 -9999 -9999 1.093411 1.100821 1.10949 1.108198 1.095358 1.100662 1.095358 1.098253 1.110249 1.116711 1.116655 1.11734 1.116525 1.126471 1.112562 1.123462 1.121243 1.130651 -9999 -9999 -9999 -9999 -9999 -9999 -9999 -9999 -9999 -9999 -9999 -9999 -9999 -9999 -9999 -9999 -9999 -9999 -9999 -9999 -9999 -9999 -9999 -9999 -9999 -9999 -9999 -9999 -9999 -9999 -9999 -9999 -9999 -9999 -9999 -9999 -9999 -9999 -9999 -9999 -9999 -9999 -9999 -9999 -9999 -9999 -9999 -9999 -9999 -9999 -9999 -9999 -9999 -9999 -9999 -9999 -9999 -9999 -9999 -9999 -9999 -9999 -9999 -9999 -9999 -9999 -9999 -9999 -9999 -9999 -9999 -9999 -9999 -9999 -9999 -9999 -9999 -9999 -9999 -9999 -9999 -9999 -9999 -9999 -9999 -9999 -9999 -9999 -9999 -9999 -9999 -9999 -9999 -9999 -9999 -9999 -9999 -9999 -9999 -9999 -9999 -9999 -9999 -9999 -9999 -9999 -9999 -9999 -9999 -9999 -9999 -9999 -9999 -9999 -9999 -9999 -9999 -9999 -9999 -9999 -9999 -9999 -9999 -9999 -9999 -9999 -9999 -9999 -9999 -9999 -9999 -9999 -9999 -9999 -9999 -9999 -9999 -9999 -9999 -9999 -9999 -9999 -9999 -9999 -9999 -9999 -9999 -9999 -9999 -9999 -9999 -9999 -9999 -9999 -9999 -9999 -9999 -9999 -9999 -9999 -9999 -9999 -9999 -9999 -9999 -9999 -9999 -9999 -9999 -9999 -9999 -9999 -9999 -9999 -9999 -9999 -9999 -9999 -9999 -9999 -9999 -9999 -9999 -9999 -9999 -9999 -9999 -9999 -9999 -9999 -9999 -9999 -9999 -9999 -9999 -9999 -9999 -9999 -9999 -9999 -9999 -9999 -9999 -9999 -9999 -9999 -9999 -9999 -9999 -9999 -9999 -9999 -9999 -9999 -9999 -9999 -9999 -9999 -9999 -9999 -9999 -9999 -9999 -9999 -9999 -9999 -9999 -9999 -9999 -9999 -9999 -9999 -9999 -9999 -9999 -9999 -9999 -9999 -9999 -9999 -9999 -9999 -9999 -9999 -9999 -9999 -9999 -9999 -9999 -9999 -9999 -9999 -9999 -9999 -9999 -9999 -9999 -9999 -9999 -9999 -9999 -9999 -9999 -9999 -9999 -9999 -9999 -9999 -9999 -9999 -9999 -9999 -9999 -9999 -9999 -9999 -9999 -9999 -9999 -9999 -9999 -9999 -9999 -9999 -9999 -9999 -9999 -9999 -9999 -9999 -9999 -9999 -9999 -9999 -9999 -9999 -9999 -9999 -9999 -9999 -9999 -9999 -9999 -9999 -9999 -9999 -9999 -9999 -9999 -9999 -9999 -9999 -9999 -9999 -9999 -9999 -9999 -9999 -9999 -9999 -9999 -9999 -9999 -9999 -9999 -9999 -9999 -9999 -9999 -9999 -9999 -9999 -9999 -9999 -9999 -9999 -9999 -9999 -9999 -9999 -9999 -9999 -9999 -9999 -9999 -9999 -9999 -9999 -9999 -9999 -9999 -9999 -9999 -9999 -9999 -9999 -9999 -9999 -9999 -9999 -9999 -9999 -9999 -9999 -9999 -9999 -9999 -9999 -9999 -9999 -9999 -9999 -9999 -9999 -9999 -9999 -9999 -9999 -9999 -9999 -9999 -9999 -9999 -9999 -9999 -9999 -9999 -9999 -9999 -9999 -9999 -9999 -9999 -9999 -9999 -9999 -9999 -9999 -9999 -9999 -9999 -9999 -9999 -9999 -9999 -9999 -9999 -9999 -9999 -9999 -9999 -9999 -9999 -9999 -9999 -9999 -9999 -9999 -9999 -0.4159422 -0.3080185 -0.3017308 -0.3346162 -0.3465149 -0.3963943 -0.4053958 -0.3788821 -0.412187 -0.4181648 -0.422613 -0.446111 -0.4492419 -0.4854884 -0.5024921 -0.5172225 -0.4828041 -0.5020828 -9999 -9999 -9999 -9999 -9999 -9999 -9999 -9999 -9999 -9999 -9999 -9999 -9999 -9999 -9999 -9999 -9999 -9999 -9999 -9999 -9999 -9999 -9999 -9999 -9999 -9999 -9999 -9999 -9999 -9999 -9999 -9999 -9999 -9999 -9999 -9999 -9999 -9999 -9999 -9999 -9999 -9999 -9999 -9999 -9999 -9999 -9999 -9999 -9999 -9999 -9999 -9999 -9999 -9999 -9999 -9999 -9999 -9999 -9999 -9999 -9999 -9999 -9999 -9999 -9999 -9999 -9999 -9999 -9999 -9999 -9999 -9999 -9999 -9999 -9999 -9999 -9999 -9999 -9999 -9999 -9999 -9999 -9999 -9999 -9999 -9999 -9999 -9999 -9999 -9999 -9999 -9999 -9999 -9999 -9999 -9999 -9999 -9999 -9999 -9999 -9999 -9999 -9999 -9999 -9999 -9999 -9999 -9999 -9999 -9999 -9999 -9999 -9999 
-9999 -9999 -9999 -9999 -9999 -9999 -9999 -9999 -9999 -9999 -9999 -9999 -9999 -9999 -9999 -9999 -9999 -9999 -9999 -9999 -9999 -9999 -9999 -9999 -9999 -9999 -9999 -9999 -9999 -9999 -9999 -9999 -9999 -9999 -9999 -9999 -9999 -9999 -9999 -9999 -9999 -9999 -9999 -9999 -9999 -9999 -9999 -9999 -9999 -9999 -9999 -9999 -9999 -9999 -9999 -9999 -9999 -9999 -9999 -9999 -9999 -9999 -9999 -9999 -9999 -9999 -9999 -9999 -9999 -9999 -9999 -9999 -9999 -9999 -9999 -9999 -9999 -9999 -9999 -9999 -9999 -9999 -9999 -9999 -9999 -9999 -9999 -9999 -9999 -9999 -9999 -9999 -9999 -9999 -9999 -9999 -9999 -9999 -9999 -9999 -9999 -9999 -9999 -9999 -9999 -9999 -9999 -9999 -9999 -9999 -9999 -9999 1.09795 1.085426 1.099149 1.09068 1.091322 1.091551 1.100477 1.099807 1.052331 1.107306 1.107362 1.118385 1.116133 1.116272 1.114142 1.10985 1.121153 1.227176 1.262268 1.214484 1.182185 1.209521 1.211716 1.209111 -9999 -9999 -9999 -9999 -9999 -9999 -9999 -9999 -9999 -9999 -9999 -9999 -9999 -9999 -9999 -9999 -9999 -9999 -9999 -9999 -9999 -9999 -9999 -9999 -9999 -9999 -9999 -9999 -9999 -9999 -9999 -9999 -9999 -9999 -9999 -9999 -9999 -9999 -9999 -9999 -9999 -9999 -9999 -9999 -9999 -9999 -9999 -9999 -9999 -9999 -9999 -9999 -9999 -9999 -9999 -9999 -9999 -9999 -9999 -9999 -9999 -9999 -9999 -9999 -9999 -9999 -9999 -9999 -9999 -9999 -9999 -9999 -9999 -9999 -9999 -9999 -9999 -9999 -9999 -9999 -9999 -9999 -9999 -9999 -9999 -9999 -9999 -9999 -9999 -9999 -9999 -9999 -9999 -9999 -9999 -9999 -9999 -9999 -9999 -9999 -9999 -9999 -9999 -9999 -9999 -9999 -9999 -9999 -9999 -9999 -9999 -9999 -9999 -9999 -9999 -9999 -9999 -9999 -9999 -9999 -9999 -9999 -9999 -9999 -9999 -9999 -9999 -9999 -9999 -9999 -9999 -9999 -9999 -9999 -9999 -9999 -9999 -9999 -9999 -9999 -9999 -9999 -9999 -9999 -9999 -9999 -9999 -9999 -9999 -9999 -9999 -9999 -9999 -9999 -9999 -9999 -9999 -9999 -9999 -9999 -9999 -9999 -9999 -9999 -9999 -9999 -9999 -9999 -9999 -9999 -9999 -9999 -9999 -9999 -9999 -9999 -9999 -9999 -9999 -9999 -9999 -9999 -9999 -9999 -9999 -9999 -9999 -9999 -9999 -9999 -9999 -9999 -9999 -9999 -9999 -9999 -9999 -9999 -9999 -9999 -9999 -9999 -9999 -9999 -9999 -9999 -9999 -9999 -9999 -9999 -9999 -9999 -9999 -9999 -9999 -9999 -9999 -9999 -9999 -9999 -9999 -9999 -9999 -9999 -9999 -9999 -9999 -9999 -9999 -9999 -9999 -9999 -9999 -9999 -9999 -9999 -9999 -9999 -9999 -9999 -9999 -9999 -9999 -9999 -9999 -9999 -9999 -9999 -9999 -9999 -9999 -9999 -9999 -9999 -9999 -9999 -9999 -9999 -9999 -9999 -9999 -9999 -9999 -9999 -9999 -9999 -9999 -9999 -9999 -9999 -9999 -9999 -9999 -9999 -9999 -9999 -9999 -9999 -9999 -9999 -9999 -9999 -9999 -9999 -9999 -9999 -9999 -9999 -9999 -9999 -9999 -9999 -9999 -9999 -9999 -9999 -9999 -9999 -9999 -9999 -9999 -9999 -9999 -9999 -9999 -9999 -9999 -9999 -9999 -9999 -9999 -9999 -9999 -9999 -9999 -9999 -9999 -9999 -9999 -9999 -9999 -9999 -9999 -9999 -9999 -9999 -9999 -9999 -9999 -9999 -9999 -9999 -9999 -9999 -9999 -9999 -9999 -9999 -9999 -9999 -9999 -9999 -9999 -9999 -9999 -9999 -9999 -9999 -9999 -9999 -9999 -9999 -9999 -9999 -9999 -9999 -9999 -9999 -9999 -9999 -9999 -9999 -9999 -9999 -9999 -9999 -9999 -9999 -9999 -9999 -9999 -9999 -9999 -9999 -9999 -9999 -9999 -9999 -9999 -9999 -9999 -9999 -9999 -9999 -9999 -9999 -9999 -9999 -9999 -9999 -9999 -9999 -9999 -9999 -9999 -9999 -9999 -9999 -9999 -9999 -9999 -9999 -9999 -9999 -9999 -9999 -9999 -9999 -0.292125 -0.3076831 -0.2194425 -0.2936617 -0.3727306 -0.3097041 -0.2991979 -0.2746193 -0.2998475 -0.3072096 -0.412087 -0.3566335 -0.3878899 -0.3959787 -0.4077795 -0.4236337 -0.4408157 -0.4430521 -0.4190746 -0.4315749 -0.4588847 -0.4788486 -0.4719995 -9999 -9999 -9999 -9999 -9999 -9999 -9999 -9999 -9999 -9999 -9999 -9999 -9999 -9999 -9999 -9999 -9999 -9999 -9999 -9999 -9999 -9999 -9999 -9999 -9999 -9999 -9999 -9999 -9999 -9999 -9999 -9999 -9999 -9999 -9999 -9999 -9999 -9999 -9999 -9999 -9999 -9999 -9999 -9999 -9999 -9999 -9999 -9999 -9999 -9999 -9999 -9999 -9999 -9999 -9999 -9999 -9999 -9999 -9999 -9999 -9999 -9999 -9999 -9999 -9999 -9999 -9999 -9999 -9999 -9999 -9999 -9999 -9999 -9999 -9999 -9999 -9999 -9999 -9999 -9999 -9999 -9999 -9999 -9999 -9999 -9999 -9999 -9999 -9999 -9999 -9999 -9999 -9999 -9999 -9999 -9999 -9999 -9999 -9999 -9999 -9999 -9999 -9999 -9999 -9999 -9999 -9999 -9999 -9999 -9999 -9999 -9999 -9999 
-9999 -9999 -9999 -9999 -9999 -9999 -9999 -9999 -9999 -9999 -9999 -9999 -9999 -9999 -9999 -9999 -9999 -9999 -9999 -9999 -9999 -9999 -9999 -9999 -9999 -9999 -9999 -9999 -9999 -9999 -9999 -9999 -9999 -9999 -9999 -9999 -9999 -9999 -9999 -9999 -9999 -9999 -9999 -9999 -9999 -9999 -9999 -9999 -9999 -9999 -9999 -9999 -9999 -9999 -9999 -9999 -9999 -9999 -9999 -9999 -9999 -9999 -9999 -9999 -9999 -9999 -9999 -9999 -9999 -9999 -9999 -9999 -9999 -9999 -9999 -9999 -9999 -9999 -9999 -9999 -9999 -9999 -9999 -9999 -9999 -9999 -9999 -9999 -9999 -9999 -9999 -9999 -9999 -9999 -9999 -9999 -9999 -9999 -9999 -9999 -9999 -9999 -9999 -9999 -9999 -9999 -9999 -9999 -9999 -9999 -9999 -9999 1.077412 1.08047 1.09024 1.09043 1.090458 1.091164 1.090466 1.099679 1.097108 1.106149 1.106948 1.106725 1.116161 1.102758 1.109655 1.109174 1.057776 1.079446 1.105457 1.150588 1.062882 1.062927 1.084522 1.209552 1.209475 1.216622 1.218534 1.220275 1.201142 -9999 -9999 -9999 -9999 -9999 -9999 -9999 -9999 -9999 -9999 -9999 -9999 -9999 -9999 -9999 -9999 -9999 -9999 -9999 -9999 -9999 -9999 -9999 -9999 -9999 -9999 -9999 -9999 -9999 -9999 -9999 -9999 -9999 -9999 -9999 -9999 -9999 -9999 -9999 -9999 -9999 -9999 -9999 -9999 -9999 -9999 -9999 -9999 -9999 -9999 -9999 -9999 -9999 -9999 -9999 -9999 -9999 -9999 -9999 -9999 -9999 -9999 -9999 -9999 -9999 -9999 -9999 -9999 -9999 -9999 -9999 -9999 -9999 -9999 -9999 -9999 -9999 -9999 -9999 -9999 -9999 -9999 -9999 -9999 -9999 -9999 -9999 -9999 -9999 -9999 -9999 -9999 -9999 -9999 -9999 -9999 -9999 -9999 -9999 -9999 -9999 -9999 -9999 -9999 -9999 -9999 -9999 -9999 -9999 -9999 -9999 -9999 -9999 -9999 -9999 -9999 -9999 -9999 -9999 -9999 -9999 -9999 -9999 -9999 -9999 -9999 -9999 -9999 -9999 -9999 -9999 -9999 -9999 -9999 -9999 -9999 -9999 -9999 -9999 -9999 -9999 -9999 -9999 -9999 -9999 -9999 -9999 -9999 -9999 -9999 -9999 -9999 -9999 -9999 -9999 -9999 -9999 -9999 -9999 -9999 -9999 -9999 -9999 -9999 -9999 -9999 -9999 -9999 -9999 -9999 -9999 -9999 -9999 -9999 -9999 -9999 -9999 -9999 -9999 -9999 -9999 -9999 -9999 -9999 -9999 -9999 -9999 -9999 -9999 -9999 -9999 -9999 -9999 -9999 -9999 -9999 -9999 -9999 -9999 -9999 -9999 -9999 -9999 -9999 -9999 -9999 -9999 -9999 -9999 -9999 -9999 -9999 -9999 -9999 -9999 -9999 -9999 -9999 -9999 -9999 -9999 -9999 -9999 -9999 -9999 -9999 -9999 -9999 -9999 -9999 -9999 -9999 -9999 -9999 -9999 -9999 -9999 -9999 -9999 -9999 -9999 -9999 -9999 -9999 -9999 -9999 -9999 -9999 -9999 -9999 -9999 -9999 -9999 -9999 -9999 -9999 -9999 -9999 -9999 -9999 -9999 -9999 -9999 -9999 -9999 -9999 -9999 -9999 -9999 -9999 -9999 -9999 -9999 -9999 -9999 -9999 -9999 -9999 -9999 -9999 -9999 -9999 -9999 -9999 -9999 -9999 -9999 -9999 -9999 -9999 -9999 -9999 -9999 -9999 -9999 -9999 -9999 -9999 -9999 -9999 -9999 -9999 -9999 -9999 -9999 -9999 -9999 -9999 -9999 -9999 -9999 -9999 -9999 -9999 -9999 -9999 -9999 -9999 -9999 -9999 -9999 -9999 -9999 -9999 -9999 -9999 -9999 -9999 -9999 -9999 -9999 -9999 -9999 -9999 -9999 -9999 -9999 -9999 -9999 -9999 -9999 -9999 -9999 -9999 -9999 -9999 -9999 -9999 -9999 -9999 -9999 -9999 -9999 -9999 -9999 -9999 -9999 -9999 -9999 -9999 -9999 -9999 -9999 -9999 -9999 -9999 -9999 -9999 -9999 -9999 -9999 -9999 -9999 -9999 -9999 -9999 -9999 -9999 -9999 -9999 -9999 -9999 -9999 -9999 -9999 -9999 -9999 -9999 -9999 -9999 -9999 -9999 -9999 -9999 -9999 -9999 -9999 -0.1119492 -0.1454912 -0.1777393 -0.1906689 -0.207048 -0.2811411 -0.2925455 -0.3069664 -0.3056058 -0.3298071 -0.3725509 -0.3391528 -0.3051417 -0.3755776 -0.3122489 -0.3015724 -0.3312796 -0.3515594 -0.3558261 -0.4680292 -0.4213806 -0.4015594 -0.4342918 -0.4311048 -0.4696741 -0.4916635 -0.4344511 -0.4620307 -0.4758136 -0.4239234 -9999 -9999 -9999 -9999 -9999 -9999 -9999 -9999 -9999 -9999 -9999 -9999 -9999 -9999 -9999 -9999 -9999 -9999 -9999 -9999 -9999 -9999 -9999 -9999 -9999 -9999 -9999 -9999 -9999 -9999 -9999 -9999 -9999 -9999 -9999 -9999 -9999 -9999 -9999 -9999 -9999 -9999 -9999 -9999 -9999 -9999 -9999 -9999 -9999 -9999 -9999 -9999 -9999 -9999 -9999 -9999 -9999 -9999 -9999 -9999 -9999 -9999 -9999 -9999 -9999 -9999 -9999 -9999 -9999 -9999 -9999 -9999 -9999 -9999 -9999 -9999 -9999 -9999 -9999 -9999 -9999 -9999 -9999 -9999 -9999 -9999 -9999 -9999 -9999 -9999 -9999 -9999 -9999 -9999 -9999 -9999 -9999 -9999 -9999 -9999 -9999 -9999 -9999 -9999 -9999 -9999 -9999 -9999 -9999 -9999 -9999 -9999 
-9999 -9999 -9999 -9999 -9999 -9999 -9999 -9999 -9999 -9999 -9999 -9999 -9999 -9999 -9999 -9999 -9999 -9999 -9999 -9999 -9999 -9999 -9999 -9999 -9999 -9999 -9999 -9999 -9999 -9999 -9999 -9999 -9999 -9999 -9999 -9999 -9999 -9999 -9999 -9999 -9999 -9999 -9999 -9999 -9999 -9999 -9999 -9999 -9999 -9999 -9999 -9999 -9999 -9999 -9999 -9999 -9999 -9999 -9999 -9999 -9999 -9999 -9999 -9999 -9999 -9999 -9999 -9999 -9999 -9999 -9999 -9999 -9999 -9999 -9999 -9999 -9999 -9999 -9999 -9999 -9999 -9999 -9999 -9999 -9999 -9999 -9999 -9999 -9999 -9999 -9999 -9999 -9999 -9999 -9999 -9999 -9999 -9999 -9999 -9999 -9999 -9999 -9999 -9999 -9999 -9999 -9999 -9999 -9999 -9999 -9999 -9999 1.083278 1.078831 1.081033 1.09057 1.086314 1.088643 1.0884 1.088362 1.099413 1.097543 1.098887 1.107107 1.104709 1.104345 1.100611 1.112027 1.057347 1.061392 1.054121 1.068168 1.107202 1.071194 1.190066 1.207274 1.207269 1.207264 1.200491 1.202742 1.202832 1.203172 1.213558 1.215333 1.196742 1.174693 1.179029 -9999 -9999 -9999 -9999 -9999 -9999 -9999 -9999 -9999 -9999 -9999 -9999 -9999 -9999 -9999 -9999 -9999 -9999 -9999 -9999 -9999 -9999 -9999 -9999 -9999 -9999 -9999 -9999 -9999 -9999 -9999 -9999 -9999 -9999 -9999 -9999 -9999 -9999 -9999 -9999 -9999 -9999 -9999 -9999 -9999 -9999 -9999 -9999 -9999 -9999 -9999 -9999 -9999 -9999 -9999 -9999 -9999 -9999 -9999 -9999 -9999 -9999 -9999 -9999 -9999 -9999 -9999 -9999 -9999 -9999 -9999 -9999 -9999 -9999 -9999 -9999 -9999 -9999 -9999 -9999 -9999 -9999 -9999 -9999 -9999 -9999 -9999 -9999 -9999 -9999 -9999 -9999 -9999 -9999 -9999 -9999 -9999 -9999 -9999 -9999 -9999 -9999 -9999 -9999 -9999 -9999 -9999 -9999 -9999 -9999 -9999 -9999 -9999 -9999 -9999 -9999 -9999 -9999 -9999 -9999 -9999 -9999 -9999 -9999 -9999 -9999 -9999 -9999 -9999 -9999 -9999 -9999 -9999 -9999 -9999 -9999 -9999 -9999 -9999 -9999 -9999 -9999 -9999 -9999 -9999 -9999 -9999 -9999 -9999 -9999 -9999 -9999 -9999 -9999 -9999 -9999 -9999 -9999 -9999 -9999 -9999 -9999 -9999 -9999 -9999 -9999 -9999 -9999 -9999 -9999 -9999 -9999 -9999 -9999 -9999 -9999 -9999 -9999 -9999 -9999 -9999 -9999 -9999 -9999 -9999 -9999 -9999 -9999 -9999 -9999 -9999 -9999 -9999 -9999 -9999 -9999 -9999 -9999 -9999 -9999 -9999 -9999 -9999 -9999 -9999 -9999 -9999 -9999 -9999 -9999 -9999 -9999 -9999 -9999 -9999 -9999 -9999 -9999 -9999 -9999 -9999 -9999 -9999 -9999 -9999 -9999 -9999 -9999 -9999 -9999 -9999 -9999 -9999 -9999 -9999 -9999 -9999 -9999 -9999 -9999 -9999 -9999 -9999 -9999 -9999 -9999 -9999 -9999 -9999 -9999 -9999 -9999 -9999 -9999 -9999 -9999 -9999 -9999 -9999 -9999 -9999 -9999 -9999 -9999 -9999 -9999 -9999 -9999 -9999 -9999 -9999 -9999 -9999 -9999 -9999 -9999 -9999 -9999 -9999 -9999 -9999 -9999 -9999 -9999 -9999 -9999 -9999 -9999 -9999 -9999 -9999 -9999 -9999 -9999 -9999 -9999 -9999 -9999 -9999 -9999 -9999 -9999 -9999 -9999 -9999 -9999 -9999 -9999 -9999 -9999 -9999 -9999 -9999 -9999 -9999 -9999 -9999 -9999 -9999 -9999 -9999 -9999 -9999 -9999 -9999 -9999 -9999 -9999 -9999 -9999 -9999 -9999 -9999 -9999 -9999 -9999 -9999 -9999 -9999 -9999 -9999 -9999 -9999 -9999 -9999 -9999 -9999 -9999 -9999 -9999 -9999 -9999 -9999 -9999 -9999 -9999 -9999 -9999 -9999 -9999 -9999 -9999 -9999 -9999 -9999 -9999 -9999 -9999 -9999 -9999 -9999 -9999 -9999 -9999 -9999 -9999 -9999 -9999 -9999 -9999 -9999 -9999 -9999 -9999 -9999 -9999 0.05697837 0.06865539 0.01326162 0.007967102 -0.05929958 -0.085849 -0.1341779 -0.177191 -0.1980328 -0.2205015 -0.2985742 -0.3111074 -0.3031914 -0.2880155 -0.3864434 -0.3740775 -0.3759212 -0.3890586 -0.4460513 -0.3632166 -0.4320263 -0.318352 -0.4492944 -0.4250899 -0.5486233 -0.5230836 -0.4042917 -0.448754 -0.4913524 -0.4290948 -0.5866209 -0.5276883 -0.4788263 -0.4759044 -0.4567883 -9999 -9999 -9999 -9999 -9999 -9999 -9999 -9999 -9999 -9999 -9999 -9999 -9999 -9999 -9999 -9999 -9999 -9999 -9999 -9999 -9999 -9999 -9999 -9999 -9999 -9999 -9999 -9999 -9999 -9999 -9999 -9999 -9999 -9999 -9999 -9999 -9999 -9999 -9999 -9999 -9999 -9999 -9999 -9999 -9999 -9999 -9999 -9999 -9999 -9999 -9999 -9999 -9999 -9999 -9999 -9999 -9999 -9999 -9999 -9999 -9999 -9999 -9999 -9999 -9999 -9999 -9999 -9999 -9999 -9999 -9999 -9999 -9999 -9999 -9999 -9999 -9999 -9999 -9999 -9999 -9999 -9999 -9999 -9999 -9999 -9999 -9999 -9999 -9999 -9999 -9999 -9999 -9999 -9999 -9999 -9999 -9999 -9999 -9999 -9999 -9999 -9999 -9999 -9999 -9999 -9999 -9999 -9999 -9999 -9999 -9999 -9999 
-9999 -9999 -9999 -9999 -9999 -9999 -9999 -9999 -9999 -9999 -9999 -9999 -9999 -9999 -9999 -9999 -9999 -9999 -9999 -9999 -9999 -9999 -9999 -9999 -9999 -9999 -9999 -9999 -9999 -9999 -9999 -9999 -9999 -9999 -9999 -9999 -9999 -9999 -9999 -9999 -9999 -9999 -9999 -9999 -9999 -9999 -9999 -9999 -9999 -9999 -9999 -9999 -9999 -9999 -9999 -9999 -9999 -9999 -9999 -9999 -9999 -9999 -9999 -9999 -9999 -9999 -9999 -9999 -9999 -9999 -9999 -9999 -9999 -9999 -9999 -9999 -9999 -9999 -9999 -9999 -9999 -9999 -9999 -9999 -9999 -9999 -9999 -9999 -9999 -9999 -9999 -9999 -9999 -9999 -9999 -9999 -9999 -9999 -9999 -9999 -9999 -9999 -9999 -9999 -9999 -9999 -9999 -9999 -9999 -9999 -9999 1.068622 1.080239 1.079333 1.079512 1.088058 1.080312 1.093401 1.090676 1.07953 1.086034 1.086157 1.095559 1.095564 1.10633 1.109991 1.053205 1.111097 1.054433 1.050017 1.06081 1.124671 1.206565 1.207125 1.205668 1.200244 1.20663 1.207125 1.20439 1.201953 1.203874 1.203897 1.200661 1.200443 1.210813 1.173018 1.176509 1.171421 1.174889 1.16973 1.169214 1.171723 1.159598 -9999 -9999 -9999 -9999 -9999 -9999 -9999 -9999 -9999 -9999 -9999 -9999 -9999 -9999 -9999 -9999 -9999 -9999 -9999 -9999 -9999 -9999 -9999 -9999 -9999 -9999 -9999 -9999 -9999 -9999 -9999 -9999 -9999 -9999 -9999 -9999 -9999 -9999 -9999 -9999 -9999 -9999 -9999 -9999 -9999 -9999 -9999 -9999 -9999 -9999 -9999 -9999 -9999 -9999 -9999 -9999 -9999 -9999 -9999 -9999 -9999 -9999 -9999 -9999 -9999 -9999 -9999 -9999 -9999 -9999 -9999 -9999 -9999 -9999 -9999 -9999 -9999 -9999 -9999 -9999 -9999 -9999 -9999 -9999 -9999 -9999 -9999 -9999 -9999 -9999 -9999 -9999 -9999 -9999 -9999 -9999 -9999 -9999 -9999 -9999 -9999 -9999 -9999 -9999 -9999 -9999 -9999 -9999 -9999 -9999 -9999 -9999 -9999 -9999 -9999 -9999 -9999 -9999 -9999 -9999 -9999 -9999 -9999 -9999 -9999 -9999 -9999 -9999 -9999 -9999 -9999 -9999 -9999 -9999 -9999 -9999 -9999 -9999 -9999 -9999 -9999 -9999 -9999 -9999 -9999 -9999 -9999 -9999 -9999 -9999 -9999 -9999 -9999 -9999 -9999 -9999 -9999 -9999 -9999 -9999 -9999 -9999 -9999 -9999 -9999 -9999 -9999 -9999 -9999 -9999 -9999 -9999 -9999 -9999 -9999 -9999 -9999 -9999 -9999 -9999 -9999 -9999 -9999 -9999 -9999 -9999 -9999 -9999 -9999 -9999 -9999 -9999 -9999 -9999 -9999 -9999 -9999 -9999 -9999 -9999 -9999 -9999 -9999 -9999 -9999 -9999 -9999 -9999 -9999 -9999 -9999 -9999 -9999 -9999 -9999 -9999 -9999 -9999 -9999 -9999 -9999 -9999 -9999 -9999 -9999 -9999 -9999 -9999 -9999 -9999 -9999 -9999 -9999 -9999 -9999 -9999 -9999 -9999 -9999 -9999 -9999 -9999 -9999 -9999 -9999 -9999 -9999 -9999 -9999 -9999 -9999 -9999 -9999 -9999 -9999 -9999 -9999 -9999 -9999 -9999 -9999 -9999 -9999 -9999 -9999 -9999 -9999 -9999 -9999 -9999 -9999 -9999 -9999 -9999 -9999 -9999 -9999 -9999 -9999 -9999 -9999 -9999 -9999 -9999 -9999 -9999 -9999 -9999 -9999 -9999 -9999 -9999 -9999 -9999 -9999 -9999 -9999 -9999 -9999 -9999 -9999 -9999 -9999 -9999 -9999 -9999 -9999 -9999 -9999 -9999 -9999 -9999 -9999 -9999 -9999 -9999 -9999 -9999 -9999 -9999 -9999 -9999 -9999 -9999 -9999 -9999 -9999 -9999 -9999 -9999 -9999 -9999 -9999 -9999 -9999 -9999 -9999 -9999 -9999 -9999 -9999 -9999 -9999 -9999 -9999 -9999 -9999 -9999 -9999 -9999 -9999 -9999 -9999 -9999 -9999 -9999 -9999 -9999 -9999 -9999 -9999 -9999 -9999 -9999 -9999 -9999 -9999 -9999 -9999 -9999 -9999 -9999 -9999 -9999 0.3856769 0.1298675 -0.01680261 0.2498787 0.1888461 0.1339147 0.1246825 0.06255575 0.06749582 -0.002605726 -0.06787784 -0.09519033 -0.1215661 -0.1891159 -0.1941292 -0.1913743 -0.1886776 -0.2878237 -0.2737869 -0.3031064 -0.3940074 -0.3272774 -0.372973 -0.4009068 -0.4457583 -0.4660239 -0.4749134 -0.4748574 -0.5032442 -0.5212796 -0.5305697 -0.5551561 -0.5576518 -0.5877264 -0.6023818 -0.5623139 -0.6226594 -0.5740386 -0.4451004 -0.4461982 -0.4331998 -9999 -9999 -9999 -9999 -9999 -9999 -9999 -9999 -9999 -9999 -9999 -9999 -9999 -9999 -9999 -9999 -9999 -9999 -9999 -9999 -9999 -9999 -9999 -9999 -9999 -9999 -9999 -9999 -9999 -9999 -9999 -9999 -9999 -9999 -9999 -9999 -9999 -9999 -9999 -9999 -9999 -9999 -9999 -9999 -9999 -9999 -9999 -9999 -9999 -9999 -9999 -9999 -9999 -9999 -9999 -9999 -9999 -9999 -9999 -9999 -9999 -9999 -9999 -9999 -9999 -9999 -9999 -9999 -9999 -9999 -9999 -9999 -9999 -9999 -9999 -9999 -9999 -9999 -9999 -9999 -9999 -9999 -9999 -9999 -9999 -9999 -9999 -9999 -9999 -9999 -9999 -9999 -9999 -9999 -9999 -9999 -9999 -9999 -9999 -9999 -9999 -9999 -9999 -9999 -9999 -9999 -9999 -9999 -9999 -9999 -9999 -9999 
-9999 -9999 -9999 -9999 -9999 -9999 -9999 -9999 -9999 -9999 -9999 -9999 -9999 -9999 -9999 -9999 -9999 -9999 -9999 -9999 -9999 -9999 -9999 -9999 -9999 -9999 -9999 -9999 -9999 -9999 -9999 -9999 -9999 -9999 -9999 -9999 -9999 -9999 -9999 -9999 -9999 -9999 -9999 -9999 -9999 -9999 -9999 -9999 -9999 -9999 -9999 -9999 -9999 -9999 -9999 -9999 -9999 -9999 -9999 -9999 -9999 -9999 -9999 -9999 -9999 -9999 -9999 -9999 -9999 -9999 -9999 -9999 -9999 -9999 -9999 -9999 -9999 -9999 -9999 -9999 -9999 -9999 -9999 -9999 -9999 -9999 -9999 -9999 -9999 -9999 -9999 -9999 -9999 -9999 -9999 -9999 -9999 -9999 -9999 -9999 -9999 -9999 -9999 -9999 -9999 -9999 -9999 -9999 -9999 -9999 -9999 1.019019 1.080802 1.070188 1.067112 1.084726 1.082234 1.069775 1.076985 1.079219 1.082593 1.091929 1.100526 1.101242 1.055497 1.044037 1.107693 1.044616 1.040688 1.051537 1.049917 1.093837 1.134043 1.200167 1.196238 1.204687 1.198081 1.214095 1.158995 1.147524 1.156832 1.154781 1.144143 1.193068 1.201692 1.124146 1.125872 1.121915 1.121091 1.120956 1.118574 1.119245 1.230502 1.157969 1.155245 1.155239 1.155339 1.155339 1.154894 -9999 -9999 -9999 -9999 -9999 -9999 -9999 -9999 -9999 -9999 -9999 -9999 -9999 -9999 -9999 -9999 -9999 -9999 -9999 -9999 -9999 -9999 -9999 -9999 -9999 -9999 -9999 -9999 -9999 -9999 -9999 -9999 -9999 -9999 -9999 -9999 -9999 -9999 -9999 -9999 -9999 -9999 -9999 -9999 -9999 -9999 -9999 -9999 -9999 -9999 -9999 -9999 -9999 -9999 -9999 -9999 -9999 -9999 -9999 -9999 -9999 -9999 -9999 -9999 -9999 -9999 -9999 -9999 -9999 -9999 -9999 -9999 -9999 -9999 -9999 -9999 -9999 -9999 -9999 -9999 -9999 -9999 -9999 -9999 -9999 -9999 -9999 -9999 -9999 -9999 -9999 -9999 -9999 -9999 -9999 -9999 -9999 -9999 -9999 -9999 -9999 -9999 -9999 -9999 -9999 -9999 -9999 -9999 -9999 -9999 -9999 -9999 -9999 -9999 -9999 -9999 -9999 -9999 -9999 -9999 -9999 -9999 -9999 -9999 -9999 -9999 -9999 -9999 -9999 -9999 -9999 -9999 -9999 -9999 -9999 -9999 -9999 -9999 -9999 -9999 -9999 -9999 -9999 -9999 -9999 -9999 -9999 -9999 -9999 -9999 -9999 -9999 -9999 -9999 -9999 -9999 -9999 -9999 -9999 -9999 -9999 -9999 -9999 -9999 -9999 -9999 -9999 -9999 -9999 -9999 -9999 -9999 -9999 -9999 -9999 -9999 -9999 -9999 -9999 -9999 -9999 -9999 -9999 -9999 -9999 -9999 -9999 -9999 -9999 -9999 -9999 -9999 -9999 -9999 -9999 -9999 -9999 -9999 -9999 -9999 -9999 -9999 -9999 -9999 -9999 -9999 -9999 -9999 -9999 -9999 -9999 -9999 -9999 -9999 -9999 -9999 -9999 -9999 -9999 -9999 -9999 -9999 -9999 -9999 -9999 -9999 -9999 -9999 -9999 -9999 -9999 -9999 -9999 -9999 -9999 -9999 -9999 -9999 -9999 -9999 -9999 -9999 -9999 -9999 -9999 -9999 -9999 -9999 -9999 -9999 -9999 -9999 -9999 -9999 -9999 -9999 -9999 -9999 -9999 -9999 -9999 -9999 -9999 -9999 -9999 -9999 -9999 -9999 -9999 -9999 -9999 -9999 -9999 -9999 -9999 -9999 -9999 -9999 -9999 -9999 -9999 -9999 -9999 -9999 -9999 -9999 -9999 -9999 -9999 -9999 -9999 -9999 -9999 -9999 -9999 -9999 -9999 -9999 -9999 -9999 -9999 -9999 -9999 -9999 -9999 -9999 -9999 -9999 -9999 -9999 -9999 -9999 -9999 -9999 -9999 -9999 -9999 -9999 -9999 -9999 -9999 -9999 -9999 -9999 -9999 -9999 -9999 -9999 -9999 -9999 -9999 -9999 -9999 -9999 -9999 -9999 -9999 -9999 -9999 -9999 -9999 -9999 -9999 -9999 -9999 -9999 -9999 -9999 -9999 -9999 -9999 -9999 -9999 -9999 -9999 -9999 -9999 -9999 -9999 -9999 -9999 -9999 0.1950113 0.1987446 0.2022225 0.1480234 0.07250127 0.0779335 0.1478911 0.008483752 -0.02967761 0.08887561 0.1929316 0.1269332 0.1309547 0.06564693 0.04940157 0.002912663 -0.004094834 -0.07863906 -0.1279652 -0.1148853 -0.2071782 -0.1750992 -0.2159559 -0.2631456 -0.2753752 -0.2940061 -0.3250199 -0.3769193 -0.3774481 -0.4050275 -0.3783213 -0.4552209 -0.4512087 -0.4700125 -0.4898442 -0.5276269 -0.5308079 -0.5217864 -0.5464634 -0.5804594 -0.5444069 -0.5453712 -0.6128353 -0.5770395 -0.4619042 -0.4456507 -0.4222736 -9999 -9999 -9999 -9999 -9999 -9999 -9999 -9999 -9999 -9999 -9999 -9999 -9999 -9999 -9999 -9999 -9999 -9999 -9999 -9999 -9999 -9999 -9999 -9999 -9999 -9999 -9999 -9999 -9999 -9999 -9999 -9999 -9999 -9999 -9999 -9999 -9999 -9999 -9999 -9999 -9999 -9999 -9999 -9999 -9999 -9999 -9999 -9999 -9999 -9999 -9999 -9999 -9999 -9999 -9999 -9999 -9999 -9999 -9999 -9999 -9999 -9999 -9999 -9999 -9999 -9999 -9999 -9999 -9999 -9999 -9999 -9999 -9999 -9999 -9999 -9999 -9999 -9999 -9999 -9999 -9999 -9999 -9999 -9999 -9999 -9999 -9999 -9999 -9999 -9999 -9999 -9999 -9999 -9999 -9999 -9999 -9999 -9999 -9999 -9999 -9999 -9999 -9999 -9999 -9999 -9999 -9999 -9999 -9999 -9999 -9999 -9999 
-9999 -9999 -9999 -9999 -9999 -9999 -9999 -9999 -9999 -9999 -9999 -9999 -9999 -9999 -9999 -9999 -9999 -9999 -9999 -9999 -9999 -9999 -9999 -9999 -9999 -9999 -9999 -9999 -9999 -9999 -9999 -9999 -9999 -9999 -9999 -9999 -9999 -9999 -9999 -9999 -9999 -9999 -9999 -9999 -9999 -9999 -9999 -9999 -9999 -9999 -9999 -9999 -9999 -9999 -9999 -9999 -9999 -9999 -9999 -9999 -9999 -9999 -9999 -9999 -9999 -9999 -9999 -9999 -9999 -9999 -9999 -9999 -9999 -9999 -9999 -9999 -9999 -9999 -9999 -9999 -9999 -9999 -9999 -9999 -9999 -9999 -9999 -9999 -9999 -9999 -9999 -9999 -9999 -9999 -9999 -9999 -9999 -9999 -9999 -9999 -9999 -9999 -9999 -9999 -9999 -9999 -9999 -9999 -9999 -9999 -9999 1.008359 1.0065 1.060903 1.064381 1.061686 1.072948 1.075027 1.072937 1.082195 1.028498 1.03951 1.026572 1.035182 1.035115 1.098515 1.096292 1.044821 1.042179 1.051853 1.053096 1.063545 1.061664 1.134487 1.078306 1.011888 1.04211 1.161129 1.160627 1.146328 1.145929 1.154582 1.144565 1.192762 1.118841 1.181957 1.183412 1.123137 1.121916 1.118367 1.118136 1.118138 1.174401 1.098262 1.106063 1.158379 1.159884 1.160221 1.156328 1.143633 1.154356 1.154993 1.152471 1.101584 1.112641 -9999 -9999 -9999 -9999 -9999 -9999 -9999 -9999 -9999 -9999 -9999 -9999 -9999 -9999 -9999 -9999 -9999 -9999 -9999 -9999 -9999 -9999 -9999 -9999 -9999 -9999 -9999 -9999 -9999 -9999 -9999 -9999 -9999 -9999 -9999 -9999 -9999 -9999 -9999 -9999 -9999 -9999 -9999 -9999 -9999 -9999 -9999 -9999 -9999 -9999 -9999 -9999 -9999 -9999 -9999 -9999 -9999 -9999 -9999 -9999 -9999 -9999 -9999 -9999 -9999 -9999 -9999 -9999 -9999 -9999 -9999 -9999 -9999 -9999 -9999 -9999 -9999 -9999 -9999 -9999 -9999 -9999 -9999 -9999 -9999 -9999 -9999 -9999 -9999 -9999 -9999 -9999 -9999 -9999 -9999 -9999 -9999 -9999 -9999 -9999 -9999 -9999 -9999 -9999 -9999 -9999 -9999 -9999 -9999 -9999 -9999 -9999 -9999 -9999 -9999 -9999 -9999 -9999 -9999 -9999 -9999 -9999 -9999 -9999 -9999 -9999 -9999 -9999 -9999 -9999 -9999 -9999 -9999 -9999 -9999 -9999 -9999 -9999 -9999 -9999 -9999 -9999 -9999 -9999 -9999 -9999 -9999 -9999 -9999 -9999 -9999 -9999 -9999 -9999 -9999 -9999 -9999 -9999 -9999 -9999 -9999 -9999 -9999 -9999 -9999 -9999 -9999 -9999 -9999 -9999 -9999 -9999 -9999 -9999 -9999 -9999 -9999 -9999 -9999 -9999 -9999 -9999 -9999 -9999 -9999 -9999 -9999 -9999 -9999 -9999 -9999 -9999 -9999 -9999 -9999 -9999 -9999 -9999 -9999 -9999 -9999 -9999 -9999 -9999 -9999 -9999 -9999 -9999 -9999 -9999 -9999 -9999 -9999 -9999 -9999 -9999 -9999 -9999 -9999 -9999 -9999 -9999 -9999 -9999 -9999 -9999 -9999 -9999 -9999 -9999 -9999 -9999 -9999 -9999 -9999 -9999 -9999 -9999 -9999 -9999 -9999 -9999 -9999 -9999 -9999 -9999 -9999 -9999 -9999 -9999 -9999 -9999 -9999 -9999 -9999 -9999 -9999 -9999 -9999 -9999 -9999 -9999 -9999 -9999 -9999 -9999 -9999 -9999 -9999 -9999 -9999 -9999 -9999 -9999 -9999 -9999 -9999 -9999 -9999 -9999 -9999 -9999 -9999 -9999 -9999 -9999 -9999 -9999 -9999 -9999 -9999 -9999 -9999 -9999 -9999 -9999 -9999 -9999 -9999 -9999 -9999 -9999 -9999 -9999 -9999 -9999 -9999 -9999 -9999 -9999 -9999 -9999 -9999 -9999 -9999 -9999 -9999 -9999 -9999 -9999 -9999 -9999 -9999 -9999 -9999 -9999 -9999 -9999 -9999 -9999 -9999 -9999 -9999 -9999 -9999 -9999 -9999 -9999 -9999 -9999 -9999 -9999 -9999 -9999 -9999 -9999 -9999 -9999 -9999 -9999 0.318634 0.3178432 0.3327004 0.2489335 0.2547493 0.2511935 0.1933626 0.1813365 0.1409581 0.1442176 0.08393938 0.07807544 -0.005494023 -0.01775043 0.2655835 0.1095378 0.1806599 0.1840034 0.1176783 0.04738224 0.0454896 -0.01804442 -0.0180615 -0.07031053 -0.02742462 -0.1397208 -0.1802064 -0.2038879 -0.2592035 -0.262519 -0.2730421 -0.2913768 -0.3268822 -0.3253833 -0.3656282 -0.3810291 -0.4359986 -0.436665 -0.4491272 -0.471549 -0.4805548 -0.5114409 -0.5027848 -0.5045658 -0.5582002 -0.5697584 -0.5353208 -0.5865779 -0.5804267 -0.5606997 -0.4834387 -0.5308436 -0.4270316 -9999 -9999 -9999 -9999 -9999 -9999 -9999 -9999 -9999 -9999 -9999 -9999 -9999 -9999 -9999 -9999 -9999 -9999 -9999 -9999 -9999 -9999 -9999 -9999 -9999 -9999 -9999 -9999 -9999 -9999 -9999 -9999 -9999 -9999 -9999 -9999 -9999 -9999 -9999 -9999 -9999 -9999 -9999 -9999 -9999 -9999 -9999 -9999 -9999 -9999 -9999 -9999 -9999 -9999 -9999 -9999 -9999 -9999 -9999 -9999 -9999 -9999 -9999 -9999 -9999 -9999 -9999 -9999 -9999 -9999 -9999 -9999 -9999 -9999 -9999 -9999 -9999 -9999 -9999 -9999 -9999 -9999 -9999 -9999 -9999 -9999 -9999 -9999 -9999 -9999 -9999 -9999 -9999 -9999 -9999 -9999 -9999 -9999 -9999 -9999 -9999 -9999 -9999 -9999 -9999 -9999 -9999 -9999 -9999 -9999 -9999 -9999 
-9999 -9999 -9999 -9999 -9999 -9999 -9999 -9999 -9999 -9999 -9999 -9999 -9999 -9999 -9999 -9999 -9999 -9999 -9999 -9999 -9999 -9999 -9999 -9999 -9999 -9999 -9999 -9999 -9999 -9999 -9999 -9999 -9999 -9999 -9999 -9999 -9999 -9999 -9999 -9999 -9999 -9999 -9999 -9999 -9999 -9999 -9999 -9999 -9999 -9999 -9999 -9999 -9999 -9999 -9999 -9999 -9999 -9999 -9999 -9999 -9999 -9999 -9999 -9999 -9999 -9999 -9999 -9999 -9999 -9999 -9999 -9999 -9999 -9999 -9999 -9999 -9999 -9999 -9999 -9999 -9999 -9999 -9999 -9999 -9999 -9999 -9999 -9999 -9999 -9999 -9999 -9999 -9999 -9999 -9999 -9999 -9999 -9999 -9999 -9999 -9999 -9999 -9999 -9999 -9999 -9999 -9999 -9999 -9999 -9999 -9999 0.9967664 1.051147 1.051152 1.063744 1.07299 1.061459 1.074043 1.019213 1.084443 1.028702 1.027537 1.037058 1.0804 1.035087 1.025974 1.034755 1.048992 1.044184 1.107138 1.039421 1.050679 1.052736 1.049413 1.0506 1.000939 1.088441 1.150597 1.158709 1.147914 1.200611 1.198478 1.196523 1.20097 1.206471 1.172735 1.181653 1.181125 1.181371 1.177845 1.166341 1.119252 1.11065 1.108313 1.108608 1.104437 1.106191 1.103845 1.103957 1.104785 1.104937 1.103675 1.154006 1.101193 1.089633 1.088083 1.154838 1.143617 1.154508 1.154396 1.152534 -9999 -9999 -9999 -9999 -9999 -9999 -9999 -9999 -9999 -9999 -9999 -9999 -9999 -9999 -9999 -9999 -9999 -9999 -9999 -9999 -9999 -9999 -9999 -9999 -9999 -9999 -9999 -9999 -9999 -9999 -9999 -9999 -9999 -9999 -9999 -9999 -9999 -9999 -9999 -9999 -9999 -9999 -9999 -9999 -9999 -9999 -9999 -9999 -9999 -9999 -9999 -9999 -9999 -9999 -9999 -9999 -9999 -9999 -9999 -9999 -9999 -9999 -9999 -9999 -9999 -9999 -9999 -9999 -9999 -9999 -9999 -9999 -9999 -9999 -9999 -9999 -9999 -9999 -9999 -9999 -9999 -9999 -9999 -9999 -9999 -9999 -9999 -9999 -9999 -9999 -9999 -9999 -9999 -9999 -9999 -9999 -9999 -9999 -9999 -9999 -9999 -9999 -9999 -9999 -9999 -9999 -9999 -9999 -9999 -9999 -9999 -9999 -9999 -9999 -9999 -9999 -9999 -9999 -9999 -9999 -9999 -9999 -9999 -9999 -9999 -9999 -9999 -9999 -9999 -9999 -9999 -9999 -9999 -9999 -9999 -9999 -9999 -9999 -9999 -9999 -9999 -9999 -9999 -9999 -9999 -9999 -9999 -9999 -9999 -9999 -9999 -9999 -9999 -9999 -9999 -9999 -9999 -9999 -9999 -9999 -9999 -9999 -9999 -9999 -9999 -9999 -9999 -9999 -9999 -9999 -9999 -9999 -9999 -9999 -9999 -9999 -9999 -9999 -9999 -9999 -9999 -9999 -9999 -9999 -9999 -9999 -9999 -9999 -9999 -9999 -9999 -9999 -9999 -9999 -9999 -9999 -9999 -9999 -9999 -9999 -9999 -9999 -9999 -9999 -9999 -9999 -9999 -9999 -9999 -9999 -9999 -9999 -9999 -9999 -9999 -9999 -9999 -9999 -9999 -9999 -9999 -9999 -9999 -9999 -9999 -9999 -9999 -9999 -9999 -9999 -9999 -9999 -9999 -9999 -9999 -9999 -9999 -9999 -9999 -9999 -9999 -9999 -9999 -9999 -9999 -9999 -9999 -9999 -9999 -9999 -9999 -9999 -9999 -9999 -9999 -9999 -9999 -9999 -9999 -9999 -9999 -9999 -9999 -9999 -9999 -9999 -9999 -9999 -9999 -9999 -9999 -9999 -9999 -9999 -9999 -9999 -9999 -9999 -9999 -9999 -9999 -9999 -9999 -9999 -9999 -9999 -9999 -9999 -9999 -9999 -9999 -9999 -9999 -9999 -9999 -9999 -9999 -9999 -9999 -9999 -9999 -9999 -9999 -9999 -9999 -9999 -9999 -9999 -9999 -9999 -9999 -9999 -9999 -9999 -9999 -9999 -9999 -9999 -9999 -9999 -9999 -9999 -9999 -9999 -9999 -9999 -9999 -9999 -9999 -9999 -9999 -9999 -9999 -9999 -9999 -9999 -9999 0.5814144 0.5788065 0.5766204 0.4465698 0.4035435 0.438943 0.3129985 0.3090186 0.3168708 0.2658592 0.2544867 0.2422884 0.1960582 0.1849866 0.1893287 0.1834023 0.1200018 0.07864704 0.0282399 0.01283771 0.1224532 0.2416963 0.247903 0.1910233 0.1687268 0.1107086 0.07240291 0.02234957 -0.01809686 -0.02113664 -0.03544462 -0.1197758 -0.1468699 -0.1256236 -0.209285 -0.1996963 -0.2028802 -0.2546418 -0.2795778 -0.3120184 -0.3169175 -0.3483744 -0.3721063 -0.383222 -0.4302996 -0.4590725 -0.4674816 -0.4910118 -0.5004565 -0.480534 -0.5343429 -0.54419 -0.563921 -0.5748125 -0.5406502 -0.5694286 -0.5537285 -0.5493752 -0.5585514 -0.6051645 -0.5901974 -9999 -9999 -9999 -9999 -9999 -9999 -9999 -9999 -9999 -9999 -9999 -9999 -9999 -9999 -9999 -9999 -9999 -9999 -9999 -9999 -9999 -9999 -9999 -9999 -9999 -9999 -9999 -9999 -9999 -9999 -9999 -9999 -9999 -9999 -9999 -9999 -9999 -9999 -9999 -9999 -9999 -9999 -9999 -9999 -9999 -9999 -9999 -9999 -9999 -9999 -9999 -9999 -9999 -9999 -9999 -9999 -9999 -9999 -9999 -9999 -9999 -9999 -9999 -9999 -9999 -9999 -9999 -9999 -9999 -9999 -9999 -9999 -9999 -9999 -9999 -9999 -9999 -9999 -9999 -9999 -9999 -9999 -9999 -9999 -9999 -9999 -9999 -9999 -9999 -9999 -9999 -9999 -9999 -9999 -9999 -9999 -9999 -9999 -9999 -9999 -9999 -9999 -9999 -9999 -9999 -9999 -9999 -9999 -9999 -9999 -9999 
-9999 -9999 -9999 -9999 -9999 -9999 -9999 -9999 -9999 -9999 -9999 -9999 -9999 -9999 -9999 -9999 -9999 -9999 -9999 -9999 -9999 -9999 -9999 -9999 -9999 -9999 -9999 -9999 -9999 -9999 -9999 -9999 -9999 -9999 -9999 -9999 -9999 -9999 -9999 -9999 -9999 -9999 -9999 -9999 -9999 -9999 -9999 -9999 -9999 -9999 -9999 -9999 -9999 -9999 -9999 -9999 -9999 -9999 -9999 -9999 -9999 -9999 -9999 -9999 -9999 -9999 -9999 -9999 -9999 -9999 -9999 -9999 -9999 -9999 -9999 -9999 -9999 -9999 -9999 -9999 -9999 -9999 -9999 -9999 -9999 -9999 -9999 -9999 -9999 -9999 -9999 -9999 -9999 -9999 -9999 -9999 -9999 -9999 -9999 -9999 -9999 -9999 -9999 -9999 -9999 -9999 -9999 -9999 -9999 -9999 -9999 0.9897712 1.041998 1.05644 1.050892 1.06604 1.056503 1.129171 1.007071 1.016811 1.016699 1.027616 1.084503 1.086812 1.085269 1.085597 1.091738 1.040429 1.046841 1.048787 1.044512 1.035669 1.044273 1.050545 1.015512 1.047761 1.141223 1.141245 1.149203 1.150973 1.202441 1.202189 1.201631 1.199713 1.211747 1.208544 1.172057 1.180533 1.178745 1.170593 1.170537 1.180698 1.162577 1.166324 1.168073 1.161285 1.158674 1.161033 1.160624 1.147102 1.158282 1.099519 1.099164 1.153136 1.153539 1.153595 1.145973 1.143592 1.143536 1.154375 1.149506 1.150272 1.158303 1.201078 1.201112 1.201089 1.199569 1.199636 -9999 -9999 -9999 -9999 -9999 -9999 -9999 -9999 -9999 -9999 -9999 -9999 -9999 -9999 -9999 -9999 -9999 -9999 -9999 -9999 -9999 -9999 -9999 -9999 -9999 -9999 -9999 -9999 -9999 -9999 -9999 -9999 -9999 -9999 -9999 -9999 -9999 -9999 -9999 -9999 -9999 -9999 -9999 -9999 -9999 -9999 -9999 -9999 -9999 -9999 -9999 -9999 -9999 -9999 -9999 -9999 -9999 -9999 -9999 -9999 -9999 -9999 -9999 -9999 -9999 -9999 -9999 -9999 -9999 -9999 -9999 -9999 -9999 -9999 -9999 -9999 -9999 -9999 -9999 -9999 -9999 -9999 -9999 -9999 -9999 -9999 -9999 -9999 -9999 -9999 -9999 -9999 -9999 -9999 -9999 -9999 -9999 -9999 -9999 -9999 -9999 -9999 -9999 -9999 -9999 -9999 -9999 -9999 -9999 -9999 -9999 -9999 -9999 -9999 -9999 -9999 -9999 -9999 -9999 -9999 -9999 -9999 -9999 -9999 -9999 -9999 -9999 -9999 -9999 -9999 -9999 -9999 -9999 -9999 -9999 -9999 -9999 -9999 -9999 -9999 -9999 -9999 -9999 -9999 -9999 -9999 -9999 -9999 -9999 -9999 -9999 -9999 -9999 -9999 -9999 -9999 -9999 -9999 -9999 -9999 -9999 -9999 -9999 -9999 -9999 -9999 -9999 -9999 -9999 -9999 -9999 -9999 -9999 -9999 -9999 -9999 -9999 -9999 -9999 -9999 -9999 -9999 -9999 -9999 -9999 -9999 -9999 -9999 -9999 -9999 -9999 -9999 -9999 -9999 -9999 -9999 -9999 -9999 -9999 -9999 -9999 -9999 -9999 -9999 -9999 -9999 -9999 -9999 -9999 -9999 -9999 -9999 -9999 -9999 -9999 -9999 -9999 -9999 -9999 -9999 -9999 -9999 -9999 -9999 -9999 -9999 -9999 -9999 -9999 -9999 -9999 -9999 -9999 -9999 -9999 -9999 -9999 -9999 -9999 -9999 -9999 -9999 -9999 -9999 -9999 -9999 -9999 -9999 -9999 -9999 -9999 -9999 -9999 -9999 -9999 -9999 -9999 -9999 -9999 -9999 -9999 -9999 -9999 -9999 -9999 -9999 -9999 -9999 -9999 -9999 -9999 -9999 -9999 -9999 -9999 -9999 -9999 -9999 -9999 -9999 -9999 -9999 -9999 -9999 -9999 -9999 -9999 -9999 -9999 -9999 -9999 -9999 -9999 -9999 -9999 -9999 -9999 -9999 -9999 -9999 -9999 -9999 -9999 -9999 -9999 -9999 -9999 -9999 -9999 -9999 -9999 -9999 -9999 -9999 -9999 -9999 -9999 -9999 -9999 -9999 -9999 -9999 -9999 0.6257128 0.6900046 0.6403996 0.629665 0.6366966 0.6349279 0.580219 0.5844135 0.5866269 0.4489693 0.4664078 0.4895985 0.461372 0.3992349 0.309334 0.3108154 0.2565278 0.2451897 0.2445423 0.1982064 0.1929372 0.1865797 0.1257981 0.1267706 0.072576 0.01067899 0.009020237 0.03243487 -0.0184851 0.2366916 0.1817539 0.1969724 0.093304 0.08865582 0.03368124 0.0167971 0.03954037 -0.01633504 -0.08474909 -0.1172368 -0.1181939 -0.1195241 -0.1949115 -0.2683611 -0.2666324 -0.2835733 -0.3167666 -0.3444676 -0.3457552 -0.370073 -0.3709252 -0.4109499 -0.4062424 -0.486766 -0.4726625 -0.4918517 -0.5176847 -0.5203433 -0.5369584 -0.5482761 -0.54812 -0.5243605 -0.5435539 -0.5463338 -0.5765796 -0.5649478 -0.5716506 -0.5703047 -9999 -9999 -9999 -9999 -9999 -9999 -9999 -9999 -9999 -9999 -9999 -9999 -9999 -9999 -9999 -9999 -9999 -9999 -9999 -9999 -9999 -9999 -9999 -9999 -9999 -9999 -9999 -9999 -9999 -9999 -9999 -9999 -9999 -9999 -9999 -9999 -9999 -9999 -9999 -9999 -9999 -9999 -9999 -9999 -9999 -9999 -9999 -9999 -9999 -9999 -9999 -9999 -9999 -9999 -9999 -9999 -9999 -9999 -9999 -9999 -9999 -9999 -9999 -9999 -9999 -9999 -9999 -9999 -9999 -9999 -9999 -9999 -9999 -9999 -9999 -9999 -9999 -9999 -9999 -9999 -9999 -9999 -9999 -9999 -9999 -9999 -9999 -9999 -9999 -9999 -9999 -9999 -9999 -9999 -9999 -9999 -9999 -9999 -9999 -9999 -9999 -9999 -9999 -9999 -9999 -9999 -9999 -9999 -9999 -9999 -9999 
-9999 -9999 -9999 -9999 -9999 -9999 -9999 -9999 -9999 -9999 -9999 -9999 -9999 -9999 -9999 -9999 -9999 -9999 -9999 -9999 -9999 -9999 -9999 -9999 -9999 -9999 -9999 -9999 -9999 -9999 -9999 -9999 -9999 -9999 -9999 -9999 -9999 -9999 -9999 -9999 -9999 -9999 -9999 -9999 -9999 -9999 -9999 -9999 -9999 -9999 -9999 -9999 -9999 -9999 -9999 -9999 -9999 -9999 -9999 -9999 -9999 -9999 -9999 -9999 -9999 -9999 -9999 -9999 -9999 -9999 -9999 -9999 -9999 -9999 -9999 -9999 -9999 -9999 -9999 -9999 -9999 -9999 -9999 -9999 -9999 -9999 -9999 -9999 -9999 -9999 -9999 -9999 -9999 -9999 -9999 -9999 -9999 -9999 -9999 -9999 -9999 -9999 -9999 -9999 -9999 -9999 -9999 -9999 -9999 -9999 1.039522 1.039555 1.042367 1.047571 1.033574 1.055227 1.054514 0.9980232 1.055543 1.010578 1.017049 1.076015 1.076643 1.074445 1.028528 1.085222 1.040082 1.037879 1.039723 1.046924 1.049278 1.046852 1.046648 1.046512 1.057972 1.109865 1.062704 1.087364 1.124541 1.10143 1.207301 1.207324 1.20473 1.204849 1.119572 1.173803 1.214117 1.182325 1.173651 1.180638 1.181053 1.172576 1.170565 1.159537 1.157585 1.169119 1.163823 1.165311 1.167339 1.143105 1.145413 1.162464 1.162161 1.150428 1.149818 1.149726 1.144042 1.142075 1.141855 1.154324 1.152173 1.149439 1.150182 1.136303 1.20141 1.212814 1.198738 1.198715 1.198604 1.142701 1.143613 1.196448 1.196061 1.136248 1.192413 -9999 -9999 -9999 -9999 -9999 -9999 -9999 -9999 -9999 -9999 -9999 -9999 -9999 -9999 -9999 -9999 -9999 -9999 -9999 -9999 -9999 -9999 -9999 -9999 -9999 -9999 -9999 -9999 -9999 -9999 -9999 -9999 -9999 -9999 -9999 -9999 -9999 -9999 -9999 -9999 -9999 -9999 -9999 -9999 -9999 -9999 -9999 -9999 -9999 -9999 -9999 -9999 -9999 -9999 -9999 -9999 -9999 -9999 -9999 -9999 -9999 -9999 -9999 -9999 -9999 -9999 -9999 -9999 -9999 -9999 -9999 -9999 -9999 -9999 -9999 -9999 -9999 -9999 -9999 -9999 -9999 -9999 -9999 -9999 -9999 -9999 -9999 -9999 -9999 -9999 -9999 -9999 -9999 -9999 -9999 -9999 -9999 -9999 -9999 -9999 -9999 -9999 -9999 -9999 -9999 -9999 -9999 -9999 -9999 -9999 -9999 -9999 -9999 -9999 -9999 -9999 -9999 -9999 -9999 -9999 -9999 -9999 -9999 -9999 -9999 -9999 -9999 -9999 -9999 -9999 -9999 -9999 -9999 -9999 -9999 -9999 -9999 -9999 -9999 -9999 -9999 -9999 -9999 -9999 -9999 -9999 -9999 -9999 -9999 -9999 -9999 -9999 -9999 -9999 -9999 -9999 -9999 -9999 -9999 -9999 -9999 -9999 -9999 -9999 -9999 -9999 -9999 -9999 -9999 -9999 -9999 -9999 -9999 -9999 -9999 -9999 -9999 -9999 -9999 -9999 -9999 -9999 -9999 -9999 -9999 -9999 -9999 -9999 -9999 -9999 -9999 -9999 -9999 -9999 -9999 -9999 -9999 -9999 -9999 -9999 -9999 -9999 -9999 -9999 -9999 -9999 -9999 -9999 -9999 -9999 -9999 -9999 -9999 -9999 -9999 -9999 -9999 -9999 -9999 -9999 -9999 -9999 -9999 -9999 -9999 -9999 -9999 -9999 -9999 -9999 -9999 -9999 -9999 -9999 -9999 -9999 -9999 -9999 -9999 -9999 -9999 -9999 -9999 -9999 -9999 -9999 -9999 -9999 -9999 -9999 -9999 -9999 -9999 -9999 -9999 -9999 -9999 -9999 -9999 -9999 -9999 -9999 -9999 -9999 -9999 -9999 -9999 -9999 -9999 -9999 -9999 -9999 -9999 -9999 -9999 -9999 -9999 -9999 -9999 -9999 -9999 -9999 -9999 -9999 -9999 -9999 -9999 -9999 -9999 -9999 -9999 -9999 -9999 -9999 -9999 -9999 -9999 -9999 -9999 -9999 -9999 -9999 -9999 -9999 -9999 -9999 -9999 -9999 -9999 0.6329367 0.6399581 0.6391184 0.6459802 0.6472985 0.6767604 0.6270263 0.632911 0.6385406 0.6331007 0.6363874 0.6396959 0.643174 0.5844838 0.51548 0.4545768 0.5104768 0.3935632 0.3741086 0.3702741 0.3251578 0.3050223 0.2997457 0.2548385 0.2466783 0.2475523 0.1915508 0.1885847 0.1276083 0.1240388 0.1337946 0.07126961 0.0637707 0.003017175 -0.05179586 0.03445015 0.2266447 0.1638668 0.1578902 0.09268066 0.09887995 0.02812344 0.04468706 -0.0230945 -0.04337314 -0.04856853 -0.07491964 -0.1409798 -0.1564533 -0.2061148 -0.2313803 -0.2555408 -0.2587622 -0.2692547 -0.3543973 -0.3723225 -0.3835791 -0.4028064 -0.4022244 -0.4570923 -0.4623948 -0.4721157 -0.494954 -0.4974702 -0.5065511 -0.5124654 -0.5235596 -0.5293491 -0.5398826 -0.5388564 -0.548891 -0.5468202 -0.5734875 -0.5524408 -0.565464 -9999 -9999 -9999 -9999 -9999 -9999 -9999 -9999 -9999 -9999 -9999 -9999 -9999 -9999 -9999 -9999 -9999 -9999 -9999 -9999 -9999 -9999 -9999 -9999 -9999 -9999 -9999 -9999 -9999 -9999 -9999 -9999 -9999 -9999 -9999 -9999 -9999 -9999 -9999 -9999 -9999 -9999 -9999 -9999 -9999 -9999 -9999 -9999 -9999 -9999 -9999 -9999 -9999 -9999 -9999 -9999 -9999 -9999 -9999 -9999 -9999 -9999 -9999 -9999 -9999 -9999 -9999 -9999 -9999 -9999 -9999 -9999 -9999 -9999 -9999 -9999 -9999 -9999 -9999 -9999 -9999 -9999 -9999 -9999 -9999 -9999 -9999 -9999 -9999 -9999 -9999 -9999 -9999 -9999 -9999 -9999 -9999 -9999 -9999 -9999 -9999 -9999 -9999 -9999 -9999 -9999 -9999 -9999 -9999 -9999 -9999 
-9999 -9999 -9999 -9999 -9999 -9999 -9999 -9999 -9999 -9999 -9999 -9999 -9999 -9999 -9999 -9999 -9999 -9999 -9999 -9999 -9999 -9999 -9999 -9999 -9999 -9999 -9999 -9999 -9999 -9999 -9999 -9999 -9999 -9999 -9999 -9999 -9999 -9999 -9999 -9999 -9999 -9999 -9999 -9999 -9999 -9999 -9999 -9999 -9999 -9999 -9999 -9999 -9999 -9999 -9999 -9999 -9999 -9999 -9999 -9999 -9999 -9999 -9999 -9999 -9999 -9999 -9999 -9999 -9999 -9999 -9999 -9999 -9999 -9999 -9999 -9999 -9999 -9999 -9999 -9999 -9999 -9999 -9999 -9999 -9999 -9999 -9999 -9999 -9999 -9999 -9999 -9999 -9999 -9999 -9999 -9999 -9999 -9999 -9999 -9999 -9999 -9999 -9999 -9999 -9999 -9999 -9999 -9999 -9999 -9999 1.030164 1.044775 1.042692 1.033075 1.03368 1.031736 1.046516 1.059679 1.05969 1.05722 1.065044 1.066431 1.06693 1.075683 1.030059 1.026536 1.037996 1.040122 1.041387 1.038609 1.037924 1.049423 1.046885 1.046637 1.053527 1.062969 1.063523 1.060996 1.092129 1.198744 1.207408 1.193848 1.193769 1.202742 1.111979 1.177512 1.169016 1.114586 1.125136 1.114554 1.170632 1.101193 1.112328 1.110289 1.15736 1.155034 1.155011 1.156701 1.156417 1.159222 1.147773 1.157944 1.153181 1.15123 1.098498 1.15207 1.140627 1.138116 1.138027 1.13824 1.144725 1.148445 1.147957 1.150492 1.13772 1.18958 1.137675 1.137641 1.148234 1.198469 1.200258 1.198342 1.145585 1.197888 1.197673 1.197561 1.191802 1.194329 1.200478 1.148376 1.148496 1.206073 -9999 -9999 -9999 -9999 -9999 -9999 -9999 -9999 -9999 -9999 -9999 -9999 -9999 -9999 -9999 -9999 -9999 -9999 -9999 -9999 -9999 -9999 -9999 -9999 -9999 -9999 -9999 -9999 -9999 -9999 -9999 -9999 -9999 -9999 -9999 -9999 -9999 -9999 -9999 -9999 -9999 -9999 -9999 -9999 -9999 -9999 -9999 -9999 -9999 -9999 -9999 -9999 -9999 -9999 -9999 -9999 -9999 -9999 -9999 -9999 -9999 -9999 -9999 -9999 -9999 -9999 -9999 -9999 -9999 -9999 -9999 -9999 -9999 -9999 -9999 -9999 -9999 -9999 -9999 -9999 -9999 -9999 -9999 -9999 -9999 -9999 -9999 -9999 -9999 -9999 -9999 -9999 -9999 -9999 -9999 -9999 -9999 -9999 -9999 -9999 -9999 -9999 -9999 -9999 -9999 -9999 -9999 -9999 -9999 -9999 -9999 -9999 -9999 -9999 -9999 -9999 -9999 -9999 -9999 -9999 -9999 -9999 -9999 -9999 -9999 -9999 -9999 -9999 -9999 -9999 -9999 -9999 -9999 -9999 -9999 -9999 -9999 -9999 -9999 -9999 -9999 -9999 -9999 -9999 -9999 -9999 -9999 -9999 -9999 -9999 -9999 -9999 -9999 -9999 -9999 -9999 -9999 -9999 -9999 -9999 -9999 -9999 -9999 -9999 -9999 -9999 -9999 -9999 -9999 -9999 -9999 -9999 -9999 -9999 -9999 -9999 -9999 -9999 -9999 -9999 -9999 -9999 -9999 -9999 -9999 -9999 -9999 -9999 -9999 -9999 -9999 -9999 -9999 -9999 -9999 -9999 -9999 -9999 -9999 -9999 -9999 -9999 -9999 -9999 -9999 -9999 -9999 -9999 -9999 -9999 -9999 -9999 -9999 -9999 -9999 -9999 -9999 -9999 -9999 -9999 -9999 -9999 -9999 -9999 -9999 -9999 -9999 -9999 -9999 -9999 -9999 -9999 -9999 -9999 -9999 -9999 -9999 -9999 -9999 -9999 -9999 -9999 -9999 -9999 -9999 -9999 -9999 -9999 -9999 -9999 -9999 -9999 -9999 -9999 -9999 -9999 -9999 -9999 -9999 -9999 -9999 -9999 -9999 -9999 -9999 -9999 -9999 -9999 -9999 -9999 -9999 -9999 -9999 -9999 -9999 -9999 -9999 -9999 -9999 -9999 -9999 -9999 -9999 -9999 -9999 -9999 -9999 -9999 -9999 -9999 -9999 -9999 -9999 -9999 -9999 0.5988548 0.5989789 0.617117 0.628862 0.6154734 0.6163338 0.6189156 0.6374794 0.6376796 0.6364825 0.6371928 0.6761233 0.6194277 0.6169422 0.6564001 0.6433538 0.6487619 0.6545577 0.6379011 0.6485341 0.5816909 0.505584 0.5778914 0.402822 0.4386334 0.3943386 0.3844163 0.3099442 0.3161993 0.2463614 0.2485861 0.2504814 0.1868667 0.182203 0.1788775 0.1307478 0.1229205 0.0723413 0.06937329 0.0690167 0.004132469 0.02246485 0.06408331 0.03372446 0.2149026 0.1534162 0.1429733 0.08703005 0.0714879 0.03471728 -0.02988135 -0.03375167 -0.1032687 -0.1047946 -0.1219843 -0.1281798 -0.1958226 -0.2111871 -0.2822406 -0.2964637 -0.3103476 -0.3272518 -0.3316288 -0.3772263 -0.3823385 -0.3851728 -0.3946404 -0.4093585 -0.4724214 -0.4681663 -0.487399 -0.4956684 -0.5075185 -0.5249871 -0.5228073 -0.5199558 -0.5378042 -0.520121 -0.5383233 -0.5557123 -0.5455936 -0.5730013 -9999 -9999 -9999 -9999 -9999 -9999 -9999 -9999 -9999 -9999 -9999 -9999 -9999 -9999 -9999 -9999 -9999 -9999 -9999 -9999 -9999 -9999 -9999 -9999 -9999 -9999 -9999 -9999 -9999 -9999 -9999 -9999 -9999 -9999 -9999 -9999 -9999 -9999 -9999 -9999 -9999 -9999 -9999 -9999 -9999 -9999 -9999 -9999 -9999 -9999 -9999 -9999 -9999 -9999 -9999 -9999 -9999 -9999 -9999 -9999 -9999 -9999 -9999 -9999 -9999 -9999 -9999 -9999 -9999 -9999 -9999 -9999 -9999 -9999 -9999 -9999 -9999 -9999 -9999 -9999 -9999 -9999 -9999 -9999 -9999 -9999 -9999 -9999 -9999 -9999 -9999 -9999 -9999 -9999 -9999 -9999 -9999 -9999 -9999 -9999 -9999 -9999 -9999 -9999 -9999 -9999 -9999 -9999 -9999 -9999 -9999 
-9999 -9999 -9999 -9999 -9999 -9999 -9999 -9999 -9999 -9999 -9999 -9999 -9999 -9999 -9999 -9999 -9999 -9999 -9999 -9999 -9999 -9999 -9999 -9999 -9999 -9999 -9999 -9999 -9999 -9999 -9999 -9999 -9999 -9999 -9999 -9999 -9999 -9999 -9999 -9999 -9999 -9999 -9999 -9999 -9999 -9999 -9999 -9999 -9999 -9999 -9999 -9999 -9999 -9999 -9999 -9999 -9999 -9999 -9999 -9999 -9999 -9999 -9999 -9999 -9999 -9999 -9999 -9999 -9999 -9999 -9999 -9999 -9999 -9999 -9999 -9999 -9999 -9999 -9999 -9999 -9999 -9999 -9999 -9999 -9999 -9999 -9999 -9999 -9999 -9999 -9999 -9999 -9999 -9999 -9999 -9999 -9999 -9999 -9999 -9999 -9999 -9999 -9999 -9999 -9999 -9999 -9999 -9999 -9999 -9999 1.030607 1.035619 1.037083 0.9832526 1.0408 1.039547 1.0497 1.059115 1.059312 1.057357 1.065557 1.010122 0.9669158 1.019845 1.030745 1.027747 1.042258 1.028174 1.039567 1.037839 1.035303 1.048404 1.04248 1.04271 1.051575 1.052163 1.057742 1.201386 1.198781 1.196226 1.196187 1.197824 1.195518 1.202851 1.203521 1.140263 1.142084 1.113988 1.114576 1.104072 1.115361 1.110376 1.112583 1.1118 1.106965 1.107575 1.110462 1.105074 1.101711 1.090212 1.154162 1.099821 1.142111 1.097442 1.096624 1.074498 1.085192 1.1418 1.137811 1.140338 1.138073 1.146398 1.147812 1.146347 1.136321 1.133677 1.133376 1.133102 1.133716 1.133862 1.136697 1.189798 1.189494 1.195481 1.195397 1.195207 1.197421 1.199571 1.207879 1.208124 1.208135 1.206652 1.20275 1.213697 1.213165 1.214428 1.212833 1.212799 1.211137 1.210295 -9999 -9999 -9999 -9999 -9999 -9999 -9999 -9999 -9999 -9999 -9999 -9999 -9999 -9999 -9999 -9999 -9999 -9999 -9999 -9999 -9999 -9999 -9999 -9999 -9999 -9999 -9999 -9999 -9999 -9999 -9999 -9999 -9999 -9999 -9999 -9999 -9999 -9999 -9999 -9999 -9999 -9999 -9999 -9999 -9999 -9999 -9999 -9999 -9999 -9999 -9999 -9999 -9999 -9999 -9999 -9999 -9999 -9999 -9999 -9999 -9999 -9999 -9999 -9999 -9999 -9999 -9999 -9999 -9999 -9999 -9999 -9999 -9999 -9999 -9999 -9999 -9999 -9999 -9999 -9999 -9999 -9999 -9999 -9999 -9999 -9999 -9999 -9999 -9999 -9999 -9999 -9999 -9999 -9999 -9999 -9999 -9999 -9999 -9999 -9999 -9999 -9999 -9999 -9999 -9999 -9999 -9999 -9999 -9999 -9999 -9999 -9999 -9999 -9999 -9999 -9999 -9999 -9999 -9999 -9999 -9999 -9999 -9999 -9999 -9999 -9999 -9999 -9999 -9999 -9999 -9999 -9999 -9999 -9999 -9999 -9999 -9999 -9999 -9999 -9999 -9999 -9999 -9999 -9999 -9999 -9999 -9999 -9999 -9999 -9999 -9999 -9999 -9999 -9999 -9999 -9999 -9999 -9999 -9999 -9999 -9999 -9999 -9999 -9999 -9999 -9999 -9999 -9999 -9999 -9999 -9999 -9999 -9999 -9999 -9999 -9999 -9999 -9999 -9999 -9999 -9999 -9999 -9999 -9999 -9999 -9999 -9999 -9999 -9999 -9999 -9999 -9999 -9999 -9999 -9999 -9999 -9999 -9999 -9999 -9999 -9999 -9999 -9999 -9999 -9999 -9999 -9999 -9999 -9999 -9999 -9999 -9999 -9999 -9999 -9999 -9999 -9999 -9999 -9999 -9999 -9999 -9999 -9999 -9999 -9999 -9999 -9999 -9999 -9999 -9999 -9999 -9999 -9999 -9999 -9999 -9999 -9999 -9999 -9999 -9999 -9999 -9999 -9999 -9999 -9999 -9999 -9999 -9999 -9999 -9999 -9999 -9999 -9999 -9999 -9999 -9999 -9999 -9999 -9999 -9999 -9999 -9999 -9999 -9999 -9999 -9999 -9999 -9999 -9999 -9999 -9999 -9999 -9999 -9999 -9999 -9999 -9999 -9999 -9999 0.3323196 0.335342 0.4899965 0.5430288 0.5526925 0.5699968 0.5725507 0.589499 0.5875387 0.5360942 0.6065446 0.6358657 0.6303139 0.616563 0.6224382 0.6386541 0.6382828 0.6402068 0.6765902 0.6758653 0.6433376 0.6514487 0.6514851 0.6455687 0.644529 0.6336169 0.5774018 0.5944523 0.5832112 0.469532 0.4826103 0.4036717 0.4632806 0.366878 0.3754843 0.3049797 0.2495555 0.2590258 0.2533281 0.2144476 0.1916883 0.1872407 0.168304 0.1245629 0.1258978 0.09725863 0.01609098 0.02308613 0.01034568 0.01602947 -0.0383506 0.1686785 0.2283691 0.1707508 0.1633154 0.08745755 0.06781822 0.006233887 0.01193499 -0.0610009 -0.08350278 -0.139243 -0.144315 -0.1921152 -0.2137985 -0.2013309 -0.2548628 -0.2716368 -0.2780508 -0.2897478 -0.3149092 -0.379388 -0.3761962 -0.3844509 -0.3946568 -0.4080711 -0.4653516 -0.4720237 -0.4802379 -0.4894088 -0.4992094 -0.5164011 -0.5095978 -0.5273521 -0.521055 -0.5192209 -0.5301596 -0.536601 -0.550214 -0.5481775 -9999 -9999 -9999 -9999 -9999 -9999 -9999 -9999 -9999 -9999 -9999 -9999 -9999 -9999 -9999 -9999 -9999 -9999 -9999 -9999 -9999 -9999 -9999 -9999 -9999 -9999 -9999 -9999 -9999 -9999 -9999 -9999 -9999 -9999 -9999 -9999 -9999 -9999 -9999 -9999 -9999 -9999 -9999 -9999 -9999 -9999 -9999 -9999 -9999 -9999 -9999 -9999 -9999 -9999 -9999 -9999 -9999 -9999 -9999 -9999 -9999 -9999 -9999 -9999 -9999 -9999 -9999 -9999 -9999 -9999 -9999 -9999 -9999 -9999 -9999 -9999 -9999 -9999 -9999 -9999 -9999 -9999 -9999 -9999 -9999 -9999 -9999 -9999 -9999 -9999 -9999 -9999 -9999 -9999 -9999 -9999 -9999 -9999 -9999 -9999 -9999 -9999 -9999 -9999 -9999 -9999 -9999 -9999 -9999 -9999 -9999 
-9999 -9999 -9999 -9999 -9999 -9999 -9999 -9999 -9999 -9999 -9999 -9999 -9999 -9999 -9999 -9999 -9999 -9999 -9999 -9999 -9999 -9999 -9999 -9999 -9999 -9999 -9999 -9999 -9999 -9999 -9999 -9999 -9999 -9999 -9999 -9999 -9999 -9999 -9999 -9999 -9999 -9999 -9999 -9999 -9999 -9999 -9999 -9999 -9999 -9999 -9999 -9999 -9999 -9999 -9999 -9999 -9999 -9999 -9999 -9999 -9999 -9999 -9999 -9999 -9999 -9999 -9999 -9999 -9999 -9999 -9999 -9999 -9999 -9999 -9999 -9999 -9999 -9999 -9999 -9999 -9999 -9999 -9999 -9999 -9999 -9999 -9999 -9999 -9999 -9999 -9999 -9999 -9999 -9999 -9999 -9999 -9999 -9999 -9999 -9999 -9999 -9999 -9999 -9999 -9999 -9999 -9999 -9999 -9999 -9999 1.020924 1.038439 1.027019 1.050281 1.042886 1.041009 1.049858 1.055344 1.057477 1.072947 1.065214 1.015187 1.015889 1.024256 1.024289 1.01685 1.027736 1.018643 1.02664 1.037158 1.039942 1.044245 1.033706 1.046943 1.05626 1.051014 1.009077 1.009026 1.087883 1.115094 1.133778 1.163472 1.118515 1.139545 1.136307 1.137906 1.139701 1.106249 1.10403 1.101638 1.114382 1.111867 1.110454 1.109901 1.105507 1.105724 1.107865 1.109427 1.109415 1.105934 1.103586 1.105618 1.09882 1.094678 1.093333 1.090906 1.090652 1.090479 1.135791 1.095446 1.137575 1.137346 1.143725 1.143692 1.145821 1.134204 1.135933 1.133873 1.131536 1.130471 1.131221 1.134115 1.140696 1.142162 1.139938 1.146269 1.148214 1.195623 1.19477 1.203972 1.205286 1.15384 1.151865 1.151338 1.149753 1.202577 1.213126 1.213115 1.212524 1.212362 1.225227 1.212133 1.22982 1.221165 1.231893 1.230518 1.221609 1.22419 -9999 -9999 -9999 -9999 -9999 -9999 -9999 -9999 -9999 -9999 -9999 -9999 -9999 -9999 -9999 -9999 -9999 -9999 -9999 -9999 -9999 -9999 -9999 -9999 -9999 -9999 -9999 -9999 -9999 -9999 -9999 -9999 -9999 -9999 -9999 -9999 -9999 -9999 -9999 -9999 -9999 -9999 -9999 -9999 -9999 -9999 -9999 -9999 -9999 -9999 -9999 -9999 -9999 -9999 -9999 -9999 -9999 -9999 -9999 -9999 -9999 -9999 -9999 -9999 -9999 -9999 -9999 -9999 -9999 -9999 -9999 -9999 -9999 -9999 -9999 -9999 -9999 -9999 -9999 -9999 -9999 -9999 -9999 -9999 -9999 -9999 -9999 -9999 -9999 -9999 -9999 -9999 -9999 -9999 -9999 -9999 -9999 -9999 -9999 -9999 -9999 -9999 -9999 -9999 -9999 -9999 -9999 -9999 -9999 -9999 -9999 -9999 -9999 -9999 -9999 -9999 -9999 -9999 -9999 -9999 -9999 -9999 -9999 -9999 -9999 -9999 -9999 -9999 -9999 -9999 -9999 -9999 -9999 -9999 -9999 -9999 -9999 -9999 -9999 -9999 -9999 -9999 -9999 -9999 -9999 -9999 -9999 -9999 -9999 -9999 -9999 -9999 -9999 -9999 -9999 -9999 -9999 -9999 -9999 -9999 -9999 -9999 -9999 -9999 -9999 -9999 -9999 -9999 -9999 -9999 -9999 -9999 -9999 -9999 -9999 -9999 -9999 -9999 -9999 -9999 -9999 -9999 -9999 -9999 -9999 -9999 -9999 -9999 -9999 -9999 -9999 -9999 -9999 -9999 -9999 -9999 -9999 -9999 -9999 -9999 -9999 -9999 -9999 -9999 -9999 -9999 -9999 -9999 -9999 -9999 -9999 -9999 -9999 -9999 -9999 -9999 -9999 -9999 -9999 -9999 -9999 -9999 -9999 -9999 -9999 -9999 -9999 -9999 -9999 -9999 -9999 -9999 -9999 -9999 -9999 -9999 -9999 -9999 -9999 -9999 -9999 -9999 -9999 -9999 -9999 -9999 -9999 -9999 -9999 -9999 -9999 -9999 -9999 -9999 -9999 -9999 -9999 -9999 -9999 -9999 -9999 -9999 -9999 0.2485922 0.2908421 0.3192164 0.2893015 0.2722237 0.2678423 0.2820452 0.2894792 0.3309251 0.3088323 0.4806662 0.4804418 0.4973058 0.5638337 0.5641969 0.5779065 0.591513 0.5385408 0.6136805 0.5678822 0.6347975 0.6243671 0.6249954 0.6429805 0.6461835 0.6788548 0.6791524 0.6803343 0.6315848 0.6313865 0.6341603 0.6513691 0.646678 0.5704928 0.5824464 0.5949229 0.5994844 0.597136 0.5057701 0.431457 0.4442087 0.3464887 0.3174034 0.2428685 0.2563738 0.2549276 0.2046622 0.2051304 0.1942979 0.2054635 0.1813542 0.1453174 0.1464521 0.06954789 0.07071865 0.0250978 0.02176763 0.01980977 -0.05830123 -0.03876675 0.1868022 0.169127 0.1072169 0.1068191 0.09391186 0.04523703 -0.04700948 0.001212507 -0.05997637 -0.1000731 -0.1328052 -0.1426632 -0.1737384 -0.1752014 -0.2429647 -0.2401075 -0.3047602 -0.2560447 -0.3376682 -0.3423337 -0.3677971 -0.3774811 -0.3842875 -0.3903297 -0.3967782 -0.4605379 -0.479739 -0.4891181 -0.500791 -0.5003534 -0.5095773 -0.5231593 -0.5184626 -0.5132016 -0.5318462 -0.5354377 -0.5404143 -0.53833 -0.5701354 -9999 -9999 -9999 -9999 -9999 -9999 -9999 -9999 -9999 -9999 -9999 -9999 -9999 -9999 -9999 -9999 -9999 -9999 -9999 -9999 -9999 -9999 -9999 -9999 -9999 -9999 -9999 -9999 -9999 -9999 -9999 -9999 -9999 -9999 -9999 -9999 -9999 -9999 -9999 -9999 -9999 -9999 -9999 -9999 -9999 -9999 -9999 -9999 -9999 -9999 -9999 -9999 -9999 -9999 -9999 -9999 -9999 -9999 -9999 -9999 -9999 -9999 -9999 -9999 -9999 -9999 -9999 -9999 -9999 -9999 -9999 -9999 -9999 -9999 -9999 -9999 -9999 -9999 -9999 -9999 -9999 -9999 -9999 -9999 -9999 -9999 -9999 -9999 -9999 -9999 -9999 -9999 -9999 -9999 -9999 -9999 -9999 -9999 -9999 -9999 -9999 -9999 -9999 -9999 -9999 -9999 -9999 -9999 -9999 -9999 
-9999 -9999 -9999 -9999 -9999 -9999 -9999 -9999 -9999 -9999 -9999 -9999 -9999 -9999 -9999 -9999 -9999 -9999 -9999 -9999 -9999 -9999 -9999 -9999 -9999 -9999 -9999 -9999 -9999 -9999 -9999 -9999 -9999 -9999 -9999 -9999 -9999 -9999 -9999 -9999 -9999 -9999 -9999 -9999 -9999 -9999 -9999 -9999 -9999 -9999 -9999 -9999 -9999 -9999 -9999 -9999 -9999 -9999 -9999 -9999 -9999 -9999 -9999 -9999 -9999 -9999 -9999 -9999 -9999 -9999 -9999 -9999 -9999 -9999 -9999 -9999 -9999 -9999 -9999 -9999 -9999 -9999 -9999 -9999 -9999 -9999 -9999 -9999 -9999 -9999 -9999 -9999 -9999 -9999 -9999 -9999 -9999 -9999 -9999 -9999 -9999 -9999 -9999 -9999 -9999 -9999 -9999 -9999 -9999 1.011591 1.011602 0.9695507 1.026084 1.042395 1.03615 0.9812903 1.057066 1.056165 1.005229 1.007791 1.018587 1.014881 1.026285 1.015872 1.026436 1.026822 1.020796 1.01946 1.019472 1.027811 1.028354 1.037734 1.052091 1.047017 1.101251 1.001641 1.055938 1.055596 1.052671 1.000494 1.009347 1.043504 1.003218 1.120191 1.197585 1.13813 1.139518 1.136195 1.103874 1.102042 1.118541 1.132597 1.148415 1.115568 1.112918 1.166402 1.165151 1.105822 1.096672 1.093513 1.101893 1.104428 1.104439 1.095306 1.092768 1.092879 1.092634 1.090655 1.087773 1.099076 1.087605 1.085777 1.085314 1.139676 1.134294 1.134294 1.134204 1.134159 1.133952 1.131499 1.139896 1.142061 1.15077 1.148905 1.14886 1.148233 1.146674 1.148016 1.147701 1.147816 1.147649 1.14756 1.147593 1.14756 1.14381 1.203478 1.213485 1.098114 1.108209 1.108164 1.214952 1.223632 1.22376 1.223955 1.221372 1.212558 1.223017 1.220876 1.220899 1.166554 1.123025 1.122425 1.122491 1.122581 1.201824 1.201935 1.201778 -9999 -9999 -9999 -9999 -9999 -9999 -9999 -9999 -9999 -9999 -9999 -9999 -9999 -9999 -9999 -9999 -9999 -9999 -9999 -9999 -9999 -9999 -9999 -9999 -9999 -9999 -9999 -9999 -9999 -9999 -9999 -9999 -9999 -9999 -9999 -9999 -9999 -9999 -9999 -9999 -9999 -9999 -9999 -9999 -9999 -9999 -9999 -9999 -9999 -9999 -9999 -9999 -9999 -9999 -9999 -9999 -9999 -9999 -9999 -9999 -9999 -9999 -9999 -9999 -9999 -9999 -9999 -9999 -9999 -9999 -9999 -9999 -9999 -9999 -9999 -9999 -9999 -9999 -9999 -9999 -9999 -9999 -9999 -9999 -9999 -9999 -9999 -9999 -9999 -9999 -9999 -9999 -9999 -9999 -9999 -9999 -9999 -9999 -9999 -9999 -9999 -9999 -9999 -9999 -9999 -9999 -9999 -9999 -9999 -9999 -9999 -9999 -9999 -9999 -9999 -9999 -9999 -9999 -9999 -9999 -9999 -9999 -9999 -9999 -9999 -9999 -9999 -9999 -9999 -9999 -9999 -9999 -9999 -9999 -9999 -9999 -9999 -9999 -9999 -9999 -9999 -9999 -9999 -9999 -9999 -9999 -9999 -9999 -9999 -9999 -9999 -9999 -9999 -9999 -9999 -9999 -9999 -9999 -9999 -9999 -9999 -9999 -9999 -9999 -9999 -9999 -9999 -9999 -9999 -9999 -9999 -9999 -9999 -9999 -9999 -9999 -9999 -9999 -9999 -9999 -9999 -9999 -9999 -9999 -9999 -9999 -9999 -9999 -9999 -9999 -9999 -9999 -9999 -9999 -9999 -9999 -9999 -9999 -9999 -9999 -9999 -9999 -9999 -9999 -9999 -9999 -9999 -9999 -9999 -9999 -9999 -9999 -9999 -9999 -9999 -9999 -9999 -9999 -9999 -9999 -9999 -9999 -9999 -9999 -9999 -9999 -9999 -9999 -9999 -9999 -9999 -9999 -9999 -9999 -9999 -9999 -9999 -9999 -9999 -9999 -9999 -9999 -9999 -9999 -9999 0.3081211 0.3036537 0.3016932 0.3047481 0.3228618 0.3088522 0.2990785 0.3208708 0.3098317 0.2688251 0.2359686 0.2958515 0.2559852 0.3100662 0.277115 0.2925134 0.2752101 0.3209418 0.3981307 0.4807389 0.4814877 0.4943916 0.496553 0.5718111 0.5324449 0.581103 0.5447506 0.5653098 0.6215724 0.6370698 0.5761482 0.5798798 0.6455591 0.644667 0.6773025 0.6759201 0.6834333 0.6338332 0.6266181 0.6364727 0.5885338 0.6459433 0.5887321 0.5888871 0.5920718 0.590696 0.5420774 0.4979681 0.4506174 0.4497437 0.3424617 0.3363029 0.3147389 0.2546182 0.2132173 0.2119162 0.2011807 0.1915311 0.1853134 0.1542398 0.1483048 0.127302 0.1268489 0.07398909 0.004780552 0.02729178 -0.002016368 0.09670011 0.1934306 0.1932213 0.1631653 0.1549949 0.1085705 0.104201 0.01737507 0.008585162 -0.04595684 -0.05584773 -0.07348077 -0.1243268 -0.158072 -0.1837524 -0.1855835 -0.2021189 -0.2427152 -0.2603387 -0.2733939 -0.2938217 -0.3287577 -0.3678801 -0.3805193 -0.3875125 -0.3926159 -0.3956908 -0.4478956 -0.4708526 -0.4835306 -0.4900806 -0.4573454 -0.5215337 -0.5068465 -0.5170041 -0.5213479 -0.5250728 -0.5401379 -0.5445371 -0.5540843 -0.56271 -9999 -9999 -9999 -9999 -9999 -9999 -9999 -9999 -9999 -9999 -9999 -9999 -9999 -9999 -9999 -9999 -9999 -9999 -9999 -9999 -9999 -9999 -9999 -9999 -9999 -9999 -9999 -9999 -9999 -9999 -9999 -9999 -9999 -9999 -9999 -9999 -9999 -9999 -9999 -9999 -9999 -9999 -9999 -9999 -9999 -9999 -9999 -9999 -9999 -9999 -9999 -9999 -9999 -9999 -9999 -9999 -9999 -9999 -9999 -9999 -9999 -9999 -9999 -9999 -9999 -9999 -9999 -9999 -9999 -9999 -9999 -9999 -9999 -9999 -9999 -9999 -9999 -9999 -9999 -9999 -9999 -9999 -9999 -9999 -9999 -9999 -9999 -9999 -9999 -9999 -9999 -9999 -9999 -9999 -9999 -9999 -9999 -9999 -9999 -9999 -9999 -9999 -9999 -9999 -9999 -9999 -9999 -9999 -9999 -9999 
-9999 -9999 -9999 -9999 -9999 -9999 -9999 -9999 -9999 -9999 -9999 -9999 -9999 -9999 -9999 -9999 -9999 -9999 -9999 -9999 -9999 -9999 -9999 -9999 -9999 -9999 -9999 -9999 -9999 -9999 -9999 -9999 -9999 -9999 -9999 -9999 -9999 -9999 -9999 -9999 -9999 -9999 -9999 -9999 -9999 -9999 -9999 -9999 -9999 -9999 -9999 -9999 -9999 -9999 -9999 -9999 -9999 -9999 -9999 -9999 -9999 -9999 -9999 -9999 -9999 -9999 -9999 -9999 -9999 -9999 -9999 -9999 -9999 -9999 -9999 -9999 -9999 -9999 -9999 -9999 -9999 -9999 -9999 -9999 -9999 -9999 -9999 -9999 -9999 -9999 -9999 -9999 -9999 -9999 -9999 -9999 -9999 -9999 -9999 -9999 -9999 -9999 -9999 -9999 -9999 -9999 -9999 -9999 -9999 0.9707181 0.9604076 1.025948 1.028142 1.029419 1.015282 1.039115 0.9981305 0.9984588 1.007454 0.9957056 1.007121 1.006033 1.017 1.016961 1.015435 1.015401 1.010097 1.022143 1.087565 1.096627 1.041737 1.09723 1.036128 0.9926703 1.047192 1.056567 1.056561 1.054124 1.054146 1.05409 1.000059 1.141716 1.181769 1.181992 1.1883 1.196792 1.129056 1.140081 1.161778 1.183505 1.162369 1.172923 1.16992 1.167163 1.167571 1.113212 1.111269 1.16721 1.166616 1.161948 1.161836 1.164137 1.151516 1.145794 1.145537 1.136648 1.147066 1.147945 1.146547 1.090363 1.08768 1.143752 1.089269 1.089046 1.141834 1.13967 1.086568 1.086467 1.086434 1.084796 1.08894 1.143195 1.155021 1.209835 1.20988 1.153587 1.148604 1.138044 1.139085 1.140704 1.137568 1.145254 1.145348 1.147099 1.14539 1.137156 1.152579 1.15966 1.156787 1.167542 1.16077 1.162792 1.160174 1.162348 1.213776 1.160627 1.160527 1.107926 1.105774 1.116233 1.116477 1.11655 1.116343 1.138641 1.144343 1.20098 1.201656 1.201645 1.197541 1.199594 1.20127 1.201483 1.227574 1.237713 1.237416 1.236615 -9999 -9999 -9999 -9999 -9999 -9999 -9999 -9999 -9999 -9999 -9999 -9999 -9999 -9999 -9999 -9999 -9999 -9999 -9999 -9999 -9999 -9999 -9999 -9999 -9999 -9999 -9999 -9999 -9999 -9999 -9999 -9999 -9999 -9999 -9999 -9999 -9999 -9999 -9999 -9999 -9999 -9999 -9999 -9999 -9999 -9999 -9999 -9999 -9999 -9999 -9999 -9999 -9999 -9999 -9999 -9999 -9999 -9999 -9999 -9999 -9999 -9999 -9999 -9999 -9999 -9999 -9999 -9999 -9999 -9999 -9999 -9999 -9999 -9999 -9999 -9999 -9999 -9999 -9999 -9999 -9999 -9999 -9999 -9999 -9999 -9999 -9999 -9999 -9999 -9999 -9999 -9999 -9999 -9999 -9999 -9999 -9999 -9999 -9999 -9999 -9999 -9999 -9999 -9999 -9999 -9999 -9999 -9999 -9999 -9999 -9999 -9999 -9999 -9999 -9999 -9999 -9999 -9999 -9999 -9999 -9999 -9999 -9999 -9999 -9999 -9999 -9999 -9999 -9999 -9999 -9999 -9999 -9999 -9999 -9999 -9999 -9999 -9999 -9999 -9999 -9999 -9999 -9999 -9999 -9999 -9999 -9999 -9999 -9999 -9999 -9999 -9999 -9999 -9999 -9999 -9999 -9999 -9999 -9999 -9999 -9999 -9999 -9999 -9999 -9999 -9999 -9999 -9999 -9999 -9999 -9999 -9999 -9999 -9999 -9999 -9999 -9999 -9999 -9999 -9999 -9999 -9999 -9999 -9999 -9999 -9999 -9999 -9999 -9999 -9999 -9999 -9999 -9999 -9999 -9999 -9999 -9999 -9999 -9999 -9999 -9999 -9999 -9999 -9999 -9999 -9999 -9999 -9999 -9999 -9999 -9999 -9999 -9999 -9999 -9999 -9999 -9999 -9999 -9999 -9999 -9999 -9999 -9999 -9999 -9999 -9999 -9999 0.3646795 0.3699352 0.3530079 0.3620884 0.3654127 0.3482195 0.3071018 0.3524141 0.3532434 0.2983365 0.2982926 0.2976153 0.3082206 0.3132192 0.298063 0.3118163 0.3012315 0.3049589 0.2721083 0.2791475 0.3111229 0.256787 0.2628152 0.3091145 0.2694354 0.3100567 0.2747706 0.4056007 0.4865524 0.4958571 0.5110729 0.5015697 0.5143225 0.5312252 0.5371616 0.6156361 0.6132051 0.6125075 0.6224124 0.5723042 0.5965064 0.6339785 0.674711 0.6343635 0.6216594 0.6354459 0.6243294 0.6319473 0.6470923 0.5933915 0.6475636 0.5954451 0.5920755 0.5934769 0.5282937 0.514672 0.484918 0.5349017 0.3464745 0.3826371 0.3329849 0.287247 0.2560422 0.2183804 0.2179917 0.2066145 0.1916574 0.1348238 0.1527775 0.1370861 0.1354297 0.06701644 0.06573812 0.06149345 0.01247101 0.04501886 0.297519 0.2075331 0.0851401 0.168162 0.1583882 0.1035654 0.1044024 0.03573097 0.0121813 -0.04780401 -0.05736972 -0.08137626 -0.1382291 -0.1593435 -0.1934635 -0.1987573 -0.2065525 -0.2669024 -0.2675943 -0.2836856 -0.2944163 -0.303141 -0.3389091 -0.3724922 -0.3843341 -0.3876191 -0.4480742 -0.4000489 -0.4040073 -0.4768969 -0.4312188 -0.4394534 -0.4502839 -0.5154889 -0.5112572 -0.519951 -0.5160466 -0.5290338 -0.5335398 -0.5347699 -0.564678 -9999 -9999 -9999 -9999 -9999 -9999 -9999 -9999 -9999 -9999 -9999 -9999 -9999 -9999 -9999 -9999 -9999 -9999 -9999 -9999 -9999 -9999 -9999 -9999 -9999 -9999 -9999 -9999 -9999 -9999 -9999 -9999 -9999 -9999 -9999 -9999 -9999 -9999 -9999 -9999 -9999 -9999 -9999 -9999 -9999 -9999 -9999 -9999 -9999 -9999 -9999 -9999 -9999 -9999 -9999 -9999 -9999 -9999 -9999 -9999 -9999 -9999 -9999 -9999 -9999 -9999 -9999 -9999 -9999 -9999 -9999 -9999 -9999 -9999 -9999 -9999 -9999 -9999 -9999 -9999 -9999 -9999 -9999 -9999 -9999 -9999 -9999 -9999 -9999 -9999 -9999 -9999 -9999 -9999 -9999 -9999 -9999 -9999 -9999 -9999 -9999 -9999 -9999 -9999 -9999 -9999 -9999 -9999 -9999 -9999 
-9999 -9999 -9999 -9999 -9999 -9999 -9999 -9999 -9999 -9999 -9999 -9999 -9999 -9999 -9999 -9999 -9999 -9999 -9999 -9999 -9999 -9999 -9999 -9999 -9999 -9999 -9999 -9999 -9999 -9999 -9999 -9999 -9999 -9999 -9999 -9999 -9999 -9999 -9999 -9999 -9999 -9999 -9999 -9999 -9999 -9999 -9999 -9999 -9999 -9999 -9999 -9999 -9999 -9999 -9999 -9999 -9999 -9999 -9999 -9999 -9999 -9999 -9999 -9999 -9999 -9999 -9999 -9999 -9999 -9999 -9999 -9999 -9999 -9999 -9999 -9999 -9999 -9999 -9999 -9999 -9999 -9999 -9999 -9999 -9999 -9999 -9999 -9999 -9999 -9999 -9999 -9999 -9999 -9999 -9999 -9999 -9999 -9999 -9999 -9999 -9999 -9999 -9999 -9999 -9999 -9999 -9999 -9999 -9999 0.9487326 0.9629749 1.026253 1.012873 0.963918 0.9643229 0.9890274 0.9758713 0.9983102 0.9966741 1.042834 1.042625 1.076454 1.017393 1.015141 1.015163 1.026466 1.026544 1.078716 1.087512 1.096127 1.096082 1.051177 1.049614 1.050867 1.047418 1.044845 1.055868 1.0566 1.044681 0.9929686 1.033162 1.143488 1.194426 1.181686 1.135441 1.146381 1.14571 1.178558 1.162222 1.183404 1.118555 1.118622 1.19466 1.158487 1.114901 1.113129 1.111862 1.116168 1.109004 1.150926 1.16192 1.110153 1.155702 1.098648 1.152732 1.152793 1.152698 1.143241 1.150812 1.144504 1.143764 1.146279 1.143608 1.143731 1.132176 1.141264 1.07312 1.08375 1.081476 1.084813 1.082241 1.090739 1.092723 1.199498 1.201865 1.210144 1.146222 1.152922 1.138811 1.139451 1.139613 1.14555 1.145638 1.151093 1.145728 1.135076 1.13502 1.14535 1.156575 1.167254 1.169198 1.158379 1.156446 1.09879 1.162477 1.106763 1.107172 1.104561 1.102978 1.116676 1.127178 1.125761 1.133794 1.135877 1.136701 1.136357 1.134161 1.144857 1.201219 1.146608 1.231375 1.232728 1.232544 1.245343 1.239332 1.23674 1.225199 1.185033 1.18109 1.182428 1.182517 1.251604 1.302877 1.244546 1.250601 1.25395 1.253995 -9999 -9999 -9999 -9999 -9999 -9999 -9999 -9999 -9999 -9999 -9999 -9999 -9999 -9999 -9999 -9999 -9999 -9999 -9999 -9999 -9999 -9999 -9999 -9999 -9999 -9999 -9999 -9999 -9999 -9999 -9999 -9999 -9999 -9999 -9999 -9999 -9999 -9999 -9999 -9999 -9999 -9999 -9999 -9999 -9999 -9999 -9999 -9999 -9999 -9999 -9999 -9999 -9999 -9999 -9999 -9999 -9999 -9999 -9999 -9999 -9999 -9999 -9999 -9999 -9999 -9999 -9999 -9999 -9999 -9999 -9999 -9999 -9999 -9999 -9999 -9999 -9999 -9999 -9999 -9999 -9999 -9999 -9999 -9999 -9999 -9999 -9999 -9999 -9999 -9999 -9999 -9999 -9999 -9999 -9999 -9999 -9999 -9999 -9999 -9999 -9999 -9999 -9999 -9999 -9999 -9999 -9999 -9999 -9999 -9999 -9999 -9999 -9999 -9999 -9999 -9999 -9999 -9999 -9999 -9999 -9999 -9999 -9999 -9999 -9999 -9999 -9999 -9999 -9999 -9999 -9999 -9999 -9999 -9999 -9999 -9999 -9999 -9999 -9999 -9999 -9999 -9999 -9999 -9999 -9999 -9999 -9999 -9999 -9999 -9999 -9999 -9999 -9999 -9999 -9999 -9999 -9999 -9999 -9999 -9999 -9999 -9999 -9999 -9999 -9999 -9999 -9999 -9999 -9999 -9999 -9999 -9999 -9999 -9999 -9999 -9999 -9999 -9999 -9999 -9999 -9999 -9999 -9999 -9999 -9999 -9999 -9999 -9999 -9999 -9999 -9999 -9999 -9999 -9999 -9999 -9999 -9999 -9999 -9999 -9999 -9999 -9999 -9999 -9999 -9999 -9999 0.4627859 0.4640391 0.4427371 0.5932671 0.4237476 0.46265 0.426094 0.4166265 0.4060409 0.4151337 0.3699789 0.3666072 0.3584486 0.3722647 0.3690558 0.3481804 0.3610964 0.3674267 0.3524442 0.3436175 0.2983667 0.2999243 0.3047272 0.3046232 0.2875799 0.3025427 0.3025593 0.2604766 0.272927 0.2679034 0.2711105 0.2311833 0.2308533 0.2599915 0.2598125 0.3164673 0.3048114 0.2939602 0.4659207 0.4907237 0.5018257 0.5039259 0.5191078 0.520418 0.5470917 0.5544032 0.5649664 0.5572675 0.5690393 0.5716686 0.6485606 0.5940878 0.6142591 0.6282111 0.6303595 0.6294152 0.6311228 0.642251 0.6476989 0.5947087 0.5989144 0.5961379 0.5868875 0.5401533 0.5462611 0.4399718 0.486344 0.4373772 0.4508815 0.3738886 0.3257577 0.2827395 0.2822094 0.216787 0.212017 0.228614 0.148828 0.1618041 0.1513896 0.09312466 0.08567694 0.07245207 0.06115225 0.07684699 -0.007883442 -0.03704424 -0.0832698 0.2218485 0.1056204 0.1540978 0.1513397 0.1277777 0.06140704 0.07818302 0.02496358 -0.0006285885 -0.07455713 -0.07433769 -0.1106391 -0.1523653 -0.1637044 -0.174233 -0.1744164 -0.2562397 -0.2738087 -0.2766193 -0.3022103 -0.3156711 -0.3076297 -0.3568651 -0.3665883 -0.386264 -0.3904622 -0.4084143 -0.4150693 -0.4863766 -0.4434113 -0.4489208 -0.4575337 -0.5118018 -0.5186792 -0.5144321 -0.5309421 -0.5210215 -0.54343 -0.5439028 -0.4892797 -9999 -9999 -9999 -9999 -9999 -9999 -9999 -9999 -9999 -9999 -9999 -9999 -9999 -9999 -9999 -9999 -9999 -9999 -9999 -9999 -9999 -9999 -9999 -9999 -9999 -9999 -9999 -9999 -9999 -9999 -9999 -9999 -9999 -9999 -9999 -9999 -9999 -9999 -9999 -9999 -9999 -9999 -9999 -9999 -9999 -9999 -9999 -9999 -9999 -9999 -9999 -9999 -9999 -9999 -9999 -9999 -9999 -9999 -9999 -9999 -9999 -9999 -9999 -9999 -9999 -9999 -9999 -9999 -9999 -9999 -9999 -9999 -9999 -9999 -9999 -9999 -9999 -9999 -9999 -9999 -9999 -9999 -9999 -9999 -9999 -9999 -9999 -9999 -9999 -9999 -9999 -9999 -9999 -9999 -9999 -9999 -9999 -9999 -9999 -9999 -9999 -9999 -9999 -9999 -9999 -9999 -9999 -9999 -9999 -9999 
-9999 -9999 -9999 -9999 -9999 -9999 -9999 -9999 -9999 -9999 -9999 -9999 -9999 -9999 -9999 -9999 -9999 -9999 -9999 -9999 -9999 -9999 -9999 -9999 -9999 -9999 -9999 -9999 -9999 -9999 -9999 -9999 -9999 -9999 -9999 -9999 -9999 -9999 -9999 -9999 -9999 -9999 -9999 -9999 -9999 -9999 -9999 -9999 -9999 -9999 -9999 -9999 -9999 -9999 -9999 -9999 -9999 -9999 -9999 -9999 -9999 -9999 -9999 -9999 -9999 -9999 -9999 -9999 -9999 -9999 -9999 -9999 -9999 -9999 -9999 -9999 -9999 -9999 -9999 -9999 -9999 -9999 -9999 -9999 -9999 -9999 -9999 -9999 -9999 -9999 -9999 -9999 -9999 -9999 -9999 -9999 -9999 -9999 -9999 -9999 -9999 -9999 -9999 -9999 -9999 -9999 -9999 -9999 -9999 0.9650148 0.9628966 0.9685998 0.9777686 0.9667266 0.9776657 0.9753144 0.9780417 1.035538 1.04494 1.044907 1.056932 1.063234 1.068335 1.072649 1.07178 1.072211 1.080196 1.07878 1.086853 1.09811 1.041939 1.056173 1.044394 1.04352 1.0492 1.038334 1.040557 1.047636 1.047625 1.03635 1.089456 1.098552 1.076585 1.107528 1.062773 1.138454 1.152761 1.143871 1.145179 1.136514 1.145723 1.126732 1.145658 1.14563 1.119404 1.121533 1.119626 1.119328 1.113618 1.110006 1.113026 1.113004 1.115005 1.105352 1.151732 1.153259 1.141615 1.141593 1.147446 1.145528 1.146796 1.149063 1.148901 1.149079 1.148884 1.143104 1.075032 1.072768 1.134323 1.13429 1.13449 1.134478 1.093131 1.143395 1.145731 1.092408 1.148517 1.14646 1.144257 1.140546 1.142846 1.143628 1.152692 1.151197 1.1512 1.151278 1.146217 1.145919 1.143459 1.156284 1.156228 1.159365 1.161986 1.156834 1.15658 1.107897 1.167156 1.106393 1.116931 1.116354 1.116576 1.127488 1.127511 1.127291 1.134783 1.124722 1.135296 1.137395 1.133547 1.144238 1.178226 1.176238 1.176059 1.188711 1.231557 1.231384 1.230931 1.239542 1.239742 1.193588 1.182872 1.194517 1.194893 1.303329 1.315201 1.243091 1.259143 1.258986 1.260564 1.260553 1.260624 1.25835 1.25971 1.25967 1.261806 1.270227 1.283448 1.335704 -9999 -9999 -9999 -9999 -9999 -9999 -9999 -9999 -9999 -9999 -9999 -9999 -9999 -9999 -9999 -9999 -9999 -9999 -9999 -9999 -9999 -9999 -9999 -9999 -9999 -9999 -9999 -9999 -9999 -9999 -9999 -9999 -9999 -9999 -9999 -9999 -9999 -9999 -9999 -9999 -9999 -9999 -9999 -9999 -9999 -9999 -9999 -9999 -9999 -9999 -9999 -9999 -9999 -9999 -9999 -9999 -9999 -9999 -9999 -9999 -9999 -9999 -9999 -9999 -9999 -9999 -9999 -9999 -9999 -9999 -9999 -9999 -9999 -9999 -9999 -9999 -9999 -9999 -9999 -9999 -9999 -9999 -9999 -9999 -9999 -9999 -9999 -9999 -9999 -9999 -9999 -9999 -9999 -9999 -9999 -9999 -9999 -9999 -9999 -9999 -9999 -9999 -9999 -9999 -9999 -9999 -9999 -9999 -9999 -9999 -9999 -9999 -9999 -9999 -9999 -9999 -9999 -9999 -9999 -9999 -9999 -9999 -9999 -9999 -9999 -9999 -9999 -9999 -9999 -9999 -9999 -9999 -9999 -9999 -9999 -9999 -9999 -9999 -9999 -9999 -9999 -9999 -9999 -9999 -9999 -9999 -9999 -9999 -9999 -9999 -9999 -9999 -9999 -9999 -9999 -9999 -9999 -9999 -9999 -9999 -9999 -9999 -9999 -9999 -9999 -9999 -9999 -9999 -9999 -9999 -9999 -9999 -9999 -9999 -9999 -9999 -9999 -9999 -9999 -9999 -9999 -9999 -9999 0.6844617 0.6792656 0.6292663 0.7075159 0.6868214 0.6892354 0.6851749 0.6209449 0.488815 0.5264713 0.5339377 0.5304961 0.533428 0.4436768 0.4470975 0.4727837 0.4792854 0.4152581 0.419553 0.4201211 0.4226527 0.3565834 0.3756585 0.3727309 0.3588224 0.3718718 0.3834938 0.3563735 0.3151331 0.3118106 0.3496506 0.3038891 0.3050741 0.2966201 0.2927997 0.3041076 0.2913417 0.2947187 0.2497999 0.3124471 0.2533686 0.2514776 0.2780386 0.2660636 0.3024816 0.2905335 0.2660643 0.2608503 0.2532739 0.2769034 0.4036579 0.5045588 0.4926288 0.4997972 0.5127571 0.535376 0.5518546 0.5680744 0.5583951 0.5691288 0.5880974 0.57849 0.6120179 0.6142591 0.6125326 0.6251352 0.6280597 0.6321502 0.6364846 0.6342881 0.6317689 0.607286 0.5934852 0.5944315 0.5886045 0.4255837 0.5401095 0.520447 0.4221395 0.3842636 0.3600678 0.373408 0.3461598 0.2890369 0.2820855 0.2085621 0.2023534 0.1676704 0.169535 0.1597901 0.1306718 0.07582191 0.07885101 0.08130236 0.07875125 0.006023857 0.00901466 -0.07169274 -0.09130023 0.1885749 -0.08867552 0.1768525 -0.02687425 -0.07894694 0.04870991 0.0327841 0.02253246 -0.00453141 -0.02830766 -0.08283135 -0.08276671 -0.1534111 -0.1593535 -0.1962424 -0.199174 -0.2631886 -0.2639685 -0.2698939 -0.2957003 -0.323301 -0.3449008 -0.3454693 -0.3591085 -0.3716854 -0.398091 -0.4152906 -0.4277233 -0.4255895 -0.4356495 -0.440287 -0.4584834 -0.4575479 -0.5119663 -0.5116329 -0.5110246 -0.5239012 -0.5375727 -0.5579516 -0.5031486 -9999 -9999 -9999 -9999 -9999 -9999 -9999 -9999 -9999 -9999 -9999 -9999 -9999 -9999 -9999 -9999 -9999 -9999 -9999 -9999 -9999 -9999 -9999 -9999 -9999 -9999 -9999 -9999 -9999 -9999 -9999 -9999 -9999 -9999 -9999 -9999 -9999 -9999 -9999 -9999 -9999 -9999 -9999 -9999 -9999 -9999 -9999 -9999 -9999 -9999 -9999 -9999 -9999 -9999 -9999 -9999 -9999 -9999 -9999 -9999 -9999 -9999 -9999 -9999 -9999 -9999 -9999 -9999 -9999 -9999 -9999 -9999 -9999 -9999 -9999 -9999 -9999 -9999 -9999 -9999 -9999 -9999 -9999 -9999 -9999 -9999 -9999 -9999 -9999 -9999 -9999 -9999 -9999 -9999 -9999 -9999 -9999 -9999 -9999 -9999 -9999 -9999 -9999 -9999 -9999 -9999 -9999 -9999 -9999 -9999 
-9999 -9999 -9999 -9999 -9999 -9999 -9999 -9999 -9999 -9999 -9999 -9999 -9999 -9999 -9999 -9999 -9999 -9999 -9999 -9999 -9999 -9999 -9999 -9999 -9999 -9999 -9999 -9999 -9999 -9999 -9999 -9999 -9999 -9999 -9999 -9999 -9999 -9999 -9999 -9999 -9999 -9999 -9999 -9999 -9999 -9999 -9999 -9999 -9999 -9999 -9999 -9999 -9999 -9999 -9999 -9999 -9999 -9999 -9999 -9999 -9999 -9999 -9999 -9999 -9999 -9999 -9999 -9999 -9999 -9999 -9999 -9999 -9999 -9999 -9999 -9999 -9999 -9999 -9999 -9999 -9999 -9999 -9999 -9999 -9999 -9999 -9999 -9999 -9999 -9999 -9999 -9999 -9999 -9999 -9999 -9999 -9999 -9999 -9999 -9999 -9999 -9999 -9999 -9999 -9999 -9999 -9999 -9999 -9999 0.953157 0.9539877 0.9577357 0.9662481 0.9778915 0.9777629 1.034956 1.03506 1.047047 1.04902 1.054295 1.045007 1.05788 1.067934 1.062731 1.0733 1.022293 1.030638 1.077114 1.08682 1.035818 1.051589 1.04449 1.04335 1.033838 1.045565 1.046838 0.9881187 1.038825 1.040791 1.034216 1.034043 0.9921772 0.9903389 1.013374 1.086323 1.149131 1.206079 1.136636 1.137626 1.136193 1.14968 1.147328 1.144936 1.120119 1.119999 1.110135 1.110001 1.107973 1.120111 1.116846 1.113353 1.113286 1.102665 1.105191 1.102042 1.090649 1.086903 1.09583 1.096712 1.093425 1.147086 1.147184 1.147049 1.146976 1.148531 1.146726 1.134723 1.08864 1.075626 1.075071 1.08368 1.134077 1.133976 1.142797 1.143312 1.14329 1.143234 1.136207 1.135708 1.137147 1.140781 1.144954 1.090549 1.090583 1.10192 1.097185 1.108578 1.097096 1.16078 1.158908 1.158365 1.157501 1.159606 1.159594 1.159453 1.157616 1.168802 1.114541 1.114424 1.124491 1.124239 1.12415 1.126165 1.125849 1.131824 1.132189 1.124279 1.158435 1.160182 1.170697 1.166219 1.164482 1.177691 1.179314 1.222855 1.244934 1.236341 1.234044 1.244341 1.249803 1.192956 1.192345 1.195364 1.195162 1.195134 1.311538 1.311139 1.313392 1.261063 1.265876 1.266289 1.263989 1.263575 1.265727 1.265529 1.280073 1.273038 1.280876 1.284632 1.336085 1.33363 1.335468 1.343439 1.402242 1.347742 1.4022 1.401943 1.402098 1.433667 1.376645 1.376871 -9999 -9999 -9999 -9999 -9999 -9999 -9999 -9999 -9999 -9999 -9999 -9999 -9999 -9999 -9999 -9999 -9999 -9999 -9999 -9999 -9999 -9999 -9999 -9999 -9999 -9999 -9999 -9999 -9999 -9999 -9999 -9999 -9999 -9999 -9999 -9999 -9999 -9999 -9999 -9999 -9999 -9999 -9999 -9999 -9999 -9999 -9999 -9999 -9999 -9999 -9999 -9999 -9999 -9999 -9999 -9999 -9999 -9999 -9999 -9999 -9999 -9999 -9999 -9999 -9999 -9999 -9999 -9999 -9999 -9999 -9999 -9999 -9999 -9999 -9999 -9999 -9999 -9999 -9999 -9999 -9999 -9999 -9999 -9999 -9999 -9999 -9999 -9999 -9999 -9999 -9999 -9999 -9999 -9999 -9999 -9999 -9999 -9999 -9999 -9999 -9999 -9999 -9999 -9999 -9999 -9999 -9999 -9999 -9999 -9999 -9999 -9999 -9999 -9999 -9999 -9999 -9999 -9999 -9999 -9999 -9999 -9999 -9999 -9999 -9999 -9999 -9999 -9999 -9999 -9999 -9999 -9999 -9999 -9999 -9999 -9999 -9999 -9999 -9999 -9999 -9999 -9999 -9999 -9999 -9999 -9999 -9999 -9999 -9999 -9999 -9999 -9999 -9999 -9999 -9999 -9999 -9999 0.9548944 0.9007603 0.9011123 0.8838592 0.8794087 0.8332263 0.7304417 0.8834571 0.7710544 0.8282187 0.6263823 0.6273328 0.7128474 0.7146652 0.586058 0.6224299 0.6094043 0.6184332 0.6124458 0.6241775 0.5593285 0.5767772 0.5737349 0.5520753 0.5059672 0.5321472 0.4798305 0.4738721 0.4868764 0.3941035 0.4327006 0.4371702 0.4232331 0.4273214 0.4286599 0.3627202 0.362804 0.3745939 0.3879702 0.3780401 0.3595129 0.3153619 0.3097831 0.2947258 0.3070322 0.3072334 0.3102781 0.308271 0.2957129 0.2416178 0.3131429 0.2992976 0.2346538 0.2631199 0.2446525 0.2627917 0.273681 0.2516221 0.2370829 0.3179394 0.2750903 0.2495591 0.3025298 0.3656326 0.5106296 0.4984819 0.5020728 0.5158185 0.5274632 0.5335405 0.5558624 0.5578868 0.5622962 0.5835404 0.5761806 0.6117473 0.6090688 0.6210269 0.6302246 0.632745 0.6456788 0.6356518 0.637024 0.5861849 0.6009566 0.6043276 0.6098421 0.5983835 0.5415308 0.5469532 0.4040503 0.4204137 0.3746072 0.3692754 0.3536232 0.3058491 0.2300959 0.2370731 0.2392724 0.1867736 0.1685396 0.1595429 0.1574523 0.09055422 0.07752872 0.06830783 0.09320828 0.01787934 -0.002735529 0.00493294 -0.06729369 -0.07979567 -0.1412006 -0.01463414 0.119612 -0.02435844 -0.04900364 0.03757487 0.01560675 -0.02679642 -0.1423772 -0.06422266 -0.0781522 -0.07561633 -0.0950588 -0.161626 -0.1742923 -0.1836191 -0.2366966 -0.2493243 -0.2526855 -0.2925903 -0.2885804 -0.3044251 -0.3431557 -0.3426018 -0.3905855 -0.3913237 -0.4084404 -0.4083159 -0.4304691 -0.4445342 -0.4417204 -0.453154 -0.4477109 -0.4597937 -0.510533 -0.514477 -0.5298429 -0.5338398 -0.5382707 -0.5129451 -0.5054682 -9999 -9999 -9999 -9999 -9999 -9999 -9999 -9999 -9999 -9999 -9999 -9999 -9999 -9999 -9999 -9999 -9999 -9999 -9999 -9999 -9999 -9999 -9999 -9999 -9999 -9999 -9999 -9999 -9999 -9999 -9999 -9999 -9999 -9999 -9999 -9999 -9999 -9999 -9999 -9999 -9999 -9999 -9999 -9999 -9999 -9999 -9999 -9999 -9999 -9999 -9999 -9999 -9999 -9999 -9999 -9999 -9999 -9999 -9999 -9999 -9999 -9999 -9999 -9999 -9999 -9999 -9999 -9999 -9999 -9999 -9999 -9999 -9999 -9999 -9999 -9999 -9999 -9999 -9999 -9999 -9999 -9999 -9999 -9999 -9999 -9999 -9999 -9999 -9999 -9999 -9999 -9999 -9999 -9999 -9999 -9999 -9999 -9999 -9999 -9999 -9999 -9999 -9999 -9999 -9999 -9999 -9999 -9999 -9999 
-9999 -9999 -9999 -9999 -9999 -9999 -9999 -9999 -9999 -9999 -9999 -9999 -9999 -9999 -9999 -9999 -9999 -9999 -9999 -9999 -9999 -9999 -9999 -9999 -9999 -9999 -9999 -9999 -9999 -9999 -9999 -9999 -9999 -9999 -9999 -9999 -9999 -9999 -9999 -9999 -9999 -9999 -9999 -9999 -9999 -9999 -9999 -9999 -9999 -9999 -9999 -9999 -9999 -9999 -9999 -9999 -9999 -9999 -9999 -9999 -9999 -9999 -9999 -9999 -9999 -9999 -9999 -9999 -9999 -9999 -9999 -9999 -9999 -9999 -9999 -9999 -9999 -9999 -9999 -9999 -9999 -9999 -9999 -9999 -9999 -9999 -9999 -9999 -9999 -9999 -9999 -9999 -9999 -9999 -9999 -9999 -9999 -9999 -9999 -9999 -9999 -9999 -9999 -9999 -9999 -9999 -9999 -9999 0.9463542 0.9973741 1.004945 0.9563463 0.9564973 1.021319 1.035415 1.035642 1.0268 1.035645 0.981861 1.04524 0.9886224 1.056766 1.067565 1.062536 1.062949 1.073482 1.020987 1.030672 1.039895 1.046626 1.035681 1.035826 1.036134 1.035383 1.033598 1.044571 0.9877547 0.9881245 1.053259 0.9881242 1.037592 0.9881505 0.9860681 1.070772 1.055674 1.207343 1.151057 1.209217 1.134696 1.140342 1.138525 1.14263 1.148842 1.144543 1.108873 1.110744 1.110755 1.107954 1.116641 1.118868 1.114238 1.11368 1.094188 1.103456 1.103546 1.09174 1.101561 1.100945 1.098988 1.089522 1.098471 1.092696 1.092266 1.0925 1.079021 1.134671 1.1355 1.134684 1.13194 1.131987 1.07237 1.131646 1.140133 1.134027 1.136055 1.134531 1.088125 1.079726 1.146784 1.135714 1.14244 1.142663 1.142368 1.142261 1.156191 1.15178 1.108314 1.110074 1.110494 1.109884 1.10784 1.15926 1.153789 1.149089 1.16005 1.168701 1.168567 1.167923 1.16628 1.111842 1.122212 1.123455 1.122629 1.123021 1.131485 1.165916 1.16326 1.163255 1.162747 1.159657 1.159523 1.169559 1.166908 1.177724 1.17966 1.236168 1.23834 1.238234 1.247974 1.245966 1.240808 1.197888 1.195672 1.19526 1.194642 1.195494 1.251232 1.259421 1.259873 1.323031 1.26855 1.318662 1.319788 1.265928 1.277204 1.285623 1.284929 1.285525 1.340791 1.287093 1.280145 1.333592 1.344112 1.343317 1.341327 1.343776 1.395691 1.340754 1.351514 1.41608 1.438353 1.435699 1.431972 1.440202 1.439601 1.384767 1.439207 1.449273 1.447301 1.44706 1.500499 1.496441 1.447665 1.449702 1.456856 1.488836 1.497569 -9999 -9999 -9999 -9999 -9999 -9999 -9999 -9999 -9999 -9999 -9999 -9999 -9999 -9999 -9999 -9999 -9999 -9999 -9999 -9999 -9999 -9999 -9999 -9999 -9999 -9999 -9999 -9999 -9999 -9999 -9999 -9999 -9999 -9999 -9999 -9999 -9999 -9999 -9999 -9999 -9999 -9999 -9999 -9999 -9999 -9999 -9999 -9999 -9999 -9999 -9999 -9999 -9999 -9999 -9999 -9999 -9999 -9999 -9999 -9999 -9999 -9999 -9999 -9999 -9999 -9999 -9999 -9999 -9999 -9999 -9999 -9999 -9999 -9999 -9999 -9999 -9999 -9999 -9999 -9999 -9999 -9999 -9999 -9999 -9999 -9999 -9999 -9999 -9999 -9999 -9999 -9999 -9999 -9999 -9999 -9999 -9999 -9999 -9999 -9999 -9999 -9999 -9999 -9999 -9999 -9999 -9999 -9999 -9999 -9999 -9999 -9999 -9999 -9999 -9999 -9999 -9999 -9999 -9999 -9999 -9999 -9999 -9999 -9999 -9999 -9999 1.025352 1.027717 1.025691 1.013149 0.9702563 0.9358203 0.93808 0.9529963 0.9384345 0.9366027 0.9363377 0.8756777 0.9305264 0.8766652 0.8772946 0.8759996 0.901157 0.902741 0.8690048 0.8834457 0.7946308 0.8300358 0.7563754 0.7267168 0.8314931 0.7371618 0.6843229 0.6966285 0.7575852 0.6182202 0.6285763 0.6288655 0.6169153 0.6867234 0.5509337 0.5505289 0.5753556 0.5765599 0.5332863 0.5333779 0.524873 0.5266096 0.4782029 0.4799361 0.480963 0.4324106 0.4258402 0.4250202 0.4330516 0.415556 0.4300867 0.3682108 0.3772071 0.3725201 0.3649151 0.3142314 0.316154 0.3746901 0.3689028 0.3256737 0.3187054 0.3014641 0.3137034 0.30463 0.3277128 0.2462255 0.3030459 0.304473 0.3044682 0.3123541 0.2482857 0.2637701 0.2640887 0.2614656 0.2390098 0.30215 0.2327781 0.3091165 0.314579 0.494086 0.5172985 0.5186017 0.5280792 0.5320311 0.5371538 0.5542924 0.562825 0.5784413 0.5826905 0.6139431 0.6036685 0.6058984 0.632275 0.6353558 0.6380442 0.6401623 0.6428979 0.5869715 0.5898427 0.6038494 0.6027244 0.5421379 0.6000887 0.5482768 0.5475762 0.3590594 0.4900534 0.3553981 0.3437262 0.3668332 0.3095605 0.3013451 0.2573708 0.2520496 0.2469642 0.1433803 0.1416973 0.1521384 0.08211609 0.0901833 0.085758 0.02896643 0.005829521 0.01788751 -0.06047077 -0.06168287 -0.07841593 -0.1519291 -0.03479434 -0.1018544 -0.05987462 -0.09806313 -0.01808302 -0.04064373 -0.1023993 -0.1865494 -0.126632 -0.2348348 -0.07744236 -0.08578421 -0.1543484 -0.1557351 -0.1567667 -0.2882249 -0.2451141 -0.264347 -0.2638679 -0.2805308 -0.3183585 -0.3018945 -0.3762678 -0.3724821 -0.3864566 -0.3841317 -0.4044319 -0.4103033 -0.4457274 -0.4539702 -0.442728 -0.4299898 -0.4503681 -0.5170669 -0.5110998 -0.521741 -0.4930405 -0.4976718 -0.5152586 -0.500736 -9999 -9999 -9999 -9999 -9999 -9999 -9999 -9999 -9999 -9999 -9999 -9999 -9999 -9999 -9999 -9999 -9999 -9999 -9999 -9999 -9999 -9999 -9999 -9999 -9999 -9999 -9999 -9999 -9999 -9999 -9999 -9999 -9999 -9999 -9999 -9999 -9999 -9999 -9999 -9999 -9999 -9999 -9999 -9999 -9999 -9999 -9999 -9999 -9999 -9999 -9999 -9999 -9999 -9999 -9999 -9999 -9999 -9999 -9999 -9999 -9999 -9999 -9999 -9999 -9999 -9999 -9999 -9999 -9999 -9999 -9999 -9999 -9999 -9999 -9999 -9999 -9999 -9999 -9999 -9999 -9999 -9999 -9999 -9999 -9999 -9999 -9999 -9999 -9999 -9999 -9999 -9999 -9999 -9999 -9999 -9999 -9999 -9999 -9999 -9999 -9999 -9999 -9999 -9999 -9999 -9999 -9999 -9999 -9999 
-9999 -9999 -9999 -9999 -9999 -9999 -9999 -9999 -9999 -9999 -9999 -9999 -9999 -9999 -9999 -9999 -9999 -9999 -9999 -9999 -9999 -9999 -9999 -9999 -9999 -9999 -9999 -9999 -9999 -9999 -9999 -9999 -9999 -9999 -9999 -9999 -9999 -9999 -9999 -9999 -9999 -9999 -9999 -9999 -9999 -9999 -9999 -9999 -9999 -9999 -9999 -9999 -9999 -9999 -9999 -9999 -9999 -9999 -9999 -9999 -9999 -9999 -9999 -9999 -9999 -9999 -9999 -9999 -9999 -9999 -9999 -9999 -9999 -9999 -9999 -9999 -9999 -9999 -9999 -9999 -9999 -9999 -9999 -9999 -9999 -9999 -9999 -9999 -9999 -9999 -9999 -9999 -9999 -9999 -9999 -9999 -9999 -9999 -9999 -9999 -9999 -9999 -9999 -9999 -9999 -9999 -9999 -9999 0.9298722 1.000865 0.9981301 0.9494621 0.9572394 1.016636 1.027552 1.024429 1.027014 0.9812912 0.9910712 0.9899006 0.9907983 1.001984 0.999833 1.012382 1.013279 1.023623 1.02359 1.031048 1.031146 1.040553 1.035849 1.024177 1.04838 0.9810471 0.981551 0.9830217 0.9768501 0.9881647 0.9902613 0.98966 0.9902948 0.9858401 1.007815 0.9925359 1.068792 1.141726 1.14124 1.152455 1.140641 1.139275 1.139664 1.137077 1.13847 1.136358 1.149844 1.112887 1.10967 1.111457 1.059119 1.113169 1.102325 1.108642 1.153691 1.156401 1.155469 1.091723 1.09141 1.093438 1.093522 1.091406 1.090045 1.099703 1.089056 1.091421 1.08337 1.081596 1.148093 1.136404 1.133895 1.136377 1.145221 1.145093 1.133875 1.144951 1.079523 1.139281 1.150153 1.081568 1.149453 1.149478 1.139043 1.148062 1.159639 1.161424 1.161646 1.161814 1.162014 1.100267 1.110158 1.109385 1.1091 1.109159 1.097799 1.163178 1.151584 1.159899 1.171119 1.168799 1.168587 1.168032 1.114999 1.115929 1.212173 1.146014 1.156975 1.157384 1.15683 1.217861 1.165059 1.166867 1.166496 1.174753 1.170636 1.17068 1.177681 1.181146 1.181157 1.235099 1.234964 1.256008 1.256086 1.246627 1.186215 1.194548 1.194297 1.194475 1.194374 1.263035 1.264826 1.273251 1.268131 1.268422 1.278531 1.290126 1.224802 1.287378 1.341012 1.286574 1.288182 1.286042 1.291899 1.287158 1.27889 1.280824 1.343978 1.29261 1.290055 1.342111 1.341992 1.361349 1.38209 1.435537 1.437485 1.448262 1.386023 1.397427 1.381578 1.381302 1.394652 1.39416 1.446579 1.500047 1.495884 1.506812 1.438565 1.437701 1.486686 1.508961 -9999 -9999 -9999 -9999 -9999 -9999 -9999 -9999 -9999 -9999 -9999 -9999 -9999 -9999 -9999 -9999 -9999 -9999 -9999 -9999 -9999 -9999 -9999 -9999 -9999 -9999 -9999 -9999 -9999 -9999 -9999 -9999 -9999 -9999 -9999 -9999 -9999 -9999 -9999 -9999 -9999 -9999 -9999 -9999 -9999 -9999 -9999 -9999 -9999 -9999 -9999 -9999 -9999 -9999 -9999 -9999 -9999 -9999 -9999 -9999 -9999 -9999 -9999 -9999 -9999 -9999 -9999 -9999 -9999 -9999 -9999 -9999 -9999 -9999 -9999 -9999 -9999 -9999 -9999 -9999 -9999 -9999 -9999 -9999 -9999 -9999 -9999 -9999 -9999 -9999 -9999 -9999 -9999 -9999 -9999 -9999 -9999 -9999 -9999 -9999 -9999 -9999 -9999 1.073648 1.059518 1.055979 1.060118 1.045169 1.050334 1.050035 0.9985823 0.9947447 1.039557 1.03771 1.039136 1.034011 1.036466 0.9847462 1.027097 1.025486 1.02624 0.9623583 0.9633761 1.025288 0.9598084 0.9825068 0.9719289 0.9697518 0.9684044 0.9635757 0.9719169 0.9379473 0.9456325 0.9417348 0.9349421 0.9344457 0.9021527 0.8800005 0.9393971 0.875562 0.9120098 0.9029496 0.8743061 0.8599197 0.8719874 0.8107376 0.789844 0.9089859 0.86437 0.837384 0.6881067 0.6918944 0.7307289 0.6476256 0.6190903 0.6197397 0.569244 0.6298898 0.6568552 0.5664607 0.5898383 0.5809625 0.5831046 0.523216 0.5266 0.5194018 0.5295823 0.4775423 0.4777266 0.4688674 0.4825282 0.4789151 0.4696861 0.4148664 0.4104464 0.4143411 0.357747 0.3678686 0.3724321 0.3670991 0.3708419 0.3147943 0.3076091 0.3166026 0.317056 0.3301577 0.3192934 0.3150124 0.3188058 0.3185643 0.3185531 0.3164335 0.2610434 0.2547374 0.2637127 0.2531524 0.2692564 0.2752713 0.2825129 0.2667685 0.2359255 0.2637556 0.3160655 0.3152793 0.4494098 0.5215495 0.5220652 0.5316848 0.536592 0.5393803 0.552862 0.5698006 0.579996 0.5988106 0.6236061 0.6237137 0.6245589 0.6385526 0.6290277 0.5766875 0.6361478 0.588644 0.593191 0.5947291 0.594569 0.6002576 0.6132149 0.6004006 0.5449049 0.5466244 0.4900599 0.4083451 0.4253007 0.3884448 0.3718446 0.3222922 0.3070253 0.2573264 0.2225527 0.2051457 0.1624908 0.1612445 0.1426355 0.1414793 0.07762067 0.0838848 0.07179413 0.009666359 0.007772536 -0.06119725 -0.06360877 -0.06970699 -0.01771643 -0.03495965 -0.02167374 -0.058593 -0.08573569 -0.106224 -0.0356532 -0.171509 -0.2282915 -0.1714021 -0.1343807 -0.1655084 -0.2617185 -0.2230225 -0.208066 -0.1613148 -0.3020145 -0.2437666 -0.2499671 -0.2811307 -0.3503337 -0.3213397 -0.337038 -0.341578 -0.3841766 -0.3936119 -0.3748739 -0.401069 -0.411455 -0.425216 -0.4393133 -0.4360497 -0.4858667 -0.499394 -0.5049987 -0.4736535 -0.4605129 -0.4882454 -0.5035988 -0.5076444 -0.5615059 -9999 -9999 -9999 -9999 -9999 -9999 -9999 -9999 -9999 -9999 -9999 -9999 -9999 -9999 -9999 -9999 -9999 -9999 -9999 -9999 -9999 -9999 -9999 -9999 -9999 -9999 -9999 -9999 -9999 -9999 -9999 -9999 -9999 -9999 -9999 -9999 -9999 -9999 -9999 -9999 -9999 -9999 -9999 -9999 -9999 -9999 -9999 -9999 -9999 -9999 -9999 -9999 -9999 -9999 -9999 -9999 -9999 -9999 -9999 -9999 -9999 -9999 -9999 -9999 -9999 -9999 -9999 -9999 -9999 -9999 -9999 -9999 -9999 -9999 -9999 -9999 -9999 -9999 -9999 -9999 -9999 -9999 -9999 -9999 -9999 -9999 -9999 -9999 -9999 -9999 -9999 -9999 -9999 -9999 -9999 -9999 -9999 -9999 -9999 -9999 -9999 -9999 -9999 -9999 -9999 -9999 -9999 -9999 -9999 
-9999 -9999 -9999 -9999 -9999 -9999 -9999 -9999 -9999 -9999 -9999 -9999 -9999 -9999 -9999 -9999 -9999 -9999 -9999 -9999 -9999 -9999 -9999 -9999 -9999 -9999 -9999 -9999 -9999 -9999 -9999 -9999 -9999 -9999 -9999 -9999 -9999 -9999 -9999 -9999 -9999 -9999 -9999 -9999 -9999 -9999 -9999 -9999 -9999 -9999 -9999 -9999 -9999 -9999 -9999 -9999 -9999 -9999 -9999 -9999 -9999 -9999 -9999 -9999 -9999 -9999 -9999 -9999 -9999 -9999 -9999 -9999 -9999 -9999 -9999 -9999 -9999 -9999 -9999 -9999 -9999 -9999 -9999 -9999 -9999 -9999 -9999 -9999 -9999 -9999 -9999 -9999 -9999 -9999 -9999 -9999 -9999 -9999 -9999 -9999 -9999 -9999 -9999 -9999 -9999 -9999 -9999 -9999 0.9320574 1.000434 0.9983602 1.004002 0.9478987 1.003218 1.015032 1.024388 1.026482 0.9710487 0.9807019 0.9884242 0.9993075 0.99975 1.001979 0.9992728 1.010861 1.021827 1.021789 1.019716 1.031336 1.029406 1.039553 1.037246 0.9828531 0.9810414 0.9919133 0.9903735 0.9810638 0.987694 0.9877835 0.986364 0.9884319 0.9948993 0.9947819 1.063667 1.092887 1.15445 1.143789 1.141728 1.154438 1.141705 1.139062 1.075301 1.13888 1.192897 1.138514 1.115202 1.103956 1.05 1.04838 1.05877 1.101667 1.099506 1.1552 1.097403 1.097704 1.151698 1.153161 1.139717 1.150932 1.140177 1.139867 1.080356 1.079926 1.087598 1.088594 1.085765 1.085803 1.085549 1.147388 1.136354 1.146819 1.133616 1.133006 1.133106 1.143166 1.132453 1.142138 1.138061 1.152058 1.14105 1.141118 1.148488 1.150902 1.147008 1.160811 1.161083 1.161072 1.159577 1.160345 1.100633 1.099826 1.102112 1.100459 1.087029 1.109176 1.108984 1.173944 1.170514 1.170402 1.169831 1.169786 1.167823 1.202785 1.201747 1.213202 1.211733 1.22013 1.145827 1.219314 1.21918 1.232056 1.17554 1.175721 1.178108 1.170048 1.168478 1.170357 1.236948 1.24833 1.248196 1.195644 1.245227 1.245531 1.246669 1.19931 1.19912 1.25345 1.198988 1.199155 1.275962 1.277431 1.223607 1.220918 1.23164 1.294647 1.292986 1.292154 1.294354 1.342855 1.284633 1.28555 1.285382 1.384601 1.384613 1.352407 1.384355 1.383879 1.383304 1.43123 1.362218 1.373477 1.38121 1.390889 1.446381 1.446281 1.446411 1.456792 1.397399 1.381394 1.438134 1.445964 1.445924 1.500159 1.498162 1.497518 1.496645 1.494831 1.510689 -9999 -9999 -9999 -9999 -9999 -9999 -9999 -9999 -9999 -9999 -9999 -9999 -9999 -9999 -9999 -9999 -9999 -9999 -9999 -9999 -9999 -9999 -9999 -9999 -9999 -9999 -9999 -9999 -9999 -9999 -9999 -9999 -9999 -9999 -9999 -9999 -9999 -9999 -9999 -9999 -9999 -9999 -9999 -9999 -9999 -9999 -9999 1.077986 1.105643 1.116146 1.065033 1.128224 1.132691 1.133826 1.117171 1.123072 1.088496 1.149041 1.100645 1.113547 1.167105 1.158924 1.21856 1.17365 1.162781 1.229472 1.152488 1.182419 1.159322 1.20417 1.148784 1.14974 1.147749 1.138963 1.354094 1.25669 1.271587 1.220636 1.264015 1.279449 1.207849 1.211695 1.195994 1.206062 1.20387 1.151402 1.204316 1.129799 1.136381 1.177938 1.179617 1.181651 1.178406 1.120181 1.114624 1.097721 1.102032 1.112938 1.075831 1.068308 1.057692 1.07031 1.077197 1.077113 1.07261 1.060958 1.016967 1.005314 1.063735 1.052302 0.9963081 1.052909 1.039625 1.038571 1.052565 1.038774 1.042686 1.039117 1.02141 1.021292 1.022314 0.9715949 0.9820347 0.9865998 0.9873978 0.9868146 0.971654 0.9681139 0.9771043 0.9453521 0.979503 0.9670362 0.9685549 0.9674391 0.9354799 0.901682 0.9398522 0.9735713 0.9731642 0.964064 0.9621396 0.9070458 0.7722402 0.7423318 0.7438519 0.7749618 0.8412921 0.8607631 0.7861835 0.8424208 0.6989886 0.6898963 0.693749 0.6793402 0.62588 0.6773332 0.615328 0.6115129 0.6101781 0.5640718 0.5922767 0.5847387 0.5832334 0.5845271 0.5764231 0.464219 0.4644668 0.4681849 0.4796616 0.4720885 0.4720187 0.4650717 0.473513 0.4221744 0.4127576 0.4217226 0.3877145 0.3731144 0.3746395 0.3817503 0.3795751 0.3179051 0.3282487 0.325555 0.3258581 0.3247385 0.3339877 0.3245206 0.3108884 0.3210409 0.3114562 0.3090076 0.2700958 0.2568444 0.2578466 0.2537396 0.2669019 0.2714258 0.267942 0.2821651 0.261897 0.3202235 0.3208563 0.3928335 0.476238 0.468944 0.5129009 0.5236117 0.4890952 0.553333 0.5782212 0.5575185 0.5993728 0.5907689 0.6125195 0.6291972 0.62597 0.6437223 0.644037 0.6344472 0.591025 0.5945104 0.5858795 0.5978743 0.6119814 0.6160639 0.5590908 0.5477976 0.5524039 0.5778254 0.5591379 0.4660963 0.5294719 0.4376324 0.3037689 0.3357598 0.3070654 0.2463896 0.2529885 0.1970984 0.1724819 0.1091657 0.09264579 0.0912213 0.0774877 0.09452774 0.01106765 0.01116133 -0.04602531 -0.05689332 -0.0495917 -0.07050288 -0.04748422 -0.09926245 -0.06140328 -0.02673144 -0.0868035 -0.09240904 -0.1013548 -0.1625527 -0.1486655 -0.1649808 -0.2264346 -0.2899413 -0.2366795 -0.302478 -0.3178905 -0.2181241 -0.2968357 -0.3619685 -0.3908108 -0.2803749 -0.4124039 -0.4026219 -0.3425488 -0.3501665 -0.3539632 -0.4641174 -0.3967384 -0.4077271 -0.407697 -0.4636059 -0.4826243 -0.5314947 -0.573294 -0.4558874 -0.4573106 -0.5372907 -0.4591283 -0.4843327 -0.5245808 -0.5721095 -0.6780741 -9999 -9999 -9999 -9999 -9999 -9999 -9999 -9999 -9999 -9999 -9999 -9999 -9999 -9999 -9999 -9999 -9999 -9999 -9999 -9999 -9999 -9999 -9999 -9999 -9999 -9999 -9999 -9999 -9999 -9999 -9999 -9999 -9999 -9999 -9999 -9999 -9999 -9999 -9999 -9999 -9999 -9999 -9999 -9999 -9999 -9999 -9999 -9999 -9999 -9999 -9999 -9999 -9999 -9999 -9999 -9999 -9999 -9999 -9999 -9999 -9999 -9999 -9999 -9999 -9999 -9999 -9999 -9999 -9999 -9999 -9999 -9999 -9999 -9999 -9999 -9999 -9999 -9999 -9999 -9999 -9999 -9999 -9999 -9999 -9999 -9999 -9999 -9999 -9999 -9999 -9999 -9999 -9999 -9999 -9999 -9999 -9999 -9999 -9999 -9999 -9999 -9999 -9999 -9999 -9999 -9999 -9999 -9999 -9999 
-9999 -9999 -9999 -9999 -9999 -9999 -9999 -9999 -9999 -9999 -9999 -9999 -9999 -9999 -9999 -9999 -9999 -9999 -9999 -9999 -9999 -9999 -9999 -9999 -9999 -9999 -9999 -9999 -9999 -9999 -9999 -9999 -9999 -9999 -9999 -9999 -9999 -9999 -9999 -9999 -9999 -9999 -9999 -9999 -9999 -9999 -9999 -9999 -9999 -9999 -9999 -9999 -9999 -9999 -9999 -9999 -9999 -9999 -9999 -9999 -9999 -9999 -9999 -9999 -9999 -9999 -9999 -9999 -9999 -9999 -9999 -9999 -9999 -9999 -9999 -9999 -9999 -9999 -9999 -9999 -9999 -9999 -9999 -9999 -9999 -9999 -9999 -9999 -9999 -9999 -9999 -9999 -9999 -9999 -9999 -9999 -9999 -9999 -9999 -9999 -9999 -9999 -9999 -9999 -9999 -9999 -9999 -9999 0.985172 0.9909462 0.98908 0.938407 0.9941234 1.005618 1.016076 1.015511 0.9749447 0.9806929 0.9863936 0.9926267 1.001392 1.001089 1.001088 1.001896 1.012426 1.021398 1.02132 1.021342 1.021419 1.030699 1.030542 0.9746395 0.9827369 0.9827257 0.9920776 0.9897294 0.9898468 0.9822211 0.9931713 0.9909375 1.04641 1.055366 1.057079 1.053845 1.049732 1.104618 1.14247 1.145153 1.10282 1.124317 1.12085 1.131953 1.075708 1.132024 1.12996 1.084882 1.050799 1.09229 1.102775 1.104555 1.111882 1.10027 1.09702 1.044834 1.043668 1.097648 1.097443 1.14038 1.15322 1.144009 1.144132 1.141374 1.15232 1.088879 1.087194 1.088541 1.077304 1.076944 1.078711 1.131333 1.147165 1.124417 1.144162 1.144185 1.144101 1.134063 1.142018 1.142817 1.141984 1.141928 1.14476 1.144777 1.151392 1.151235 1.151212 1.09637 1.097069 1.097285 1.16097 1.15533 1.153184 1.160375 1.155082 1.102506 1.111417 1.111428 1.111269 1.109089 1.119525 1.170336 1.169797 1.195741 1.193478 1.204489 1.143987 1.20453 1.21538 1.156914 1.15807 1.147487 1.14742 1.156023 1.15857 1.160443 1.171058 1.168964 1.16823 1.190687 1.187361 1.200505 1.188877 1.186959 1.184114 1.183957 1.17979 1.20347 1.190245 1.203327 1.206674 1.215332 1.215928 1.237808 1.232293 1.286896 1.284403 1.282166 1.283208 1.28526 1.230498 1.29383 1.291425 1.293185 1.290441 1.373395 1.373676 1.38328 1.3837 1.384277 1.382833 1.382595 1.375628 1.375528 1.375728 1.392889 1.449177 1.448729 1.434934 1.445505 1.442988 1.452111 1.392304 1.39127 1.391335 1.444262 1.499933 1.453821 1.443403 1.451847 1.450646 -9999 -9999 -9999 -9999 -9999 -9999 -9999 -9999 -9999 -9999 -9999 -9999 -9999 -9999 -9999 -9999 -9999 -9999 -9999 -9999 -9999 -9999 -9999 -9999 -9999 -9999 -9999 -9999 -9999 -9999 -9999 -9999 -9999 -9999 -9999 -9999 -9999 -9999 1.118281 1.240561 1.315077 -9999 -9999 -9999 1.290471 1.143636 1.162418 1.112339 1.106744 1.23643 1.11702 1.12308 1.126299 1.133014 1.070353 1.163411 1.088059 1.161463 1.170089 1.164642 1.165206 1.173187 1.175173 1.163096 1.217182 1.216807 1.154624 1.151073 1.142717 1.326913 1.264862 1.140371 1.169011 1.283411 1.296368 1.176204 1.271954 1.26609 1.28611 1.270991 1.213327 1.21295 1.215382 1.199191 1.206096 1.19664 1.197161 1.199285 1.141816 1.130667 1.171046 1.124031 1.114446 1.127892 1.11552 1.103941 1.107141 1.122047 1.055336 1.064744 1.066077 1.057826 1.07466 1.064136 1.055752 1.053401 1.056365 1.063925 1.043108 1.041672 1.045596 1.041702 1.044402 1.042955 1.043128 0.982627 0.9750056 0.9751453 0.9746246 0.9729501 0.9715422 0.9730764 0.9895845 0.9814586 0.981101 0.9785385 0.9764169 0.9765477 0.9675962 0.9678754 0.9672027 0.9667727 0.9652361 0.9393088 0.9734987 0.9382095 0.9732696 0.9631634 0.8725584 0.8834143 0.7625741 0.7763417 0.8606105 0.8394459 0.9166914 0.7435645 0.7434238 0.7443681 0.7550644 0.7014868 0.8194224 0.6964267 0.6455548 0.633595 0.6636655 0.626806 0.6427113 0.5715253 0.5973195 0.5883932 0.5903469 0.5454787 0.5323566 0.5208139 0.5208139 0.5192727 0.4693527 0.4727296 0.4661016 0.4641772 0.4139306 0.4206928 0.4128113 0.4207305 0.4170077 0.42332 0.3802782 0.3781733 0.3848864 0.3833315 0.3823116 0.3265036 0.3825784 0.3253201 0.3306943 0.3329964 0.2727173 0.3170569 0.2629651 0.252984 0.252434 0.260007 0.2645355 0.2723334 0.257948 0.275727 0.2681279 0.2925748 0.2969046 0.2694786 0.3398913 0.3135485 0.3531175 0.4508386 0.4746721 0.5178403 0.5436465 0.557373 0.5808935 0.5739909 0.6077088 0.5604698 0.5732708 0.5644505 0.5755753 0.6321433 0.6353781 0.6452942 0.658437 0.6482833 0.6518109 0.6461021 0.5997397 0.6033975 0.6124734 0.5555481 0.5805021 0.5806645 0.5145333 0.5148705 0.3884094 0.4402065 0.3063267 0.3205531 0.3532083 0.2559521 0.2609529 0.1988097 0.1912456 0.1701856 0.0926149 0.09693243 0.07804264 0.0691778 0.09067556 0.0143359 0.03338416 -0.001738841 -0.009110659 0.03854032 -0.0639168 -0.0351987 -0.02286918 0.007934646 -0.01468292 -0.08185772 -0.09109569 -0.1413584 -0.1346359 -0.1901595 -0.2174871 -0.2254585 -0.2354885 -0.2555214 -0.3217053 -0.3336469 -0.3353174 -0.3319634 -0.4045965 -0.4208848 -0.3723767 -0.4565506 -0.4361888 -0.4992308 -0.4031322 -0.4373515 -0.4855926 -0.3622119 -0.5422115 -0.4375533 -0.5833497 -0.5823267 -0.6158152 -0.5419329 -0.6032403 -0.5345296 -0.6001519 -0.5397168 -0.5033406 -0.6709675 -0.6861836 -0.6091836 -0.6274046 -9999 -9999 -9999 -9999 -9999 -9999 -9999 -9999 -9999 -9999 -9999 -9999 -9999 -9999 -9999 -9999 -9999 -9999 -9999 -9999 -9999 -9999 -9999 -9999 -9999 -9999 -9999 -9999 -9999 -9999 -9999 -9999 -9999 -9999 -9999 -9999 -9999 -9999 -9999 -9999 -9999 -9999 -9999 -9999 -9999 -9999 -9999 -9999 -9999 -9999 -9999 -9999 -9999 -9999 -9999 -9999 -9999 -9999 -9999 -9999 -9999 -9999 -9999 -9999 -9999 -9999 -9999 -9999 -9999 -9999 -9999 -9999 -9999 -9999 -9999 -9999 -9999 -9999 -9999 -9999 -9999 -9999 -9999 -9999 -9999 -9999 -9999 -9999 -9999 -9999 -9999 -9999 -9999 -9999 -9999 -9999 -9999 -9999 -9999 -9999 -9999 -9999 -9999 -9999 -9999 -9999 -9999 -9999 
-9999 -9999 -9999 -9999 -9999 -9999 -9999 -9999 -9999 -9999 -9999 -9999 -9999 -9999 -9999 -9999 -9999 -9999 -9999 -9999 -9999 -9999 -9999 -9999 -9999 -9999 -9999 -9999 -9999 -9999 -9999 -9999 -9999 -9999 -9999 -9999 -9999 -9999 -9999 -9999 -9999 -9999 -9999 -9999 -9999 -9999 -9999 -9999 -9999 -9999 -9999 -9999 -9999 -9999 -9999 -9999 -9999 -9999 -9999 -9999 -9999 -9999 -9999 -9999 -9999 -9999 -9999 -9999 -9999 -9999 -9999 -9999 -9999 -9999 -9999 -9999 -9999 -9999 -9999 -9999 -9999 -9999 -9999 -9999 -9999 -9999 -9999 -9999 -9999 -9999 -9999 -9999 -9999 -9999 -9999 -9999 -9999 -9999 -9999 -9999 -9999 -9999 -9999 -9999 -9999 -9999 -9999 -9999 0.9225148 0.9904659 0.9380805 0.9385915 0.9983897 1.005834 1.007939 1.018072 0.9716762 0.9879076 0.9861712 0.9813825 0.9899668 0.9904764 1.003713 1.002128 1.012209 1.024089 1.024631 1.035703 0.9723774 1.029606 0.9763188 0.9812708 0.990523 0.9878731 0.9978923 0.9973815 0.9972865 1.038579 1.036416 1.04793 1.044322 1.055283 1.045471 0.9978111 0.9933849 1.049703 1.049759 1.004171 1.027086 1.13957 1.119233 1.12345 1.120767 1.123243 1.132718 1.146192 1.104935 1.11032 1.099649 1.107844 1.10515 1.105569 1.105418 1.102267 1.104622 1.04583 1.098648 1.08593 1.085963 1.086064 1.08796 1.143454 1.141398 1.137943 1.15162 1.090357 1.078942 1.089847 1.074357 1.077852 1.073791 1.096027 1.140946 1.135264 1.136238 1.143939 1.141841 1.135598 1.135614 1.144 1.141389 1.087289 1.143565 1.150677 1.09021 1.090433 1.04218 1.097677 1.151473 1.150322 1.158162 1.153243 1.151625 1.172088 1.165536 1.109463 1.110835 1.11109 1.144692 1.11034 1.201294 1.212065 1.211825 1.136137 1.144798 1.153522 1.15541 1.209273 1.150116 1.146881 1.219735 1.160067 1.160062 1.160106 1.170757 1.170292 1.167969 1.191937 1.190994 1.192602 1.186236 1.187512 1.185725 1.200006 1.183834 1.208241 1.214378 1.219548 1.205554 1.225299 1.236847 1.224738 1.250357 1.248692 1.247482 1.287802 1.287139 1.297811 1.286798 1.281211 1.291174 1.318222 1.316764 1.322694 1.32416 1.381827 1.381741 1.383341 1.382968 1.385873 1.382681 1.380451 1.381155 1.391199 1.389311 1.450603 1.448601 1.448779 1.456355 1.455987 1.456165 1.453177 1.438579 1.450902 1.444235 1.445873 1.453604 1.44226 1.448953 -9999 -9999 -9999 -9999 -9999 -9999 -9999 -9999 -9999 -9999 -9999 -9999 -9999 -9999 -9999 -9999 -9999 -9999 -9999 -9999 -9999 -9999 -9999 -9999 -9999 -9999 -9999 -9999 -9999 -9999 -9999 -9999 -9999 -9999 -9999 1.19146 1.125732 1.096836 1.209087 1.294335 1.283386 -9999 1.102919 1.236088 1.233192 1.101876 1.237186 1.10314 1.129211 1.265478 1.116928 1.114065 1.129079 1.176763 1.163129 1.108654 1.171299 1.164287 1.181929 1.173441 1.178368 1.171385 1.228471 1.216558 1.223898 1.169193 1.303491 1.161566 1.144702 1.165178 1.140427 1.140606 1.147778 1.245355 1.128517 1.216035 1.285013 1.284843 1.227343 1.215693 1.22017 1.211238 1.216503 1.208259 1.197685 1.20294 1.214184 1.146985 1.14343 1.133997 1.13271 1.112843 1.129934 1.131738 1.123642 1.120711 1.11333 1.103867 1.115232 1.101574 1.100127 1.048382 1.065796 1.056117 1.045483 1.045382 1.047047 1.046991 1.047629 1.047473 0.9879892 0.9845929 0.9871085 0.9852264 0.9732639 0.9888588 0.9766315 0.9717529 0.9765487 0.9753891 0.963766 0.9661366 0.9707876 0.981437 0.9797695 0.9798523 1.020599 0.9695575 0.9696023 0.9683185 0.9612039 0.9657304 0.9656186 0.9784148 0.9749749 0.9628966 0.9619684 0.9102781 0.968025 0.9600846 0.8105818 0.8109677 0.8254522 0.8254299 0.9161371 0.7489238 0.6872893 0.7637666 0.7558801 0.7003872 0.735545 0.6958627 0.6304498 0.6458977 0.6471676 0.6354086 0.654588 0.6506617 0.5984743 0.5904396 0.5789294 0.5379401 0.5254019 0.5266568 0.5398725 0.5422297 0.5319788 0.5337911 0.4681612 0.4648413 0.4683968 0.4786577 0.4203805 0.419395 0.435043 0.3728729 0.3676697 0.3856633 0.3741576 0.3378284 0.3293608 0.3843093 0.3356515 0.3334808 0.3347848 0.3347812 0.2783031 0.2588904 0.2514192 0.268792 0.253957 0.3005112 0.2670182 0.2679884 0.3021806 0.2828143 0.3141066 0.3011238 0.2821874 0.2787361 0.2911696 0.276518 0.3137956 0.4688546 0.4561611 0.4765746 0.5436611 0.500852 0.5806769 0.5873155 0.5594522 0.6117188 0.5675501 0.563848 0.5795801 0.5903071 0.6445572 0.6496642 0.6554697 0.6060608 0.6543563 0.5997507 0.6056271 0.6098706 0.5991489 0.5547192 0.5524922 0.5716071 0.5172082 0.5152637 0.5033914 0.384062 0.3516041 0.3212188 0.3486393 0.2622133 0.2513517 0.1981631 0.1959767 0.1875053 0.1644536 0.1013637 0.0897428 0.08670676 0.01483252 0.09901464 0.02370637 -0.007835883 -0.05675313 -0.02776428 0.0126253 0.02526149 0.01766434 0.004967715 -0.0505731 -0.06277128 -0.1382093 -0.1371965 -0.1324591 -0.156401 -0.211937 -0.218793 -0.2818366 -0.3087908 -0.3076184 -0.3179866 -0.3300391 -0.3422101 -0.4178366 -0.4096123 -0.4386906 -0.4353539 -0.450223 -0.4541466 -0.5207075 -0.5402915 -0.5502111 -0.4968443 -0.5420827 -0.5272859 -0.5933738 -0.5462651 -0.5955562 -0.5892089 -0.5944728 -0.6287943 -0.5988359 -0.6246645 -0.6180938 -0.6422355 -0.6042997 -0.6094527 -0.6362702 -9999 -9999 -9999 -9999 -9999 -9999 -9999 -9999 -9999 -9999 -9999 -9999 -9999 -9999 -9999 -9999 -9999 -9999 -9999 -9999 -9999 -9999 -9999 -9999 -9999 -9999 -9999 -9999 -9999 -9999 -9999 -9999 -9999 -9999 -9999 -9999 -9999 -9999 -9999 -9999 -9999 -9999 -9999 -9999 -9999 -9999 -9999 -9999 -9999 -9999 -9999 -9999 -9999 -9999 -9999 -9999 -9999 -9999 -9999 -9999 -9999 -9999 -9999 -9999 -9999 -9999 -9999 -9999 -9999 -9999 -9999 -9999 -9999 -9999 -9999 -9999 -9999 -9999 -9999 -9999 -9999 -9999 -9999 -9999 -9999 -9999 -9999 -9999 -9999 -9999 -9999 -9999 -9999 -9999 -9999 -9999 -9999 -9999 -9999 -9999 -9999 -9999 -9999 -9999 -9999 -9999 -9999 -9999 
-9999 -9999 -9999 -9999 -9999 -9999 -9999 -9999 -9999 -9999 -9999 -9999 -9999 -9999 -9999 -9999 -9999 -9999 -9999 -9999 -9999 -9999 -9999 -9999 -9999 -9999 -9999 -9999 -9999 -9999 -9999 -9999 -9999 -9999 -9999 -9999 -9999 -9999 -9999 -9999 -9999 -9999 -9999 -9999 -9999 -9999 -9999 -9999 -9999 -9999 -9999 -9999 -9999 -9999 -9999 -9999 -9999 -9999 -9999 -9999 -9999 -9999 -9999 -9999 -9999 -9999 -9999 -9999 -9999 -9999 -9999 -9999 -9999 -9999 -9999 -9999 -9999 -9999 -9999 -9999 -9999 -9999 -9999 -9999 -9999 -9999 -9999 -9999 -9999 -9999 -9999 -9999 -9999 -9999 -9999 -9999 -9999 -9999 -9999 -9999 -9999 -9999 -9999 -9999 -9999 -9999 -9999 0.9103956 0.9106304 0.981706 0.9218299 0.9386775 0.9985573 0.9963609 1.00742 1.018918 0.9511369 0.9761884 0.973525 0.9830814 0.9945291 0.9915423 0.9921427 1.005216 1.014238 1.017373 0.9697149 0.9735736 0.9722563 0.9716762 0.9816809 0.9791694 0.990713 0.9870064 0.9840317 1.049893 1.052004 1.038629 1.051416 1.037754 1.04788 0.9928917 0.9930483 0.9979419 1.003279 0.9962215 0.9921278 1.056147 1.120645 1.139911 1.139815 1.116764 1.127165 1.128899 1.137552 1.13836 1.101226 1.098355 1.100925 1.109567 1.107007 1.116304 1.105017 1.106642 1.106754 1.095987 1.101637 1.042361 1.031661 1.028725 1.028714 1.084995 1.086917 1.085553 1.139925 1.138301 1.137215 1.147179 1.135658 1.089412 1.078718 1.08044 1.08658 1.083863 1.08873 1.084605 1.084437 1.0867 1.086386 1.086269 1.086168 1.086032 1.094485 1.144283 1.089584 1.089433 1.032694 1.149861 1.100793 1.102306 1.099747 1.094635 1.100356 1.15328 1.151276 1.156284 1.099523 1.108395 1.108605 1.13435 1.142644 1.136239 1.13346 1.133477 1.144252 1.14404 1.156868 1.156297 1.167654 1.16325 1.165313 1.164983 1.16514 1.164986 1.219214 1.16807 1.179585 1.190089 1.190635 1.189991 1.189881 1.191836 1.188791 1.198935 1.202559 1.202504 1.21825 1.216357 1.219211 1.233384 1.236678 1.242794 1.242468 1.244253 1.238184 1.248367 1.287712 1.242961 1.272563 1.246725 1.280691 1.324249 1.315915 1.318372 1.327131 1.381086 1.377149 1.371343 1.382047 1.385745 1.383068 1.380697 1.380954 1.380552 1.380675 1.437363 1.445024 1.45325 1.448236 1.445827 1.447232 1.44737 1.453347 1.45319 1.448309 1.448264 1.458456 1.434262 1.443874 -9999 -9999 -9999 -9999 -9999 -9999 -9999 -9999 -9999 -9999 -9999 -9999 -9999 -9999 -9999 -9999 -9999 -9999 -9999 -9999 -9999 -9999 -9999 -9999 -9999 -9999 -9999 -9999 -9999 -9999 -9999 -9999 1.367654 1.218288 1.248345 1.230929 1.220827 -9999 -9999 -9999 -9999 1.1387 1.161978 1.120202 1.263761 1.264804 1.243146 1.052516 1.144091 1.258546 1.073749 1.123397 1.149593 1.176058 1.140045 1.11045 1.153511 1.180534 1.188553 1.243506 1.170954 1.186855 1.175659 1.168833 1.173565 1.209636 1.302073 1.294725 1.284144 1.300631 1.224548 1.160148 1.349422 1.281455 1.292082 1.249588 1.232827 1.226748 1.227922 1.209833 1.209912 1.210642 1.201116 1.196061 1.139649 1.138236 1.150055 1.149053 1.204899 1.195621 1.126725 1.121178 1.139407 1.128737 1.113802 1.127666 1.071146 1.062459 1.062247 1.073586 1.065593 1.058427 1.056545 1.056455 1.072312 1.058798 1.060731 1.047282 1.049765 0.9846377 0.9833552 0.9840283 0.9751124 0.9773075 0.9759587 0.9754646 0.9768267 1.036 1.035854 1.033789 0.9885944 0.9708212 0.9753778 0.960464 0.9689617 0.9696358 0.9697028 0.9702989 0.9696329 0.9678841 0.9740899 0.9653515 0.9780356 0.9784571 0.980433 0.9716457 0.9711783 0.9702278 0.9697489 0.9590265 0.9056032 0.8743705 0.8166254 0.8234718 0.9020692 0.8638657 0.7708523 0.7664611 0.7545379 0.7152234 0.6843862 0.7293298 0.634588 0.6347264 0.6499345 0.6368366 0.6240315 0.6561455 0.5910806 0.5804247 0.5854633 0.583115 0.5890401 0.5479411 0.5449888 0.5469057 0.5362377 0.4745965 0.4630049 0.4729584 0.4749311 0.4884811 0.4257316 0.4353159 0.4374843 0.4265372 0.3748143 0.3901332 0.3928525 0.3776878 0.3795573 0.3374467 0.3407286 0.3352591 0.3346021 0.3312084 0.2745123 0.323635 0.2688255 0.2579961 0.2938468 0.3018213 0.3017049 0.2903588 0.236043 0.2457195 0.2919331 0.237266 0.2915736 0.280275 0.2813234 0.3037419 0.3280236 0.3309557 0.4721103 0.494976 0.4784855 0.5202024 0.5276284 0.6025879 0.596406 0.5525727 0.5685146 0.567745 0.5752867 0.5970315 0.6352559 0.657488 0.6179663 0.5913712 0.6026738 0.5963853 0.6134926 0.5681393 0.6339194 0.5628219 0.5573176 0.5785996 0.5249313 0.5217686 0.5140716 0.4527721 0.3813394 0.3362338 0.3361643 0.2636149 0.2521838 0.1972768 0.1917446 0.1886796 0.1742074 0.1010671 0.08814584 0.1148383 0.04896618 0.183826 0.009732781 -0.0553844 -0.04827336 0.05874276 0.03682871 0.03003518 0.01291796 -0.04166313 -0.04159132 -0.06322806 -0.06226301 -0.1342624 -0.144442 -0.1554272 -0.2065999 -0.208088 -0.2093659 -0.238678 -0.2902958 -0.2868999 -0.2961871 -0.3269721 -0.3713556 -0.3944737 -0.4307547 -0.4357791 -0.4446741 -0.4476787 -0.4879674 -0.5009919 -0.4965307 -0.5186116 -0.5108665 -0.5147456 -0.5414228 -0.5532717 -0.5858203 -0.6148947 -0.5304427 -0.595923 -0.6300209 -0.6149902 -0.6306281 -0.5793284 -0.6113919 -0.6269371 -0.6362743 -9999 -9999 -9999 -9999 -9999 -9999 -9999 -9999 -9999 -9999 -9999 -9999 -9999 -9999 -9999 -9999 -9999 -9999 -9999 -9999 -9999 -9999 -9999 -9999 -9999 -9999 -9999 -9999 -9999 -9999 -9999 -9999 -9999 -9999 -9999 -9999 -9999 -9999 -9999 -9999 -9999 -9999 -9999 -9999 -9999 -9999 -9999 -9999 -9999 -9999 -9999 -9999 -9999 -9999 -9999 -9999 -9999 -9999 -9999 -9999 -9999 -9999 -9999 -9999 -9999 -9999 -9999 -9999 -9999 -9999 -9999 -9999 -9999 -9999 -9999 -9999 -9999 -9999 -9999 -9999 -9999 -9999 -9999 -9999 -9999 -9999 -9999 -9999 -9999 -9999 -9999 -9999 -9999 -9999 -9999 -9999 -9999 -9999 -9999 -9999 -9999 -9999 -9999 -9999 -9999 -9999 -9999 -9999 
-9999 -9999 -9999 -9999 -9999 -9999 -9999 -9999 -9999 -9999 -9999 -9999 -9999 -9999 -9999 -9999 -9999 -9999 -9999 -9999 -9999 -9999 -9999 -9999 -9999 -9999 -9999 -9999 -9999 -9999 -9999 -9999 -9999 -9999 -9999 -9999 -9999 -9999 -9999 -9999 -9999 -9999 -9999 -9999 -9999 -9999 -9999 -9999 -9999 -9999 -9999 -9999 -9999 -9999 -9999 -9999 -9999 -9999 -9999 -9999 -9999 -9999 -9999 -9999 -9999 -9999 -9999 -9999 -9999 -9999 -9999 -9999 -9999 -9999 -9999 -9999 -9999 -9999 -9999 -9999 -9999 -9999 -9999 -9999 -9999 -9999 -9999 -9999 -9999 -9999 -9999 -9999 -9999 -9999 -9999 -9999 -9999 -9999 -9999 -9999 -9999 -9999 -9999 -9999 -9999 -9999 -9999 0.9126428 0.8544008 0.925605 0.9246321 0.9271963 0.9841694 0.9985763 1.009482 1.021358 0.9662896 0.9640502 0.9641284 0.9748443 0.9828861 0.9956214 0.9958473 1.062117 1.062078 1.017677 1.017957 1.026263 1.024699 1.024666 1.035615 1.035727 1.042118 1.043415 1.043158 1.040766 1.05259 1.052125 1.049604 1.037938 0.9924501 0.9930369 0.9932159 0.9851508 1.003417 0.992123 1.003107 1.131652 1.1421 1.142201 1.131485 1.117587 1.117565 1.127388 1.136808 1.134548 1.098958 1.099003 1.096799 1.096625 1.1072 1.108856 1.095288 1.095277 1.095753 1.104574 1.102025 1.088581 1.092636 1.092065 1.081606 1.021634 1.089916 1.084031 1.143561 1.138631 1.149118 1.148777 1.127227 1.135753 1.078768 1.07865 1.075935 1.131612 1.077185 1.075269 1.077241 1.084357 1.075837 1.077931 1.075648 1.086274 1.076838 1.085641 1.08322 1.154852 1.08022 1.089911 1.092788 1.101052 1.100949 1.098792 1.112521 1.113785 1.150448 1.152696 1.190183 1.09271 1.127039 1.139372 1.125497 1.124724 1.124864 1.133915 1.14576 1.156304 1.146883 1.157684 1.165023 1.165806 1.163676 1.119541 1.167364 1.166799 1.186802 1.188319 1.184054 1.186478 1.186366 1.189328 1.180446 1.188623 1.212748 1.209346 1.200181 1.210358 1.220076 1.159264 1.180779 1.170413 1.173173 1.181248 1.180094 1.244671 1.244294 1.250629 1.235299 1.25131 1.271139 1.272312 1.280814 1.327189 1.327177 1.318037 1.318377 1.317964 1.37904 1.375864 1.386861 1.387061 1.381539 1.38309 1.384245 1.381992 1.380563 1.379738 1.379596 1.439558 1.44222 1.441824 1.443167 1.443565 1.445081 1.453476 1.453252 1.454371 1.449737 1.434012 -9999 -9999 -9999 -9999 -9999 -9999 -9999 -9999 -9999 -9999 -9999 -9999 -9999 -9999 -9999 -9999 -9999 -9999 -9999 -9999 -9999 -9999 -9999 -9999 -9999 -9999 -9999 -9999 -9999 -9999 -9999 -9999 1.368602 1.364014 1.289315 1.333399 1.210842 -9999 -9999 1.226714 1.197306 1.262426 1.257496 1.122749 1.247682 1.27288 1.266332 1.179491 1.077753 1.241753 1.255941 1.123947 1.20631 1.228214 1.254981 1.214668 1.194113 1.16564 1.172294 1.185146 1.184508 1.18396 1.184371 1.175792 1.286825 1.232533 1.292359 1.317253 1.166302 1.185475 1.270963 1.239773 1.285393 1.286025 1.2778 1.267209 1.268837 1.235708 1.227349 1.21852 1.214166 1.210851 1.216858 1.158498 1.205383 1.157854 1.158841 1.147248 1.144115 1.142661 1.130899 1.124846 1.13351 1.136055 1.13106 1.122291 1.060387 1.065046 1.130175 1.114409 1.070855 1.071732 1.071272 1.063795 1.060769 1.046343 1.051395 1.052303 1.050727 1.063679 1.056127 1.000843 0.9791902 0.9904888 0.9914411 1.037815 1.038411 1.040131 1.038371 0.9852294 0.9742271 0.9723049 0.9694166 0.96107 0.9715348 0.9616755 0.9608784 0.9777977 0.9668141 0.9675082 0.9652353 0.9730661 0.9715708 0.9850518 0.9691499 0.9713573 0.9712902 0.9726495 0.9774597 0.9641306 0.9604771 0.9512894 0.8028688 0.7791312 0.8419024 0.9145379 0.8541216 0.8230416 0.8633265 0.6978681 0.6957433 0.6895387 0.686175 0.6231797 0.6919538 0.6318838 0.6371024 0.6278111 0.6249471 0.5973517 0.5782167 0.5871117 0.5885361 0.5243946 0.5467765 0.540968 0.5448996 0.4977613 0.4734864 0.4663508 0.4781879 0.4754629 0.486224 0.4141462 0.4271494 0.429624 0.4266441 0.4245493 0.3778265 0.3934654 0.3703352 0.3150337 0.3226015 0.3383277 0.3458235 0.3289411 0.3256476 0.3425521 0.2642412 0.261431 0.2719321 0.2702059 0.268358 0.2923306 0.2924443 0.2919463 0.2914791 0.2794718 0.2880478 0.28835 0.2886316 0.2812467 0.3103584 0.3007039 0.3715471 0.4916989 0.4876964 0.5225627 0.523499 0.5346962 0.5501714 0.5538846 0.6079438 0.558942 0.572972 0.5901628 0.588989 0.6563005 0.6585963 0.6017684 0.6103591 0.6021164 0.6067111 0.5481437 0.5484287 0.5696688 0.5537314 0.5921723 0.5937008 0.5273578 0.5183656 0.5179023 0.5153963 0.4007453 0.3823189 0.2687474 0.2463783 0.2037268 0.1852864 0.1952461 0.1847648 0.1135265 0.1214132 0.09700733 0.1429056 0.06469735 0.08003832 0.1524231 0.06209124 0.05360443 0.09565377 -0.06191026 0.03826957 0.02398903 0.02088156 -0.03653549 -0.04951029 -0.1149385 -0.1090588 -0.111353 -0.1456365 -0.189485 -0.2045765 -0.2076393 -0.2825271 -0.2924761 -0.2720647 -0.3305196 -0.3403996 -0.3658565 -0.4000801 -0.4061289 -0.439041 -0.4369543 -0.44651 -0.494453 -0.4685721 -0.4932185 -0.4853244 -0.5477541 -0.5451185 -0.5955541 -0.5555461 -0.5943671 -0.5757562 -0.5449148 -0.5468049 -0.6275248 -0.5913081 -0.6153301 -0.6251195 -0.6544251 -0.6123587 -0.6314197 -9999 -9999 -9999 -9999 -9999 -9999 -9999 -9999 -9999 -9999 -9999 -9999 -9999 -9999 -9999 -9999 -9999 -9999 -9999 -9999 -9999 -9999 -9999 -9999 -9999 -9999 -9999 -9999 -9999 -9999 -9999 -9999 -9999 -9999 -9999 -9999 -9999 -9999 -9999 -9999 -9999 -9999 -9999 -9999 -9999 -9999 -9999 -9999 -9999 -9999 -9999 -9999 -9999 -9999 -9999 -9999 -9999 -9999 -9999 -9999 -9999 -9999 -9999 -9999 -9999 -9999 -9999 -9999 -9999 -9999 -9999 -9999 -9999 -9999 -9999 -9999 -9999 -9999 -9999 -9999 -9999 -9999 -9999 -9999 -9999 -9999 -9999 -9999 -9999 -9999 -9999 -9999 -9999 -9999 -9999 -9999 -9999 -9999 -9999 -9999 -9999 -9999 -9999 -9999 -9999 -9999 -9999 -9999 
-9999 -9999 -9999 -9999 -9999 -9999 -9999 -9999 -9999 -9999 -9999 -9999 -9999 -9999 -9999 -9999 -9999 -9999 -9999 -9999 -9999 -9999 -9999 -9999 -9999 -9999 -9999 -9999 -9999 -9999 -9999 -9999 -9999 -9999 -9999 -9999 -9999 -9999 -9999 -9999 -9999 -9999 -9999 -9999 -9999 -9999 -9999 -9999 -9999 -9999 -9999 -9999 -9999 -9999 -9999 -9999 -9999 -9999 -9999 -9999 -9999 -9999 -9999 -9999 -9999 -9999 -9999 -9999 -9999 -9999 -9999 -9999 -9999 -9999 -9999 -9999 -9999 -9999 -9999 -9999 -9999 -9999 -9999 -9999 -9999 -9999 -9999 -9999 -9999 -9999 -9999 -9999 -9999 -9999 -9999 -9999 -9999 -9999 -9999 -9999 -9999 -9999 -9999 -9999 -9999 -9999 -9999 0.9213287 0.9273997 0.9256192 0.9300724 0.9807635 0.9817161 1.006319 0.9574186 0.9571468 0.9569454 0.9659609 0.9662315 0.9640131 0.9849646 0.9950121 1.064892 1.008002 1.007064 0.962505 1.017358 1.025927 1.029839 1.02429 1.035592 1.033818 1.044835 1.048043 1.047522 1.040805 1.039962 1.048683 0.9889405 1.000041 0.9816251 0.9870017 0.9986594 0.993737 0.9429776 1.005474 0.9937152 1.000283 0.9995241 1.031366 1.131667 1.130681 1.128958 1.125028 1.137913 1.143288 1.141887 1.116484 1.160334 1.116382 1.166906 1.108858 1.10906 1.097767 1.095295 1.0952 1.165816 1.154479 1.095013 1.084341 1.090284 1.083046 1.083119 1.089419 1.091089 1.096709 1.085641 1.073821 1.137653 1.137351 1.137385 1.13512 1.075609 1.135198 1.075744 1.131701 1.12345 1.121528 1.076465 1.086284 1.075077 1.074977 1.073149 1.08401 1.085495 1.077772 1.083219 1.095172 1.094985 1.103085 1.09093 1.102137 1.101883 1.101872 1.11271 1.096342 1.117788 1.117754 1.133735 1.132246 1.126535 1.124432 1.124265 1.126657 1.135705 1.133906 1.158243 1.158343 1.167137 1.166061 1.165006 1.164995 1.164902 1.17742 1.18864 1.18622 1.186119 1.184823 1.186711 1.132228 1.129998 1.130154 1.152062 1.201144 1.199417 1.162807 1.170995 1.161996 1.160366 1.160678 1.160521 1.179227 1.178454 1.180169 1.179146 1.17805 1.231704 1.245874 1.276359 1.330851 1.269951 1.269513 1.271389 1.324741 1.322683 1.324469 1.317371 1.390243 1.38021 1.389033 1.388491 1.390196 1.390586 1.387398 1.395884 1.381394 1.392461 1.381895 1.437693 1.437156 1.497896 1.452573 1.445178 1.444966 1.446566 1.454447 1.453649 -9999 -9999 -9999 -9999 -9999 -9999 -9999 -9999 -9999 -9999 -9999 -9999 -9999 -9999 -9999 -9999 -9999 -9999 -9999 -9999 -9999 -9999 -9999 -9999 -9999 -9999 -9999 -9999 -9999 -9999 -9999 -9999 -9999 -9999 -9999 1.376423 1.284737 1.236082 1.242243 1.261054 1.21272 1.135795 1.223448 1.199282 1.179318 1.215857 1.226408 1.184416 1.152362 1.232662 1.257611 1.257981 1.09295 1.180514 1.183798 1.236198 1.146388 1.276714 1.172337 1.159713 1.1674 1.202849 1.174952 1.175557 1.17268 1.286618 1.173898 1.18255 1.292313 1.186529 1.2149 1.29702 1.244496 1.316581 1.302939 1.287088 1.265958 1.300978 1.217567 1.233582 1.231772 1.210086 1.232526 1.165896 1.224493 1.165523 1.149546 1.149887 1.152314 1.138887 1.129411 1.133678 1.131832 1.135408 1.135801 1.114222 1.123669 1.112549 1.073153 1.070568 1.072205 1.012952 1.012346 1.062467 1.061734 1.05116 1.053795 1.042088 1.043376 1.054177 1.032335 1.046775 0.9933631 0.9905393 0.9846107 0.9837137 1.038118 0.9819164 1.043544 0.9716955 0.9856613 0.9741398 0.985555 0.9769617 0.9909709 0.9778244 0.9778244 0.9710196 0.9696395 0.9679176 0.9677676 0.9645237 0.9662447 0.9751116 0.9772697 0.962514 0.9626873 0.9780206 0.9632361 0.9664795 0.9677774 0.9675089 0.9599044 0.8773046 0.9048684 0.9742802 0.9040374 0.7828225 0.8068172 0.8946151 0.694944 0.7479942 0.7473043 0.6973962 0.7011687 0.6716922 0.6353155 0.6436231 0.6269996 0.5745564 0.5935506 0.6411875 0.575694 0.5995736 0.5985134 0.5387799 0.541855 0.5436079 0.48922 0.533348 0.5342779 0.4816269 0.4833868 0.4364671 0.4185322 0.4306391 0.4225734 0.4197585 0.368653 0.383568 0.3761109 0.3774704 0.3914112 0.3302509 0.3350745 0.3309718 0.3379586 0.2753424 0.2761063 0.2760568 0.2646157 0.2771201 0.2993628 0.2954529 0.284463 0.3067054 0.3101195 0.2976592 0.3038963 0.2942363 0.303706 0.311934 0.2994139 0.3031645 0.3204679 0.3896667 0.4927364 0.5124469 0.5215564 0.530524 0.5440829 0.5462171 0.5575976 0.5496894 0.5704035 0.5723652 0.5870286 0.5977267 0.5961679 0.6034639 0.6128269 0.6119835 0.6131009 0.5520605 0.5500591 0.5573255 0.5716694 0.5873893 0.5869699 0.5284935 0.5259922 0.5332285 0.5247275 0.4512968 0.442367 0.2821273 0.3610179 0.255299 0.2068682 0.1980056 0.1994244 0.1334076 0.1349833 0.1232939 0.06827736 0.03396721 0.04637209 0.127459 0.02457457 0.1285428 0.124019 0.02663402 -0.02209019 0.02769127 0.02716895 -0.04418031 -0.04451727 -0.09991565 -0.09274127 -0.1048768 -0.1182381 -0.1879147 -0.1944982 -0.1917536 -0.2115041 -0.2779492 -0.2591243 -0.2614558 -0.3283058 -0.3414862 -0.3738881 -0.3881566 -0.4091911 -0.4058913 -0.4500025 -0.4504767 -0.4717288 -0.4813643 -0.4945412 -0.5184504 -0.4785281 -0.5616658 -0.5042235 -0.490479 -0.5484241 -0.5464572 -0.5514482 -0.5669439 -0.5534081 -0.6156135 -0.619161 -0.5727891 -0.5845491 -0.6143098 -0.6383175 -9999 -9999 -9999 -9999 -9999 -9999 -9999 -9999 -9999 -9999 -9999 -9999 -9999 -9999 -9999 -9999 -9999 -9999 -9999 -9999 -9999 -9999 -9999 -9999 -9999 -9999 -9999 -9999 -9999 -9999 -9999 -9999 -9999 -9999 -9999 -9999 -9999 -9999 -9999 -9999 -9999 -9999 -9999 -9999 -9999 -9999 -9999 -9999 -9999 -9999 -9999 -9999 -9999 -9999 -9999 -9999 -9999 -9999 -9999 -9999 -9999 -9999 -9999 -9999 -9999 -9999 -9999 -9999 -9999 -9999 -9999 -9999 -9999 -9999 -9999 -9999 -9999 -9999 -9999 -9999 -9999 -9999 -9999 -9999 -9999 -9999 -9999 -9999 -9999 -9999 -9999 -9999 -9999 -9999 -9999 -9999 -9999 -9999 -9999 -9999 -9999 -9999 -9999 -9999 -9999 -9999 -9999 -9999 
-9999 -9999 -9999 -9999 -9999 -9999 -9999 -9999 -9999 -9999 -9999 -9999 -9999 -9999 -9999 -9999 -9999 -9999 -9999 -9999 -9999 -9999 -9999 -9999 -9999 -9999 -9999 -9999 -9999 -9999 -9999 -9999 -9999 -9999 -9999 -9999 -9999 -9999 -9999 -9999 -9999 -9999 -9999 -9999 -9999 -9999 -9999 -9999 -9999 -9999 -9999 -9999 -9999 -9999 -9999 -9999 -9999 -9999 -9999 -9999 -9999 -9999 -9999 -9999 -9999 -9999 -9999 -9999 -9999 -9999 -9999 -9999 -9999 -9999 -9999 -9999 -9999 -9999 -9999 -9999 -9999 -9999 -9999 -9999 -9999 -9999 -9999 -9999 -9999 -9999 -9999 -9999 -9999 -9999 -9999 -9999 -9999 -9999 -9999 -9999 -9999 -9999 -9999 -9999 -9999 -9999 -9999 0.9200076 0.9161129 0.9252617 0.9282284 0.9829071 0.9342727 0.9343622 0.8880939 0.9585088 0.9570516 0.9663451 0.9769808 0.9661084 0.9775168 0.9863723 1.055439 1.022351 0.9555123 0.9549599 1.019012 1.016771 1.027686 1.027459 1.040485 0.9823688 1.050038 1.035605 0.9924893 0.992467 0.9955136 1.001785 1.002009 1.002263 1.001892 1.002552 0.9891957 0.9983529 1.012808 0.9978405 0.9934115 0.9424443 0.9533721 0.9423772 1.091424 1.07873 1.083658 1.148792 1.083268 1.08728 1.08723 1.107277 1.109695 1.109617 1.116012 1.107263 1.104855 1.101365 1.157233 1.15725 1.165393 1.152039 1.152616 1.143875 1.081708 1.08172 1.090217 1.091516 1.091437 1.091161 1.077873 1.087856 1.088306 1.082974 1.082801 1.13721 1.135662 1.137854 1.135271 1.137686 1.13526 1.136708 1.131499 1.133219 1.077593 1.066675 1.066009 1.075813 1.084494 1.086307 1.083048 1.09496 1.094796 1.092224 1.097159 1.09262 1.104433 1.102746 1.101737 1.099515 1.122389 1.124015 1.123761 1.1222 1.122584 1.116775 1.136737 1.137975 1.149047 1.149025 1.151634 1.153093 1.162381 1.159086 1.171276 1.167522 1.124069 1.178169 1.177361 1.188613 1.188534 1.175542 1.186347 1.131984 1.143005 1.142983 1.141397 1.208941 1.206743 1.151928 1.153686 1.16305 1.161851 1.162338 1.159811 1.169596 1.169729 1.18564 1.177503 1.179395 1.189596 1.245938 1.257689 1.268869 1.274709 1.275063 1.272413 1.269256 1.327598 1.338205 1.335277 1.337463 1.335227 1.336136 1.401935 1.399956 1.393617 1.38856 1.396698 1.389259 1.394749 1.392703 1.389995 1.447435 1.457395 1.445323 1.455782 1.462235 1.45162 1.445217 1.44523 -9999 -9999 -9999 -9999 -9999 -9999 -9999 -9999 -9999 -9999 -9999 -9999 -9999 -9999 -9999 -9999 -9999 -9999 -9999 -9999 -9999 -9999 -9999 -9999 -9999 -9999 -9999 -9999 -9999 -9999 -9999 -9999 -9999 -9999 1.230049 1.218763 1.258494 1.273463 1.295705 1.307309 1.251982 1.266271 1.242267 1.266161 1.19013 1.293453 1.144464 1.286099 1.185808 1.242504 1.288911 1.243335 1.176383 1.305739 1.251127 1.188061 1.249477 1.188314 1.211467 1.186425 1.179685 1.297346 1.179424 1.232494 1.214495 1.213553 1.220621 1.196717 1.319655 1.229801 1.316284 1.302315 1.288045 1.288834 1.270276 1.311065 1.29183 1.29198 1.282628 1.22115 1.232224 1.223373 1.212314 1.167495 1.224855 1.222193 1.157452 1.144286 1.147174 1.143208 1.130365 1.129054 1.135922 1.072371 1.117522 1.123827 1.070516 1.125932 1.076363 1.079178 1.061968 1.078208 1.066349 1.056068 1.052393 1.052838 1.046564 1.046292 1.042496 1.056239 0.9996775 0.9987915 0.9985251 1.047597 1.043285 1.000589 0.9995376 0.9975685 0.994812 0.9943033 0.9926192 0.983843 0.992893 0.9846747 0.9713607 0.9833854 0.9697368 0.9807595 0.9794534 0.9769353 0.9749435 0.9770897 0.9663262 0.9647418 0.9762543 0.9691105 0.9665186 0.96871 0.9688274 0.9819527 0.9667603 0.9691698 0.8901567 0.826475 0.9458377 0.9657451 0.9658405 0.8301279 0.7909904 0.9067024 0.7808848 0.7603043 0.7596793 0.7016771 0.6949863 0.6983431 0.7227516 0.6331037 0.6369046 0.6691732 0.6485502 0.5923862 0.5786544 0.590993 0.5882367 0.5288225 0.5431291 0.548617 0.5479416 0.4885127 0.4825901 0.4807381 0.4834642 0.4182112 0.4218311 0.4260174 0.433089 0.3621876 0.3778661 0.4290558 0.3743219 0.3822158 0.3765023 0.3893511 0.3348757 0.336483 0.3376078 0.3263272 0.2690307 0.3229302 0.2699439 0.2795924 0.3002551 0.2991232 0.3037877 0.3048624 0.2986677 0.3030302 0.2609615 0.3015095 0.3108581 0.31356 0.3143549 0.3062962 0.3373111 0.4025787 0.5001774 0.5254018 0.5300362 0.5443788 0.5442557 0.5446349 0.5634819 0.565825 0.5751546 0.5668948 0.5864298 0.5972614 0.592491 0.6123246 0.6175991 0.6289053 0.6217753 0.6231623 0.6108935 0.6110829 0.5983953 0.5333388 0.5999376 0.578059 0.5295561 0.5360365 0.5332891 0.4302572 0.3758064 0.3618611 0.2630667 0.203388 0.1928191 0.1908163 0.1858293 0.1386679 0.1278785 0.1268319 0.07222683 0.04299516 0.03103719 0.04056169 -0.03441688 0.1264952 0.04309831 0.02791927 0.02742788 0.02707141 -0.03166519 -0.02904927 -0.03909381 -0.08160016 -0.09418242 -0.1151674 -0.1139652 -0.1861379 -0.179697 -0.1888142 -0.2165259 -0.2590387 -0.2488537 -0.2677827 -0.2679067 -0.3685304 -0.3657268 -0.3918912 -0.3954373 -0.4028962 -0.427298 -0.4287995 -0.4390543 -0.4618375 -0.4469003 -0.4683482 -0.4798799 -0.5293549 -0.5378026 -0.5533268 -0.5481245 -0.570893 -0.5528893 -0.5643199 -0.5826786 -0.571003 -0.5807143 -0.5591002 -0.5847207 -0.5994492 -9999 -9999 -9999 -9999 -9999 -9999 -9999 -9999 -9999 -9999 -9999 -9999 -9999 -9999 -9999 -9999 -9999 -9999 -9999 -9999 -9999 -9999 -9999 -9999 -9999 -9999 -9999 -9999 -9999 -9999 -9999 -9999 -9999 -9999 -9999 -9999 -9999 -9999 -9999 -9999 -9999 -9999 -9999 -9999 -9999 -9999 -9999 -9999 -9999 -9999 -9999 -9999 -9999 -9999 -9999 -9999 -9999 -9999 -9999 -9999 -9999 -9999 -9999 -9999 -9999 -9999 -9999 -9999 -9999 -9999 -9999 -9999 -9999 -9999 -9999 -9999 -9999 -9999 -9999 -9999 -9999 -9999 -9999 -9999 -9999 -9999 -9999 -9999 -9999 -9999 -9999 -9999 -9999 -9999 -9999 -9999 -9999 -9999 -9999 -9999 -9999 -9999 -9999 -9999 -9999 -9999 -9999 -9999 -9999 
-9999 -9999 -9999 -9999 -9999 -9999 -9999 -9999 -9999 -9999 -9999 -9999 -9999 -9999 -9999 -9999 -9999 -9999 -9999 -9999 -9999 -9999 -9999 -9999 -9999 -9999 -9999 -9999 -9999 -9999 -9999 -9999 -9999 -9999 -9999 -9999 -9999 -9999 -9999 -9999 -9999 -9999 -9999 -9999 -9999 -9999 -9999 -9999 -9999 -9999 -9999 -9999 -9999 -9999 -9999 -9999 -9999 -9999 -9999 -9999 -9999 -9999 -9999 -9999 -9999 -9999 -9999 -9999 -9999 -9999 -9999 -9999 -9999 -9999 -9999 -9999 -9999 -9999 -9999 -9999 -9999 -9999 -9999 -9999 -9999 -9999 -9999 -9999 -9999 -9999 -9999 -9999 -9999 -9999 -9999 -9999 -9999 -9999 -9999 -9999 -9999 -9999 -9999 -9999 -9999 -9999 -9999 0.9195414 0.9155494 0.9266506 0.9285269 0.9283246 0.9341663 0.8901892 0.8876231 0.9567676 0.9567396 0.9657082 0.966323 0.9676279 0.9893108 0.9974678 0.9997333 1.011278 0.9512633 1.012209 1.020665 1.014921 1.015481 1.015713 0.9760562 0.9845628 0.9837252 0.9812754 0.9927128 0.9930436 0.9924501 0.999864 1.001777 1.002018 1.002583 1.002115 0.9886935 0.9893987 0.9982923 0.9994072 0.9984716 0.9438635 1.018201 1.071748 1.082863 1.081146 1.078329 1.07989 1.085363 1.139713 1.140594 1.141836 1.08397 1.053521 1.051291 1.046997 1.1029 1.10481 1.102804 1.102316 1.111255 1.100103 1.097816 1.140197 1.141187 1.138934 1.149449 1.147499 1.089799 1.087261 1.087052 1.08878 1.088378 1.089893 1.081603 1.077178 1.130933 1.1282 1.127163 1.136359 1.128376 1.126697 1.127916 1.128283 1.075757 1.08845 1.085923 1.087862 1.087683 1.087605 1.084935 1.085786 1.087994 1.086386 1.086307 1.094514 1.094491 1.090858 1.102979 1.126023 1.0702 1.112948 1.112836 1.12349 1.123171 1.134176 1.129195 1.140437 1.145593 1.152818 1.144057 1.108538 1.098839 1.159732 1.159838 1.159871 1.18202 1.171175 1.175009 1.115418 1.12328 1.115884 1.176521 1.137201 1.136495 1.136729 1.137558 1.144838 1.133042 1.144086 1.152991 1.1584 1.162319 1.158552 1.173417 1.160489 1.243693 1.238685 1.182204 1.187428 1.249793 1.216155 1.211143 1.267402 1.300212 1.276892 1.277076 1.277204 1.28322 1.331933 1.340134 1.329401 1.333266 1.332347 1.333247 1.402389 1.399046 1.389719 1.389024 1.398187 1.401391 1.397331 1.39696 1.389364 1.395397 1.395396 1.390294 1.466284 1.520638 1.450932 1.446601 -9999 -9999 -9999 -9999 -9999 -9999 -9999 -9999 -9999 -9999 -9999 -9999 -9999 -9999 -9999 -9999 -9999 -9999 -9999 -9999 -9999 -9999 -9999 -9999 -9999 -9999 -9999 -9999 -9999 -9999 -9999 -9999 -9999 1.391083 1.359442 1.231624 1.318938 1.319463 1.303508 1.270793 1.224556 1.305956 1.305627 1.272003 1.21116 1.282072 1.1294 1.167113 1.211252 1.228117 1.270432 1.21212 1.219088 1.285638 1.257685 1.27002 1.292629 1.282478 1.271933 1.237776 1.280993 1.264294 1.182906 1.184857 1.260573 1.323934 1.313809 1.139758 1.335979 1.333786 1.334004 1.29985 1.250133 1.251973 1.257686 1.240391 1.24241 1.235228 1.280905 1.239401 1.312864 1.173075 1.225959 1.170532 1.159896 1.212931 1.165703 1.165416 1.160675 1.093904 1.094413 1.132568 1.136728 1.1163 1.088153 1.119604 1.067459 1.066489 1.08083 1.081412 1.067157 1.053077 1.05652 1.057754 1.066717 1.067323 1.057062 1.059597 1.049113 1.003588 0.9991412 1.062548 1.010809 1.006992 0.9953077 1.052361 0.9989722 0.9939938 0.9829273 0.9848629 0.986279 0.9826977 0.9824963 0.9913864 0.989783 0.9896768 0.9854265 0.987588 0.9772294 0.9774833 0.988026 0.9714738 0.9831094 0.9838089 0.9680966 0.9708549 0.9688945 0.9705585 0.9828439 0.9734682 0.9601285 0.9598722 0.823458 0.824125 0.9193266 0.9571322 0.8634503 0.7694737 0.7911679 0.7833676 0.7746267 0.7579724 0.7711076 0.7038441 0.6963791 0.7212627 0.713825 0.6375525 0.6593485 0.6437992 0.6461776 0.6364686 0.5972508 0.5970448 0.5963975 0.5326161 0.534718 0.5463024 0.539436 0.5475742 0.4882917 0.489078 0.4870083 0.4781044 0.4395048 0.4312521 0.4325145 0.4337848 0.3785303 0.3795217 0.3797353 0.3895561 0.3787636 0.3155755 0.3254994 0.3216122 0.3435576 0.3339978 0.2640335 0.2587182 0.2681348 0.308161 0.2996141 0.301887 0.3080745 0.2544468 0.2999413 0.2549628 0.3074758 0.3138141 0.302772 0.3071037 0.3269784 0.3112907 0.3717929 0.3869364 0.4674443 0.5263357 0.5422653 0.4831755 0.55053 0.5679488 0.5661741 0.5763502 0.5933409 0.5912681 0.5861384 0.6017765 0.5994605 0.6028944 0.6223913 0.6198273 0.621726 0.644618 0.647727 0.6511711 0.5940738 0.5883408 0.6099064 0.5392795 0.5406244 0.5311988 0.47424 0.4455961 0.4433574 0.3031894 0.3504327 0.2829973 0.2074305 0.2090501 0.1875874 0.1426639 0.1321603 0.1260167 0.07279642 0.060362 0.05684135 0.1191599 0.1243785 0.08146244 -0.01243028 0.01848573 0.03802369 0.05380013 0.03987416 -0.02731278 -0.01523314 -0.1004006 -0.09033429 -0.1053444 -0.1233094 -0.1831242 -0.1864439 -0.1881689 -0.2045522 -0.2583097 -0.2483552 -0.2668571 -0.2920678 -0.3023671 -0.3720248 -0.3857296 -0.3923063 -0.3929727 -0.4039712 -0.4273089 -0.4490215 -0.4556246 -0.4734494 -0.4752078 -0.4817668 -0.5229126 -0.4694916 -0.4987247 -0.5187993 -0.5240611 -0.5135988 -0.5871637 -0.5952346 -0.5688886 -0.5800919 -0.5913623 -0.5772544 -0.6071557 -0.6126722 -9999 -9999 -9999 -9999 -9999 -9999 -9999 -9999 -9999 -9999 -9999 -9999 -9999 -9999 -9999 -9999 -9999 -9999 -9999 -9999 -9999 -9999 -9999 -9999 -9999 -9999 -9999 -9999 -9999 -9999 -9999 -9999 -9999 -9999 -9999 -9999 -9999 -9999 -9999 -9999 -9999 -9999 -9999 -9999 -9999 -9999 -9999 -9999 -9999 -9999 -9999 -9999 -9999 -9999 -9999 -9999 -9999 -9999 -9999 -9999 -9999 -9999 -9999 -9999 -9999 -9999 -9999 -9999 -9999 -9999 -9999 -9999 -9999 -9999 -9999 -9999 -9999 -9999 -9999 -9999 -9999 -9999 -9999 -9999 -9999 -9999 -9999 -9999 -9999 -9999 -9999 -9999 -9999 -9999 -9999 -9999 -9999 -9999 -9999 -9999 -9999 -9999 -9999 -9999 -9999 -9999 -9999 -9999 
-9999 -9999 -9999 -9999 -9999 -9999 -9999 -9999 -9999 -9999 -9999 -9999 -9999 -9999 -9999 -9999 -9999 -9999 -9999 -9999 -9999 -9999 -9999 -9999 -9999 -9999 -9999 -9999 -9999 -9999 -9999 -9999 -9999 -9999 -9999 -9999 -9999 -9999 -9999 -9999 -9999 -9999 -9999 -9999 -9999 -9999 -9999 -9999 -9999 -9999 -9999 -9999 -9999 -9999 -9999 -9999 -9999 -9999 -9999 -9999 -9999 -9999 -9999 -9999 -9999 -9999 -9999 -9999 -9999 -9999 -9999 -9999 -9999 -9999 -9999 -9999 -9999 -9999 -9999 -9999 -9999 -9999 -9999 -9999 -9999 -9999 -9999 -9999 -9999 -9999 -9999 -9999 -9999 -9999 -9999 -9999 -9999 -9999 -9999 -9999 -9999 -9999 -9999 -9999 -9999 -9999 0.9211885 0.9241007 0.9211786 0.9264266 0.9420899 0.9283267 0.9422162 0.8902283 0.9584312 0.9593357 0.9669627 0.9683639 0.979004 1.033128 1.001067 0.945958 0.9550868 1.005825 1.002506 1.007627 1.012329 1.017063 1.017612 1.028759 1.026332 0.9744838 0.9838314 0.983865 0.9941428 0.9946079 0.9933085 0.9901028 0.9817643 0.992586 0.9941402 0.9907647 0.942151 0.9340988 0.9414981 0.9393503 0.9453172 0.9582193 1.050434 1.082858 1.05091 1.080884 1.027946 1.07666 1.13264 1.132719 1.076456 1.145041 1.110663 1.084947 1.049405 1.048837 1.102965 1.104187 1.104609 1.09795 1.100431 1.035637 1.0927 1.077882 1.138977 1.141787 1.138828 1.151276 1.151136 1.135474 1.089165 1.090735 1.079986 1.089099 1.077097 1.078433 1.078388 1.090346 1.073976 1.071601 1.125881 1.137986 1.125944 1.137647 1.137546 1.138501 1.078346 1.077134 1.075063 1.07658 1.087471 1.087605 1.085531 1.083836 1.08574 1.084331 1.094969 1.095136 1.103972 1.128271 1.115297 1.060803 1.060837 1.082666 1.136744 1.136599 1.14534 1.146084 1.143647 1.091971 1.090338 1.10073 1.098363 1.099824 1.109296 1.123217 1.122208 1.110234 1.122489 1.109196 1.121624 1.132905 1.188639 1.126954 1.137848 1.137594 1.137636 1.126027 1.135044 1.20437 1.204774 1.21604 1.224393 1.222316 1.181063 1.220371 1.2425 1.242489 1.242151 1.243553 1.251906 1.253277 1.197422 1.196367 1.261789 1.279591 1.268719 1.288318 1.288277 1.331775 1.394994 1.337446 1.325919 1.336039 1.336745 1.334276 1.343051 1.398944 1.393445 1.401994 1.399506 1.386348 1.398736 1.398265 1.400167 1.397588 1.395436 1.40181 1.520028 1.463911 1.461591 -9999 -9999 -9999 -9999 -9999 -9999 -9999 -9999 -9999 -9999 -9999 -9999 -9999 -9999 -9999 -9999 -9999 -9999 -9999 -9999 -9999 -9999 -9999 -9999 -9999 -9999 -9999 -9999 -9999 -9999 -9999 -9999 -9999 -9999 1.371212 1.352613 1.31293 1.321836 1.322019 1.267974 1.218131 1.295372 1.296018 1.308127 1.225742 1.283846 1.228698 1.201552 1.262772 1.202141 1.279009 1.266372 1.231943 1.302075 1.293585 1.275706 1.275404 1.22702 1.233213 1.190295 1.249655 1.292587 1.241371 1.259133 1.273516 1.324973 1.312432 1.254793 1.327713 1.330412 1.327295 1.308838 1.278651 1.279035 1.282502 1.284911 1.253846 1.245282 1.229163 1.242405 1.241173 1.221354 1.223543 1.172823 1.163859 1.220229 1.183475 1.098058 1.161014 1.151241 1.14155 1.142091 1.134962 1.123258 1.137221 1.071196 1.077158 1.070536 1.074372 1.073661 1.059838 1.071317 1.074773 1.057918 1.059481 1.051529 0.9979692 1.014405 0.9882808 1.056779 1.060198 1.052125 1.000964 1.005985 1.006677 0.9901835 0.9879037 0.9958238 0.9960083 1.004092 0.9947335 0.9927565 0.9911247 0.9900983 0.9895996 0.9777365 0.9781028 0.9769287 0.9768839 0.9775335 0.9849207 0.974182 0.9814789 0.9733564 0.9729158 0.9713761 0.9716188 0.9598243 0.9598467 0.9693711 0.9717193 0.9551578 0.8137661 0.8119582 0.9455019 0.9583988 0.8784803 0.8160976 0.7742846 0.7787508 0.7169117 0.7694622 0.7762557 0.7168145 0.7112195 0.7281783 0.7138698 0.7047526 0.7065753 0.6478451 0.6453474 0.593707 0.5994602 0.5986618 0.6012413 0.5915242 0.5939391 0.5430603 0.5444718 0.5444269 0.548635 0.4902153 0.4865237 0.4858774 0.4309204 0.4295734 0.4204996 0.4242016 0.3680016 0.3791566 0.3810149 0.3786943 0.3748853 0.3170817 0.3217858 0.3309037 0.3134661 0.319393 0.3658741 0.3296846 0.3093328 0.3134152 0.3069988 0.3041019 0.3062987 0.3081761 0.2973568 0.3128699 0.3111189 0.3193963 0.3065089 0.3183189 0.3026107 0.307742 0.359473 0.4630966 0.474113 0.4848827 0.543343 0.556672 0.5551803 0.5574144 0.5575801 0.585882 0.5957593 0.5996051 0.5858369 0.5999007 0.5991505 0.6025972 0.6234445 0.6119046 0.6485094 0.6493463 0.6533226 0.651398 0.5881723 0.5929631 0.5925016 0.5263535 0.5317524 0.4682681 0.4864644 0.4680553 0.4315855 0.4226654 0.2889122 0.2814002 0.2171664 0.2075252 0.1453618 0.1451764 0.1189663 0.1307865 0.068541 0.08700578 0.1656245 0.1083879 0.1252357 0.01711838 0.1124325 0.0595561 0.04617553 -0.008068747 -0.009563286 -0.02565282 -0.04050234 -0.09925513 -0.1004136 -0.1114726 -0.1256447 -0.1766385 -0.1910731 -0.1851611 -0.2437634 -0.2382883 -0.2514326 -0.273082 -0.2864688 -0.3027691 -0.3701093 -0.3841844 -0.3934256 -0.4018368 -0.4111355 -0.4326562 -0.4108854 -0.4374447 -0.4514973 -0.4566994 -0.4839777 -0.4896444 -0.4946854 -0.4711935 -0.5197592 -0.5496303 -0.5212154 -0.5269107 -0.5519836 -0.551222 -0.5663377 -0.5617327 -0.5373014 -0.6105577 -0.6072169 -9999 -9999 -9999 -9999 -9999 -9999 -9999 -9999 -9999 -9999 -9999 -9999 -9999 -9999 -9999 -9999 -9999 -9999 -9999 -9999 -9999 -9999 -9999 -9999 -9999 -9999 -9999 -9999 -9999 -9999 -9999 -9999 -9999 -9999 -9999 -9999 -9999 -9999 -9999 -9999 -9999 -9999 -9999 -9999 -9999 -9999 -9999 -9999 -9999 -9999 -9999 -9999 -9999 -9999 -9999 -9999 -9999 -9999 -9999 -9999 -9999 -9999 -9999 -9999 -9999 -9999 -9999 -9999 -9999 -9999 -9999 -9999 -9999 -9999 -9999 -9999 -9999 -9999 -9999 -9999 -9999 -9999 -9999 -9999 -9999 -9999 -9999 -9999 -9999 -9999 -9999 -9999 -9999 -9999 -9999 -9999 -9999 -9999 -9999 -9999 -9999 -9999 -9999 -9999 -9999 -9999 -9999 -9999 
-9999 -9999 -9999 -9999 -9999 -9999 -9999 -9999 -9999 -9999 -9999 -9999 -9999 -9999 -9999 -9999 -9999 -9999 -9999 -9999 -9999 -9999 -9999 -9999 -9999 -9999 -9999 -9999 -9999 -9999 -9999 -9999 -9999 -9999 -9999 -9999 -9999 -9999 -9999 -9999 -9999 -9999 -9999 -9999 -9999 -9999 -9999 -9999 -9999 -9999 -9999 -9999 -9999 -9999 -9999 -9999 -9999 -9999 -9999 -9999 -9999 -9999 -9999 -9999 -9999 -9999 -9999 -9999 -9999 -9999 -9999 -9999 -9999 -9999 -9999 -9999 -9999 -9999 -9999 -9999 -9999 -9999 -9999 -9999 -9999 -9999 -9999 -9999 -9999 -9999 -9999 -9999 -9999 -9999 -9999 -9999 -9999 -9999 -9999 -9999 -9999 -9999 -9999 -9999 -9999 -9999 0.8719729 0.9092938 0.9262478 0.9265407 0.9418885 0.9526442 0.9423413 0.9444818 0.9532692 0.960691 0.9607748 0.969708 0.9805799 0.9797844 0.9908632 0.9372408 0.998391 0.9988785 1.026502 1.007677 1.011886 1.019354 0.9796365 0.9792198 0.9787771 0.9792821 0.9874746 0.9943251 0.9889765 0.9858805 0.9857888 0.9855072 0.9813498 0.9980856 0.9434217 0.9390571 0.9414835 0.9305031 0.950439 0.9394898 0.9370007 1.001052 1.009475 0.9962059 1.002075 1.03354 1.098701 1.136665 1.140684 1.137409 1.135788 1.135029 1.134464 1.131792 1.038141 1.094063 1.109439 1.111101 1.10951 1.034675 1.041284 1.044833 1.033671 1.090917 1.069019 1.077288 1.089897 1.03487 1.08863 1.088182 1.088092 1.150665 1.150626 1.150497 1.077627 1.142705 1.076861 1.078562 1.078461 1.083061 1.082944 1.085364 1.084115 1.086235 1.141916 1.128303 1.126036 1.138303 1.138168 1.065767 1.135729 1.076817 1.076869 1.085662 1.085696 1.085679 1.086775 1.13088 1.094055 1.130017 1.107403 1.053557 1.059881 1.059892 1.082334 1.082312 1.136799 1.145597 1.082776 1.091719 1.092239 1.079662 1.091994 1.102314 1.113899 1.12435 1.111308 1.11295 1.113285 1.112481 1.121945 1.133128 1.132989 1.186557 1.186456 1.192903 1.125187 1.128144 1.146898 1.217916 1.219688 1.171628 1.171201 1.224555 1.234718 1.232485 1.179861 1.244432 1.178985 1.24462 1.242357 1.251983 1.197466 1.188138 1.219515 1.219537 1.286966 1.279569 1.277009 1.273287 1.333278 1.334239 1.328193 1.38575 1.334578 1.336433 1.331977 1.388248 1.401259 1.394454 1.390651 1.390926 1.388464 1.400356 1.399459 1.390735 1.399405 1.454236 1.51173 1.453974 1.463576 -9999 -9999 -9999 -9999 -9999 -9999 -9999 -9999 -9999 -9999 -9999 -9999 -9999 -9999 -9999 -9999 -9999 -9999 -9999 -9999 -9999 -9999 -9999 -9999 -9999 -9999 -9999 -9999 -9999 -9999 -9999 -9999 -9999 -9999 -9999 1.306558 1.323512 1.321325 1.311684 1.306066 1.194135 1.302566 1.296156 1.307563 1.258811 1.234478 1.26975 1.250666 1.273719 1.203702 1.235688 1.291167 1.300674 1.286731 1.295682 1.291462 1.261037 1.311505 1.18842 1.166475 1.248209 1.313993 1.299478 1.2905 1.31917 1.323773 1.273794 1.273929 1.233739 1.331838 1.31848 1.333103 1.268736 1.26955 1.265974 1.264678 1.25031 1.247635 1.243978 1.234392 1.243701 1.241389 1.204596 1.184674 1.191065 1.168262 1.167938 1.207061 1.143319 1.143409 1.164967 1.085787 1.126432 1.148799 1.138644 1.145802 1.115573 1.129041 1.112053 1.062414 1.078488 1.070224 1.073533 1.011702 1.010611 1.059649 1.059379 1.000543 1.008423 1.058575 0.9914992 0.9967806 0.9891821 0.9973697 0.9994711 0.9841072 0.9892159 0.9892046 0.9922022 0.9921015 0.9927565 0.9905074 0.9890355 0.9878935 0.9780965 0.9800665 0.9804569 0.9799938 0.9833653 0.9735835 0.9759667 0.9724153 0.9720025 0.9765972 0.9722746 1.029043 0.9708304 1.031603 0.9738048 0.9676155 0.9680091 0.8729131 0.8264452 0.8152863 0.9755396 0.903556 0.82011 0.8202497 0.7803153 0.7956374 0.7844312 0.7761072 0.7195829 0.702772 0.7254653 0.7291446 0.7136406 0.7070178 0.7235817 0.6631652 0.6631204 0.5978515 0.6008239 0.596306 0.5946555 0.5313389 0.5533027 0.556078 0.5614309 0.54755 0.5524905 0.4969777 0.4991779 0.4404715 0.4243904 0.4276579 0.4376209 0.4319494 0.4293123 0.4373488 0.3841045 0.3738208 0.385471 0.3762688 0.3095761 0.3464279 0.3467514 0.356701 0.3389268 0.3543072 0.3069744 0.3107911 0.3058483 0.302909 0.3082744 0.3037529 0.3000882 0.303244 0.3007829 0.3062638 0.3077451 0.3005626 0.2665569 0.3149182 0.4590513 0.4708884 0.5088724 0.4614428 0.5055958 0.5571294 0.5582778 0.5713675 0.5757001 0.5930966 0.5938317 0.5920827 0.6155459 0.606116 0.604165 0.6201521 0.6221619 0.6243689 0.6520736 0.653412 0.6626359 0.5973167 0.5933949 0.5943623 0.5399544 0.5346961 0.5322685 0.5354768 0.5467828 0.4853437 0.3498139 0.4184159 0.3743978 0.2242846 0.2164861 0.1484755 0.1495599 0.1353106 0.1390925 0.08405377 0.07020298 0.06595721 0.03906384 0.01525563 0.122132 0.1287111 0.05499246 0.05007559 0.04663802 0.04244669 0.04457863 -0.02040797 -0.03489375 -0.1013523 -0.08664908 -0.1061398 -0.1088414 -0.1726331 -0.1965593 -0.1769929 -0.2466259 -0.2429806 -0.2594819 -0.2828194 -0.2989388 -0.3054823 -0.3687787 -0.3819932 -0.3820388 -0.4027483 -0.4166491 -0.4316745 -0.418213 -0.4290456 -0.4584172 -0.4737118 -0.4626891 -0.4878808 -0.4644905 -0.4858239 -0.4888494 -0.531669 -0.5496032 -0.5820305 -0.605554 -0.5488829 -0.5460628 -0.5513418 -0.577442 -0.5392408 -0.6107625 -0.6144212 -9999 -9999 -9999 -9999 -9999 -9999 -9999 -9999 -9999 -9999 -9999 -9999 -9999 -9999 -9999 -9999 -9999 -9999 -9999 -9999 -9999 -9999 -9999 -9999 -9999 -9999 -9999 -9999 -9999 -9999 -9999 -9999 -9999 -9999 -9999 -9999 -9999 -9999 -9999 -9999 -9999 -9999 -9999 -9999 -9999 -9999 -9999 -9999 -9999 -9999 -9999 -9999 -9999 -9999 -9999 -9999 -9999 -9999 -9999 -9999 -9999 -9999 -9999 -9999 -9999 -9999 -9999 -9999 -9999 -9999 -9999 -9999 -9999 -9999 -9999 -9999 -9999 -9999 -9999 -9999 -9999 -9999 -9999 -9999 -9999 -9999 -9999 -9999 -9999 -9999 -9999 -9999 -9999 -9999 -9999 -9999 -9999 -9999 -9999 -9999 -9999 -9999 -9999 -9999 -9999 -9999 -9999 
-9999 -9999 -9999 -9999 -9999 -9999 -9999 -9999 -9999 -9999 -9999 -9999 -9999 -9999 -9999 -9999 -9999 -9999 -9999 -9999 -9999 -9999 -9999 -9999 -9999 -9999 -9999 -9999 -9999 -9999 -9999 -9999 -9999 -9999 -9999 -9999 -9999 -9999 -9999 -9999 -9999 -9999 -9999 -9999 -9999 -9999 -9999 -9999 -9999 -9999 -9999 -9999 -9999 -9999 -9999 -9999 -9999 -9999 -9999 -9999 -9999 -9999 -9999 -9999 -9999 -9999 -9999 -9999 -9999 -9999 -9999 -9999 -9999 -9999 -9999 -9999 -9999 -9999 -9999 -9999 -9999 -9999 -9999 -9999 -9999 -9999 -9999 -9999 -9999 -9999 -9999 -9999 -9999 -9999 -9999 -9999 -9999 -9999 -9999 -9999 -9999 -9999 -9999 -9999 -9999 -9999 0.8720366 0.9205536 0.9237003 0.8832343 0.9414815 0.9387043 0.9434289 0.9534838 0.9599307 0.9514228 0.9699789 0.9720733 0.9800522 0.9929816 1.002407 0.9915314 0.9999772 1.012377 1.011936 1.000487 1.009863 1.021784 1.02433 0.9791647 0.977888 0.9768177 0.9877186 0.9852417 0.9908483 0.9908202 0.9344262 0.9887176 0.9431945 0.9435043 0.9978061 0.9979739 0.9529714 0.9415187 0.9301481 0.9391804 0.9395848 0.9904292 0.9984258 1.009331 1.014768 1.075672 1.140255 1.140646 1.140474 1.126165 1.135372 1.137568 1.135127 1.134542 1.134478 1.134316 1.134372 1.101179 1.089789 1.096842 1.032765 1.032625 1.08697 1.086807 1.085008 1.073957 1.091129 1.074536 1.021834 1.021547 1.087878 1.08718 1.074564 1.074307 1.085421 1.082544 1.082206 1.084323 1.079781 1.09193 1.091841 1.08023 1.090204 1.078394 1.076478 1.017627 1.13657 1.14026 1.140271 1.140185 1.13786 1.137709 1.136331 1.13838 1.136447 1.08764 1.119712 1.121119 1.120809 1.121089 1.120206 1.117293 1.062587 1.073225 1.073446 1.083916 1.082721 1.082805 1.080834 1.079437 1.140294 1.140294 1.096588 1.106223 1.104578 1.11732 1.117169 1.115117 1.116291 1.11083 1.132761 1.068755 1.079039 1.131775 1.131602 1.186445 1.138468 1.197715 1.153722 1.149839 1.162978 1.160648 1.171324 1.173168 1.170899 1.180715 1.181718 1.18867 1.232176 1.195019 1.243954 1.243948 1.221701 1.22042 1.285309 1.283788 1.282272 1.288443 1.284201 1.268378 1.277892 1.332337 1.38732 1.387751 1.385723 1.325733 1.395776 1.335805 1.327061 1.457057 1.452173 1.392344 1.392321 1.444383 1.378786 1.389023 1.390656 1.390539 1.44252 1.510891 -9999 -9999 -9999 -9999 -9999 -9999 -9999 -9999 -9999 -9999 -9999 -9999 -9999 -9999 -9999 -9999 -9999 -9999 -9999 -9999 -9999 -9999 -9999 -9999 -9999 -9999 -9999 -9999 -9999 -9999 -9999 -9999 -9999 -9999 -9999 -9999 1.38613 1.31948 1.311817 1.311824 1.314624 1.247096 1.218721 1.294819 1.244429 1.325204 1.233461 1.256052 1.263692 1.214181 1.262502 1.237348 1.286548 1.294003 1.195082 1.234115 1.244018 1.269605 1.214319 1.288698 1.291077 1.336411 1.322366 1.31127 1.269026 1.374361 1.283613 1.310227 1.301583 1.342564 1.316135 1.317022 1.305861 1.297074 1.30777 1.255376 1.312914 1.259263 1.248944 1.245046 1.248948 1.231474 1.236503 1.182968 1.258313 1.247706 1.199994 1.234484 1.165151 1.157771 1.168138 1.161425 1.135692 1.154591 1.148396 1.138379 1.137983 1.1199 1.053663 1.053005 1.0662 1.068838 1.068025 1.014469 1.003022 1.003942 1.071272 1.064763 1.062513 1.00833 1.004831 1.001466 0.9978898 1.004761 1.005015 1.007913 0.9868345 0.9889313 0.9777252 0.9803292 0.996154 0.9950033 0.9806345 0.9810281 0.9803897 0.9855406 0.9854376 0.9867616 0.9840881 0.9825031 0.975759 0.9852796 1.032915 1.022311 0.9640069 1.020545 1.01784 1.018839 0.9670307 0.9668767 0.9692358 0.8645695 0.820284 0.8198865 0.8891583 0.9627661 0.9349325 0.8219991 0.8413462 0.7880579 0.791405 0.7731124 0.7745929 0.7191302 0.6941006 0.7139344 0.7193178 0.7193121 0.7129515 0.6519859 0.6650929 0.6543176 0.6454696 0.6492603 0.5950689 0.5947424 0.5887584 0.5618832 0.5581627 0.5404825 0.5454075 0.4987806 0.4939818 0.4984962 0.4892346 0.4283512 0.4938438 0.432954 0.4498283 0.3824116 0.3904478 0.3759544 0.3907574 0.3364039 0.3640403 0.3634029 0.3598498 0.3542135 0.3463698 0.2795008 0.3071447 0.3081262 0.3144198 0.3051153 0.3064575 0.2496527 0.3113827 0.3027602 0.2508677 0.3152645 0.3132002 0.3126831 0.3225508 0.4336125 0.3439597 0.4863465 0.4882643 0.5016345 0.5009648 0.5057021 0.5078723 0.5540995 0.5800876 0.5273358 0.5953053 0.5845265 0.6071153 0.6044664 0.6208851 0.6206855 0.6285751 0.660235 0.6609066 0.6017089 0.6014305 0.6007389 0.6063653 0.5907333 0.5562842 0.615058 0.5501413 0.5480535 0.5460152 0.489535 0.4841866 0.4223367 0.3132086 0.335439 0.2576857 0.158108 0.1695224 0.1544212 0.1439226 0.1447469 0.06757715 0.07339434 0.07124656 0.1704596 0.1303868 0.1223948 0.1379619 0.06735463 0.05044888 0.04822775 -0.0209602 -0.01495558 -0.02107651 -0.08636929 -0.04220137 -0.09587798 -0.1066872 -0.1089061 -0.1672422 -0.1791058 -0.1862262 -0.2372394 -0.2489243 -0.2450492 -0.2776009 -0.2916272 -0.3030808 -0.3218798 -0.3299818 -0.3861322 -0.3901365 -0.4052607 -0.4235146 -0.4163264 -0.4363654 -0.419361 -0.4522946 -0.459835 -0.4702158 -0.5136526 -0.4710037 -0.4742032 -0.4916198 -0.5105191 -0.5210981 -0.5840792 -0.5720158 -0.5794828 -0.5438344 -0.5733824 -0.5867243 -0.5389427 -0.6092603 -9999 -9999 -9999 -9999 -9999 -9999 -9999 -9999 -9999 -9999 -9999 -9999 -9999 -9999 -9999 -9999 -9999 -9999 -9999 -9999 -9999 -9999 -9999 -9999 -9999 -9999 -9999 -9999 -9999 -9999 -9999 -9999 -9999 -9999 -9999 -9999 -9999 -9999 -9999 -9999 -9999 -9999 -9999 -9999 -9999 -9999 -9999 -9999 -9999 -9999 -9999 -9999 -9999 -9999 -9999 -9999 -9999 -9999 -9999 -9999 -9999 -9999 -9999 -9999 -9999 -9999 -9999 -9999 -9999 -9999 -9999 -9999 -9999 -9999 -9999 -9999 -9999 -9999 -9999 -9999 -9999 -9999 -9999 -9999 -9999 -9999 -9999 -9999 -9999 -9999 -9999 -9999 -9999 -9999 -9999 -9999 -9999 -9999 -9999 -9999 -9999 -9999 -9999 -9999 -9999 -9999 -9999 
-9999 -9999 -9999 -9999 -9999 -9999 -9999 -9999 -9999 -9999 -9999 -9999 -9999 -9999 -9999 -9999 -9999 -9999 -9999 -9999 -9999 -9999 -9999 -9999 -9999 -9999 -9999 -9999 -9999 -9999 -9999 -9999 -9999 -9999 -9999 -9999 -9999 -9999 -9999 -9999 -9999 -9999 -9999 -9999 -9999 -9999 -9999 -9999 -9999 -9999 -9999 -9999 -9999 -9999 -9999 -9999 -9999 -9999 -9999 -9999 -9999 -9999 -9999 -9999 -9999 -9999 -9999 -9999 -9999 -9999 -9999 -9999 -9999 -9999 -9999 -9999 -9999 -9999 -9999 -9999 -9999 -9999 -9999 -9999 -9999 -9999 -9999 -9999 -9999 -9999 -9999 -9999 -9999 -9999 -9999 -9999 -9999 -9999 -9999 -9999 -9999 -9999 -9999 -9999 -9999 -9999 0.9318067 0.9332681 0.9476134 0.8698666 0.9417297 0.9527324 0.9526575 0.9527659 0.9583607 0.9553629 0.9735212 0.9153906 0.9802445 0.994993 0.9387332 1.000596 1.01414 1.011654 1.009825 1.000707 0.9573767 0.9722337 0.9784942 0.9783712 0.9809605 0.989892 0.9902231 0.9899144 0.9797643 0.9361808 0.9341691 0.9884093 0.997152 0.988387 0.9875347 0.9965738 0.9979515 0.9416606 0.9390752 0.9395736 0.9939984 0.9913262 0.996517 1.003491 0.9925851 1.141418 1.141496 1.142077 1.139971 1.128935 1.127209 1.060972 1.129969 1.126338 1.124723 1.09142 1.137007 1.091348 1.090288 1.089072 1.088999 1.088155 1.088088 1.088402 1.085241 1.071616 1.092648 1.081838 1.083748 1.081513 1.091001 1.087965 1.030205 1.076324 1.074773 1.076256 1.072085 1.072096 1.094705 1.080436 1.080532 1.09174 1.089136 1.078179 1.090226 1.030374 1.028183 1.085932 1.073364 1.083912 1.085818 1.111181 1.172038 1.172228 1.086279 1.119859 1.117974 1.128305 1.121024 1.112212 1.112027 1.109694 1.131669 1.131478 1.131292 1.132908 1.135114 1.135248 1.131619 1.131759 1.129462 1.109191 1.109213 1.109313 1.108956 1.108031 1.11455 1.117976 1.115624 1.129047 1.123464 1.132393 1.121521 1.068788 1.068598 1.142096 1.144912 1.142945 1.15371 1.153738 1.151895 1.162755 1.107656 1.106973 1.169597 1.171479 1.182982 1.18568 1.222389 1.185496 1.187209 1.194659 1.249102 1.279531 1.275886 1.278584 1.285994 1.284907 1.288047 1.327443 1.26874 1.279787 1.345258 1.39859 1.387118 1.386736 1.39787 1.337857 1.339415 1.400341 1.456157 1.454203 1.452834 1.446629 1.457105 1.391563 1.379514 1.381075 1.379353 -9999 -9999 -9999 -9999 -9999 -9999 -9999 -9999 -9999 -9999 -9999 -9999 -9999 -9999 -9999 -9999 -9999 -9999 -9999 -9999 -9999 -9999 -9999 -9999 -9999 -9999 -9999 -9999 -9999 -9999 -9999 -9999 -9999 -9999 -9999 -9999 -9999 1.256478 1.318619 1.31402 1.314444 1.314004 1.313328 1.239339 1.229232 1.245901 1.263617 1.239106 1.245785 1.267657 1.278185 1.278253 1.238514 1.290959 1.282643 1.284735 1.178171 1.300638 1.3171 1.181337 1.324026 1.235652 1.272349 1.320851 1.370184 1.36366 1.362131 1.275756 1.305917 1.30644 1.311749 1.310487 1.319561 1.29528 1.297193 1.262947 1.251286 1.262892 1.250632 1.239369 1.241358 1.23923 1.239069 1.235139 1.235601 1.233658 1.240817 1.184596 1.177158 1.168997 1.151646 1.153713 1.146548 1.153661 1.114632 1.088847 1.062811 1.095248 1.130239 1.151441 1.067573 1.067352 1.06864 0.9958738 0.9978197 1.055767 0.9960237 1.05559 1.055529 1.052748 1.061419 1.012919 1.003117 1.004218 1.000316 1.005796 0.9969746 0.9909723 0.9777476 0.9883969 1.005637 0.9836854 0.9814252 0.9954863 1.044567 0.9737315 0.9903837 0.9775414 0.9757925 0.9893196 0.9779625 0.9759241 0.9668945 0.96746 0.9655881 0.9648169 0.9598588 0.9688406 0.9689237 0.9707446 0.9712653 0.9534847 0.8243622 0.8227484 0.8456262 0.9686886 0.9219447 0.8234795 0.822585 0.8119181 0.7875819 0.7774824 0.7746167 0.781309 0.7803162 0.7219203 0.7275025 0.7122614 0.7284561 0.711171 0.7145624 0.6621428 0.6546496 0.6541796 0.598901 0.5976012 0.6126304 0.603523 0.5471589 0.5479822 0.5470434 0.5443019 0.4975201 0.4884171 0.4858517 0.5089106 0.4982446 0.4355026 0.4359157 0.4481557 0.3862783 0.3859125 0.3825622 0.341917 0.3438615 0.3604307 0.3548088 0.3525497 0.3522623 0.3099827 0.3065031 0.3040144 0.2973239 0.3187023 0.3103176 0.299861 0.2546849 0.310241 0.3210301 0.2638947 0.2652245 0.2671712 0.2635781 0.2720914 0.3368573 0.4057455 0.4857807 0.499025 0.4931843 0.5008801 0.5055786 0.5118887 0.5148893 0.584797 0.5402417 0.5992733 0.5996295 0.6082662 0.6403352 0.6288973 0.6394781 0.6628456 0.6557655 0.60796 0.5906984 0.6032791 0.6072374 0.6208381 0.6144795 0.6105993 0.6146175 0.5507759 0.5467601 0.5540566 0.5004045 0.4937484 0.4315741 0.4441535 0.3068762 0.2864495 0.2395872 0.1699272 0.1482289 0.1471487 0.09474218 0.08352559 0.1048411 0.01388894 0.1306289 0.02813657 0.1046064 0.06872849 0.06275517 0.05296489 0.04081067 -0.02461809 -0.02929082 -0.02903958 -0.06570596 -0.1064013 -0.09338674 -0.1034971 -0.1113084 -0.159544 -0.1590377 -0.2178912 -0.2347996 -0.2417202 -0.2659881 -0.2773945 -0.2882634 -0.3117514 -0.3166831 -0.3821367 -0.4089895 -0.3944577 -0.4025548 -0.4128511 -0.4370317 -0.448595 -0.441652 -0.4360609 -0.4244343 -0.4595149 -0.4673841 -0.4683983 -0.4655423 -0.5331695 -0.5609225 -0.5345588 -0.566654 -0.5932204 -0.5896032 -0.6185185 -0.5631478 -0.5806791 -0.6017174 -9999 -0.614935 -9999 -9999 -9999 -9999 -9999 -9999 -9999 -9999 -9999 -9999 -9999 -9999 -9999 -9999 -9999 -9999 -9999 -9999 -9999 -9999 -9999 -9999 -9999 -9999 -9999 -9999 -9999 -9999 -9999 -9999 -9999 -9999 -9999 -9999 -9999 -9999 -9999 -9999 -9999 -9999 -9999 -9999 -9999 -9999 -9999 -9999 -9999 -9999 -9999 -9999 -9999 -9999 -9999 -9999 -9999 -9999 -9999 -9999 -9999 -9999 -9999 -9999 -9999 -9999 -9999 -9999 -9999 -9999 -9999 -9999 -9999 -9999 -9999 -9999 -9999 -9999 -9999 -9999 -9999 -9999 -9999 -9999 -9999 -9999 -9999 -9999 -9999 -9999 -9999 -9999 -9999 -9999 -9999 -9999 -9999 -9999 -9999 -9999 -9999 -9999 -9999 -9999 -9999 -9999 -9999 -9999 
-9999 -9999 -9999 -9999 -9999 -9999 -9999 -9999 -9999 -9999 -9999 -9999 -9999 -9999 -9999 -9999 -9999 -9999 -9999 -9999 -9999 -9999 -9999 -9999 -9999 -9999 -9999 -9999 -9999 -9999 -9999 -9999 -9999 -9999 -9999 -9999 -9999 -9999 -9999 -9999 -9999 -9999 -9999 -9999 -9999 -9999 -9999 -9999 -9999 -9999 -9999 -9999 -9999 -9999 -9999 -9999 -9999 -9999 -9999 -9999 -9999 -9999 -9999 -9999 -9999 -9999 -9999 -9999 -9999 -9999 -9999 -9999 -9999 -9999 -9999 -9999 -9999 -9999 -9999 -9999 -9999 -9999 -9999 -9999 -9999 -9999 -9999 -9999 -9999 -9999 -9999 -9999 -9999 -9999 -9999 -9999 -9999 -9999 -9999 -9999 -9999 -9999 -9999 -9999 -9999 -9999 0.928234 0.9327807 0.9476356 0.9465585 0.9519128 0.9662032 0.9120691 0.9031262 0.9570022 0.9707033 0.9725439 0.923801 0.9258059 0.9861135 0.9937591 1.004676 1.018844 1.014734 1.002878 1.004915 0.9623107 0.9717353 0.9724092 0.9710979 0.9788144 0.9809102 0.9695936 0.9789218 0.9866186 0.9818269 0.9388151 0.979309 0.9901684 0.9887169 0.9887281 0.9973364 0.9953192 1.001333 0.995779 0.9988406 0.9963027 0.9994667 0.9940625 1.005631 1.003533 1.14348 1.130897 1.012748 1.011185 1.065893 1.092632 1.076579 1.076617 1.065236 1.076953 1.117278 1.116085 1.09219 1.091375 1.078443 1.091252 1.089476 1.086125 1.076951 1.077517 1.07451 1.083307 1.081084 1.083547 1.08158 1.081406 1.081008 1.081095 1.074268 1.079382 1.081555 1.081368 1.019774 1.073776 1.071722 1.094314 1.096911 1.080779 1.080314 1.091662 1.091432 1.089593 1.076245 1.085067 1.081757 1.083794 1.072283 1.110209 1.109534 1.108279 1.118685 1.117349 1.11726 1.115565 1.111728 1.112348 1.114285 1.134086 1.131771 1.129821 1.131275 1.131471 1.068056 1.120315 1.087785 1.098551 1.089393 1.106976 1.107344 1.108331 1.107523 1.118472 1.105247 1.127405 1.12883 1.130797 1.125515 1.121166 1.07811 1.079559 1.07899 1.090852 1.141422 1.088045 1.152238 1.167379 1.167159 1.158144 1.155957 1.192254 1.166935 1.167489 1.174371 1.201119 1.218854 1.2207 1.218816 1.218566 1.216402 1.271974 1.280861 1.280827 1.27844 1.278173 1.339902 1.279908 1.342885 1.348309 1.392383 1.400551 1.397817 1.396328 1.397682 1.324107 1.329782 1.401616 1.400311 1.451609 1.45394 1.451895 1.40035 1.391676 1.445337 1.392385 -9999 -9999 -9999 -9999 -9999 -9999 -9999 -9999 -9999 -9999 -9999 -9999 -9999 -9999 -9999 -9999 -9999 -9999 -9999 -9999 -9999 -9999 -9999 -9999 -9999 -9999 -9999 -9999 -9999 -9999 -9999 -9999 -9999 -9999 -9999 -9999 -9999 -9999 1.308072 1.318647 1.316507 1.315282 1.252259 1.242545 1.208853 1.25117 1.26686 1.215743 1.251672 1.267369 1.269372 1.227466 1.300377 1.305973 1.255042 1.312699 1.221763 1.309612 1.324084 1.301518 1.197035 1.32886 1.322933 1.320731 1.183781 1.250598 1.306097 1.30229 1.31434 1.324725 1.263498 1.263588 1.263494 1.318359 1.255024 1.251807 1.313542 1.243671 1.241546 1.239953 1.239791 1.241886 1.240104 1.237972 1.229565 1.222713 1.243088 1.184169 1.163621 1.151787 1.155727 1.143382 1.159943 1.170694 1.103444 1.08754 1.078848 1.080627 1.074879 1.071761 1.081893 1.080602 1.074032 1.063142 1.062628 0.9989703 1.056539 1.05393 1.05384 1.055615 1.017491 1.02096 1.023556 0.9973867 0.9909644 1.010101 0.9965138 1.000665 1.00091 0.9990088 0.9973808 0.9976735 0.9973293 0.9892516 0.9890072 0.9758731 0.9795372 0.9801557 0.9836201 0.9890457 0.9914612 0.9917923 0.969227 0.9864089 0.9770895 0.9648677 0.9754946 0.9742646 0.9735612 0.9734191 0.9702206 0.85869 0.9510884 0.946938 0.9573081 0.9446459 0.7809876 0.8279209 0.8277056 0.8360264 0.7827106 0.7754294 0.7796865 0.7793276 0.7678958 0.7704226 0.7704296 0.7180932 0.7089244 0.7026327 0.7198792 0.6715817 0.7169254 0.644285 0.5892385 0.5910201 0.6022742 0.5968212 0.610539 0.6121781 0.5469238 0.548497 0.549621 0.4980164 0.5027298 0.5084396 0.4913188 0.4387714 0.438475 0.4558949 0.4437337 0.4064475 0.4238141 0.433357 0.3588089 0.3626511 0.3577146 0.35934 0.3496031 0.3599894 0.3075805 0.3107431 0.3067173 0.3316799 0.3166616 0.3165107 0.3143578 0.3119153 0.2711088 0.2725177 0.2717301 0.2713462 0.3211576 0.2797099 0.3159408 0.3067023 0.4914859 0.493674 0.4970198 0.473403 0.5059785 0.5192376 0.5324063 0.543345 0.5482786 0.6155836 0.5873995 0.6281421 0.6295522 0.6287681 0.6002086 0.6508596 0.6635534 0.6306158 0.6134558 0.6640959 0.6115173 0.6150438 0.6145887 0.6076926 0.6057737 0.5548145 0.5579639 0.5056813 0.5021548 0.4982025 0.4314689 0.4301251 0.3423334 0.3692847 0.1730959 0.1812908 0.1546031 0.1113182 0.08864995 0.1097575 0.1047704 0.07220986 0.01469429 0.05439588 0.1550121 0.09303986 0.05045304 0.05919693 0.05299922 0.01081936 0.01071085 -0.02524155 -0.02341286 -0.000336073 -0.1031246 -0.08549321 -0.1107875 -0.1499739 -0.1619675 -0.2220527 -0.1820373 -0.2610739 -0.2774656 -0.2906162 -0.3028009 -0.3082249 -0.3224983 -0.375303 -0.3646804 -0.3999122 -0.3841826 -0.3904161 -0.4112516 -0.4401031 -0.4392174 -0.4241575 -0.4441452 -0.4640301 -0.4833404 -0.4900086 -0.5217509 -0.5136355 -0.5180501 -0.5685371 -0.628055 -0.5940394 -0.6225991 -0.5463701 -0.5843976 -9999 -0.5889735 -0.6014937 -0.6058704 -9999 -9999 -9999 -9999 -9999 -9999 -9999 -9999 -9999 -9999 -9999 -9999 -9999 -9999 -9999 -9999 -9999 -9999 -9999 -9999 -9999 -9999 -9999 -9999 -9999 -9999 -9999 -9999 -9999 -9999 -9999 -9999 -9999 -9999 -9999 -9999 -9999 -9999 -9999 -9999 -9999 -9999 -9999 -9999 -9999 -9999 -9999 -9999 -9999 -9999 -9999 -9999 -9999 -9999 -9999 -9999 -9999 -9999 -9999 -9999 -9999 -9999 -9999 -9999 -9999 -9999 -9999 -9999 -9999 -9999 -9999 -9999 -9999 -9999 -9999 -9999 -9999 -9999 -9999 -9999 -9999 -9999 -9999 -9999 -9999 -9999 -9999 -9999 -9999 -9999 -9999 -9999 -9999 -9999 -9999 -9999 -9999 -9999 -9999 -9999 -9999 -9999 -9999 -9999 -9999 -9999 
-9999 -9999 -9999 -9999 -9999 -9999 -9999 -9999 -9999 -9999 -9999 -9999 -9999 -9999 -9999 -9999 -9999 -9999 -9999 -9999 -9999 -9999 -9999 -9999 -9999 -9999 -9999 -9999 -9999 -9999 -9999 -9999 -9999 -9999 -9999 -9999 -9999 -9999 -9999 -9999 -9999 -9999 -9999 -9999 -9999 -9999 -9999 -9999 -9999 -9999 -9999 -9999 -9999 -9999 -9999 -9999 -9999 -9999 -9999 -9999 -9999 -9999 -9999 -9999 -9999 -9999 -9999 -9999 -9999 -9999 -9999 -9999 -9999 -9999 -9999 -9999 -9999 -9999 -9999 -9999 -9999 -9999 -9999 -9999 -9999 -9999 -9999 -9999 -9999 -9999 -9999 -9999 -9999 -9999 -9999 -9999 -9999 -9999 -9999 -9999 -9999 -9999 -9999 -9999 -9999 0.9205848 0.9348352 0.9376124 0.9500219 0.8915756 0.9513291 0.9520375 0.9121392 0.9050732 0.903066 0.9165099 0.977629 0.927983 0.9350091 0.9295061 0.9843177 1.004065 0.9505411 0.964132 0.9511872 0.9613273 0.9620927 0.9629902 0.973722 0.980072 1.034318 0.969247 0.9852996 0.920817 0.9847523 0.9927326 0.981513 0.9932997 0.9907205 0.9895042 0.9907308 1.002551 1.002909 1.000911 1.001641 0.9990543 1.010007 0.9963179 0.9400983 1.007434 0.9405137 0.940648 0.9777237 0.9562741 0.9433402 1.084856 1.082028 1.083535 1.08205 1.081983 1.070467 1.076897 1.065693 1.118589 1.126453 1.042602 1.026868 1.037314 1.037247 1.024655 1.077628 1.076982 1.08578 1.073552 1.074251 1.084983 1.082771 1.08216 1.071488 1.073446 1.082737 1.082793 1.081454 1.090029 1.091783 1.085018 1.08678 1.088381 1.088161 1.140734 1.140404 1.084477 1.090737 1.077497 1.089649 1.076101 1.086184 1.077688 1.114423 1.109096 1.106215 1.106058 1.114924 1.114633 1.114168 1.06093 1.06487 1.111916 1.125002 1.122686 1.133083 1.124496 1.059361 1.071833 1.066563 1.080725 1.088857 1.099674 1.097992 1.098059 1.098648 1.039763 1.062582 1.062403 1.12701 1.119532 1.119325 1.118839 1.119639 1.123773 1.070932 1.079245 1.080789 1.089049 1.144286 1.139655 1.149456 1.149316 1.16025 1.196865 1.192489 1.192756 1.202806 1.201527 1.21241 1.210265 1.210407 1.218552 1.220555 1.21847 1.220835 1.220929 1.220291 1.282711 1.281429 1.282062 1.280391 1.276582 1.268841 1.334244 1.337084 1.345471 1.389298 1.389552 1.388236 1.387528 1.389328 1.341528 1.402239 1.454651 1.453197 1.453113 1.452934 1.393885 1.455421 -9999 -9999 -9999 -9999 -9999 -9999 -9999 -9999 -9999 -9999 -9999 -9999 -9999 -9999 -9999 -9999 -9999 -9999 -9999 -9999 -9999 -9999 -9999 -9999 -9999 -9999 -9999 -9999 -9999 -9999 -9999 -9999 -9999 -9999 -9999 -9999 -9999 -9999 1.264233 1.311243 1.318937 1.330414 1.262051 1.253279 1.244242 1.260918 1.277537 1.280296 1.278968 1.301524 1.269932 1.28318 1.290524 1.299672 1.256802 1.305795 1.257138 1.316546 1.325919 1.299457 1.320825 1.322463 1.332272 1.281188 1.20618 1.335758 1.322686 1.325444 1.331479 1.330479 1.330216 1.275984 1.325497 1.32392 1.315383 1.316466 1.314625 1.251151 1.304004 1.304981 1.256957 1.258533 1.247334 1.245587 1.248989 1.235671 1.176431 1.153159 1.148755 1.202457 1.146125 1.152513 1.149246 1.1448 1.076165 1.12405 1.150772 1.093346 1.058491 1.061139 1.072725 1.07313 1.066585 1.048298 1.053466 1.062037 1.069479 1.067636 1.057447 1.009767 1.008089 1.024427 1.008165 0.9957436 0.9866708 0.9955959 1.003206 0.9898216 0.9921919 1.000916 0.9975138 0.9877076 0.9886605 0.9782075 0.9775819 0.9797345 0.987326 0.9843086 1.038292 1.038247 0.9824739 0.9968392 0.9897401 0.9888312 0.9887865 0.9887753 0.97471 0.966562 1.02526 0.9739514 0.9584847 0.9539026 0.9718419 0.9699622 0.9659336 0.8417131 0.8416268 0.8561432 0.8307866 0.8348678 0.8585325 0.8372706 0.779199 0.7948838 0.7952788 0.7702685 0.7158481 0.7648292 0.7229881 0.7107071 0.6639384 0.7314749 0.6555593 0.6533298 0.6602026 0.609411 0.6094398 0.5989735 0.5952648 0.5592497 0.5529285 0.5535555 0.5513499 0.4988986 0.5014065 0.5058785 0.4949521 0.431231 0.4433553 0.4434358 0.3947979 0.4049524 0.4293943 0.4321333 0.4353535 0.3632565 0.3741973 0.3642952 0.3656594 0.3004739 0.3223364 0.323104 0.3247446 0.3297715 0.3180202 0.3302518 0.3270009 0.2681345 0.2824994 0.2737443 0.2796779 0.2871897 0.2805324 0.2870487 0.3167986 0.3392302 0.5123906 0.5133916 0.5115371 0.525804 0.5212901 0.5205761 0.5371132 0.5618994 0.5492899 0.5663521 0.6202085 0.5986993 0.6305642 0.6692944 0.6264978 0.6178477 0.6514711 0.6234547 0.632789 0.6802865 0.6134156 0.6152306 0.6132895 0.6079106 0.6213794 0.5547261 0.5497174 0.4978636 0.4924254 0.48525 0.4326296 0.4610272 0.4522301 0.2446276 0.2369331 0.2598875 0.1587508 0.09386332 0.08734854 0.1000037 0.05777794 0.04856957 0.04598624 0.1371296 0.1128715 0.1559559 0.08153398 0.0822093 0.04692919 0.02016095 0.009038787 0.001623956 -0.01044478 -0.09188674 -0.07846141 -0.1018281 -0.09430435 -0.1540274 -0.1691592 -0.1714529 -0.1885756 -0.2045322 -0.254824 -0.2708195 -0.2730373 -0.2886465 -0.2925817 -0.3843272 -0.3948005 -0.3927723 -0.391639 -0.3943396 -0.4124193 -0.4121875 -0.4394647 -0.4395717 -0.4720093 -0.4987781 -0.4973531 -0.4957671 -0.4839506 -0.5656109 -0.5858634 -0.5918826 -0.5986703 -0.5500062 -0.5592268 -0.5738271 -0.5830747 -0.5215432 -0.5422639 -0.5957296 -0.586473 -9999 -9999 -9999 -9999 -9999 -9999 -9999 -9999 -9999 -9999 -9999 -9999 -9999 -9999 -9999 -9999 -9999 -9999 -9999 -9999 -9999 -9999 -9999 -9999 -9999 -9999 -9999 -9999 -9999 -9999 -9999 -9999 -9999 -9999 -9999 -9999 -9999 -9999 -9999 -9999 -9999 -9999 -9999 -9999 -9999 -9999 -9999 -9999 -9999 -9999 -9999 -9999 -9999 -9999 -9999 -9999 -9999 -9999 -9999 -9999 -9999 -9999 -9999 -9999 -9999 -9999 -9999 -9999 -9999 -9999 -9999 -9999 -9999 -9999 -9999 -9999 -9999 -9999 -9999 -9999 -9999 -9999 -9999 -9999 -9999 -9999 -9999 -9999 -9999 -9999 -9999 -9999 -9999 -9999 -9999 -9999 -9999 -9999 -9999 -9999 -9999 -9999 -9999 -9999 -9999 -9999 
-9999 -9999 -9999 -9999 -9999 -9999 -9999 -9999 -9999 -9999 -9999 -9999 -9999 -9999 -9999 -9999 -9999 -9999 -9999 -9999 -9999 -9999 -9999 -9999 -9999 -9999 -9999 -9999 -9999 -9999 -9999 -9999 -9999 -9999 -9999 -9999 -9999 -9999 -9999 -9999 -9999 -9999 -9999 -9999 -9999 -9999 -9999 -9999 -9999 -9999 -9999 -9999 -9999 -9999 -9999 -9999 -9999 -9999 -9999 -9999 -9999 -9999 -9999 -9999 -9999 -9999 -9999 -9999 -9999 -9999 -9999 -9999 -9999 -9999 -9999 -9999 -9999 -9999 -9999 -9999 -9999 -9999 -9999 -9999 -9999 -9999 -9999 -9999 -9999 -9999 -9999 -9999 -9999 -9999 -9999 -9999 -9999 -9999 -9999 -9999 -9999 -9999 -9999 -9999 -9999 0.8754937 0.8810012 0.8806692 0.8861744 0.9366755 0.953607 0.8996126 0.8996573 0.9038899 0.9165074 0.9261914 0.9258257 0.9802303 0.9830304 0.9932134 0.9951848 0.9495342 0.952709 0.9620678 0.9526792 0.9534538 0.9649528 0.9618701 0.970692 0.9706585 0.976595 0.9766397 0.9223846 0.9864289 0.9838845 0.9926495 0.997633 0.9914301 0.9915811 0.9934249 1.004997 0.9933242 1.002571 1.000629 0.9449691 0.9449614 0.9981152 0.9388402 0.9377652 0.9476354 0.9469779 0.9451737 0.9458926 0.9344696 0.9638908 1.138617 1.074603 1.074693 1.134239 1.070089 1.070201 1.070287 1.132853 1.131372 1.042315 1.0428 1.044233 1.028068 1.02548 1.056907 1.023127 1.024223 1.021982 1.074181 1.075608 1.075653 1.018421 1.072493 1.073836 1.073469 1.084185 1.027271 1.026449 1.084985 1.091926 1.083001 1.07845 1.077829 1.077784 1.078937 1.024764 1.02442 1.022975 1.080927 1.079845 1.081362 1.113882 1.112248 1.112108 1.111077 1.10603 1.107499 1.107454 1.107331 1.107398 1.053433 1.063429 1.064926 1.056983 1.057067 1.113256 1.112057 1.114483 1.121855 1.081953 1.080365 1.088677 1.088933 1.089263 1.03747 1.035346 1.054995 1.055677 1.06617 1.065671 1.118429 1.117833 1.130904 1.141149 1.131005 1.069865 1.072469 1.140122 1.177931 1.086291 1.086502 1.130221 1.185994 1.183489 1.183377 1.19426 1.193739 1.191962 1.192046 1.203253 1.210388 1.207933 1.209581 1.210077 1.220502 1.222494 1.219716 1.219809 1.219686 1.286025 1.282779 1.280762 1.277389 1.331684 1.329114 1.331354 1.34084 1.348539 1.396412 1.386892 1.385521 1.401243 1.400329 1.387497 1.445367 1.455719 1.455236 1.45299 1.450176 1.449858 -9999 -9999 -9999 -9999 -9999 -9999 -9999 -9999 -9999 -9999 -9999 -9999 -9999 -9999 -9999 -9999 -9999 -9999 -9999 -9999 -9999 -9999 -9999 -9999 -9999 -9999 -9999 -9999 -9999 -9999 -9999 -9999 -9999 -9999 -9999 -9999 -9999 -9999 1.327818 1.317166 1.30949 1.263184 1.255777 1.244517 1.248205 1.253883 1.269042 1.230303 1.207101 1.309863 1.27524 1.268305 1.278751 1.304333 1.241279 1.253172 1.315749 1.317002 1.319849 1.316125 1.324721 1.33687 1.340564 1.331506 1.326849 1.327418 1.327496 1.324021 1.330658 1.326457 1.329137 1.318181 1.310775 1.314795 1.316831 1.312734 1.26839 1.316874 1.25056 1.2498 1.252063 1.237493 1.237347 1.193771 1.22792 1.223746 1.157713 1.232414 1.216283 1.207237 1.206694 1.159843 1.102185 1.143007 1.142436 1.138228 1.140422 1.129922 1.092595 1.052231 1.073129 1.064672 1.064162 1.010209 0.9926162 1.059583 1.060169 1.06236 1.011082 1.022614 1.019809 1.014949 1.002538 1.000126 0.9884848 1.003662 0.9487227 0.9945393 0.9972664 0.9970181 0.9896737 0.97939 0.9882647 0.9813837 0.9867874 0.9873425 0.9879474 0.9795952 0.9826502 0.988198 0.979226 0.9877802 0.9884052 0.9801812 0.9877076 0.9842108 0.9796735 1.037041 0.9746321 0.9728475 0.9706477 0.9707966 0.9728025 0.9765127 0.9270785 0.8731039 0.8479818 0.8243932 0.8366415 0.8382999 0.8410962 0.8410794 0.8313397 0.8378737 0.7847837 0.7764313 0.7741039 0.7218508 0.7141054 0.7245064 0.6647907 0.7201576 0.6564224 0.6592607 0.6596313 0.6578385 0.5977885 0.5977497 0.6045011 0.5507126 0.557335 0.5560868 0.5053578 0.508321 0.5096508 0.4971394 0.4351529 0.4331823 0.445408 0.4490861 0.4842868 0.3954998 0.4364952 0.4345613 0.436003 0.3733127 0.3163293 0.308084 0.3613903 0.3137133 0.3805654 0.3307162 0.32176 0.3409033 0.2730975 0.2745117 0.2870764 0.2711438 0.2794366 0.2674538 0.285433 0.2769893 0.2931893 0.2864615 0.3281186 0.411957 0.479256 0.511749 0.5155618 0.5229486 0.5254868 0.5216771 0.5405821 0.5548516 0.5535916 0.5648167 0.5755153 0.6289442 0.5964926 0.6718922 0.6726893 0.6410601 0.6273879 0.6256427 0.639403 0.6319852 0.6167704 0.6223781 0.6333185 0.6214566 0.5660733 0.5573282 0.5526312 0.4982295 0.5049257 0.5026419 0.4375398 0.4511352 0.4230811 0.3350462 0.2930735 0.1932777 0.1176133 0.1181936 0.09192977 0.08216273 0.02769795 0.05609071 0.1546983 0.08449531 0.07338971 0.09714028 0.09414795 0.08234605 0.04723106 0.02089552 0.02073861 0.003068033 -0.01668498 -0.03972404 -0.06342661 -0.09172684 -0.09975488 -0.1083049 -0.1504983 -0.166392 -0.1746418 -0.1904263 -0.2568881 -0.279432 -0.2772117 -0.2885799 -0.2990941 -0.3064667 -0.3941634 -0.3921342 -0.3386169 -0.4083875 -0.3637304 -0.4293381 -0.4247098 -0.4247962 -0.4311304 -0.4464949 -0.4546646 -0.452379 -0.4912824 -0.5641248 -0.5555968 -0.5940785 -0.5981405 -0.5946764 -0.5591567 -0.5618477 -0.5541805 -0.5632291 -0.5508745 -0.5825287 -0.5828891 -9999 -9999 -9999 -9999 -9999 -9999 -9999 -9999 -9999 -9999 -9999 -9999 -9999 -9999 -9999 -9999 -9999 -9999 -9999 -9999 -9999 -9999 -9999 -9999 -9999 -9999 -9999 -9999 -9999 -9999 -9999 -9999 -9999 -9999 -9999 -9999 -9999 -9999 -9999 -9999 -9999 -9999 -9999 -9999 -9999 -9999 -9999 -9999 -9999 -9999 -9999 -9999 -9999 -9999 -9999 -9999 -9999 -9999 -9999 -9999 -9999 -9999 -9999 -9999 -9999 -9999 -9999 -9999 -9999 -9999 -9999 -9999 -9999 -9999 -9999 -9999 -9999 -9999 -9999 -9999 -9999 -9999 -9999 -9999 -9999 -9999 -9999 -9999 -9999 -9999 -9999 -9999 -9999 -9999 -9999 -9999 -9999 -9999 -9999 -9999 -9999 -9999 -9999 -9999 -9999 -9999 
-9999 -9999 -9999 -9999 -9999 -9999 -9999 -9999 -9999 -9999 -9999 -9999 -9999 -9999 -9999 -9999 -9999 -9999 -9999 -9999 -9999 -9999 -9999 -9999 -9999 -9999 -9999 -9999 -9999 -9999 -9999 -9999 -9999 -9999 -9999 -9999 -9999 -9999 -9999 -9999 -9999 -9999 -9999 -9999 -9999 -9999 -9999 -9999 -9999 -9999 -9999 -9999 -9999 -9999 -9999 -9999 -9999 -9999 -9999 -9999 -9999 -9999 -9999 -9999 -9999 -9999 -9999 -9999 -9999 -9999 -9999 -9999 -9999 -9999 -9999 -9999 -9999 -9999 -9999 -9999 -9999 -9999 -9999 -9999 -9999 -9999 -9999 -9999 -9999 -9999 -9999 -9999 -9999 -9999 -9999 -9999 -9999 -9999 -9999 -9999 -9999 -9999 -9999 -9999 -9999 0.8748653 0.8804511 0.8697916 0.886171 0.9279505 0.9390172 0.9036865 0.9017382 0.9616131 0.9163787 0.9259676 0.9779638 0.980306 0.9852908 0.9927072 0.9377119 0.9494503 1.00895 0.9563052 0.9529216 0.9624087 0.9749221 0.9658103 0.9651006 0.9652068 0.9806876 0.9762685 0.9857503 0.9856719 0.9835347 0.9982256 0.9958917 0.9938239 0.9829413 0.9918997 0.9918101 0.9850423 0.993171 0.9428424 0.9300221 0.9525576 0.9501315 0.9393902 0.9383254 0.9369422 0.9464118 0.9454364 0.9452821 1.062713 1.106508 1.126947 1.128905 1.127609 1.07923 1.123485 1.123825 1.068405 1.078914 1.137308 1.07588 1.101548 1.042302 1.031385 1.062633 1.118435 1.083926 1.08406 1.08401 1.077342 1.061613 1.061303 1.061258 1.085456 1.026554 1.036325 1.029416 1.037902 1.031329 1.039183 1.082855 1.082601 1.082522 1.082472 1.082704 1.076158 1.077378 1.078943 1.077228 1.024728 1.055906 1.104809 1.106899 1.096074 1.093319 1.100698 1.101702 1.105848 1.114888 1.053311 1.053233 1.055826 1.057815 1.055944 1.064586 1.064332 1.058496 1.069917 1.073206 1.071418 1.017585 1.027926 1.09097 1.080814 1.026448 1.048331 1.048392 1.057176 1.067626 1.067381 1.046325 1.057013 1.068269 1.068023 1.124641 1.132111 1.134144 1.15687 1.134178 1.167767 1.11143 1.122698 1.122608 1.132648 1.188776 1.13021 1.130804 1.141586 1.139194 1.191243 1.205283 1.200868 1.203186 1.212933 1.216773 1.216681 1.22483 1.225368 1.2487 1.23776 1.286884 1.285047 1.285241 1.278552 1.279559 1.331222 1.329198 1.3357 1.343966 1.341534 1.390484 1.391161 1.388449 1.399022 1.398623 1.411318 1.408966 1.466956 1.467012 1.441485 1.452747 -9999 -9999 -9999 -9999 -9999 -9999 -9999 -9999 -9999 -9999 -9999 -9999 -9999 -9999 -9999 -9999 -9999 -9999 -9999 -9999 -9999 -9999 -9999 -9999 -9999 -9999 -9999 -9999 -9999 -9999 -9999 -9999 -9999 -9999 -9999 -9999 -9999 -9999 -9999 1.326686 1.316383 1.269246 1.2602 1.246516 1.209467 1.260562 1.270761 1.254341 1.281341 1.303187 1.298045 1.217423 1.276086 1.279492 1.298959 1.302876 1.314608 1.329209 1.316877 1.257952 1.327326 1.396328 1.344081 1.33846 1.334704 1.331068 1.335915 1.340188 1.338869 1.340399 1.330196 1.327249 1.318303 1.30578 1.316741 1.309665 1.309241 1.309806 1.251554 1.2593 1.242905 1.232153 1.17742 1.219316 1.22864 1.214771 1.215904 1.172818 1.169064 1.171659 1.153942 1.14374 1.153558 1.135694 1.135582 1.093171 1.092423 1.084079 1.09491 1.020124 1.094054 1.085323 1.07666 1.018644 1.062626 1.008742 1.013092 1.062316 1.00444 1.014858 1.017953 1.017657 0.9915233 0.9991553 1.007031 1.001166 0.9411981 0.9537534 0.9500701 0.9887094 0.9933538 0.9826162 0.9851791 0.9817261 0.9867166 0.9928814 0.9826658 0.9821752 0.9810989 0.9807336 0.9808133 0.9851766 0.9804361 0.9684324 0.9738687 0.9643077 0.9760602 0.974458 0.9723524 0.9641404 0.9711254 0.968159 0.9786869 0.9753836 0.8408651 0.9353852 0.848372 0.7942384 0.79373 0.7901872 0.8496701 0.7929604 0.8365902 0.8441876 0.766927 0.7798219 0.7765036 0.7661342 0.7142364 0.728765 0.7360522 0.7118812 0.6578645 0.6631883 0.6729798 0.6713507 0.6641563 0.6073274 0.6061455 0.6200026 0.5601753 0.5608925 0.4977902 0.5013037 0.4970334 0.497106 0.4970356 0.4740496 0.4377404 0.475778 0.4198031 0.4902091 0.4246531 0.4269369 0.3692948 0.3820483 0.3784059 0.3230419 0.3749115 0.3126298 0.3203612 0.3350166 0.2656833 0.3004254 0.2960697 0.2785684 0.2854811 0.2852758 0.2904979 0.2839273 0.2844601 0.2937897 0.2921461 0.3953011 0.4111929 0.4599243 0.4566178 0.4711178 0.5189188 0.5326928 0.5390245 0.5398643 0.5342737 0.554719 0.5552968 0.5560401 0.6136398 0.6203039 0.6185892 0.6726958 0.6669747 0.6758318 0.6798137 0.6850594 0.6318959 0.6330011 0.6217958 0.6344216 0.6423351 0.6418353 0.572484 0.5648328 0.5700765 0.511296 0.5015639 0.4955623 0.430639 0.4349669 0.3699685 0.3318432 0.3717284 0.2003633 0.1224185 0.09988765 0.1088169 0.04254067 0.01519524 0.107434 0.03741947 0.1029851 0.1212137 0.1180064 0.09897381 0.08233102 0.084082 0.008146543 0.01000585 0.002928638 -0.04777244 -0.08374156 -0.06879022 -0.1474388 -0.1009573 -0.1697608 -0.1642796 -0.1791392 -0.190982 -0.1975527 -0.200751 -0.2778498 -0.2882826 -0.2863567 -0.2978772 -0.3060116 -0.3166875 -0.3817408 -0.3297742 -0.3863994 -0.402863 -0.4200478 -0.4287576 -0.4282595 -0.432879 -0.4901446 -0.4380366 -0.4450412 -0.4610546 -0.5340208 -0.5791422 -0.5643055 -0.5232015 -0.540171 -0.5583751 -0.5732857 -0.5572531 -0.5464219 -0.6179117 -0.5680767 -0.56872 -9999 -9999 -9999 -9999 -9999 -9999 -9999 -9999 -9999 -9999 -9999 -9999 -9999 -9999 -9999 -9999 -9999 -9999 -9999 -9999 -9999 -9999 -9999 -9999 -9999 -9999 -9999 -9999 -9999 -9999 -9999 -9999 -9999 -9999 -9999 -9999 -9999 -9999 -9999 -9999 -9999 -9999 -9999 -9999 -9999 -9999 -9999 -9999 -9999 -9999 -9999 -9999 -9999 -9999 -9999 -9999 -9999 -9999 -9999 -9999 -9999 -9999 -9999 -9999 -9999 -9999 -9999 -9999 -9999 -9999 -9999 -9999 -9999 -9999 -9999 -9999 -9999 -9999 -9999 -9999 -9999 -9999 -9999 -9999 -9999 -9999 -9999 -9999 -9999 -9999 -9999 -9999 -9999 -9999 -9999 -9999 -9999 -9999 -9999 -9999 -9999 -9999 -9999 -9999 -9999 -9999 
-9999 -9999 -9999 -9999 -9999 -9999 -9999 -9999 -9999 -9999 -9999 -9999 -9999 -9999 -9999 -9999 -9999 -9999 -9999 -9999 -9999 -9999 -9999 -9999 -9999 -9999 -9999 -9999 -9999 -9999 -9999 -9999 -9999 -9999 -9999 -9999 -9999 -9999 -9999 -9999 -9999 -9999 -9999 -9999 -9999 -9999 -9999 -9999 -9999 -9999 -9999 -9999 -9999 -9999 -9999 -9999 -9999 -9999 -9999 -9999 -9999 -9999 -9999 -9999 -9999 -9999 -9999 -9999 -9999 -9999 -9999 -9999 -9999 -9999 -9999 -9999 -9999 -9999 -9999 -9999 -9999 -9999 -9999 -9999 -9999 -9999 -9999 -9999 -9999 -9999 -9999 -9999 -9999 -9999 -9999 -9999 -9999 -9999 -9999 -9999 -9999 -9999 -9999 -9999 -9999 0.9216333 0.8764713 0.8821498 0.8829191 0.9406942 0.9391196 0.901346 0.9036671 0.9036972 0.9727221 0.9686875 0.9802612 0.9847836 0.9877505 0.9959133 0.9536915 0.9441085 0.9515359 0.9549621 1.00729 1.015939 0.9549707 0.9758312 0.973967 0.9762627 0.9743248 0.9835872 0.9978743 1.000424 0.9859704 0.9894063 0.996218 0.9391653 0.9392492 0.9405876 0.9408964 0.9415393 0.9424853 0.9437634 0.9430463 0.9400523 0.9410669 0.9405497 0.9405274 0.9405059 0.9472594 0.9498582 0.9497911 1.014947 1.076398 1.08492 1.072219 1.072275 1.068785 1.126838 1.074409 1.071868 1.083524 1.081076 1.079176 1.136241 1.067054 1.092108 1.116558 1.116452 1.06189 1.02987 1.084004 1.079641 1.081679 1.079616 1.090719 1.033968 1.03408 1.036596 1.036357 1.034834 1.032754 1.030547 1.030004 1.029982 1.028531 1.030704 1.081458 1.080775 1.080987 1.054671 1.056074 1.110674 1.056152 1.055912 1.058142 1.04205 1.106562 1.105913 1.10618 1.104873 1.099513 1.034147 1.045678 1.047206 1.059227 1.058998 1.057188 1.055576 1.058525 1.069828 1.010439 1.076229 1.087532 1.087476 1.087599 1.085495 1.087376 1.037814 1.048271 1.055341 1.044792 1.049852 1.053437 1.059482 1.045267 1.058479 1.071006 1.116268 1.150162 1.125219 1.104267 1.113432 1.113468 1.11191 1.123509 1.173923 1.172068 1.171917 1.18331 1.181092 1.202944 1.202729 1.204072 1.221182 1.158826 1.220862 1.220904 1.2277 1.227446 1.241269 1.252795 1.235814 1.226899 1.272791 1.2815 1.276185 1.285088 1.279628 1.331749 1.333121 1.346527 1.352909 1.352385 1.392937 1.390742 1.401207 1.400428 1.400439 1.410344 1.399404 1.457457 1.454936 1.454553 -9999 -9999 -9999 -9999 -9999 -9999 -9999 -9999 -9999 -9999 -9999 -9999 -9999 -9999 -9999 -9999 -9999 -9999 -9999 -9999 -9999 -9999 -9999 -9999 -9999 -9999 -9999 -9999 -9999 -9999 -9999 -9999 -9999 -9999 -9999 -9999 -9999 -9999 -9999 1.286727 1.337578 1.216882 1.259774 1.259974 1.199542 1.284493 1.27085 1.196334 1.272112 1.235232 1.300304 1.313874 1.278437 1.29818 1.306337 1.304011 1.262165 1.324139 1.315681 1.322337 1.337107 1.343768 1.346862 1.341344 1.335376 1.322784 1.332787 1.33165 1.330004 1.329753 1.33065 1.330467 1.331945 1.309324 1.265044 1.26636 1.309696 1.321535 1.247201 1.235635 1.23617 1.218482 1.232121 1.208109 1.229633 1.229473 1.211823 1.162423 1.177295 1.176029 1.158036 1.151647 1.146678 1.14909 1.140546 1.095399 1.09003 1.087315 1.10123 1.081254 1.087173 1.042017 1.078314 1.069719 1.008219 1.00811 1.098849 1.030938 1.014469 1.019283 1.016618 0.9923476 0.9939288 1.005932 0.9990548 0.9972612 1.001417 0.996363 0.9909067 0.995465 0.9879177 0.9761369 0.9766667 0.9731008 0.9913674 0.994682 0.9415373 0.9400205 0.9827813 0.9737712 0.9712643 0.9720562 0.9772937 0.9738528 0.9759712 0.9760997 0.9760057 0.963479 0.9687607 0.9818473 0.976832 0.9779826 0.9673333 0.8790607 0.8273319 0.8384537 0.8052415 0.8080561 0.8466542 0.7896762 0.838993 0.843632 0.7815138 0.7811995 0.7643753 0.7693118 0.779951 0.7683687 0.7185693 0.7275401 0.7274978 0.7136859 0.6656464 0.6660768 0.6842651 0.6607435 0.5925396 0.5964966 0.6251142 0.6145781 0.5493283 0.560747 0.5675349 0.5017029 0.5030125 0.5043832 0.4773356 0.4765652 0.4729884 0.4724051 0.483572 0.4233739 0.4276764 0.4160237 0.4331656 0.3779109 0.3707404 0.376292 0.3194673 0.3439729 0.336191 0.3498037 0.3273322 0.2788095 0.2773383 0.2906406 0.2903308 0.3382112 0.291968 0.2883132 0.287302 0.2978196 0.3078882 0.3776221 0.4559709 0.4606299 0.467885 0.4857667 0.5511525 0.4905598 0.53597 0.5329297 0.5450081 0.5478294 0.5573375 0.593312 0.5948231 0.5989456 0.6289974 0.6380965 0.6663952 0.668717 0.6850789 0.6938927 0.6891794 0.6304417 0.6374582 0.6407796 0.6358733 0.6423046 0.584765 0.5949921 0.5805802 0.5698393 0.5620371 0.4982738 0.4448416 0.4716309 0.3748598 0.3954328 0.3546114 0.2498815 0.1791133 0.1156286 0.1135928 0.08914095 0.04412933 0.03762224 0.1052172 0.1500154 0.09373599 0.09516281 0.08712335 0.0808777 0.07618769 0.006195586 0.003226506 0.005413289 0.008120692 -0.07430302 -0.0766435 -0.1236196 -0.1341258 -0.1501983 -0.1584897 -0.1737379 -0.1882166 -0.1974799 -0.2055773 -0.270963 -0.275932 -0.2709259 -0.3036576 -0.3127627 -0.3059769 -0.3269393 -0.391613 -0.321132 -0.3894812 -0.397045 -0.4101268 -0.4097378 -0.4390655 -0.4468611 -0.4932604 -0.4543341 -0.4719207 -0.4854859 -0.583795 -0.5885546 -0.598133 -0.5876039 -0.5770593 -0.5464076 -0.5425603 -0.6146037 -0.5448553 -0.5239187 -0.5457076 -0.5975345 -9999 -9999 -9999 -9999 -9999 -9999 -9999 -9999 -9999 -9999 -9999 -9999 -9999 -9999 -9999 -9999 -9999 -9999 -9999 -9999 -9999 -9999 -9999 -9999 -9999 -9999 -9999 -9999 -9999 -9999 -9999 -9999 -9999 -9999 -9999 -9999 -9999 -9999 -9999 -9999 -9999 -9999 -9999 -9999 -9999 -9999 -9999 -9999 -9999 -9999 -9999 -9999 -9999 -9999 -9999 -9999 -9999 -9999 -9999 -9999 -9999 -9999 -9999 -9999 -9999 -9999 -9999 -9999 -9999 -9999 -9999 -9999 -9999 -9999 -9999 -9999 -9999 -9999 -9999 -9999 -9999 -9999 -9999 -9999 -9999 -9999 -9999 -9999 -9999 -9999 -9999 -9999 -9999 -9999 -9999 -9999 -9999 -9999 -9999 -9999 -9999 -9999 -9999 -9999 -9999 
-9999 -9999 -9999 -9999 -9999 -9999 -9999 -9999 -9999 -9999 -9999 -9999 -9999 -9999 -9999 -9999 -9999 -9999 -9999 -9999 -9999 -9999 -9999 -9999 -9999 -9999 -9999 -9999 -9999 -9999 -9999 -9999 -9999 -9999 -9999 -9999 -9999 -9999 -9999 -9999 -9999 -9999 -9999 -9999 -9999 -9999 -9999 -9999 -9999 -9999 -9999 -9999 -9999 -9999 -9999 -9999 -9999 -9999 -9999 -9999 -9999 -9999 -9999 -9999 -9999 -9999 -9999 -9999 -9999 -9999 -9999 -9999 -9999 -9999 -9999 -9999 -9999 -9999 -9999 -9999 -9999 -9999 -9999 -9999 -9999 -9999 -9999 -9999 -9999 -9999 -9999 -9999 -9999 -9999 -9999 -9999 -9999 -9999 -9999 -9999 -9999 -9999 -9999 -9999 -9999 0.8782705 0.8791233 0.8822638 0.8830777 0.9426668 0.9427283 0.9429352 0.8941352 0.905782 0.9164956 0.9734178 0.9863895 0.9867495 0.9861134 0.9433873 0.9444066 0.9443921 0.9536278 0.9517225 0.9525408 0.9670964 0.912065 0.9686475 0.9762764 0.9758903 0.979405 0.9889527 0.988994 0.9979457 0.9954935 0.9972088 0.9410887 0.9573877 0.9355892 0.9540883 0.9521732 0.9413739 0.9350737 0.9987842 0.9534702 0.9431078 0.9996827 0.9997665 0.9453772 0.9513892 0.944625 0.9520501 0.9515291 0.9515627 0.9733321 0.9806985 1.046951 1.078607 1.078713 1.077427 1.085981 1.083467 1.08364 1.086964 1.079123 1.080624 1.128492 1.067131 1.124361 1.124204 1.12175 1.087471 1.031582 1.080546 1.025484 1.025378 1.019008 1.034203 1.034354 1.036276 1.081135 1.035486 1.034461 1.033205 1.037667 1.07351 1.020874 1.028044 1.031998 1.028637 1.114544 1.079666 1.113733 1.115577 1.11201 1.058395 1.04596 1.045927 1.045882 1.057755 1.052356 1.040514 1.11531 1.093398 1.106479 1.057274 1.056923 1.057078 1.056989 1.056429 1.067456 1.065596 1.067689 1.078371 1.087685 1.087213 1.074627 1.097655 1.098258 1.098247 1.044674 1.043618 1.054016 1.056059 1.066647 1.066853 1.062182 1.013865 1.004999 1.041671 1.095295 1.104481 1.102663 1.102265 1.102052 1.114344 1.110104 1.177835 1.119081 1.18505 1.183065 1.195664 1.196407 1.195332 1.212499 1.209019 1.20997 1.220415 1.219894 1.221169 1.228977 1.188264 1.233154 1.231314 1.26647 1.279676 1.265376 1.270097 1.287441 1.29833 1.298404 1.343996 1.344645 1.345661 1.354076 1.353925 1.339874 1.389745 1.391451 1.39113 1.391496 1.389182 1.409802 1.464679 1.457111 1.450461 -9999 -9999 -9999 -9999 -9999 -9999 -9999 -9999 -9999 -9999 -9999 -9999 -9999 -9999 -9999 -9999 -9999 -9999 -9999 -9999 -9999 -9999 -9999 -9999 -9999 -9999 -9999 -9999 -9999 -9999 -9999 -9999 -9999 -9999 -9999 -9999 -9999 1.326415 1.285036 1.284124 1.230699 1.261141 1.260207 1.196364 1.215831 1.270312 1.221712 1.287916 1.2644 1.29091 1.304179 1.310296 1.248017 1.309906 1.310055 1.320341 1.32174 1.335833 1.313486 1.342015 1.338219 1.340145 1.337675 1.333206 1.324145 1.336379 1.328371 1.337631 1.339784 1.338933 1.329519 1.330634 1.313547 1.259998 1.259978 1.2585 1.312618 1.256604 1.239909 1.232725 1.235173 1.225374 1.232944 1.230708 1.161415 1.221079 1.156657 1.153298 1.155967 1.154195 1.158368 1.154137 1.100417 1.096626 1.109318 1.087963 1.08707 1.018379 1.047123 1.060384 1.069708 1.020532 1.037485 1.044349 1.006328 1.032833 1.008722 1.006246 1.012551 1.000918 0.9829118 0.995104 0.981317 0.9828199 0.9970171 0.9976492 0.9930514 1.010124 0.9833475 0.9758327 0.9784987 0.9681535 0.9822547 0.9845313 0.9271413 0.9894045 0.9902322 0.9887203 0.9874849 0.9852092 0.9725746 0.9874876 0.9877727 0.9761252 0.9813598 0.9814046 0.9734076 0.9699982 0.9950258 0.9840447 1.029622 0.9809478 0.968556 0.8303381 0.8597591 0.8597636 0.8534172 0.8474619 0.8498616 0.8357832 0.7828929 0.7714329 0.7814602 0.7740171 0.7754207 0.7723359 0.7760737 0.709546 0.7204633 0.7204762 0.7218585 0.7143108 0.6731632 0.680973 0.6660811 0.6026404 0.6018006 0.6188249 0.5586032 0.5564371 0.5614502 0.5575184 0.5590801 0.4955595 0.5296363 0.466935 0.4720264 0.4718474 0.4741342 0.4834123 0.4281698 0.4076583 0.4253505 0.423938 0.3815622 0.3901682 0.3334316 0.3267413 0.3479653 0.331653 0.3402289 0.3305504 0.3271354 0.3362267 0.291035 0.2929534 0.2450977 0.2786359 0.2880861 0.2877899 0.2877619 0.3067768 0.3198003 0.4757665 0.4647267 0.4631987 0.4771516 0.4887982 0.5092338 0.5498449 0.5358125 0.5377538 0.5482285 0.5673004 0.6043545 0.605846 0.6088263 0.6125128 0.6795697 0.6794524 0.6817828 0.6833165 0.6868501 0.7052693 0.6480361 0.6392127 0.6524934 0.6480237 0.6361678 0.5909386 0.5869939 0.5873798 0.5729347 0.509446 0.5441297 0.4834857 0.4741017 0.3992671 0.4020169 0.3198312 0.2411283 0.2392638 0.1061053 0.1022339 0.2155032 0.06088934 0.08870957 0.1699212 0.1571179 0.09191184 0.08793769 0.08243183 0.07515228 0.01774243 0.054687 -0.002581117 0.008731103 -0.00636371 -0.04603548 -0.08079867 -0.07607248 -0.07101519 -0.1528102 -0.1610069 -0.1781432 -0.1869315 -0.2074708 -0.208371 -0.2084291 -0.2732542 -0.272283 -0.2956049 -0.3058459 -0.3153293 -0.3114119 -0.3755363 -0.3410326 -0.3403469 -0.4026728 -0.4020039 -0.4073434 -0.4178821 -0.4226186 -0.4423129 -0.4458698 -0.4851302 -0.5180243 -0.5696929 -0.5402663 -0.5452836 -0.4940394 -0.5499227 -0.5901713 -0.5275136 -0.5627635 -0.5776586 -0.5538951 -0.5657903 -0.5827581 -9999 -9999 -9999 -9999 -9999 -9999 -9999 -9999 -9999 -9999 -9999 -9999 -9999 -9999 -9999 -9999 -9999 -9999 -9999 -9999 -9999 -9999 -9999 -9999 -9999 -9999 -9999 -9999 -9999 -9999 -9999 -9999 -9999 -9999 -9999 -9999 -9999 -9999 -9999 -9999 -9999 -9999 -9999 -9999 -9999 -9999 -9999 -9999 -9999 -9999 -9999 -9999 -9999 -9999 -9999 -9999 -9999 -9999 -9999 -9999 -9999 -9999 -9999 -9999 -9999 -9999 -9999 -9999 -9999 -9999 -9999 -9999 -9999 -9999 -9999 -9999 -9999 -9999 -9999 -9999 -9999 -9999 -9999 -9999 -9999 -9999 -9999 -9999 -9999 -9999 -9999 -9999 -9999 -9999 -9999 -9999 -9999 -9999 -9999 -9999 -9999 -9999 -9999 -9999 -9999 
-9999 -9999 -9999 -9999 -9999 -9999 -9999 -9999 -9999 -9999 -9999 -9999 -9999 -9999 -9999 -9999 -9999 -9999 -9999 -9999 -9999 -9999 -9999 -9999 -9999 -9999 -9999 -9999 -9999 -9999 -9999 -9999 -9999 -9999 -9999 -9999 -9999 -9999 -9999 -9999 -9999 -9999 -9999 -9999 -9999 -9999 -9999 -9999 -9999 -9999 -9999 -9999 -9999 -9999 -9999 -9999 -9999 -9999 -9999 -9999 -9999 -9999 -9999 -9999 -9999 -9999 -9999 -9999 -9999 -9999 -9999 -9999 -9999 -9999 -9999 -9999 -9999 -9999 -9999 -9999 -9999 -9999 -9999 -9999 -9999 -9999 -9999 -9999 -9999 -9999 -9999 -9999 -9999 -9999 -9999 -9999 -9999 -9999 -9999 -9999 -9999 -9999 -9999 -9999 0.8729521 0.8779241 0.8761437 0.8820581 0.8866732 0.9435712 0.8907867 0.8884444 0.9045829 0.9166203 0.917387 0.963484 0.9852077 0.9855927 0.9834647 0.9318976 0.9445453 0.9446179 0.9441752 0.9531139 0.9571638 0.9653196 0.9569253 0.9084827 0.9796279 0.9791412 0.9782363 0.9796868 0.9908797 0.932893 0.9467831 0.9426978 0.9431638 0.9390869 0.9390814 0.945459 0.9498615 0.9500036 0.9888656 1.004155 0.9492117 0.9492788 0.9477029 0.9477252 0.9414815 0.9418326 0.9562359 0.956398 0.9428165 1.02644 1.037235 0.9514821 1.080403 1.080423 1.079281 1.075466 1.079216 1.091555 1.089137 1.077824 1.077796 1.071656 1.072049 1.072116 1.063903 1.112555 1.067614 1.034538 1.12356 1.089163 1.086819 1.082055 1.086802 1.093432 1.093432 1.095729 1.040609 1.090539 1.088055 1.086546 1.034558 1.025152 1.116957 1.028144 1.062721 1.06141 1.10551 1.113789 1.116193 1.082042 1.114525 1.110304 1.045319 1.045434 1.045367 1.044812 1.055395 1.055962 1.050406 1.050209 1.051184 1.051778 1.049383 1.060048 1.070544 1.070135 1.069816 1.070057 1.069636 1.075807 1.076798 1.078892 1.076142 1.079028 1.089173 1.100818 1.097748 1.045239 1.04508 1.056852 1.055232 1.054913 1.06648 1.055376 1.007576 1.041245 1.041049 1.095361 1.103282 1.103383 1.103361 1.049343 1.058584 1.177457 1.121814 1.121651 1.186256 1.186932 1.186876 1.187199 1.189829 1.200304 1.20008 1.201736 1.210164 1.219748 1.220249 1.230342 1.228423 1.233111 1.228259 1.281644 1.279662 1.279315 1.289617 1.288903 1.286161 1.340898 1.340792 1.34763 1.405509 1.339648 1.344291 1.341471 1.39506 1.38929 1.389142 1.390605 1.401802 1.450001 1.396039 1.45147 -9999 -9999 -9999 -9999 -9999 -9999 -9999 -9999 -9999 -9999 -9999 -9999 -9999 -9999 -9999 -9999 -9999 -9999 -9999 -9999 -9999 -9999 -9999 -9999 -9999 -9999 -9999 -9999 -9999 -9999 -9999 -9999 -9999 -9999 -9999 -9999 -9999 1.339816 -9999 -9999 1.23349 1.256376 1.251147 1.251346 1.217548 1.284635 1.223414 1.290376 1.232279 1.29368 1.249712 1.243848 1.304944 1.265313 1.303861 1.274017 1.335636 1.331488 1.333836 1.333803 1.339755 1.342521 1.339563 1.345257 1.345511 1.339842 1.339089 1.341039 1.331033 1.32946 1.321103 1.317889 1.321178 1.251951 1.322586 1.247265 1.254303 1.247363 1.247865 1.234043 1.234093 1.223969 1.22198 1.222039 1.229587 1.213783 1.208394 1.170808 1.15952 1.161687 1.091481 1.122374 1.161883 1.160479 1.106728 1.107277 1.100406 1.09776 1.087621 1.092376 1.083229 1.066756 1.079931 1.045846 1.042309 1.02657 1.007752 1.032013 1.008813 0.998043 0.9872037 0.9979568 0.9878291 1.000647 1.001788 0.9950702 0.9943647 0.9862711 0.9799739 0.9816634 0.9732852 0.983853 0.9735599 0.9981627 0.9962853 0.9894295 0.9800886 0.980916 0.9904483 0.9916142 0.9893814 0.9851627 0.9926719 0.9813163 0.9800109 0.9713244 0.9690599 0.9694917 1.039532 1.037937 1.029554 1.02454 0.8375897 0.8284886 0.9053994 0.8471512 0.8445022 0.8521991 0.8519849 0.8277783 0.8369611 0.8376856 0.836762 0.8269287 0.7793256 0.7758734 0.7879668 0.7788416 0.7352083 0.7189884 0.717913 0.6647728 0.6637935 0.6752849 0.6738697 0.6723857 0.6650844 0.6197636 0.5580754 0.5598257 0.5584127 0.4992107 0.5209342 0.5161492 0.5280438 0.5094327 0.5319251 0.4738435 0.4889853 0.4785537 0.425691 0.4138013 0.4253943 0.3703117 0.3778124 0.3865707 0.3859512 0.3877591 0.3237117 0.3222589 0.3489711 0.3324193 0.336256 0.2762482 0.284482 0.2754307 0.2960981 0.2868816 0.2867846 0.3140502 0.3249988 0.4060187 0.4314638 0.4646969 0.4771923 0.4931662 0.4915423 0.4943658 0.5006559 0.5595181 0.5402824 0.5394277 0.5918505 0.6013463 0.5935642 0.6199704 0.6284525 0.6244011 0.6324996 0.6395062 0.6888998 0.6931993 0.7067012 0.7170061 0.7076978 0.7009181 0.6559662 0.6470672 0.6589121 0.5986241 0.5898554 0.5339684 0.5546087 0.5469161 0.5401015 0.4853202 0.4624918 0.3983886 0.3887208 0.3717743 0.3077209 0.2537819 0.2038335 0.105306 0.2190155 0.2220283 0.122052 0.1368054 0.1551402 0.09021002 0.09500609 0.07271565 0.07675016 0.06935174 0.04242152 0.0002246821 0.003756833 -0.05703442 -0.05589243 -0.06535442 -0.08184569 -0.1350586 -0.1504457 -0.1603382 -0.1785388 -0.1779553 -0.1973987 -0.2001003 -0.261159 -0.2095532 -0.2941111 -0.2966336 -0.2970277 -0.3025306 -0.3072809 -0.3728572 -0.3847412 -0.3939166 -0.4030063 -0.410096 -0.4113624 -0.4119781 -0.4259708 -0.4365323 -0.4624052 -0.5071356 -0.5240775 -0.5096578 -0.4813016 -0.5333286 -0.5125187 -0.5361069 -0.5417433 -0.5439996 -0.5052504 -0.486055 -0.5477163 -0.5672135 -0.5665924 -9999 -9999 -9999 -9999 -9999 -9999 -9999 -9999 -9999 -9999 -9999 -9999 -9999 -9999 -9999 -9999 -9999 -9999 -9999 -9999 -9999 -9999 -9999 -9999 -9999 -9999 -9999 -9999 -9999 -9999 -9999 -9999 -9999 -9999 -9999 -9999 -9999 -9999 -9999 -9999 -9999 -9999 -9999 -9999 -9999 -9999 -9999 -9999 -9999 -9999 -9999 -9999 -9999 -9999 -9999 -9999 -9999 -9999 -9999 -9999 -9999 -9999 -9999 -9999 -9999 -9999 -9999 -9999 -9999 -9999 -9999 -9999 -9999 -9999 -9999 -9999 -9999 -9999 -9999 -9999 -9999 -9999 -9999 -9999 -9999 -9999 -9999 -9999 -9999 -9999 -9999 -9999 -9999 -9999 -9999 -9999 -9999 -9999 -9999 -9999 -9999 -9999 -9999 -9999 -9999 
-9999 -9999 -9999 -9999 -9999 -9999 -9999 -9999 -9999 -9999 -9999 -9999 -9999 -9999 -9999 -9999 -9999 -9999 -9999 -9999 -9999 -9999 -9999 -9999 -9999 -9999 -9999 -9999 -9999 -9999 -9999 -9999 -9999 -9999 -9999 -9999 -9999 -9999 -9999 -9999 -9999 -9999 -9999 -9999 -9999 -9999 -9999 -9999 -9999 -9999 -9999 -9999 -9999 -9999 -9999 -9999 -9999 -9999 -9999 -9999 -9999 -9999 -9999 -9999 -9999 -9999 -9999 -9999 -9999 -9999 -9999 -9999 -9999 -9999 -9999 -9999 -9999 -9999 -9999 -9999 -9999 -9999 -9999 -9999 -9999 -9999 -9999 -9999 -9999 -9999 -9999 -9999 -9999 -9999 -9999 -9999 -9999 -9999 -9999 -9999 -9999 -9999 -9999 -9999 0.863973 0.8644225 0.867524 0.8841103 0.898208 0.957967 0.9131746 0.9033248 0.9079052 0.9078828 0.9160479 0.9866827 0.9854447 0.9851801 0.9288733 0.9320318 0.9441975 0.9524716 0.9441416 0.9443652 0.9520525 0.9596963 0.9021963 0.9683765 0.9683053 0.9683948 0.9778249 0.9816606 0.9819017 0.9357851 0.9350501 0.9415242 0.9392236 0.9345789 0.9356244 0.9254996 1.004548 0.9482286 1.002138 0.9516329 0.9496467 0.9483656 0.9492955 0.9468526 0.9340842 0.9469812 0.9465058 0.9566126 0.9543402 0.940189 0.9424638 0.9958334 1.080893 1.081604 1.079486 1.079484 1.080703 1.093206 1.091271 1.076576 1.076319 1.063129 1.077617 1.077646 1.065919 1.058836 1.066859 1.066096 1.069615 1.068096 1.031025 1.088644 1.096866 1.03271 1.035472 1.035371 1.029109 1.030698 1.028839 1.029856 1.061863 1.05944 1.059382 1.061284 1.058941 1.054376 1.05161 1.064287 1.062354 1.062212 1.059933 1.051312 1.045907 1.046967 1.046237 1.046041 1.057451 1.068358 1.065764 1.050577 1.051757 1.062726 1.050267 1.06138 1.008402 1.019467 1.018823 1.071773 1.065322 1.081286 1.076259 1.076283 1.082739 1.026034 1.034415 1.034394 1.048034 1.047535 1.050257 1.058478 1.058695 1.058695 1.058578 1.09255 1.092251 1.099196 1.100645 1.041411 1.1026 1.111208 1.122416 1.062861 1.062696 1.117081 1.181559 1.123647 1.177854 1.184092 1.193413 1.193301 1.191362 1.150607 1.204925 1.2127 1.212566 1.211657 1.219457 1.22995 1.221259 1.233954 1.224811 1.232109 1.284277 1.284014 1.273253 1.288985 1.289457 1.286236 1.288793 1.29506 1.351573 1.351023 1.333985 1.344325 1.462889 1.462209 1.398459 1.409352 1.41399 1.42422 1.487263 1.45265 1.497615 -9999 -9999 -9999 -9999 -9999 -9999 -9999 -9999 -9999 -9999 -9999 -9999 -9999 -9999 -9999 -9999 -9999 -9999 -9999 -9999 -9999 -9999 -9999 -9999 -9999 -9999 -9999 -9999 -9999 -9999 -9999 -9999 -9999 -9999 -9999 -9999 -9999 -9999 -9999 -9999 1.228218 1.267911 1.272846 1.216785 1.217193 1.268665 1.219413 1.224371 1.246995 1.26533 1.231129 1.241405 1.250961 1.317038 1.267252 1.33781 1.333752 1.340185 1.339897 1.33901 1.340918 1.401563 1.347031 1.399233 1.336331 1.341977 1.345675 1.347301 1.272956 1.341021 1.316586 1.321505 1.316644 1.313559 1.256914 1.312764 1.299959 1.245325 1.246521 1.228571 1.227455 1.242976 1.190798 1.187251 1.22763 1.152978 1.15125 1.199221 1.141545 1.158109 1.09085 1.112161 1.113722 1.100834 1.092148 1.074547 1.028223 1.069574 1.068796 1.085606 1.081325 1.033042 1.04521 1.044397 1.022465 1.018638 1.022009 1.002084 1.001473 1.006183 0.9914179 0.9904594 0.993175 0.9393243 0.9873196 0.9387857 0.9803592 0.9849016 0.9813097 0.9832332 0.9716503 0.977275 0.9264318 0.9751837 0.9776941 0.9685866 0.983613 0.9988838 0.9954094 0.9964919 1.004982 0.9887132 0.9894322 0.9885047 1.039448 1.027642 1.026042 1.029196 0.9751759 0.9750863 0.906029 0.8875464 0.873776 0.9367827 0.837831 0.8514015 0.8433944 0.8415203 0.8848608 0.8428532 0.8508164 0.8303721 0.8446956 0.7796523 0.7785646 0.7809853 0.7950879 0.7801022 0.7939938 0.7826697 0.6574446 0.6684362 0.6678334 0.6624177 0.6187167 0.6196999 0.6217554 0.5583746 0.6172659 0.5974548 0.5356394 0.5711028 0.5347111 0.5408214 0.4591351 0.5449449 0.4933445 0.478614 0.4892813 0.4142823 0.4183427 0.376319 0.368773 0.3771968 0.3911684 0.3774531 0.3321508 0.3264477 0.3234556 0.3345907 0.3372481 0.28133 0.270202 0.2915843 0.2824459 0.2862254 0.2964073 0.293946 0.3153934 0.2671652 0.3757278 0.4211092 0.4760156 0.4824443 0.485183 0.5071721 0.5010964 0.5297441 0.5184277 0.5544931 0.5906838 0.5896642 0.5923788 0.621546 0.6391552 0.6489555 0.6394552 0.7002631 0.7049904 0.7023742 0.7064448 0.7085406 0.7184832 0.7101015 0.6633425 0.6509216 0.6486595 0.6851892 0.6184677 0.6344411 0.6277375 0.566386 0.5460864 0.4978714 0.4862273 0.4792607 0.4511634 0.3958028 0.3305555 0.3229099 0.3041243 0.2319708 0.1946318 0.1981821 0.1691865 0.1525407 0.154239 0.1435123 0.1236997 0.1197749 0.07407077 0.07787129 0.05155952 0.05194363 -0.01342022 9.70129e-005 -0.06025191 -0.06650647 -0.08640114 -0.08701827 -0.1034717 -0.148566 -0.1651206 -0.167807 -0.1819951 -0.1978392 -0.2006605 -0.2206169 -0.2849526 -0.2849371 -0.3062789 -0.304479 -0.3048443 -0.3114278 -0.3216533 -0.3971987 -0.3950919 -0.4021225 -0.4082092 -0.4001308 -0.4244028 -0.4272418 -0.4520715 -0.4469849 -0.461854 -0.5042872 -0.4508275 -0.5284696 -0.5145053 -0.505173 -0.5344929 -0.4988397 -0.5046415 -0.4876349 -0.5402953 -0.5465832 -0.5691772 -0.5648972 -9999 -9999 -9999 -9999 -9999 -9999 -9999 -9999 -9999 -9999 -9999 -9999 -9999 -9999 -9999 -9999 -9999 -9999 -9999 -9999 -9999 -9999 -9999 -9999 -9999 -9999 -9999 -9999 -9999 -9999 -9999 -9999 -9999 -9999 -9999 -9999 -9999 -9999 -9999 -9999 -9999 -9999 -9999 -9999 -9999 -9999 -9999 -9999 -9999 -9999 -9999 -9999 -9999 -9999 -9999 -9999 -9999 -9999 -9999 -9999 -9999 -9999 -9999 -9999 -9999 -9999 -9999 -9999 -9999 -9999 -9999 -9999 -9999 -9999 -9999 -9999 -9999 -9999 -9999 -9999 -9999 -9999 -9999 -9999 -9999 -9999 -9999 -9999 -9999 -9999 -9999 -9999 -9999 -9999 -9999 -9999 -9999 -9999 -9999 -9999 -9999 -9999 -9999 -9999 -9999 
-9999 -9999 -9999 -9999 -9999 -9999 -9999 -9999 -9999 -9999 -9999 -9999 -9999 -9999 -9999 -9999 -9999 -9999 -9999 -9999 -9999 -9999 -9999 -9999 -9999 -9999 -9999 -9999 -9999 -9999 -9999 -9999 -9999 -9999 -9999 -9999 -9999 -9999 -9999 -9999 -9999 -9999 -9999 -9999 -9999 -9999 -9999 -9999 -9999 -9999 -9999 -9999 -9999 -9999 -9999 -9999 -9999 -9999 -9999 -9999 -9999 -9999 -9999 -9999 -9999 -9999 -9999 -9999 -9999 -9999 -9999 -9999 -9999 -9999 -9999 -9999 -9999 -9999 -9999 -9999 -9999 -9999 -9999 -9999 -9999 -9999 -9999 -9999 -9999 -9999 -9999 -9999 -9999 -9999 -9999 -9999 -9999 -9999 -9999 -9999 -9999 -9999 -9999 -9999 0.8751938 0.8645757 0.880923 0.9385149 0.9509768 0.9533593 0.9044564 0.9136351 0.907838 0.9079912 0.9072096 0.9854 0.931277 0.9288845 0.9655005 0.9372877 0.9444548 0.9423177 0.9785998 0.9805782 0.9574209 0.9848636 0.9036083 0.9622452 0.9728943 0.9730564 0.9703098 0.983644 0.9356464 0.9399381 0.9379043 0.928269 0.9489245 0.9367419 0.945375 0.9297125 0.9953582 0.9946569 0.9936382 0.9549699 0.9527338 0.9362201 0.9513588 0.9374279 0.9376859 0.9625101 0.9624352 0.9503974 0.9578984 0.9317179 0.940756 1.038736 1.080904 1.086286 1.086751 1.082727 1.071922 1.08429 1.093296 1.081817 1.067784 1.067007 1.07697 1.066242 1.070652 1.079088 1.057197 1.063849 1.065546 1.065523 1.062935 1.062425 1.023759 1.023725 1.021505 1.058559 1.05607 1.054714 1.055526 1.066676 1.065609 1.061225 1.058797 1.058752 1.05627 1.062087 1.053591 1.052649 1.053287 1.052856 1.052977 1.051689 1.05139 1.048456 1.11318 1.046819 1.112813 1.069082 1.057239 1.056973 1.053886 1.051934 1.062287 1.073159 1.059867 1.061595 1.018509 1.017106 1.011416 1.067588 1.017979 1.015056 1.071669 0.9843389 1.044089 0.9953439 1.047715 1.047676 1.047966 1.047793 1.056367 1.069356 1.058662 1.092645 1.092578 1.090623 1.098826 1.098418 1.098418 1.109407 1.111338 1.110605 1.119656 1.121797 1.123809 1.128966 1.132416 1.185265 1.197027 1.197844 1.203937 1.204021 1.204265 1.203493 1.211967 1.214623 1.21015 1.220587 1.221859 1.220918 1.222651 1.223969 1.224486 1.222513 1.286547 1.283159 1.348462 1.29176 1.289395 1.285177 1.342507 1.351349 1.342946 1.344233 1.346183 1.464475 1.453649 1.396898 1.399764 1.397737 1.483703 1.486563 1.497273 1.48611 -9999 -9999 -9999 -9999 -9999 -9999 -9999 -9999 -9999 -9999 -9999 -9999 -9999 -9999 -9999 -9999 -9999 -9999 -9999 -9999 -9999 -9999 -9999 -9999 -9999 -9999 -9999 -9999 -9999 -9999 -9999 -9999 -9999 -9999 -9999 -9999 -9999 -9999 1.214414 1.220732 1.266347 1.259313 1.214362 1.223721 1.273935 1.23368 1.223274 1.305432 1.259541 1.318868 1.27883 1.250219 1.344738 1.317467 1.321413 1.338533 1.35293 1.35501 1.413872 1.356379 1.338344 1.350578 1.401492 1.279294 1.351927 1.350982 1.360355 1.341493 1.291744 1.28045 1.277629 1.324882 1.303673 1.315725 1.31638 1.246214 1.246237 1.299998 1.233347 1.23148 1.245809 1.17989 1.187215 1.183841 1.167361 1.169637 1.148746 1.136459 1.139964 1.096764 1.097656 1.09779 1.085098 1.077815 1.076978 1.073253 1.070975 1.059511 1.059336 1.022439 1.023583 1.023982 1.012462 1.016658 0.9876109 1.016918 1.013185 1.076067 0.9932595 0.9819742 0.9823228 0.9792936 0.9967387 0.9293666 0.9274544 0.9363803 0.9797095 0.9812235 0.9859161 0.9881858 0.9880018 0.9862193 0.9730651 0.9713449 0.9850051 0.9859476 0.992243 0.9983606 0.9965918 0.9937095 1.002702 0.9912026 1.002814 0.9917058 0.9913826 0.9701837 0.9840643 0.9629324 0.8955085 0.8985813 0.9879357 0.9149709 0.8673223 0.8388556 0.8322095 0.8306165 0.8292388 0.8314291 0.8370504 0.8488769 0.8466924 0.8538898 0.7825245 0.7747448 0.7846044 0.784629 0.7744348 0.7826249 0.7763623 0.7231148 0.725025 0.7394601 0.6670808 0.694971 0.6193843 0.6178849 0.6215593 0.6201321 0.6067217 0.586237 0.6068965 0.528914 0.5385019 0.4813283 0.4980952 0.497669 0.4984024 0.4876961 0.4231863 0.4217964 0.4346308 0.3762309 0.383559 0.3819472 0.3834443 0.3369802 0.3335554 0.3260539 0.3307821 0.3267889 0.2709563 0.2799717 0.281103 0.2823184 0.2821682 0.2936328 0.3068084 0.3280505 0.2673832 0.3765391 0.3010766 0.4762926 0.5035473 0.4898359 0.5033878 0.4742056 0.4751773 0.4988945 0.5013215 0.5919344 0.5933729 0.6073888 0.6371142 0.61577 0.6644507 0.643892 0.6405643 0.7008166 0.7230062 0.7271993 0.7094558 0.7112219 0.720552 0.6608278 0.6607159 0.6616405 0.6959895 0.6807042 0.6364662 0.6251312 0.6314742 0.5618337 0.5022184 0.4919866 0.4904714 0.4237549 0.4184752 0.3514758 0.3380237 0.3333584 0.2529062 0.2438774 0.1912338 0.1787191 0.1821424 0.161279 0.1556717 0.1287082 0.1185108 0.06460528 0.05124507 0.06107581 0.0123231 -0.0139461 -0.002682125 -0.01425736 -0.02749913 -0.07091366 -0.09512065 -0.1083999 -0.1719992 -0.1669417 -0.1700262 -0.1737442 -0.1949292 -0.1971071 -0.2181672 -0.2319195 -0.2801732 -0.305141 -0.3018386 -0.3068824 -0.3091356 -0.3721352 -0.3211915 -0.4072219 -0.4015087 -0.3962902 -0.4037601 -0.4092838 -0.4356741 -0.4264499 -0.4717532 -0.4121187 -0.5189885 -0.443017 -0.4930963 -0.4482449 -0.5038902 -0.4623366 -0.4953823 -0.543785 -0.5511988 -0.5519257 -0.5632996 -0.562766 -0.569708 -9999 -9999 -9999 -9999 -9999 -9999 -9999 -9999 -9999 -9999 -9999 -9999 -9999 -9999 -9999 -9999 -9999 -9999 -9999 -9999 -9999 -9999 -9999 -9999 -9999 -9999 -9999 -9999 -9999 -9999 -9999 -9999 -9999 -9999 -9999 -9999 -9999 -9999 -9999 -9999 -9999 -9999 -9999 -9999 -9999 -9999 -9999 -9999 -9999 -9999 -9999 -9999 -9999 -9999 -9999 -9999 -9999 -9999 -9999 -9999 -9999 -9999 -9999 -9999 -9999 -9999 -9999 -9999 -9999 -9999 -9999 -9999 -9999 -9999 -9999 -9999 -9999 -9999 -9999 -9999 -9999 -9999 -9999 -9999 -9999 -9999 -9999 -9999 -9999 -9999 -9999 -9999 -9999 -9999 -9999 -9999 -9999 -9999 -9999 -9999 -9999 -9999 -9999 -9999 -9999 
-9999 -9999 -9999 -9999 -9999 -9999 -9999 -9999 -9999 -9999 -9999 -9999 -9999 -9999 -9999 -9999 -9999 -9999 -9999 -9999 -9999 -9999 -9999 -9999 -9999 -9999 -9999 -9999 -9999 -9999 -9999 -9999 -9999 -9999 -9999 -9999 -9999 -9999 -9999 -9999 -9999 -9999 -9999 -9999 -9999 -9999 -9999 -9999 -9999 -9999 -9999 -9999 -9999 -9999 -9999 -9999 -9999 -9999 -9999 -9999 -9999 -9999 -9999 -9999 -9999 -9999 -9999 -9999 -9999 -9999 -9999 -9999 -9999 -9999 -9999 -9999 -9999 -9999 -9999 -9999 -9999 -9999 -9999 -9999 -9999 -9999 -9999 -9999 -9999 -9999 -9999 -9999 -9999 -9999 -9999 -9999 -9999 -9999 -9999 -9999 -9999 -9999 -9999 -9999 0.8775811 0.8813453 0.8926923 0.9523618 0.9499645 0.9123336 0.912688 0.9115676 0.9161627 0.9183074 0.9181877 1.0049 0.922484 0.9294611 0.931475 0.9674152 0.9821123 0.9785713 0.9800104 0.9816554 0.9225122 0.9309004 0.9286709 0.9977311 0.9636922 0.9983919 0.9705863 0.9799718 0.9303392 0.9304846 0.9310289 0.9360119 0.9288588 0.9292055 0.9266675 0.9999418 0.9999754 0.9968209 0.9844079 0.9921616 0.9380387 0.9385259 0.9422048 0.951551 0.9593985 0.9594433 0.959639 1.014495 0.9527459 0.9528409 0.9479944 0.9701596 0.9791421 0.9992785 1.02215 1.088678 1.086297 1.083949 1.072694 1.023742 1.075472 1.059804 1.073434 1.061297 1.074654 1.085655 1.056535 1.062924 1.065749 1.0652 1.065223 1.065072 1.06498 1.053772 1.057679 1.068663 1.068131 1.06812 1.057113 1.063842 1.067599 1.120019 1.059881 1.065601 1.114813 1.050505 1.103641 1.044603 1.044096 1.043906 1.043971 1.041685 1.041596 1.050424 1.050469 1.063614 1.063082 1.111505 1.111472 1.111786 1.057066 1.055929 1.05087 1.053341 1.06446 1.063871 1.055159 1.009973 1.009872 1.007721 1.019293 1.02286 1.02045 1.031087 1.042079 1.054966 1.043889 0.9935812 0.9938933 0.9921005 0.9984131 1.037481 1.037027 1.092366 1.094326 1.092101 1.093887 1.114081 1.111342 1.113306 1.111693 1.111458 1.12214 1.112691 1.110595 1.123634 1.123124 1.134775 1.142887 1.194691 1.195016 1.145073 1.142631 1.20793 1.142992 1.151478 1.214567 1.212308 1.211798 1.211686 1.222863 1.224901 1.231632 1.222397 1.233592 1.286016 1.28794 1.296849 1.294299 1.289634 1.344755 1.346086 1.342679 1.351307 1.345852 1.345931 1.454712 1.455806 1.450603 1.397637 1.408587 1.48256 1.491302 1.493795 -9999 -9999 -9999 -9999 -9999 -9999 -9999 -9999 -9999 -9999 -9999 -9999 -9999 -9999 -9999 -9999 -9999 -9999 -9999 -9999 -9999 -9999 -9999 -9999 -9999 -9999 -9999 -9999 -9999 -9999 -9999 -9999 -9999 -9999 -9999 -9999 -9999 -9999 -9999 1.222049 1.264585 1.276952 1.211851 1.223786 1.277783 1.23229 1.237075 1.237614 1.260454 1.326519 1.269151 1.334089 1.320859 1.260282 1.321998 1.33534 1.347702 1.685421 1.668103 1.646246 1.554445 1.351646 1.344583 1.344111 1.352857 1.343116 1.342489 1.343834 1.275575 1.293478 1.282593 1.339299 1.274869 1.32061 1.306529 1.235521 1.2402 1.235844 1.226727 1.254057 1.235217 1.170642 1.185538 1.17 1.171222 1.158894 1.164292 1.154544 1.138361 1.133114 1.141439 1.126304 1.129812 1.086793 1.072278 1.070629 1.124415 1.054295 1.061784 1.059752 1.071801 1.022983 1.011908 0.9967697 1.016252 1.020361 1.003855 1.004316 1.017745 1.021984 0.9357146 0.9940076 0.9338986 0.9937192 0.9206944 0.9226892 0.9207343 0.980822 0.977258 0.9688398 0.9704683 0.9680643 0.9766896 0.9278631 0.985148 0.9848825 0.9986323 1.001219 0.9934845 1.004588 0.9959316 0.9948221 0.9957618 0.9917929 0.98566 0.9851501 0.9812948 1.029159 0.9781764 0.9498987 0.9852841 0.992249 0.8449337 0.8953081 0.8469799 0.9001781 0.8358361 0.8920883 0.8328112 0.8468297 0.8364564 0.8263918 0.7716866 0.7726774 0.7864702 0.7971907 0.7874136 0.7716838 0.7246497 0.7148142 0.7148667 0.7457376 0.6802452 0.7025843 0.6317616 0.6215552 0.658954 0.5708128 0.5982058 0.5990189 0.6079282 0.5352175 0.5505332 0.5395371 0.4871551 0.4951633 0.504468 0.4251042 0.4246403 0.4242698 0.4303032 0.3866784 0.3741234 0.3752806 0.3877659 0.3228123 0.3296862 0.3322304 0.3309646 0.331403 0.2874397 0.2881916 0.2839167 0.2751301 0.2849755 0.2831769 0.2437335 0.2795031 0.272065 0.4288791 0.4163205 0.4557119 0.449804 0.4681883 0.4651511 0.4755802 0.5158544 0.5086809 0.5979026 0.5388002 0.5932595 0.6144552 0.6292676 0.6499172 0.6692318 0.6761203 0.6741081 0.6700962 0.7241826 0.6712381 0.7287012 0.6660878 0.7213822 0.6608837 0.6950456 0.6782233 0.6904774 0.7062728 0.629261 0.6389231 0.57178 0.5776489 0.5680597 0.5022777 0.4824356 0.4315625 0.4178994 0.3621898 0.3436647 0.3314609 0.2636946 0.2509674 0.2425665 0.1889446 0.1855783 0.1902985 0.1069655 0.09171263 0.08368477 0.0560936 0.03739522 0.100422 -0.004523749 0.0070335 -0.004669321 -0.005340307 -0.08400486 -0.08329402 -0.09432885 -0.09536988 -0.173812 -0.1732577 -0.1735563 -0.1920928 -0.1922159 -0.2064926 -0.2222075 -0.2843297 -0.2785329 -0.3022174 -0.3031544 -0.3069629 -0.3692112 -0.3660663 -0.3309792 -0.3409412 -0.4010606 -0.3969676 -0.4158203 -0.4436828 -0.445753 -0.4077669 -0.4530025 -0.4706169 -0.4553212 -0.5044857 -0.5170469 -0.488383 -0.5021765 -0.5272222 -0.4720661 -0.5422649 -0.5407978 -0.5432793 -0.5443831 -0.5155476 -0.5297072 -0.586908 -9999 -9999 -9999 -9999 -9999 -9999 -9999 -9999 -9999 -9999 -9999 -9999 -9999 -9999 -9999 -9999 -9999 -9999 -9999 -9999 -9999 -9999 -9999 -9999 -9999 -9999 -9999 -9999 -9999 -9999 -9999 -9999 -9999 -9999 -9999 -9999 -9999 -9999 -9999 -9999 -9999 -9999 -9999 -9999 -9999 -9999 -9999 -9999 -9999 -9999 -9999 -9999 -9999 -9999 -9999 -9999 -9999 -9999 -9999 -9999 -9999 -9999 -9999 -9999 -9999 -9999 -9999 -9999 -9999 -9999 -9999 -9999 -9999 -9999 -9999 -9999 -9999 -9999 -9999 -9999 -9999 -9999 -9999 -9999 -9999 -9999 -9999 -9999 -9999 -9999 -9999 -9999 -9999 -9999 -9999 -9999 -9999 -9999 -9999 -9999 -9999 -9999 -9999 -9999 
-9999 -9999 -9999 -9999 -9999 -9999 -9999 -9999 -9999 -9999 -9999 -9999 -9999 -9999 -9999 -9999 -9999 -9999 -9999 -9999 -9999 -9999 -9999 -9999 -9999 -9999 -9999 -9999 -9999 -9999 -9999 -9999 -9999 -9999 -9999 -9999 -9999 -9999 -9999 -9999 -9999 -9999 -9999 -9999 -9999 -9999 -9999 -9999 -9999 -9999 -9999 -9999 -9999 -9999 -9999 -9999 -9999 -9999 -9999 -9999 -9999 -9999 -9999 -9999 -9999 -9999 -9999 -9999 -9999 -9999 -9999 -9999 -9999 -9999 -9999 -9999 -9999 -9999 -9999 -9999 -9999 -9999 -9999 -9999 -9999 -9999 -9999 -9999 -9999 -9999 -9999 -9999 -9999 -9999 -9999 -9999 -9999 -9999 -9999 -9999 -9999 -9999 -9999 0.8748091 0.8858154 0.8939593 0.8916584 0.9523696 0.8973589 0.897851 0.9079302 0.9083517 0.9181843 0.9706423 1.004449 1.006482 0.963551 0.9613108 1.025029 1.025612 0.9727545 0.97909 0.9183164 0.9306767 0.9328396 0.9309283 0.9307269 0.992047 0.9976371 0.9977992 0.9953674 1.007269 0.9684562 0.9214633 0.9210208 0.9300528 0.9205045 0.93087 0.9998197 0.9888359 0.9865159 0.996886 0.9836152 0.8752295 0.9436464 0.9434791 0.9423075 0.950155 0.9528763 1.007777 0.9537495 0.8986997 0.9001737 0.9531002 0.9390656 0.9497845 0.9590104 0.9576766 0.9590188 1.086051 1.075294 1.081049 1.076478 1.079136 1.087172 1.066923 1.077873 1.076036 1.073375 1.073352 1.079947 1.068594 1.071008 1.070306 1.055974 1.056644 1.055725 1.055589 1.054023 1.062532 1.062476 1.064487 1.068426 1.058837 1.110213 1.107105 1.052499 1.056642 1.049183 1.105447 1.095627 1.09477 1.037975 1.035097 1.045808 1.054196 1.054185 1.054107 1.051898 1.063258 1.063291 1.063183 0.9998484 1.042418 0.9875508 1.070478 1.068188 1.070543 1.060451 1.055046 1.057265 1.009388 1.020437 1.022379 1.022144 1.025073 1.022876 1.033525 1.03102 1.042236 1.044075 1.043913 1.053008 1.052617 1.08858 1.086602 1.029802 1.016211 1.030003 1.028597 1.09283 1.0973 1.039013 1.051281 1.048764 1.048998 1.062124 1.116824 1.114686 1.067985 1.059733 1.071404 1.070657 1.134583 1.136181 1.133829 1.142925 1.143435 1.145707 1.153857 1.151855 1.197063 1.214416 1.223269 1.225205 1.235887 1.222096 1.233291 1.233162 1.286801 1.287432 1.286712 1.287058 1.34942 1.349408 1.343755 1.345931 1.336345 1.397209 1.397596 1.409279 1.406987 1.404438 1.456284 1.486868 1.474466 1.474645 1.483263 -9999 -9999 -9999 -9999 -9999 -9999 -9999 -9999 -9999 -9999 -9999 -9999 -9999 -9999 -9999 -9999 -9999 -9999 -9999 -9999 -9999 -9999 -9999 -9999 -9999 -9999 -9999 -9999 -9999 -9999 -9999 -9999 -9999 -9999 -9999 -9999 -9999 -9999 -9999 -9999 -9999 1.21141 1.21524 1.216526 1.231752 1.233961 1.236984 1.249581 1.260275 1.269129 1.269844 1.281232 1.31903 1.356429 1.327917 1.315579 1.40434 1.738363 1.742317 1.731268 1.718344 1.431249 1.375314 1.355994 1.355298 1.404147 1.365413 1.335515 1.293839 1.281101 1.269887 1.337298 1.268726 1.315003 1.253223 1.242556 1.296977 1.230249 1.170976 1.22527 1.253949 1.190933 1.18555 1.171514 1.16198 1.152441 1.154403 1.15471 1.158513 1.149038 1.089037 1.148261 1.146703 1.131858 1.072495 1.078278 1.076997 1.067594 1.056494 1.066511 1.065682 1.059525 1.048008 1.003126 1.013749 0.9967188 1.011648 0.9354921 1.009259 1.008839 0.9910321 0.9502206 0.9919443 0.9223207 0.9228402 0.9211895 0.982229 0.9853094 0.970043 0.9703293 0.96921 0.9699358 0.9913068 0.9985148 0.9892156 0.975497 0.989684 0.98248 0.9975674 0.9994577 1.006053 0.9978871 0.9996797 0.9977475 0.9835187 0.982255 0.9861977 0.9867449 0.9868479 0.984664 0.9815107 0.85598 0.832581 0.892193 0.8865319 0.8917353 0.8986639 0.8811012 0.8347248 0.8359693 0.8437408 0.8419327 0.8261536 0.7751641 0.7743992 0.7780382 0.7751067 0.7792473 0.7246839 0.7286568 0.7341151 0.7377324 0.6855886 0.6794886 0.651607 0.6272717 0.6594036 0.5944324 0.5986203 0.6007599 0.5985123 0.5565327 0.5565463 0.55695 0.492155 0.5090327 0.4952052 0.4315827 0.42212 0.4293516 0.3767613 0.3864725 0.3843818 0.3764952 0.3766126 0.3220479 0.3226943 0.3323389 0.3345171 0.3313269 0.2784699 0.280542 0.280878 0.2777112 0.2958088 0.2361228 0.2796476 0.278902 0.2954254 0.4503244 0.3880887 0.4529518 0.4490662 0.4682609 0.4717666 0.4889304 0.5349553 0.5020391 0.5529494 0.5359654 0.6024643 0.5651373 0.6416043 0.6607367 0.6725331 0.673562 0.6813568 0.6804078 0.7311682 0.7158991 0.7349631 0.7408897 0.7457358 0.6781496 0.6971347 0.6840813 0.7101449 0.7060715 0.6417389 0.6289526 0.5655043 0.569249 0.5602559 0.5562181 0.4823372 0.431468 0.4178755 0.4245126 0.3531078 0.2760899 0.2825635 0.2789395 0.2512589 0.1964594 0.1799904 0.1705095 0.1765787 0.108731 0.08469121 0.08191885 0.06311538 0.0470615 0.05222663 -0.03443175 -0.00923036 -0.02024222 -0.08297276 -0.09701571 -0.109911 -0.1088235 -0.1121608 -0.1127143 -0.1832235 -0.210817 -0.2121608 -0.2132522 -0.2125188 -0.2328509 -0.2813693 -0.3036141 -0.304652 -0.3048425 -0.3026708 -0.317705 -0.3828382 -0.3926234 -0.4085557 -0.416678 -0.4247638 -0.4500809 -0.4048048 -0.423705 -0.4848236 -0.4494199 -0.441728 -0.4793901 -0.4907147 -0.4884669 -0.491713 -0.5017939 -0.5254927 -0.5231978 -0.5396048 -0.5532711 -0.5452722 -0.5190898 -0.5309212 -0.5485003 -9999 -9999 -9999 -9999 -9999 -9999 -9999 -9999 -9999 -9999 -9999 -9999 -9999 -9999 -9999 -9999 -9999 -9999 -9999 -9999 -9999 -9999 -9999 -9999 -9999 -9999 -9999 -9999 -9999 -9999 -9999 -9999 -9999 -9999 -9999 -9999 -9999 -9999 -9999 -9999 -9999 -9999 -9999 -9999 -9999 -9999 -9999 -9999 -9999 -9999 -9999 -9999 -9999 -9999 -9999 -9999 -9999 -9999 -9999 -9999 -9999 -9999 -9999 -9999 -9999 -9999 -9999 -9999 -9999 -9999 -9999 -9999 -9999 -9999 -9999 -9999 -9999 -9999 -9999 -9999 -9999 -9999 -9999 -9999 -9999 -9999 -9999 -9999 -9999 -9999 -9999 -9999 -9999 -9999 -9999 -9999 -9999 -9999 -9999 -9999 -9999 -9999 -9999 -9999 
-9999 -9999 -9999 -9999 -9999 -9999 -9999 -9999 -9999 -9999 -9999 -9999 -9999 -9999 -9999 -9999 -9999 -9999 -9999 -9999 -9999 -9999 -9999 -9999 -9999 -9999 -9999 -9999 -9999 -9999 -9999 -9999 -9999 -9999 -9999 -9999 -9999 -9999 -9999 -9999 -9999 -9999 -9999 -9999 -9999 -9999 -9999 -9999 -9999 -9999 -9999 -9999 -9999 -9999 -9999 -9999 -9999 -9999 -9999 -9999 -9999 -9999 -9999 -9999 -9999 -9999 -9999 -9999 -9999 -9999 -9999 -9999 -9999 -9999 -9999 -9999 -9999 -9999 -9999 -9999 -9999 -9999 -9999 -9999 -9999 -9999 -9999 -9999 -9999 -9999 -9999 -9999 -9999 -9999 -9999 -9999 -9999 -9999 -9999 -9999 -9999 -9999 -9999 0.8855246 0.8900232 0.8773553 0.8914176 0.8938153 0.8989725 0.897435 0.9102123 0.9678121 0.9685534 0.914559 0.9525032 1.008673 0.9645717 0.9741549 1.024862 0.9183085 0.9159145 0.9607974 0.9716758 0.9756377 0.9822359 0.9842464 0.9213414 0.9852881 1.001498 0.9980475 1.011844 0.9972827 1.005779 0.9571605 0.9197456 0.9187799 0.9209936 0.9272276 0.990423 0.988008 0.9882947 0.9882724 0.9424946 0.9480692 0.9461511 0.9440063 0.9472023 0.9622589 0.9520791 0.8867156 0.8867491 0.8895376 0.8925796 0.9500488 0.9506034 0.9524808 0.975441 1.098014 1.084492 1.082441 1.082464 1.081244 1.089577 1.076759 1.086965 1.074242 1.081673 1.077645 1.074 1.074968 1.089777 1.080301 1.068669 1.083804 1.060854 1.064982 1.065814 1.053603 1.055472 1.055432 1.067539 1.064962 1.056863 1.056852 1.069985 1.057501 1.045411 1.047474 1.045402 1.092703 1.109545 1.0527 1.052303 1.104989 1.104793 1.115604 1.103979 1.055738 1.056172 1.054822 1.054401 1.04514 0.9924366 0.9875575 0.9830503 1.008833 1.050636 1.004288 1.006395 1.006228 1.008301 1.072984 1.07701 1.01398 1.022426 1.024441 1.03347 1.032987 1.033299 1.034883 1.043411 1.043272 1.025128 1.023707 1.078043 1.026919 1.02518 1.024619 1.04433 1.035603 1.040904 1.041009 1.094645 1.040263 1.040435 1.062321 1.061989 1.062465 1.116381 1.070641 1.07054 1.070489 1.070045 1.076807 1.078144 1.133118 1.134975 1.157162 1.047515 1.12334 1.143843 1.19864 1.206959 1.170263 1.180816 1.22716 1.283904 1.224117 1.225143 1.234385 1.21455 1.28005 1.288706 1.29769 1.351767 1.351555 1.386862 1.371248 1.368395 1.405752 1.405263 1.405431 1.406164 1.453375 1.444889 1.456487 1.453871 1.473766 -9999 -9999 -9999 -9999 -9999 -9999 -9999 -9999 -9999 -9999 -9999 -9999 -9999 -9999 -9999 -9999 -9999 -9999 -9999 -9999 -9999 -9999 -9999 -9999 -9999 -9999 -9999 -9999 -9999 -9999 -9999 -9999 -9999 -9999 -9999 -9999 -9999 -9999 -9999 1.222868 1.219777 1.260883 1.215402 1.20351 1.236609 1.227055 1.239123 1.242863 1.255643 1.266647 1.261214 1.278846 1.357876 1.303415 1.573179 1.367756 1.722192 1.79399 1.732174 1.742828 1.799717 1.360146 1.345871 1.348324 1.356808 1.352321 1.307706 1.345858 1.288088 1.275467 1.275299 1.276914 1.256835 1.256612 1.271558 1.241343 1.256475 1.234603 1.237995 1.238262 1.234561 1.179158 1.186288 1.179456 1.169965 1.170008 1.168219 1.099207 1.098945 1.163262 1.092294 1.152725 1.087068 1.081916 1.078588 1.096891 1.030442 1.029017 1.08749 1.010353 1.008385 0.9901516 0.9908426 0.9888998 1.001986 0.9957665 1.027032 0.9524772 1.02423 0.9440303 0.9826877 0.9514397 0.9542173 0.9408754 0.9950052 0.9372234 0.9737346 0.9761719 1.004972 1.00967 1.009003 0.9814324 0.9582487 0.9913963 0.9897847 0.9893776 0.9815583 0.9867179 0.9860477 1.00277 1.000428 0.9483033 1.003436 0.989452 0.9799668 0.9885745 0.9886081 0.9874204 0.9947784 0.9906197 1.004127 0.834716 0.8943185 0.8917912 0.8929418 0.88847 0.8878673 0.8416323 0.8985908 0.8417974 0.840183 0.8509011 0.8349614 0.8477883 0.7806181 0.7885775 0.7813275 0.7857749 0.7233822 0.7329189 0.6744878 0.7442894 0.6884084 0.6927927 0.6207559 0.6637703 0.6810878 0.5862923 0.6080356 0.6102497 0.5585076 0.5452168 0.5567619 0.4942885 0.4983688 0.4995833 0.4982627 0.4372543 0.4332523 0.43777 0.4375293 0.3829434 0.3847001 0.3833854 0.3820194 0.3303675 0.3303521 0.3300174 0.3441221 0.2896797 0.2756959 0.2717451 0.2727964 0.2949717 0.2387876 0.2613429 0.2702286 0.2861957 0.4328374 0.3992327 0.378925 0.4546962 0.4479564 0.463309 0.4863913 0.4799629 0.5296444 0.5489326 0.5516956 0.5534068 0.6057478 0.6388649 0.6473902 0.6687936 0.6614431 0.6751193 0.6797845 0.7412019 0.7313501 0.7464413 0.7411475 0.7358572 0.7466862 0.7102363 0.7027435 0.7131283 0.7056507 0.7173485 0.6607278 0.6441638 0.6459346 0.565178 0.5693744 0.5566301 0.4950869 0.4318505 0.4234355 0.357772 0.3586121 0.3506199 0.2916715 0.2823519 0.2555529 0.191067 0.1885722 0.1787346 0.1691431 0.1067996 0.0896277 0.08701184 0.07691602 0.05689839 0.02597708 0.02246158 0.01709922 -0.05015163 -0.06630769 -0.0630919 -0.1182115 -0.126186 -0.1278447 -0.1563617 -0.1540598 -0.2035478 -0.217788 -0.245828 -0.239593 -0.2468639 -0.2808964 -0.2828357 -0.3026525 -0.3057527 -0.3053293 -0.3746794 -0.3933744 -0.3530252 -0.3580829 -0.4108276 -0.3726828 -0.3849092 -0.405472 -0.415314 -0.4427085 -0.4369249 -0.4293009 -0.4847302 -0.4885388 -0.4921683 -0.5017495 -0.5016464 -0.5129888 -0.5331393 -0.5408441 -0.5442569 -0.5577433 -0.578185 -0.5318635 -0.5215666 -9999 -9999 -9999 -9999 -9999 -9999 -9999 -9999 -9999 -9999 -9999 -9999 -9999 -9999 -9999 -9999 -9999 -9999 -9999 -9999 -9999 -9999 -9999 -9999 -9999 -9999 -9999 -9999 -9999 -9999 -9999 -9999 -9999 -9999 -9999 -9999 -9999 -9999 -9999 -9999 -9999 -9999 -9999 -9999 -9999 -9999 -9999 -9999 -9999 -9999 -9999 -9999 -9999 -9999 -9999 -9999 -9999 -9999 -9999 -9999 -9999 -9999 -9999 -9999 -9999 -9999 -9999 -9999 -9999 -9999 -9999 -9999 -9999 -9999 -9999 -9999 -9999 -9999 -9999 -9999 -9999 -9999 -9999 -9999 -9999 -9999 -9999 -9999 -9999 -9999 -9999 -9999 -9999 -9999 -9999 -9999 -9999 -9999 -9999 -9999 -9999 -9999 -9999 -9999 
-9999 -9999 -9999 -9999 -9999 -9999 -9999 -9999 -9999 -9999 -9999 -9999 -9999 -9999 -9999 -9999 -9999 -9999 -9999 -9999 -9999 -9999 -9999 -9999 -9999 -9999 -9999 -9999 -9999 -9999 -9999 -9999 -9999 -9999 -9999 -9999 -9999 -9999 -9999 -9999 -9999 -9999 -9999 -9999 -9999 -9999 -9999 -9999 -9999 -9999 -9999 -9999 -9999 -9999 -9999 -9999 -9999 -9999 -9999 -9999 -9999 -9999 -9999 -9999 -9999 -9999 -9999 -9999 -9999 -9999 -9999 -9999 -9999 -9999 -9999 -9999 -9999 -9999 -9999 -9999 -9999 -9999 -9999 -9999 -9999 -9999 -9999 -9999 -9999 -9999 -9999 -9999 -9999 -9999 -9999 -9999 -9999 -9999 -9999 -9999 -9999 -9999 -9999 0.8816274 0.8894898 0.8929454 0.8388973 0.9276373 0.9329581 0.9334791 0.9189556 0.9467574 0.9249569 0.9592083 0.9592978 0.9668882 0.9503024 0.9646208 0.9583993 0.9087985 0.9069119 0.9152269 0.9767985 0.9755783 0.9156317 0.9755783 0.9848018 0.9739376 0.9853974 0.9886397 0.9874377 0.9880258 0.9427696 1.013258 0.9575946 0.9479893 0.9567146 0.9831061 0.9816546 0.9269179 0.9243911 0.9261159 0.9391919 0.9483229 0.9443416 0.9444638 0.9497119 0.8906136 0.8917559 0.8982121 0.9484525 0.9484066 0.8925794 0.8920979 0.8927911 0.9471712 0.9472383 0.9775822 0.9982986 1.018437 1.00517 1.081308 1.094789 1.093991 1.082109 1.093036 1.091933 1.090317 1.088753 1.077388 1.077226 1.07675 1.082184 1.075785 1.074243 1.074187 1.072174 1.074538 1.073356 1.064983 1.06782 1.058259 1.058126 1.052184 1.049813 1.06553 1.065462 1.061098 1.049369 1.049537 1.051729 1.05986 1.058273 1.051612 0.9896562 1.052739 1.052454 1.052211 1.050452 1.044599 1.05498 1.044538 0.9815793 0.9915095 0.9899091 1.002829 1.002952 0.9980219 1.008524 1.006511 1.017555 1.017555 1.019604 1.019224 1.01872 1.02208 1.043378 1.041524 1.030998 1.032959 1.06905 1.012834 1.02548 1.026634 1.024768 1.0268 1.026688 1.024694 1.045827 1.035284 1.03469 1.046046 1.057499 1.096722 1.051686 1.05374 1.062438 1.0619 1.051429 1.121254 1.069907 1.067912 1.083368 1.081786 1.081187 1.135248 1.135858 1.135442 0.9939197 0.9938973 1.064427 1.083482 1.15039 1.116652 1.12768 1.197699 1.285844 1.224746 1.227346 1.23865 1.225296 1.193913 1.247371 1.212919 1.309307 1.350874 1.376505 1.375512 1.369059 1.381898 1.345567 1.440276 1.439813 1.442073 1.442893 1.43858 1.475651 1.487067 -9999 -9999 -9999 -9999 -9999 -9999 -9999 -9999 -9999 -9999 -9999 -9999 -9999 -9999 -9999 -9999 -9999 -9999 -9999 -9999 -9999 -9999 -9999 -9999 -9999 -9999 -9999 -9999 -9999 -9999 -9999 -9999 -9999 -9999 -9999 -9999 -9999 -9999 -9999 1.22578 1.220866 1.220546 1.217537 1.228857 1.236264 1.220364 1.241197 1.244736 1.246346 1.312921 1.276399 1.273943 1.349013 1.294865 1.716065 1.509675 1.744826 1.755174 1.767058 1.803981 1.791153 1.806635 1.43816 1.349474 1.366249 1.360212 1.361872 1.350838 1.28885 1.293067 1.278403 1.264186 1.261627 1.254572 1.257078 1.255712 1.194971 1.243488 1.238145 1.248193 1.227713 1.185967 1.194856 1.186881 1.169608 1.170248 1.169572 1.173039 1.11721 1.110892 1.163413 1.102137 1.091638 1.092414 1.083685 1.077383 1.041571 1.016151 1.01677 1.001198 0.9894854 0.9895301 0.9960077 1.065112 1.009994 1.023812 1.015097 1.016239 0.9683494 1.017029 1.003819 0.9908523 1.00156 0.992231 0.997945 0.9996517 1.005757 1.009703 1.00829 1.013624 1.007298 1.006732 0.9134172 0.9140308 0.982992 0.9834235 0.9783381 0.9891323 0.9738963 1.001855 0.98931 0.989983 0.9924624 0.98856 0.9799101 0.9880871 0.9887949 0.9935443 1.048774 1.040024 1.01711 0.8997834 0.8406228 0.8959377 0.8938097 0.8871187 0.8851729 0.8420456 0.8441302 0.8889669 0.8511806 0.8346684 0.8512981 0.8370622 0.8418073 0.7787046 0.7868664 0.7319731 0.7284825 0.7325155 0.7531059 0.6879402 0.7049302 0.6936436 0.6860864 0.6428531 0.5988851 0.607639 0.5901704 0.5599211 0.5625472 0.5496765 0.5549178 0.5531641 0.5523442 0.4923328 0.4369863 0.4367033 0.4475508 0.445761 0.4438663 0.4000478 0.3898688 0.3374172 0.3350262 0.3377785 0.3406892 0.3472563 0.2874966 0.3453152 0.2940513 0.3021138 0.2986932 0.3024436 0.3226976 0.2670703 0.2777664 0.2362069 0.2942846 0.4430329 0.4560161 0.4095798 0.470539 0.4635488 0.454658 0.4899932 0.4568697 0.5571118 0.5558344 0.5548382 0.5727702 0.6300324 0.6470624 0.6535294 0.6749963 0.6999638 0.6943066 0.7033966 0.7482427 0.7757913 0.7480469 0.7365662 0.7599823 0.7237763 0.7309787 0.7135674 0.6742936 0.6887496 0.6770787 0.6584453 0.6484517 0.5980593 0.586355 0.5703723 0.5132517 0.4914349 0.4456524 0.3598306 0.3600042 0.3510982 0.2923524 0.2827622 0.2913761 0.20543 0.1746518 0.1704596 0.1635606 0.1012998 0.09103449 0.08157935 0.07362049 0.004281089 -0.01188683 -0.01721158 -0.0313589 -0.02344748 -0.08316385 -0.08817195 -0.1019799 -0.11492 -0.1639035 -0.1097065 -0.1854299 -0.1815386 -0.2064336 -0.2099359 -0.2153112 -0.2437233 -0.2968343 -0.2787543 -0.3003961 -0.2985404 -0.3065344 -0.3079564 -0.3768467 -0.3571926 -0.3686883 -0.3647702 -0.4355012 -0.4589988 -0.4471324 -0.4354409 -0.4435026 -0.4109476 -0.4276492 -0.4958267 -0.4799838 -0.4879123 -0.4940364 -0.5148198 -0.5155681 -0.4653898 -0.5339332 -0.5362372 -0.5092282 -0.5222759 -0.5857027 -0.5143726 -9999 -9999 -9999 -9999 -9999 -9999 -9999 -9999 -9999 -9999 -9999 -9999 -9999 -9999 -9999 -9999 -9999 -9999 -9999 -9999 -9999 -9999 -9999 -9999 -9999 -9999 -9999 -9999 -9999 -9999 -9999 -9999 -9999 -9999 -9999 -9999 -9999 -9999 -9999 -9999 -9999 -9999 -9999 -9999 -9999 -9999 -9999 -9999 -9999 -9999 -9999 -9999 -9999 -9999 -9999 -9999 -9999 -9999 -9999 -9999 -9999 -9999 -9999 -9999 -9999 -9999 -9999 -9999 -9999 -9999 -9999 -9999 -9999 -9999 -9999 -9999 -9999 -9999 -9999 -9999 -9999 -9999 -9999 -9999 -9999 -9999 -9999 -9999 -9999 -9999 -9999 -9999 -9999 -9999 -9999 -9999 -9999 -9999 -9999 -9999 -9999 -9999 -9999 -9999 
-9999 -9999 -9999 -9999 -9999 -9999 -9999 -9999 -9999 -9999 -9999 -9999 -9999 -9999 -9999 -9999 -9999 -9999 -9999 -9999 -9999 -9999 -9999 -9999 -9999 -9999 -9999 -9999 -9999 -9999 -9999 -9999 -9999 -9999 -9999 -9999 -9999 -9999 -9999 -9999 -9999 -9999 -9999 -9999 -9999 -9999 -9999 -9999 -9999 -9999 -9999 -9999 -9999 -9999 -9999 -9999 -9999 -9999 -9999 -9999 -9999 -9999 -9999 -9999 -9999 -9999 -9999 -9999 -9999 -9999 -9999 -9999 -9999 -9999 -9999 -9999 -9999 -9999 -9999 -9999 -9999 -9999 -9999 -9999 -9999 -9999 -9999 -9999 -9999 -9999 -9999 -9999 -9999 -9999 -9999 -9999 -9999 -9999 -9999 -9999 -9999 -9999 -9999 0.8796244 0.889306 0.8917207 0.9299516 0.916536 0.9330218 0.9329994 0.9366419 0.9464119 0.9517662 0.9615058 0.961517 0.9633961 0.948239 0.9574805 0.9487717 0.9605427 0.9084083 0.9770019 0.9769403 0.9750473 0.9842103 0.973323 0.9849571 0.9873939 0.9904777 0.9900987 0.9900875 0.9355447 0.9421535 0.9390243 0.95031 0.9479837 0.9481356 0.964326 0.9261296 0.9258481 0.9260102 0.9323896 0.9379789 0.9669263 0.9470406 0.9490131 0.9489143 0.8834636 0.8931286 0.8983592 0.9072733 0.9508285 0.9484034 0.8918229 0.9472246 0.8919302 0.9004077 0.9574 0.9424488 0.9710989 1.077146 1.095876 1.040325 1.038274 1.02659 1.04019 1.092232 1.091699 1.093586 1.079031 1.078919 1.078835 1.073426 1.065713 1.067713 1.065203 1.065106 1.072261 1.072971 1.058176 1.006393 1.056434 1.058491 1.058167 1.056111 1.065753 1.067311 1.063536 1.04797 1.049953 1.058556 1.056191 1.056907 1.057065 1.056606 1.041075 1.044493 1.000443 1.054454 1.054368 1.046841 1.047228 1.038734 1.044454 1.055791 1.055924 1.001508 1.001441 1.011546 1.005461 1.005572 0.9649494 0.964927 0.9645259 0.962171 1.027611 1.038221 0.987611 0.9770176 1.024122 0.9817241 1.016008 1.015927 1.015949 1.018042 1.026419 1.026539 1.036238 1.037384 1.03713 1.035245 1.045587 1.059364 1.057186 1.054606 1.056892 1.05739 1.044588 0.9591954 1.121326 1.121864 1.133128 1.132186 1.13142 1.072496 1.072183 1.126433 1.140474 1.008408 1.119292 1.064168 1.052775 1.10663 1.115395 1.12952 1.158629 1.224525 1.224424 1.229819 1.229561 1.238075 1.238002 1.283652 1.249642 1.303818 1.332245 1.3766 1.376588 1.376205 1.430749 1.427808 1.427453 1.432355 1.430349 1.440704 1.443158 1.496578 1.485767 -9999 -9999 -9999 -9999 -9999 -9999 -9999 -9999 -9999 -9999 -9999 -9999 -9999 -9999 -9999 -9999 -9999 -9999 -9999 -9999 -9999 -9999 -9999 -9999 -9999 -9999 -9999 -9999 -9999 -9999 -9999 -9999 -9999 -9999 -9999 -9999 -9999 -9999 -9999 1.22414 1.218278 1.21392 1.219664 1.220088 1.216614 1.231062 1.242656 1.24457 1.26131 1.326445 1.266955 1.321754 1.342651 1.305549 1.720195 1.715402 1.739488 1.748465 1.75841 1.749712 1.798557 1.793843 1.747542 1.360826 1.350831 1.354019 1.364576 1.281978 1.348948 1.272574 1.267684 1.254868 1.254991 1.263756 1.254881 1.248152 1.241147 1.254699 1.239048 1.248051 1.189868 1.202352 1.195183 1.187248 1.127786 1.124349 1.119193 1.118032 1.107478 1.106707 1.093281 1.092869 1.089174 1.088892 1.092309 1.030736 1.017226 1.019691 1.074293 1.063385 1.054664 1.006499 1.007235 1.016357 1.018487 1.014353 1.015094 1.016411 1.007906 1.004635 1.005352 0.9829416 0.934716 0.993601 1.005253 0.9489 1.009104 0.9443828 0.9634475 1.00657 0.9250335 0.9225732 0.979973 0.9727537 1.007311 0.9753849 0.9765819 0.9794324 0.9719227 0.9911042 0.9366038 0.983059 0.9886327 1.043685 0.9909275 0.9821211 0.9807947 1.039358 1.039663 1.038087 1.03291 0.8398457 0.894113 0.8934919 0.8940915 0.8944404 0.8969819 0.8963112 0.8950635 0.8787313 0.8399724 0.8406743 0.8403711 0.8423224 0.7828355 0.7738276 0.7854607 0.7915453 0.7393602 0.7327586 0.7468396 0.6824482 0.6957427 0.6895328 0.6353706 0.684729 0.693138 0.6168174 0.6040179 0.6093998 0.563797 0.5494338 0.5444749 0.5168193 0.5078328 0.4948837 0.4259512 0.4425768 0.4502045 0.4473676 0.3945193 0.3918021 0.3836373 0.3571765 0.3449678 0.3496601 0.3322912 0.3402943 0.3295916 0.3411204 0.2860704 0.2786704 0.3045749 0.302117 0.2769561 0.2828917 0.2842381 0.2922346 0.3013367 0.379975 0.4562248 0.4666219 0.4820904 0.4840775 0.4830854 0.4942097 0.46171 0.5550196 0.5549276 0.5645984 0.5791224 0.5825912 0.6407999 0.6689777 0.6730378 0.7030386 0.7238193 0.7113519 0.7781987 0.707844 0.7642237 0.72457 0.7938283 0.7866312 0.7557271 0.7336536 0.7563888 0.686563 0.6778257 0.6627882 0.6804626 0.6070911 0.5964896 0.5751135 0.5001903 0.5139847 0.4502434 0.4344179 0.370207 0.3711127 0.2913345 0.2759211 0.2978954 0.2159959 0.1956936 0.1899856 0.1616095 0.09826549 0.09968968 0.08669313 0.05878228 0.06558537 0.007492329 -0.01361235 -0.01506028 -0.02799214 -0.08540273 -0.08979151 -0.09527206 -0.09230115 -0.09626416 -0.166487 -0.1679242 -0.182732 -0.1765878 -0.1812481 -0.2003672 -0.2456998 -0.2993141 -0.2956772 -0.3026727 -0.3102182 -0.3085639 -0.3292258 -0.3788473 -0.3526359 -0.3670415 -0.4084826 -0.3587086 -0.4206581 -0.4236324 -0.4205264 -0.4210677 -0.4176866 -0.4850217 -0.4281848 -0.4274113 -0.4357613 -0.487345 -0.5009193 -0.5160045 -0.5192996 -0.5413206 -0.5412591 -0.4929478 -0.5240889 -0.5156339 -0.5672609 -0.5598305 -9999 -9999 -9999 -9999 -9999 -9999 -9999 -9999 -9999 -9999 -9999 -9999 -9999 -9999 -9999 -9999 -9999 -9999 -9999 -9999 -9999 -9999 -9999 -9999 -9999 -9999 -9999 -9999 -9999 -9999 -9999 -9999 -9999 -9999 -9999 -9999 -9999 -9999 -9999 -9999 -9999 -9999 -9999 -9999 -9999 -9999 -9999 -9999 -9999 -9999 -9999 -9999 -9999 -9999 -9999 -9999 -9999 -9999 -9999 -9999 -9999 -9999 -9999 -9999 -9999 -9999 -9999 -9999 -9999 -9999 -9999 -9999 -9999 -9999 -9999 -9999 -9999 -9999 -9999 -9999 -9999 -9999 -9999 -9999 -9999 -9999 -9999 -9999 -9999 -9999 -9999 -9999 -9999 -9999 -9999 -9999 -9999 -9999 -9999 -9999 -9999 -9999 -9999 
-9999 -9999 -9999 -9999 -9999 -9999 -9999 -9999 -9999 -9999 -9999 -9999 -9999 -9999 -9999 -9999 -9999 -9999 -9999 -9999 -9999 -9999 -9999 -9999 -9999 -9999 -9999 -9999 -9999 -9999 -9999 -9999 -9999 -9999 -9999 -9999 -9999 -9999 -9999 -9999 -9999 -9999 -9999 -9999 -9999 -9999 -9999 -9999 -9999 -9999 -9999 -9999 -9999 -9999 -9999 -9999 -9999 -9999 -9999 -9999 -9999 -9999 -9999 -9999 -9999 -9999 -9999 -9999 -9999 -9999 -9999 -9999 -9999 -9999 -9999 -9999 -9999 -9999 -9999 -9999 -9999 -9999 -9999 -9999 -9999 -9999 -9999 -9999 -9999 -9999 -9999 -9999 -9999 -9999 -9999 -9999 -9999 -9999 -9999 -9999 -9999 -9999 -9999 0.8882472 0.8603051 0.8604561 0.9184468 0.9180658 0.931047 0.931284 0.9367278 0.9911436 0.9541588 0.9509063 0.9655181 0.9602252 0.958757 0.9165961 0.9593388 0.9622699 0.9734876 0.9885263 0.990536 0.9195542 0.9882407 0.9734705 0.9361461 0.9465024 0.9372991 0.9472758 0.933554 0.9400769 0.9405504 0.9387392 0.9506062 0.9491 0.9524738 0.9599214 0.9257538 0.9716688 0.9317019 0.9314898 0.9279065 0.948516 0.9538088 0.95096 0.8853804 0.8835586 0.8894662 0.8975579 0.96187 0.9594606 0.9480117 0.9616403 0.9618807 0.9539979 0.9539845 0.9538895 0.9515417 1.012606 1.033064 0.9971889 1.036918 1.099831 1.100005 1.045578 1.032022 1.035149 1.037379 1.084212 1.08211 1.071402 1.077025 1.063862 1.08057 1.080659 1.079819 1.077409 1.07267 1.072005 1.073766 1.062732 1.058009 1.055614 1.068159 1.012316 1.065591 1.067454 1.064322 1.064947 1.062119 1.062897 1.062847 1.056119 1.058259 0.989454 0.9867759 0.9866863 0.9865242 0.990398 0.995713 0.9982957 1.039824 1.047309 1.003039 1.000741 1.010574 1.013443 1.00229 1.002278 1.010821 1.017021 1.017272 0.9540709 0.9539702 0.9757761 0.9754319 0.9738673 0.9805838 0.9894679 1.023005 1.023346 1.018298 1.018376 1.015529 1.016347 1.029124 1.027172 1.040243 1.037567 1.037218 1.046426 1.057537 1.058434 1.048552 1.059295 1.056595 1.056752 1.06806 0.9735698 0.9824651 1.048944 1.059381 1.125073 1.120982 1.131979 1.142793 1.151917 1.144162 1.146213 1.164398 1.066527 1.06799 1.12148 1.13131 1.129353 1.180012 1.184011 1.202654 1.202576 1.223874 1.286366 1.286712 1.288832 1.298893 1.266674 1.310354 1.310288 1.373531 1.42936 1.431862 1.429345 1.396695 1.429906 1.431511 1.433557 1.432863 1.484889 -9999 -9999 -9999 -9999 -9999 -9999 -9999 -9999 -9999 -9999 -9999 -9999 -9999 -9999 -9999 -9999 -9999 -9999 -9999 -9999 -9999 -9999 -9999 -9999 -9999 -9999 -9999 -9999 -9999 -9999 -9999 -9999 -9999 -9999 -9999 -9999 -9999 -9999 -9999 -9999 -9999 1.232574 1.208852 1.211244 1.218825 1.22121 1.245939 1.239626 1.263825 1.263306 1.266665 1.270075 1.344069 1.376137 1.645483 1.740803 1.756535 1.763481 1.825693 1.829676 1.7891 1.727968 1.448297 1.364471 1.361161 1.357075 1.356466 1.36483 1.37622 1.362556 1.293185 1.256745 1.259068 1.256667 1.256809 1.24621 1.201305 1.260202 1.256228 1.188889 1.196938 1.127244 1.184093 1.194751 1.126354 1.115094 1.114441 1.107943 1.107792 1.100365 1.097921 1.101007 1.109635 1.098839 1.091513 1.080986 1.019586 1.01088 1.071712 1.008952 1.065636 1.012761 1.00716 1.00337 0.9944008 0.9964904 0.9941378 1.007438 0.993916 1.001132 1.000475 0.9427599 0.9954134 0.9791353 0.9939203 0.9515572 0.9519923 0.9564233 0.9602026 1.012086 1.011824 0.9983338 1.003255 1.011771 1.009967 1.011553 0.9799918 0.9775115 1.003912 0.9841446 0.9747815 0.9731411 0.9696302 0.9859092 0.9842889 0.9962168 1.044653 1.04085 0.9546217 1.041473 1.022897 0.8918563 0.8959764 0.893572 0.8992736 0.8995084 0.8951977 0.8946253 0.8941031 0.8803988 0.8866088 0.8011615 0.8483098 0.85197 0.8424458 0.798668 0.7930648 0.7357742 0.7997274 0.7386463 0.7379709 0.7724822 0.6859592 0.7138951 0.6414542 0.6814423 0.680571 0.654892 0.6203524 0.6252043 0.6139138 0.5574346 0.5668032 0.573613 0.4968688 0.4869235 0.4989159 0.5031152 0.453648 0.4500321 0.3968393 0.3966692 0.3950318 0.3388869 0.3373467 0.3436729 0.3543968 0.3440483 0.2767373 0.3299343 0.2867872 0.2985715 0.298094 0.2458896 0.2760115 0.2722658 0.2715916 0.2910573 0.4204349 0.4055999 0.4280573 0.450707 0.4609959 0.4352722 0.4497674 0.4842584 0.4958805 0.4792588 0.5661016 0.5652369 0.5845436 0.6454762 0.5863523 0.6597462 0.6860456 0.7003189 0.7203315 0.7822208 0.722319 0.7240972 0.809292 0.7559403 0.7368968 0.7302719 0.8316873 0.7518062 0.7334015 0.7051368 0.6981742 0.6789082 0.6801683 0.6153203 0.6058805 0.5778661 0.5109002 0.5140548 0.5109444 0.4479434 0.4335985 0.3718379 0.3576947 0.289409 0.2956232 0.2269163 0.211111 0.1857999 0.1888786 0.1027606 0.1103139 0.09078603 0.08932838 0.01377628 0.01626737 0.006182795 -0.0006527835 -0.01124511 -0.07376149 -0.07937118 -0.0786579 -0.09655667 -0.141478 -0.1503062 -0.1782095 -0.1704515 -0.1777767 -0.246639 -0.255933 -0.2994733 -0.317049 -0.2310178 -0.3184745 -0.3285843 -0.3170503 -0.3454024 -0.3489098 -0.351065 -0.3568511 -0.4118464 -0.403975 -0.4050345 -0.416026 -0.4299729 -0.4283411 -0.4249052 -0.4753436 -0.4142845 -0.4968028 -0.4362364 -0.4818516 -0.5024942 -0.5084184 -0.4632623 -0.5313556 -0.5432491 -0.5414931 -0.5117603 -0.5616181 -0.5592187 -0.5620158 -9999 -9999 -9999 -9999 -9999 -9999 -9999 -9999 -9999 -9999 -9999 -9999 -9999 -9999 -9999 -9999 -9999 -9999 -9999 -9999 -9999 -9999 -9999 -9999 -9999 -9999 -9999 -9999 -9999 -9999 -9999 -9999 -9999 -9999 -9999 -9999 -9999 -9999 -9999 -9999 -9999 -9999 -9999 -9999 -9999 -9999 -9999 -9999 -9999 -9999 -9999 -9999 -9999 -9999 -9999 -9999 -9999 -9999 -9999 -9999 -9999 -9999 -9999 -9999 -9999 -9999 -9999 -9999 -9999 -9999 -9999 -9999 -9999 -9999 -9999 -9999 -9999 -9999 -9999 -9999 -9999 -9999 -9999 -9999 -9999 -9999 -9999 -9999 -9999 -9999 -9999 -9999 -9999 -9999 -9999 -9999 -9999 -9999 -9999 -9999 -9999 -9999 -9999 
-9999 -9999 -9999 -9999 -9999 -9999 -9999 -9999 -9999 -9999 -9999 -9999 -9999 -9999 -9999 -9999 -9999 -9999 -9999 -9999 -9999 -9999 -9999 -9999 -9999 -9999 -9999 -9999 -9999 -9999 -9999 -9999 -9999 -9999 -9999 -9999 -9999 -9999 -9999 -9999 -9999 -9999 -9999 -9999 -9999 -9999 -9999 -9999 -9999 -9999 -9999 -9999 -9999 -9999 -9999 -9999 -9999 -9999 -9999 -9999 -9999 -9999 -9999 -9999 -9999 -9999 -9999 -9999 -9999 -9999 -9999 -9999 -9999 -9999 -9999 -9999 -9999 -9999 -9999 -9999 -9999 -9999 -9999 -9999 -9999 -9999 -9999 -9999 -9999 -9999 -9999 -9999 -9999 -9999 -9999 -9999 -9999 -9999 -9999 -9999 -9999 -9999 0.9108495 0.9002146 0.8492319 0.8546309 0.8637876 0.9188752 0.9244698 0.9452037 0.9334183 0.9936257 0.9443879 0.9556549 0.9468128 0.958634 0.9064896 0.9159263 0.9777732 0.9756126 0.9738078 0.9884033 0.9906109 0.9218656 0.9900551 0.9487231 0.9349719 0.9463872 0.9487122 0.9459042 0.9401583 0.9408802 0.9390307 0.940964 0.9524156 0.9618279 0.9600857 0.9579947 0.9607183 0.9429448 0.963708 0.9298089 0.9304249 0.9436977 0.9649031 0.9624345 0.9106606 0.908384 0.924542 0.8897927 0.9542149 0.8993553 0.9094308 0.8988596 0.9010113 0.8981802 0.8992834 0.8988634 0.8993953 0.9378331 1.016211 0.9616647 1.089019 1.097945 1.097956 1.099423 1.044752 1.045309 1.038931 1.032282 1.072474 1.074067 1.072929 1.079846 1.078802 1.078673 1.089673 1.089353 1.089146 1.066816 1.061604 1.060862 1.077846 1.060622 1.071433 1.072939 1.064608 1.009965 1.010822 1.010727 1.009947 1.01203 1.062305 1.058552 1.060513 1.059505 1.046487 0.9866776 0.984857 0.9979516 0.9976519 0.9867367 0.9886675 1.050747 1.0029 1.000648 1.002626 1.002488 1.002135 1.013968 1.01394 1.013438 1.013366 1.022267 0.967773 0.9656422 0.9660518 0.9675795 1.012698 1.014824 1.013081 1.01516 1.010835 1.010617 1.031893 0.9786222 1.026567 1.024416 0.971642 1.039297 0.930483 0.9525365 0.9521851 0.9628582 0.9735187 0.9835463 1.028448 1.049939 1.070131 1.080975 0.9267071 0.9721889 1.029001 1.048133 1.069034 1.09103 1.142783 1.15337 1.155626 1.153326 1.155024 1.099554 1.065554 1.108458 1.121459 1.121302 1.117182 1.119474 1.191142 1.19345 1.224915 1.267735 1.277824 1.287742 1.288357 1.289215 1.287648 1.266256 1.325262 1.379188 1.42072 1.433526 1.354197 1.396408 1.439089 1.435709 1.433402 -9999 -9999 -9999 -9999 -9999 -9999 -9999 -9999 -9999 -9999 -9999 -9999 -9999 -9999 -9999 -9999 -9999 -9999 -9999 -9999 -9999 -9999 -9999 -9999 -9999 -9999 -9999 -9999 -9999 -9999 -9999 -9999 -9999 -9999 -9999 -9999 -9999 -9999 -9999 -9999 1.238986 1.226892 1.235531 1.227139 1.226017 1.223152 1.2309 1.237264 1.239682 1.25299 1.251355 1.272727 1.310636 1.330121 1.527537 1.482195 1.65814 1.805181 1.815371 1.835685 1.842643 1.812928 1.758399 1.611371 1.354138 1.354255 1.343432 1.363427 1.364861 1.309872 1.309396 1.299778 1.282651 1.29849 1.299955 1.292524 1.248355 1.195959 1.248402 1.247102 1.231539 1.275927 1.177248 1.183154 1.12866 1.117324 1.126227 1.114976 1.116893 1.098872 1.101427 1.099436 1.105614 1.050749 1.09677 1.081126 1.036452 1.07426 1.074412 1.01852 1.019936 1.004151 0.9964619 1.009176 1.0069 1.001351 1.001527 0.990886 0.9865253 0.9900684 0.9893021 0.9851663 0.950451 0.9626691 0.9422758 0.947011 0.9679984 0.9692811 0.958331 0.9623781 0.9576344 0.9498329 0.9492998 0.9386865 0.9408723 0.9917169 0.9792987 1.004995 1.005109 1.005246 1.007 0.9651948 0.9735849 0.9774067 0.9747662 0.9766794 0.991227 0.9897968 1.035755 1.046431 1.007306 0.9397416 0.9630148 0.9137254 0.8911861 0.8802393 0.8878102 0.8856998 0.9609199 0.8998848 0.8701651 0.8947953 0.8961906 0.8536522 0.8530465 0.8453103 0.8499089 0.8068469 0.8098166 0.8009823 0.7393835 0.7485867 0.7742555 0.7167172 0.7011909 0.6780719 0.6830605 0.6523002 0.6102321 0.6267632 0.6233391 0.6307678 0.5665643 0.5861335 0.5176914 0.5045047 0.5040968 0.5062647 0.4451438 0.4543604 0.4415013 0.4434848 0.3776053 0.3874733 0.3471378 0.3546726 0.3506028 0.3528721 0.3448845 0.3503803 0.2953818 0.2897115 0.3014077 0.2494001 0.249297 0.266537 0.2681677 0.2781101 0.3079192 0.2962753 0.3461112 0.4615211 0.4016558 0.4721043 0.4811885 0.4343024 0.5196303 0.4811102 0.5018958 0.569177 0.5657441 0.5896222 0.6053506 0.6676394 0.681311 0.6987751 0.7015494 0.7146128 0.7378762 0.796189 0.7522255 0.7627392 0.8101216 0.8304648 0.7667808 0.7825004 0.7874704 0.7762819 0.7614245 0.7075798 0.6919416 0.6805981 0.6854989 0.6235156 0.5970232 0.5120702 0.5188735 0.5030172 0.4472844 0.4358477 0.372 0.3586593 0.3028548 0.2876577 0.2691964 0.2059582 0.2002974 0.2057069 0.126707 0.1190588 0.1003423 0.03753572 0.04587263 0.03122484 0.0243257 0.0043677 -0.04951452 -0.06527133 -0.07785483 -0.0756247 -0.1313093 -0.1326751 -0.1573517 -0.1551489 -0.1610283 -0.2285257 -0.2494936 -0.1878561 -0.2651041 -0.2606639 -0.2474796 -0.3312704 -0.2871142 -0.3458409 -0.3426667 -0.3856578 -0.346099 -0.3835481 -0.4023939 -0.3935261 -0.4045905 -0.4124612 -0.4116135 -0.4175525 -0.424827 -0.4257181 -0.4222302 -0.4304347 -0.4968773 -0.4414744 -0.4639091 -0.46705 -0.4776155 -0.5328166 -0.4916454 -0.5018066 -0.5032694 -0.5515406 -0.5401183 -0.5539709 -9999 -9999 -9999 -9999 -9999 -9999 -9999 -9999 -9999 -9999 -9999 -9999 -9999 -9999 -9999 -9999 -9999 -9999 -9999 -9999 -9999 -9999 -9999 -9999 -9999 -9999 -9999 -9999 -9999 -9999 -9999 -9999 -9999 -9999 -9999 -9999 -9999 -9999 -9999 -9999 -9999 -9999 -9999 -9999 -9999 -9999 -9999 -9999 -9999 -9999 -9999 -9999 -9999 -9999 -9999 -9999 -9999 -9999 -9999 -9999 -9999 -9999 -9999 -9999 -9999 -9999 -9999 -9999 -9999 -9999 -9999 -9999 -9999 -9999 -9999 -9999 -9999 -9999 -9999 -9999 -9999 -9999 -9999 -9999 -9999 -9999 -9999 -9999 -9999 -9999 -9999 -9999 -9999 -9999 -9999 -9999 -9999 -9999 -9999 -9999 -9999 -9999 -9999 
-9999 -9999 -9999 -9999 -9999 -9999 -9999 -9999 -9999 -9999 -9999 -9999 -9999 -9999 -9999 -9999 -9999 -9999 -9999 -9999 -9999 -9999 -9999 -9999 -9999 -9999 -9999 -9999 -9999 -9999 -9999 -9999 -9999 -9999 -9999 -9999 -9999 -9999 -9999 -9999 -9999 -9999 -9999 -9999 -9999 -9999 -9999 -9999 -9999 -9999 -9999 -9999 -9999 -9999 -9999 -9999 -9999 -9999 -9999 -9999 -9999 -9999 -9999 -9999 -9999 -9999 -9999 -9999 -9999 -9999 -9999 -9999 -9999 -9999 -9999 -9999 -9999 -9999 -9999 -9999 -9999 -9999 -9999 -9999 -9999 -9999 -9999 -9999 -9999 -9999 -9999 -9999 -9999 -9999 -9999 -9999 -9999 -9999 -9999 -9999 -9999 -9999 0.8990764 0.8994119 0.8600479 0.8287565 0.9180971 0.9241511 0.9399645 0.9137617 0.9410716 0.9420499 0.9556739 0.9559758 0.9559758 0.9611903 0.9199945 0.9182255 0.9757601 0.9758081 0.9867807 0.9867584 0.9908422 0.9909093 0.990083 1.002366 1.00083 0.9538437 0.9434146 0.9524461 0.953222 0.9404657 0.9402289 0.9473544 0.9437432 0.9501378 0.9622159 0.9628581 0.9750704 0.9772128 0.9771681 0.9771904 0.974212 0.9344878 0.8809975 0.9104832 0.9654735 0.9654847 0.9696899 0.9793045 0.9430714 0.8913475 0.902711 0.9026327 0.9008894 0.9125842 0.8990677 0.8994399 0.8991093 0.9680254 0.9638453 1.072337 1.097844 1.098201 1.097788 1.097198 1.090508 1.043592 1.032451 1.035459 1.031438 1.033315 1.085027 1.072778 1.080972 1.081162 1.096169 1.036369 1.032892 1.080362 1.08919 1.079447 1.076045 1.075903 1.085155 1.071236 1.082529 1.060369 1.071534 1.067139 1.009907 1.01203 1.01411 1.011792 1.012428 1.056768 1.05796 1.055765 0.990644 1.055744 0.9887002 0.9889883 1.000392 0.9994611 1.010709 1.008333 1.007689 1.00443 0.9930927 0.9640666 1.007215 0.9522625 0.9539065 0.9764233 1.030192 1.029888 0.9704608 0.9686401 1.002634 1.010924 1.012859 1.013136 1.012072 1.023054 1.034302 1.033361 0.9700529 0.9793712 0.9735183 0.97838 0.9872568 1.040795 0.9777305 0.9673485 0.9451657 0.9449252 0.9549448 0.940154 0.9738426 0.9877455 0.9988768 0.9000474 0.9110226 0.9199936 0.9747583 0.978887 1.080481 1.092183 1.10235 1.110782 1.124513 1.045475 1.056235 1.058291 1.121336 1.121258 1.121302 1.119151 1.165788 1.137735 1.19269 1.192578 1.21149 1.255994 1.304831 1.325304 1.292976 1.298229 1.309112 1.385898 1.416836 1.435537 1.403327 1.368674 1.409751 1.48586 1.494605 -9999 -9999 -9999 -9999 -9999 -9999 -9999 -9999 -9999 -9999 -9999 -9999 -9999 -9999 -9999 -9999 -9999 -9999 -9999 -9999 -9999 -9999 -9999 -9999 -9999 -9999 -9999 -9999 -9999 -9999 -9999 -9999 -9999 -9999 -9999 -9999 -9999 -9999 -9999 -9999 1.182778 1.239735 1.220087 1.23043 1.234825 1.237004 1.249922 1.257295 1.250654 1.257007 1.308005 1.316716 1.322997 1.333715 1.497 1.751758 1.632161 1.763776 1.7916 1.870166 1.840844 1.82989 1.778832 1.535897 1.356266 1.386796 1.347555 1.34778 1.278038 1.28163 1.281619 1.270152 1.290685 1.281574 1.302625 1.256059 1.247725 1.244151 1.265016 1.241498 1.172784 1.197854 1.137095 1.134991 1.187734 1.133826 1.132947 1.127134 1.110578 1.107375 1.103777 1.10059 1.098261 1.058884 1.049166 1.049503 1.032094 1.06464 1.066821 1.058034 0.9913884 0.9927772 1.00822 1.008481 0.9828076 1.009716 0.9982105 0.9947519 0.9973523 0.9929798 1.00439 0.9536103 0.9447029 0.9630133 0.9602503 0.9540504 0.9621567 0.9632779 0.9517701 0.968348 0.9623267 0.9649565 0.9481544 1.009577 0.9397947 0.9604262 0.9756623 0.9505086 0.998139 1.023761 1.01043 1.01017 1.010215 0.9919457 0.9805671 0.9847898 0.9823547 0.9833227 1.000726 1.034406 0.9063918 0.9164042 1.010648 0.9706152 0.8416909 0.8807718 0.8858699 0.8876681 0.887822 0.887822 0.8608493 0.8873088 0.8831759 0.8981248 0.8375669 0.8644014 0.855561 0.8145089 0.7901944 0.8259285 0.7899441 0.7785115 0.7695439 0.7158448 0.7030929 0.72386 0.6791798 0.6949695 0.6311972 0.6296382 0.6197202 0.5663634 0.5737393 0.5690065 0.567886 0.5065681 0.5064704 0.4570536 0.460567 0.4578406 0.4483219 0.4494075 0.3978182 0.4090704 0.3996115 0.3498145 0.3452562 0.3652364 0.2994874 0.3030154 0.2945254 0.3099638 0.315731 0.2764867 0.2660391 0.290696 0.2670717 0.2717252 0.3336165 0.2640222 0.3885607 0.44141 0.4660593 0.4788397 0.4788027 0.421706 0.4243607 0.5148028 0.5057607 0.5278116 0.5833759 0.5913057 0.6511055 0.664604 0.684945 0.7025096 0.7212159 0.7179428 0.787792 0.7871032 0.7991703 0.8161958 0.8151845 0.8376125 0.8242955 0.8266588 0.7756274 0.7891148 0.7732253 0.7728096 0.7108331 0.7017271 0.7138065 0.6204596 0.6049092 0.5892739 0.5228506 0.515662 0.4506548 0.4468731 0.3820157 0.3697713 0.3172904 0.3057542 0.2934657 0.2351192 0.220729 0.1531815 0.1421428 0.1206678 0.06803865 0.06307992 0.0654171 0.05040123 0.03868779 -0.02075302 -0.04468882 -0.05510612 -0.07849827 -0.0882723 -0.1297633 -0.1392532 -0.1550285 -0.1617127 -0.1519891 -0.2240189 -0.2379818 -0.2529564 -0.2568545 -0.2794056 -0.3039071 -0.3016904 -0.3052947 -0.2985227 -0.3252936 -0.315192 -0.3947235 -0.3583502 -0.4206126 -0.4108388 -0.4173599 -0.4091893 -0.4126477 -0.417745 -0.4227707 -0.4222885 -0.4220345 -0.443499 -0.4477883 -0.4393959 -0.5043943 -0.520462 -0.4672845 -0.4784747 -0.477543 -0.4966964 -0.495668 -0.5494455 -0.5485355 -0.5404237 -9999 -9999 -9999 -9999 -9999 -9999 -9999 -9999 -9999 -9999 -9999 -9999 -9999 -9999 -9999 -9999 -9999 -9999 -9999 -9999 -9999 -9999 -9999 -9999 -9999 -9999 -9999 -9999 -9999 -9999 -9999 -9999 -9999 -9999 -9999 -9999 -9999 -9999 -9999 -9999 -9999 -9999 -9999 -9999 -9999 -9999 -9999 -9999 -9999 -9999 -9999 -9999 -9999 -9999 -9999 -9999 -9999 -9999 -9999 -9999 -9999 -9999 -9999 -9999 -9999 -9999 -9999 -9999 -9999 -9999 -9999 -9999 -9999 -9999 -9999 -9999 -9999 -9999 -9999 -9999 -9999 -9999 -9999 -9999 -9999 -9999 -9999 -9999 -9999 -9999 -9999 -9999 -9999 -9999 -9999 -9999 -9999 -9999 -9999 -9999 -9999 -9999 -9999 
-9999 -9999 -9999 -9999 -9999 -9999 -9999 -9999 -9999 -9999 -9999 -9999 -9999 -9999 -9999 -9999 -9999 -9999 -9999 -9999 -9999 -9999 -9999 -9999 -9999 -9999 -9999 -9999 -9999 -9999 -9999 -9999 -9999 -9999 -9999 -9999 -9999 -9999 -9999 -9999 -9999 -9999 -9999 -9999 -9999 -9999 -9999 -9999 -9999 -9999 -9999 -9999 -9999 -9999 -9999 -9999 -9999 -9999 -9999 -9999 -9999 -9999 -9999 -9999 -9999 -9999 -9999 -9999 -9999 -9999 -9999 -9999 -9999 -9999 -9999 -9999 -9999 -9999 -9999 -9999 -9999 -9999 -9999 -9999 -9999 -9999 -9999 -9999 -9999 -9999 -9999 -9999 -9999 -9999 -9999 -9999 -9999 -9999 -9999 -9999 -9999 -9999 0.9026008 0.9142476 0.9050111 0.8605767 0.9209104 0.9324654 0.9269165 0.9276312 0.8880932 0.9498706 0.9460009 0.9575181 0.9577875 0.9649618 0.9609308 0.917747 0.9799119 0.9850173 0.9851034 0.9899765 0.9895095 0.9448987 0.9902977 1.001826 0.9394155 0.9395618 0.9513221 0.9513109 0.9399559 0.9401404 0.9459822 0.9445865 0.9434147 0.955201 0.9653703 0.9134951 0.9660056 0.9743515 0.9740081 0.9627195 0.9107835 0.9144027 0.9037824 0.9030352 0.95746 0.9601576 0.9590247 0.9810336 0.9786761 0.9298013 0.9048803 0.959664 0.9573272 0.9682559 0.9701557 0.9157007 0.9698986 0.9674612 1.050203 1.107761 1.096861 1.062425 1.10566 1.052774 1.096292 1.096202 1.036528 1.037454 1.037543 1.021322 1.029423 1.027888 1.037818 1.032706 1.035011 1.027346 1.026418 1.081474 1.077801 1.076199 1.076213 1.07815 1.036794 1.025698 1.069937 1.082506 1.061242 1.072257 1.059048 1.000234 1.009692 1.010756 1.01084 1.011904 1.058259 1.047833 1.047306 1.047228 1.046929 1.048446 1.009393 0.9955003 0.9972715 1.010193 1.002526 1.014918 0.9460011 0.9458255 0.9524959 0.9603844 0.9656219 0.9667953 0.9719763 0.9732724 0.9728407 1.008811 1.001892 1.012309 1.012454 1.012312 1.023616 1.021309 1.012125 0.9669514 0.9499877 0.9171928 0.9387869 0.9825886 0.9831429 0.9914866 0.9933397 1.00486 0.9810799 0.9172037 0.9636447 0.903706 0.9610101 0.954888 0.977102 0.9978182 1.020185 0.9222546 0.9223639 0.9220223 0.9757584 0.9753614 0.9931196 0.992952 1.047575 1.049418 1.135891 1.059518 1.091423 1.143546 1.15495 1.153639 1.154953 1.156223 1.228513 1.231301 1.229878 1.228376 1.230083 1.335668 1.327673 1.293566 1.299613 1.310401 1.377484 1.386396 1.428791 1.400549 1.366518 1.440271 1.463077 -9999 -9999 -9999 -9999 -9999 -9999 -9999 -9999 -9999 -9999 -9999 -9999 -9999 -9999 -9999 -9999 -9999 -9999 -9999 -9999 -9999 -9999 -9999 -9999 -9999 -9999 -9999 -9999 -9999 -9999 -9999 -9999 -9999 -9999 -9999 -9999 -9999 -9999 -9999 -9999 -9999 -9999 1.233226 1.179363 1.166584 1.22962 1.252534 1.256057 1.261033 1.267888 1.268761 1.26845 1.285694 1.507653 1.717776 1.763257 1.7729 1.760526 1.760718 1.839929 1.83308 1.786034 1.79917 1.77725 1.574572 1.476348 1.372323 1.326399 1.319676 1.317739 1.315332 1.303483 1.274365 1.269011 1.272639 1.255535 1.259127 1.20568 1.202273 1.187718 1.189967 1.199621 1.150348 1.151547 1.140726 1.133453 1.118289 1.126218 1.110785 1.109837 1.108016 1.041947 1.093091 1.081172 1.027098 1.036426 1.066222 1.064805 1.022919 1.010853 1.00465 0.9953324 1.0031 1.001543 0.94705 1.003947 0.989924 0.9525847 0.9452629 0.9457209 0.9575785 0.9704497 0.9583278 0.9576287 0.9641351 0.9626521 0.8988672 0.9526672 0.9528182 0.9614945 0.9582987 1.009783 0.9535906 1.009257 0.9424437 0.9212818 1.009169 0.9600632 0.9620925 0.9559989 1.01225 1.012055 0.9916408 0.9794256 0.9853743 0.994279 0.9984428 0.9889831 1.041905 1.038703 1.054261 0.9051834 0.9027542 0.9606917 0.8978546 0.8896315 0.9155706 0.8989229 0.8707509 0.8776454 0.860332 0.8952872 0.8370309 0.8506921 0.8453419 0.8526117 0.8561757 0.7914155 0.8074538 0.7769508 0.7934595 0.7795939 0.7780137 0.7177615 0.724112 0.7421029 0.6851943 0.6946319 0.6331688 0.6194787 0.6372185 0.622252 0.5716146 0.5639523 0.5110104 0.5101176 0.5120506 0.5042641 0.4604384 0.4612774 0.4577062 0.3966227 0.4129431 0.3974829 0.352186 0.3415582 0.3483938 0.3499202 0.3275833 0.3176669 0.2940758 0.3114791 0.2457377 0.2815031 0.2803676 0.2815709 0.2777433 0.2913141 0.3757749 0.3402663 0.3937158 0.3809515 0.4132369 0.4137296 0.4301904 0.41411 0.4733199 0.5074096 0.5194134 0.5825543 0.5811688 0.5935062 0.5956412 0.6632726 0.6864737 0.7206814 0.7282714 0.7869062 0.8004994 0.8013654 0.8200393 0.8220741 0.8535269 0.8375844 0.8373255 0.838662 0.8409664 0.7876478 0.7712517 0.7766249 0.7162632 0.7010381 0.6420845 0.672734 0.6065428 0.6001793 0.5386069 0.5298564 0.4590586 0.4471772 0.3902226 0.3820521 0.3157458 0.3056791 0.2566663 0.2388446 0.2283181 0.1690335 0.1456762 0.1481344 0.1103445 0.08334387 0.07227364 0.05268226 -0.01294019 0.02846286 -0.03968616 -0.06791034 -0.079341 -0.09577443 -0.09552325 -0.140067 -0.1531511 -0.1611098 -0.1769949 -0.1687776 -0.2383363 -0.2667752 -0.2819943 -0.2825422 -0.2831908 -0.2887671 -0.3023274 -0.3084906 -0.318318 -0.3848933 -0.3909991 -0.396702 -0.3461938 -0.4092748 -0.4105217 -0.4040617 -0.4086279 -0.409773 -0.4162042 -0.4761961 -0.4347184 -0.4421649 -0.4462351 -0.4631173 -0.5098135 -0.480842 -0.5290845 -0.4770781 -0.4785602 -0.5431993 -0.5394796 -0.5362774 -0.5501136 -0.5424498 -9999 -9999 -9999 -9999 -9999 -9999 -9999 -9999 -9999 -9999 -9999 -9999 -9999 -9999 -9999 -9999 -9999 -9999 -9999 -9999 -9999 -9999 -9999 -9999 -9999 -9999 -9999 -9999 -9999 -9999 -9999 -9999 -9999 -9999 -9999 -9999 -9999 -9999 -9999 -9999 -9999 -9999 -9999 -9999 -9999 -9999 -9999 -9999 -9999 -9999 -9999 -9999 -9999 -9999 -9999 -9999 -9999 -9999 -9999 -9999 -9999 -9999 -9999 -9999 -9999 -9999 -9999 -9999 -9999 -9999 -9999 -9999 -9999 -9999 -9999 -9999 -9999 -9999 -9999 -9999 -9999 -9999 -9999 -9999 -9999 -9999 -9999 -9999 -9999 -9999 -9999 -9999 -9999 -9999 -9999 -9999 -9999 -9999 -9999 -9999 -9999 -9999 -9999 
-9999 -9999 -9999 -9999 -9999 -9999 -9999 -9999 -9999 -9999 -9999 -9999 -9999 -9999 -9999 -9999 -9999 -9999 -9999 -9999 -9999 -9999 -9999 -9999 -9999 -9999 -9999 -9999 -9999 -9999 -9999 -9999 -9999 -9999 -9999 -9999 -9999 -9999 -9999 -9999 -9999 -9999 -9999 -9999 -9999 -9999 -9999 -9999 -9999 -9999 -9999 -9999 -9999 -9999 -9999 -9999 -9999 -9999 -9999 -9999 -9999 -9999 -9999 -9999 -9999 -9999 -9999 -9999 -9999 -9999 -9999 -9999 -9999 -9999 -9999 -9999 -9999 -9999 -9999 -9999 -9999 -9999 -9999 -9999 -9999 -9999 -9999 -9999 -9999 -9999 -9999 -9999 -9999 -9999 -9999 -9999 -9999 -9999 -9999 -9999 -9999 -9999 0.9026757 0.9127873 0.8644415 0.9318549 0.9320976 0.9366536 0.8824546 0.882533 0.8880158 0.9409563 0.9551002 0.9587358 0.9464806 0.9099225 0.9194111 0.9884303 0.9776162 0.9840398 0.9423233 0.9462159 0.9331154 0.9333111 0.9329939 1.003196 0.938275 0.9446878 0.9525183 0.9536414 0.9512536 0.9677035 0.9454331 0.9567869 0.9435945 0.9437253 0.9581911 0.9550672 0.9197887 0.9198447 0.9164665 0.970718 0.9616672 0.9173175 0.904981 0.9060355 0.9763141 0.9605782 0.9584042 0.9709099 0.9178342 0.9315729 0.9118225 0.8935659 0.958725 0.9587809 0.9676343 0.9699873 0.9678244 0.9657347 0.9392775 0.9559536 1.033394 0.9249301 1.053061 1.039853 1.042769 1.043741 1.093044 1.039371 1.037046 1.035084 1.026571 1.025525 1.034794 1.047227 1.045927 1.045782 1.028419 1.08445 1.070855 1.015385 1.080201 1.027631 1.027664 1.018939 1.072187 1.060356 1.07001 1.072237 1.049707 1.009755 1.000491 1.010963 1.056206 1.000168 0.992012 1.003353 0.987472 0.9839615 0.9855003 0.9956232 0.9528527 0.9892365 1.001276 0.9877842 0.997001 1.002088 1.003694 0.9454365 0.9446393 0.9533718 0.964664 0.9647376 0.9648103 0.9732072 0.9748146 1.008973 1.021856 1.002336 0.9934934 1.006728 1.01685 1.01417 0.9629441 0.9535255 0.9641412 0.91069 0.8635089 0.9397498 0.9525508 0.9612731 0.9841145 1.005137 1.005371 0.9939307 0.9960488 0.9638995 0.9493726 0.9490964 0.9711767 0.9711655 0.9825805 0.9709139 0.9795615 0.9798005 0.9813006 0.9828895 0.9921641 1.020804 1.049103 1.037515 1.083435 1.094202 1.059587 1.093655 1.096031 1.104773 1.159918 1.161716 1.217606 1.216069 1.230674 1.228008 1.225543 1.229462 1.29436 1.293603 1.292721 1.299283 1.366449 1.354871 1.375502 1.385898 1.470559 1.431265 1.42231 -9999 -9999 -9999 -9999 -9999 -9999 -9999 -9999 -9999 -9999 -9999 -9999 -9999 -9999 -9999 -9999 -9999 -9999 -9999 -9999 -9999 -9999 -9999 -9999 -9999 -9999 -9999 -9999 -9999 -9999 -9999 -9999 -9999 -9999 -9999 -9999 -9999 -9999 -9999 -9999 -9999 1.240116 1.224267 1.172071 1.238768 1.233303 1.252779 1.256949 1.268813 1.281735 1.288035 1.285313 1.290714 1.452781 1.745634 1.767995 1.774874 1.753834 1.85673 1.828365 1.835461 1.833009 1.801356 1.768926 1.766321 1.447976 1.314699 1.316919 1.314091 1.307435 1.308035 1.300096 1.296407 1.268605 1.295934 1.256176 1.281164 1.264104 1.226061 1.19662 1.19697 1.205646 1.137856 1.146303 1.146028 1.18483 1.184713 1.109746 1.12647 1.108844 1.109123 1.109162 1.090171 1.051257 1.058102 1.03219 1.020149 1.014668 1.021861 1.019377 1.010431 1.003402 1.002146 1.015915 0.9528722 0.9548674 0.957032 0.9635524 0.9589642 0.9472975 0.9578705 0.9726215 0.9599642 0.9713476 0.9683144 0.9581912 0.9590505 0.9693338 0.9642171 0.9530245 0.9522623 0.9544196 0.946391 0.946656 0.9552755 0.9302003 0.9372021 0.9358101 0.9319674 1.017105 1.007706 0.9547679 0.9458929 0.996079 0.9897448 0.98293 0.9959024 1.071142 1.001526 0.9773527 0.9939196 0.8908165 0.8537381 0.8501923 0.913235 0.9189916 0.9171789 0.9005902 0.8647977 0.8511422 0.8531815 0.8858379 0.8558038 0.8812218 0.8562181 0.8545049 0.8080873 0.8096909 0.8169265 0.8391775 0.82779 0.769565 0.7702786 0.7122494 0.7412692 0.7473738 0.685945 0.6653218 0.6250466 0.634416 0.62399 0.5727363 0.5901958 0.5797007 0.5154228 0.5196749 0.5183714 0.4662747 0.4658765 0.4653029 0.4487666 0.4128264 0.4046752 0.3941434 0.3418847 0.3409764 0.3378553 0.3536652 0.3011017 0.3123683 0.3154724 0.3038113 0.2584677 0.2745718 0.2736092 0.3018386 0.2945798 0.2346418 0.2426753 0.3260362 0.3888028 0.4001444 0.4058664 0.4039226 0.446591 0.4302219 0.4544907 0.5006784 0.512546 0.5836365 0.5930844 0.6026811 0.5999978 0.6875349 0.6905956 0.7111351 0.7372376 0.8049426 0.8024836 0.8189251 0.8217546 0.8512504 0.8412766 0.8557121 0.8413043 0.8305521 0.8504504 0.7870696 0.776486 0.7837797 0.7224256 0.7031358 0.7156193 0.6340898 0.621238 0.6049953 0.5392488 0.5396507 0.4614232 0.4522924 0.3941629 0.370721 0.3735555 0.3064328 0.2641901 0.2654122 0.2357069 0.1810154 0.1770525 0.1534859 0.0919015 0.08972518 0.08075161 0.06955525 0.04506118 -0.03590234 -0.04001017 -0.06601702 -0.07657274 -0.07890193 -0.09082868 -0.1527862 -0.1461305 -0.1507783 -0.1791646 -0.1794416 -0.2480897 -0.2597371 -0.2683719 -0.2823187 -0.2796179 -0.2850344 -0.3008109 -0.3091497 -0.3188506 -0.3378307 -0.3918366 -0.3884084 -0.4017592 -0.4077229 -0.4243557 -0.4282586 -0.4105792 -0.4207959 -0.4327411 -0.4234532 -0.4416136 -0.4441936 -0.4745877 -0.4534748 -0.5115018 -0.4638157 -0.4796794 -0.4829077 -0.4740812 -0.534989 -0.5252568 -0.5372246 -0.548651 -0.5548984 -0.548295 -9999 -9999 -9999 -9999 -9999 -9999 -9999 -9999 -9999 -9999 -9999 -9999 -9999 -9999 -9999 -9999 -9999 -9999 -9999 -9999 -9999 -9999 -9999 -9999 -9999 -9999 -9999 -9999 -9999 -9999 -9999 -9999 -9999 -9999 -9999 -9999 -9999 -9999 -9999 -9999 -9999 -9999 -9999 -9999 -9999 -9999 -9999 -9999 -9999 -9999 -9999 -9999 -9999 -9999 -9999 -9999 -9999 -9999 -9999 -9999 -9999 -9999 -9999 -9999 -9999 -9999 -9999 -9999 -9999 -9999 -9999 -9999 -9999 -9999 -9999 -9999 -9999 -9999 -9999 -9999 -9999 -9999 -9999 -9999 -9999 -9999 -9999 -9999 -9999 -9999 -9999 -9999 -9999 -9999 -9999 -9999 -9999 -9999 -9999 -9999 -9999 -9999 
-9999 -9999 -9999 -9999 -9999 -9999 -9999 -9999 -9999 -9999 -9999 -9999 -9999 -9999 -9999 -9999 -9999 -9999 -9999 -9999 -9999 -9999 -9999 -9999 -9999 -9999 -9999 -9999 -9999 -9999 -9999 -9999 -9999 -9999 -9999 -9999 -9999 -9999 -9999 -9999 -9999 -9999 -9999 -9999 -9999 -9999 -9999 -9999 -9999 -9999 -9999 -9999 -9999 -9999 -9999 -9999 -9999 -9999 -9999 -9999 -9999 -9999 -9999 -9999 -9999 -9999 -9999 -9999 -9999 -9999 -9999 -9999 -9999 -9999 -9999 -9999 -9999 -9999 -9999 -9999 -9999 -9999 -9999 -9999 -9999 -9999 -9999 -9999 -9999 -9999 -9999 -9999 -9999 -9999 -9999 -9999 -9999 -9999 -9999 -9999 -9999 -9999 0.9131474 0.8571851 0.8625672 0.93358 0.9225906 0.8798813 0.8914621 0.9509483 0.9422918 0.9519711 0.9550666 0.9133162 0.9594271 0.9717566 0.9216473 0.9830733 0.9947453 0.9863235 0.9353742 0.9354357 0.9360434 0.924101 0.9331412 0.9406363 0.9385119 0.9979053 0.9553865 0.950831 0.9591648 0.9678846 0.9585927 0.9681888 0.9445105 0.9573033 0.9570577 0.9481097 0.9742661 0.9084586 0.9174576 0.9179783 0.918079 0.9177149 0.9726157 0.9760816 0.9761151 0.9058851 0.9577534 0.9083761 0.9090295 0.92306 0.9204715 0.9293484 0.9879768 0.9837407 0.9946015 0.958533 0.9092922 0.9692783 0.9093928 0.9059409 0.9077454 1.013744 1.049376 1.044538 1.053039 1.045561 1.047343 1.10502 1.050429 1.047857 1.025826 1.037024 1.037174 1.036676 1.03643 1.038792 1.027663 1.028277 1.029447 1.029661 1.029968 1.028161 1.018438 1.018511 1.068399 1.06085 1.054096 1.010275 1.060178 1.059679 1.00057 1.002449 1.056894 0.9894115 0.990866 0.9907989 0.9906009 1.004168 0.9829345 0.9854386 0.9968129 0.9438407 0.9502846 0.9519013 0.9465022 1.001869 0.9468693 1.002903 0.9534978 0.9562892 0.9646301 0.9628466 0.9628801 0.9733617 0.9443571 0.9465455 0.9570217 0.9457307 0.9479067 0.9153906 0.9337164 0.9524681 0.9630503 0.9745103 0.9744319 0.9533688 0.8546668 0.8670111 0.8795915 0.8794349 0.8792671 0.8870772 0.8970187 0.9076681 0.9156843 0.9299741 0.9632154 0.9498813 0.9716965 0.9712046 0.9711208 0.9733508 0.9730656 0.9725893 0.9836295 1.015022 0.9789274 1.026131 1.025783 1.025659 1.079464 1.087835 1.096381 1.100741 1.155927 1.155222 1.163735 1.163595 1.152419 1.220359 1.219923 1.224367 1.234915 1.222709 1.285681 1.293723 1.280425 1.288104 1.298601 1.352945 1.352587 1.364002 1.429144 1.462291 1.468412 -9999 -9999 -9999 -9999 -9999 -9999 -9999 -9999 -9999 -9999 -9999 -9999 -9999 -9999 -9999 -9999 -9999 -9999 -9999 -9999 -9999 -9999 -9999 -9999 -9999 -9999 -9999 -9999 -9999 -9999 -9999 -9999 -9999 -9999 -9999 -9999 -9999 -9999 -9999 -9999 1.24595 1.246689 1.19278 1.176127 1.23575 1.251827 1.206404 1.205814 1.271262 1.274849 1.291852 1.292068 1.291574 1.336531 1.707857 1.768702 1.778132 1.79109 1.803009 1.852631 1.806206 1.861475 1.795249 1.79193 1.779501 1.370739 1.314262 1.369958 1.370752 1.369327 1.298517 1.297406 1.297654 1.295763 1.29663 1.299608 1.234959 1.197486 1.197965 1.197733 1.196003 1.210459 1.201541 1.142095 1.130607 1.142078 1.131789 1.121513 1.048966 1.059735 1.113256 1.058567 1.042657 1.052328 1.048206 1.037087 1.025296 1.025358 1.016791 1.017296 1.018999 1.003019 1.0096 0.9697223 0.9692481 0.9695379 0.9657207 0.9644469 0.9488789 0.9632806 0.9100356 0.9543384 0.9641709 0.9700714 0.9123434 0.9589682 0.9606424 0.9481263 0.947504 0.9449901 0.9065801 0.9071552 0.9591238 0.9671491 0.9410345 0.9311321 0.927359 0.9428817 0.9329544 0.9682833 0.9860412 0.9304041 0.9366492 0.9978074 1.000915 0.9948785 1.003236 1.00934 1.013852 1.013152 1.05116 1.024563 0.9118958 0.9675853 0.8613728 0.929001 0.9183798 0.8765168 0.8696249 0.8616038 0.8617682 0.8686768 0.8757271 0.8918491 0.8982167 0.8393151 0.8121986 0.8258605 0.8401012 0.8168245 0.7911992 0.7602355 0.7541219 0.748234 0.7100657 0.7440669 0.6931404 0.6928225 0.6940829 0.6381025 0.5764418 0.5829949 0.5820202 0.5704851 0.524125 0.5258902 0.5149056 0.534888 0.4620305 0.46407 0.405379 0.4247986 0.4139971 0.4010653 0.4018225 0.3472947 0.3565301 0.290825 0.3202007 0.3064826 0.2981564 0.251689 0.2877522 0.2815679 0.2873415 0.2538107 0.2534051 0.2950213 0.2574288 0.3864242 0.386299 0.4200916 0.4092301 0.4155319 0.4590402 0.4537145 0.4513086 0.5100783 0.512527 0.5312781 0.5890889 0.6086693 0.6166749 0.6837797 0.6845703 0.7444386 0.7490882 0.8079337 0.8065215 0.8275388 0.8591549 0.8538709 0.8428172 0.8399919 0.8487025 0.8545377 0.8419669 0.8425488 0.828501 0.7866106 0.7683181 0.7800218 0.6991508 0.698958 0.6185282 0.6078489 0.6043877 0.5286318 0.5159931 0.4654229 0.4073807 0.3839382 0.3745584 0.3410617 0.3310252 0.2495802 0.2405518 0.229633 0.1788773 0.1656887 0.1137549 0.1086194 0.07208121 0.01628043 0.04831844 0.02056082 -0.03813355 -0.05538717 -0.0680664 -0.07872871 -0.08073618 -0.1452582 -0.1609452 -0.1598327 -0.194137 -0.1951923 -0.1896985 -0.2657103 -0.2549852 -0.2803116 -0.2795688 -0.2974082 -0.2929107 -0.3055334 -0.3057806 -0.3189986 -0.3801732 -0.3990711 -0.3974038 -0.3987668 -0.4086949 -0.4315256 -0.4363095 -0.4278814 -0.4366942 -0.4411886 -0.4568378 -0.4492238 -0.4558132 -0.4493154 -0.5124156 -0.4710107 -0.4860534 -0.4827076 -0.4816646 -0.4880867 -0.5394878 -0.54676 -0.5384651 -0.5544753 -0.5581617 -9999 -9999 -9999 -9999 -9999 -9999 -9999 -9999 -9999 -9999 -9999 -9999 -9999 -9999 -9999 -9999 -9999 -9999 -9999 -9999 -9999 -9999 -9999 -9999 -9999 -9999 -9999 -9999 -9999 -9999 -9999 -9999 -9999 -9999 -9999 -9999 -9999 -9999 -9999 -9999 -9999 -9999 -9999 -9999 -9999 -9999 -9999 -9999 -9999 -9999 -9999 -9999 -9999 -9999 -9999 -9999 -9999 -9999 -9999 -9999 -9999 -9999 -9999 -9999 -9999 -9999 -9999 -9999 -9999 -9999 -9999 -9999 -9999 -9999 -9999 -9999 -9999 -9999 -9999 -9999 -9999 -9999 -9999 -9999 -9999 -9999 -9999 -9999 -9999 -9999 -9999 -9999 -9999 -9999 -9999 -9999 -9999 -9999 -9999 -9999 -9999 -9999 
-9999 -9999 -9999 -9999 -9999 -9999 -9999 -9999 -9999 -9999 -9999 -9999 -9999 -9999 -9999 -9999 -9999 -9999 -9999 -9999 -9999 -9999 -9999 -9999 -9999 -9999 -9999 -9999 -9999 -9999 -9999 -9999 -9999 -9999 -9999 -9999 -9999 -9999 -9999 -9999 -9999 -9999 -9999 -9999 -9999 -9999 -9999 -9999 -9999 -9999 -9999 -9999 -9999 -9999 -9999 -9999 -9999 -9999 -9999 -9999 -9999 -9999 -9999 -9999 -9999 -9999 -9999 -9999 -9999 -9999 -9999 -9999 -9999 -9999 -9999 -9999 -9999 -9999 -9999 -9999 -9999 -9999 -9999 -9999 -9999 -9999 -9999 -9999 -9999 -9999 -9999 -9999 -9999 -9999 -9999 -9999 -9999 -9999 -9999 -9999 -9999 0.9075861 0.911119 0.8563698 0.9248825 0.9327641 0.9310604 0.8826525 0.9456185 0.951107 0.9627985 0.951781 0.969161 0.9228107 0.9159809 0.9738234 0.9829554 0.9864575 0.9884482 0.934307 0.9360821 0.949037 0.9356694 0.9296197 0.995264 0.9315742 0.9426641 0.9433497 0.9433721 0.9528423 0.9560789 0.9701553 0.9568137 0.9568808 0.9677527 0.9451479 0.8963019 0.9533344 0.9643477 0.9653454 0.9085705 0.9085929 0.9065809 0.9630288 0.9231404 0.918539 0.9085994 0.9196046 0.9097795 0.9138891 0.911771 0.9092889 0.9188312 0.9875821 0.9872687 0.8784093 0.9203632 0.9378193 0.9380956 0.9000967 0.9096913 0.9096242 0.9081949 1.050173 1.044079 1.050576 1.044174 1.034966 1.04626 1.036698 1.095863 1.039043 1.039305 1.03053 1.032008 1.036628 1.037457 1.024846 1.018188 1.020528 1.016608 1.020236 1.027851 1.029731 1.009342 1.009392 1.006691 1.001818 1.064189 0.9994354 1.060217 0.9973074 0.9963537 0.993198 0.9930302 0.9904763 0.9917697 1.002974 0.9929572 1.003409 1.003487 1.001454 0.9960042 0.9971832 0.9496142 0.9406888 0.9544744 0.9485655 0.9465971 0.9569892 0.9569713 0.9607233 0.9626901 0.9639885 0.9658514 0.9377436 0.9478795 0.945662 0.9455671 0.958502 0.9590646 0.8909659 0.8374117 0.8717828 0.8491537 0.8696191 0.9215613 0.9320316 0.9007401 0.8695363 0.8668752 0.8755842 0.8758366 0.8869322 0.8845456 0.9002215 0.8909038 0.9017981 0.9314435 0.8971822 0.9198963 0.9205739 0.9180398 0.9751574 0.9859566 0.9627956 0.9619782 1.016 1.014701 1.02512 1.025832 1.026373 0.9915557 1.038909 1.08992 1.079025 1.100804 1.154941 1.156886 1.156718 1.165674 1.21906 1.217721 1.217725 1.223725 1.23486 1.225172 1.236218 1.301168 1.295769 1.301835 1.357283 1.356778 1.370165 1.367987 1.545493 1.440889 1.4278 -9999 -9999 -9999 -9999 -9999 -9999 -9999 -9999 -9999 -9999 -9999 -9999 -9999 -9999 -9999 -9999 -9999 -9999 -9999 -9999 -9999 -9999 -9999 -9999 -9999 -9999 -9999 -9999 -9999 -9999 -9999 1.300478 1.300467 -9999 -9999 -9999 -9999 -9999 1.277087 1.235218 1.191919 1.1795 1.247306 1.19727 1.243037 1.248863 1.211226 1.272391 1.287653 1.285882 1.29182 1.409413 1.657042 1.719461 1.769189 1.774642 1.772954 1.791231 1.797413 1.80853 1.808751 1.802966 1.793847 1.555247 1.38646 1.331798 1.372959 1.372126 1.332811 1.317539 1.305692 1.307084 1.234948 1.238895 1.305297 1.236434 1.232777 1.233428 1.224468 1.204824 1.147823 1.150444 1.140682 1.136181 1.136332 1.122829 1.135893 1.106843 1.105277 1.10612 1.045136 1.057143 1.055828 1.035503 1.024525 1.016073 1.020473 1.006579 0.9979042 1.010009 1.016213 0.9718448 0.9694741 0.9697815 0.9686988 0.9691734 0.9656872 0.9654034 0.9541904 0.9434135 0.9532276 0.9544721 0.9605351 0.9144723 0.9627824 0.9488602 0.9482763 0.9528945 0.9619401 0.9615019 0.9667388 0.9653556 0.9695021 0.9557528 0.9529495 0.9539648 0.9687864 0.882794 0.9360766 0.9413381 0.9737633 0.9588088 0.9359941 0.9904894 0.9945755 1.003125 0.992412 0.9948496 0.9905421 1.063811 0.956197 0.9180789 0.936263 0.8640175 0.8548073 0.9090166 0.9180184 0.9059631 0.8683634 0.8700653 0.8997504 0.8758748 0.8865501 0.8528332 0.8766935 0.8929193 0.8174152 0.8172675 0.8469773 0.7766364 0.7996522 0.7185653 0.7482074 0.761437 0.6897539 0.7117898 0.6892954 0.6868085 0.6436128 0.6357746 0.5909535 0.589634 0.5781125 0.536601 0.5292887 0.5266629 0.5392343 0.4699408 0.4773185 0.4090235 0.4326419 0.3737763 0.3526737 0.4148356 0.3517082 0.2949615 0.3651215 0.3108005 0.3153614 0.3302163 0.2679469 0.2728885 0.2817536 0.2696469 0.2570403 0.2518089 0.2421135 0.2656968 0.4152214 0.3519797 0.4115803 0.4290331 0.3749442 0.4573946 0.445279 0.4465227 0.448734 0.514468 0.5356705 0.5357009 0.5577088 0.6183712 0.6435083 0.7354304 0.8078848 0.7486018 0.7593817 0.8424032 0.8574347 0.8452802 0.8762375 0.852876 0.8965872 0.8508314 0.8561633 0.8571572 0.8438523 0.8481341 0.7909651 0.7781712 0.7292311 0.7246929 0.6997315 0.6214254 0.6170678 0.6033836 0.5416092 0.5228366 0.4603998 0.460384 0.395932 0.3897457 0.3346419 0.2748291 0.2626429 0.2495817 0.2233572 0.1813416 0.1684189 0.1079051 0.09061412 0.08279639 0.06969269 0.05394326 -0.02188435 -0.02765107 -0.05868311 -0.06589476 -0.07849745 -0.07872256 -0.153352 -0.1497713 -0.1749896 -0.170701 -0.1838611 -0.1895095 -0.2060741 -0.2644479 -0.2603528 -0.2741756 -0.2852425 -0.300405 -0.30466 -0.3259601 -0.3288619 -0.32877 -0.3864436 -0.4031638 -0.3846782 -0.4099472 -0.4153201 -0.4290431 -0.4109297 -0.4360965 -0.4360164 -0.4496594 -0.4550464 -0.4606579 -0.4542501 -0.4600798 -0.4606277 -0.4835075 -0.4693784 -0.472636 -0.4704786 -0.5361499 -0.4884385 -0.534386 -0.5504406 -0.5577952 -9999 -9999 -9999 -9999 -9999 -9999 -9999 -9999 -9999 -9999 -9999 -9999 -9999 -9999 -9999 -9999 -9999 -9999 -9999 -9999 -9999 -9999 -9999 -9999 -9999 -9999 -9999 -9999 -9999 -9999 -9999 -9999 -9999 -9999 -9999 -9999 -9999 -9999 -9999 -9999 -9999 -9999 -9999 -9999 -9999 -9999 -9999 -9999 -9999 -9999 -9999 -9999 -9999 -9999 -9999 -9999 -9999 -9999 -9999 -9999 -9999 -9999 -9999 -9999 -9999 -9999 -9999 -9999 -9999 -9999 -9999 -9999 -9999 -9999 -9999 -9999 -9999 -9999 -9999 -9999 -9999 -9999 -9999 -9999 -9999 -9999 -9999 -9999 -9999 -9999 -9999 -9999 -9999 -9999 -9999 -9999 -9999 -9999 -9999 -9999 -9999 -9999 
-9999 -9999 -9999 -9999 -9999 -9999 -9999 -9999 -9999 -9999 -9999 -9999 -9999 -9999 -9999 -9999 -9999 -9999 -9999 -9999 -9999 -9999 -9999 -9999 -9999 -9999 -9999 -9999 -9999 -9999 -9999 -9999 -9999 -9999 -9999 -9999 -9999 -9999 -9999 -9999 -9999 -9999 -9999 -9999 -9999 -9999 -9999 -9999 -9999 -9999 -9999 -9999 -9999 -9999 -9999 -9999 -9999 -9999 -9999 -9999 -9999 -9999 -9999 -9999 -9999 -9999 -9999 -9999 -9999 -9999 -9999 -9999 -9999 -9999 -9999 -9999 -9999 -9999 -9999 -9999 -9999 -9999 -9999 -9999 -9999 -9999 -9999 -9999 -9999 -9999 -9999 -9999 -9999 -9999 -9999 -9999 -9999 -9999 -9999 -9999 -9999 0.9040469 0.8595568 0.8578101 0.9314333 0.9457765 0.8900418 0.8912496 0.9478325 0.9646817 0.9649915 0.9651482 0.9709616 0.9161153 0.9726713 0.9758314 0.9823248 0.9877316 0.9770163 0.9770163 0.9284842 0.9389031 0.9941476 0.9263341 0.9317892 0.9445877 0.9305323 0.9453793 0.9434 0.9439408 0.9583889 0.9589266 0.9675178 0.907603 0.9499384 0.9524603 0.8967795 0.9555845 0.9644043 0.9534876 0.9514483 0.8953003 0.911374 0.9679616 0.9187707 0.9247618 0.9118056 0.932749 0.975131 0.923068 0.9213646 0.9807893 0.9069843 0.9238712 0.9405496 0.9382856 0.9297487 0.9270983 0.9256971 0.9235902 0.9002498 0.9004727 0.9673555 1.011796 1.054935 1.052767 1.052718 1.051429 1.047155 1.046985 1.039463 1.044449 1.096167 1.086383 1.031805 1.031542 1.036197 1.036035 1.036674 1.088713 1.028461 1.012003 1.011611 1.074331 1.022009 1.020705 1.007093 1.021672 1.063526 1.002773 1.000531 1.00066 0.9983699 0.9845213 0.994409 0.9837618 0.9837842 0.993465 0.9923568 0.9940342 0.9943016 0.9885065 0.9412329 0.9405767 0.9517549 0.9548344 0.9525709 0.9509574 0.9486268 0.9510015 0.9719124 0.9612407 0.898784 0.9589728 0.9950717 0.9983648 0.9612683 0.8265101 0.8527545 0.9476139 0.9572524 0.9499941 0.880684 0.9691089 0.8627216 0.8626401 0.8025768 0.8355692 0.8817528 0.920968 0.8664727 0.8801845 0.877988 0.8685804 0.8801187 0.8247778 0.8382648 0.8924435 0.903159 0.9030192 0.9009683 0.9008792 0.8441157 0.8997205 0.9136279 0.9612485 0.9608268 0.9608067 0.9695483 0.9760255 1.033991 1.035949 1.028401 1.027203 1.083713 1.094986 1.084653 1.088959 1.111162 1.165983 1.156938 1.15463 1.218971 1.217044 1.225836 1.225961 1.238992 1.23864 1.236005 1.290206 1.353414 1.36519 1.364728 1.361904 1.355917 1.392426 1.449514 -9999 -9999 -9999 -9999 -9999 -9999 -9999 -9999 -9999 -9999 -9999 -9999 -9999 -9999 -9999 -9999 -9999 -9999 -9999 -9999 -9999 -9999 -9999 -9999 -9999 -9999 -9999 -9999 -9999 -9999 -9999 -9999 -9999 1.356665 -9999 -9999 -9999 -9999 -9999 -9999 1.274611 1.271699 1.250842 1.246989 1.241058 1.260705 1.191742 1.211222 1.28169 1.276134 1.28828 1.293893 1.316769 1.344741 1.678888 1.766025 1.784056 1.78823 1.789259 1.853205 1.802321 1.800731 1.814645 1.458013 1.395353 1.330295 1.332595 1.331471 1.333446 1.319467 1.308044 1.305817 1.304706 1.298013 1.29783 1.234563 1.225534 1.223984 1.224799 1.229916 1.203471 1.150074 1.151847 1.152243 1.137584 1.130892 1.124427 1.123723 1.06529 1.055742 1.062979 1.072267 1.046839 1.047641 1.055564 1.040702 1.031498 0.9744776 0.973083 1.016048 0.9487072 0.9592255 0.9641821 0.9630159 0.965427 0.903116 0.9587562 0.9702697 0.9571828 0.9407843 0.9463589 0.9444375 0.9471393 0.9054686 0.9553439 0.9526083 0.95077 0.9560751 0.9544646 0.9681309 0.9037164 0.9035234 0.9695421 0.967015 0.9728957 0.9551746 0.9609894 0.9605467 0.9572278 0.9650679 0.9626212 0.9737322 0.9288227 0.9903002 0.9975479 0.9331537 0.9961455 0.9912618 0.9997286 0.9984481 0.9966881 0.8471768 0.9066764 0.9291391 0.928854 0.9196267 0.9145331 0.8490079 0.9062241 0.8773401 0.9495728 0.8849052 0.872923 0.892203 0.8562394 0.834366 0.8718188 0.8200735 0.8120058 0.8296854 0.7768185 0.8069847 0.7656476 0.7630287 0.7656069 0.760964 0.7022729 0.7012725 0.6415154 0.6400442 0.6549566 0.5974988 0.5992789 0.5783728 0.5433873 0.5312604 0.5360566 0.4802852 0.4931731 0.4766381 0.4182154 0.4221327 0.4229183 0.3609597 0.4151766 0.3571846 0.3095794 0.3560481 0.2953252 0.3338486 0.2934348 0.2924117 0.2812559 0.285372 0.3065393 0.2589917 0.2447694 0.2545412 0.3026546 0.4078298 0.3887556 0.4110354 0.4206991 0.399957 0.4542649 0.4598956 0.4270737 0.4539981 0.5216373 0.5350022 0.5444065 0.5720885 0.6362535 0.7037165 0.6832 0.8083276 0.7803047 0.7575982 0.8461717 0.854678 0.8578396 0.8771359 0.8687036 0.9150566 0.8721477 0.8571988 0.8637748 0.8545959 0.7886339 0.7923137 0.7912042 0.7893627 0.7194114 0.7039931 0.6338487 0.6323349 0.6077679 0.5413117 0.5267803 0.4613414 0.4732607 0.4061803 0.3972566 0.3264244 0.3244522 0.2573281 0.2464294 0.2168288 0.1751294 0.168989 0.104889 0.09628948 0.09506806 0.07493632 0.03799965 -0.01390314 -0.03157092 -0.04972997 -0.06645959 -0.07912848 -0.07742886 -0.1512798 -0.1647805 -0.1726068 -0.1853126 -0.1894834 -0.2067586 -0.2563137 -0.2673635 -0.2729704 -0.2879299 -0.2960417 -0.3031894 -0.3253469 -0.3361223 -0.332419 -0.3441564 -0.3901643 -0.4026273 -0.4036058 -0.4131079 -0.4217407 -0.4158113 -0.4106282 -0.4360664 -0.4293375 -0.45613 -0.4584784 -0.4647595 -0.4626549 -0.4649089 -0.4645359 -0.4833846 -0.486015 -0.4750198 -0.4811827 -0.483595 -0.4942724 -0.4894952 -0.4919465 -0.5062655 -9999 -9999 -9999 -9999 -9999 -9999 -9999 -9999 -9999 -9999 -9999 -9999 -9999 -9999 -9999 -9999 -9999 -9999 -9999 -9999 -9999 -9999 -9999 -9999 -9999 -9999 -9999 -9999 -9999 -9999 -9999 -9999 -9999 -9999 -9999 -9999 -9999 -9999 -9999 -9999 -9999 -9999 -9999 -9999 -9999 -9999 -9999 -9999 -9999 -9999 -9999 -9999 -9999 -9999 -9999 -9999 -9999 -9999 -9999 -9999 -9999 -9999 -9999 -9999 -9999 -9999 -9999 -9999 -9999 -9999 -9999 -9999 -9999 -9999 -9999 -9999 -9999 -9999 -9999 -9999 -9999 -9999 -9999 -9999 -9999 -9999 -9999 -9999 -9999 -9999 -9999 -9999 -9999 -9999 -9999 -9999 -9999 -9999 -9999 -9999 -9999 -9999 
-9999 -9999 -9999 -9999 -9999 -9999 -9999 -9999 -9999 -9999 -9999 -9999 -9999 -9999 -9999 -9999 -9999 -9999 -9999 -9999 -9999 -9999 -9999 -9999 -9999 -9999 -9999 -9999 -9999 -9999 -9999 -9999 -9999 -9999 -9999 -9999 -9999 -9999 -9999 -9999 -9999 -9999 -9999 -9999 -9999 -9999 -9999 -9999 -9999 -9999 -9999 -9999 -9999 -9999 -9999 -9999 -9999 -9999 -9999 -9999 -9999 -9999 -9999 -9999 -9999 -9999 -9999 -9999 -9999 -9999 -9999 -9999 -9999 -9999 -9999 -9999 -9999 -9999 -9999 -9999 -9999 -9999 -9999 -9999 -9999 -9999 -9999 -9999 -9999 -9999 -9999 -9999 -9999 -9999 -9999 -9999 -9999 -9999 -9999 -9999 -9999 0.8507127 0.8582554 0.9197711 0.9305264 0.929361 0.8900809 0.951863 0.9521258 0.9559911 0.9651232 0.9632012 0.9140474 0.9135789 0.9732127 0.9734833 0.9830791 0.9341429 0.9230818 0.9249867 0.983023 0.9807277 0.9930499 0.9983595 0.9420998 0.9440988 0.9479421 0.945006 0.9455827 0.9487517 0.9580282 0.9497555 0.8976787 0.9091275 0.9100569 0.9004171 0.9114619 0.9669774 0.8997783 0.9061226 0.9028063 0.9115978 0.9097928 0.9244332 0.9791272 0.9268887 0.9244514 0.9192756 0.9250169 0.8480506 0.9190074 0.9292483 0.9312815 0.9311427 0.9397269 0.9374569 0.9287536 0.929107 0.929638 0.9283946 0.9273242 0.9253111 0.9731983 0.939014 1.011718 1.054382 1.054248 1.054427 1.047633 1.039819 1.040004 1.039422 1.094365 1.09417 1.088877 1.037165 1.043136 1.029837 1.029633 1.028143 1.036353 1.019635 1.011084 1.010769 1.008851 1.009301 1.009521 1.009011 1.008743 1.003138 1.000488 1.001078 0.9897823 0.932673 0.9963165 0.9855522 0.9835775 0.9849362 0.9942265 0.9363943 0.9382397 0.9879743 0.9882919 0.9322532 0.9434817 0.9446414 0.9543334 0.9542874 0.9568254 0.9620965 0.8960078 0.8325331 0.8569496 0.8995133 0.9107886 0.9444095 0.9434939 0.906309 0.8219317 0.8493463 0.870268 0.8828999 0.9601628 0.9286294 0.9068043 0.8402915 0.8510134 0.8535644 0.8152909 0.8190778 0.8056832 0.8050066 0.870138 0.883558 0.8833064 0.8837156 0.8921031 0.8902932 0.8926449 0.9028074 0.9018991 0.924226 0.9029688 0.8597949 0.9504483 0.9527537 0.9519922 0.9608024 0.9586395 0.9696557 1.034513 1.033745 1.038062 1.020442 1.022527 1.09217 1.080676 1.08501 1.158735 1.17253 1.172497 1.172896 1.172073 1.222881 1.221017 1.229692 1.227538 1.229365 1.242607 1.295452 1.302385 1.344393 1.371441 1.366226 1.365941 1.378143 1.506112 -9999 -9999 -9999 -9999 -9999 -9999 -9999 -9999 -9999 -9999 -9999 -9999 -9999 -9999 -9999 -9999 -9999 -9999 -9999 -9999 -9999 -9999 -9999 -9999 -9999 -9999 -9999 -9999 1.368785 -9999 -9999 -9999 -9999 -9999 -9999 -9999 -9999 -9999 -9999 -9999 1.266764 1.265507 1.275842 1.245248 1.244114 1.304275 1.253712 1.272153 1.225155 1.278057 1.288127 1.313198 1.310663 1.314732 1.318771 1.764099 1.772662 1.787799 1.78626 1.791836 1.802206 1.80296 1.80103 1.414757 1.685538 1.337969 1.34015 1.320544 1.387104 1.321081 1.320913 1.307925 1.309422 1.299584 1.244109 1.241307 1.225026 1.225056 1.233719 1.230095 1.228011 1.223411 1.130304 1.139965 1.140105 1.126158 1.086547 1.079494 1.077911 1.058095 1.065909 0.9960026 1.050706 1.052226 1.052019 1.008324 0.9991698 0.9819255 0.9681033 1.023058 0.9524322 0.9414911 0.9414784 0.9516814 0.9447586 0.9532951 0.9490622 0.949325 0.9432355 0.9345658 0.9412282 0.9013174 0.9576229 0.9104521 0.9103541 0.91152 0.916218 0.9552171 0.9663486 0.9093491 0.9072368 0.9672666 0.9678972 0.8958613 0.9641376 0.9616843 0.9535329 0.9248838 0.9557795 0.9646394 0.963292 1.016155 1.026243 0.9776786 1.032678 1.002695 1.026614 1.02735 0.9933731 0.989427 1.001498 0.8645827 0.9070141 0.9345088 1.017687 0.92968 0.9124217 0.9229644 0.9113535 0.9059374 0.9134666 0.895428 0.9018201 0.8952053 0.8795087 0.9077299 0.8975219 0.8782958 0.8312781 0.7813506 0.8000169 0.8061294 0.7563012 0.764371 0.7633907 0.766514 0.6968305 0.6907939 0.6557763 0.6595798 0.5951792 0.5957142 0.6058496 0.589027 0.5992937 0.5361496 0.4985173 0.4837159 0.495502 0.4994234 0.4293662 0.4137503 0.4241286 0.4178962 0.3619373 0.3600852 0.3069217 0.3479735 0.2934041 0.3272761 0.3064674 0.2714874 0.2739175 0.2780719 0.2894088 0.3036319 0.2824039 0.2400216 0.3269016 0.3500507 0.4023431 0.4124348 0.4133749 0.4227549 0.4704038 0.4336792 0.4430926 0.4572525 0.4769346 0.5480458 0.558144 0.6315175 0.6518924 0.7055078 0.7390299 0.7518485 0.8197852 0.836753 0.8383501 0.9175424 0.8582978 0.929926 0.9290531 0.9272349 0.9451468 0.8589782 0.8569372 0.8459187 0.8475307 0.7780123 0.7835495 0.7840912 0.7866788 0.7268083 0.6461017 0.6287365 0.6174165 0.5406318 0.5292177 0.4601792 0.4702246 0.4041083 0.388013 0.3322157 0.3176618 0.3091465 0.2442123 0.2363514 0.1825067 0.168705 0.1607383 0.09303193 0.08174521 0.06166802 0.0308718 -0.0336325 -0.0369307 -0.04018008 -0.06683331 -0.07824288 -0.0822052 -0.1515187 -0.1629326 -0.1835345 -0.1691951 -0.1852402 -0.2026605 -0.2757649 -0.2672452 -0.2725624 -0.2942934 -0.3056072 -0.3132277 -0.3162693 -0.334881 -0.326008 -0.3862186 -0.3864167 -0.4078858 -0.4019645 -0.4068985 -0.4136676 -0.4164508 -0.4321423 -0.4712335 -0.4317899 -0.4373671 -0.4513117 -0.461396 -0.4688582 -0.4739315 -0.4718576 -0.4740197 -0.4801403 -0.4930612 -0.4847358 -0.4919548 -0.4931487 -0.4933009 -0.4961278 -0.5038261 -9999 -9999 -9999 -9999 -9999 -9999 -9999 -9999 -9999 -9999 -9999 -9999 -9999 -9999 -9999 -9999 -9999 -9999 -9999 -9999 -9999 -9999 -9999 -9999 -9999 -9999 -9999 -9999 -9999 -9999 -9999 -9999 -9999 -9999 -9999 -9999 -9999 -9999 -9999 -9999 -9999 -9999 -9999 -9999 -9999 -9999 -9999 -9999 -9999 -9999 -9999 -9999 -9999 -9999 -9999 -9999 -9999 -9999 -9999 -9999 -9999 -9999 -9999 -9999 -9999 -9999 -9999 -9999 -9999 -9999 -9999 -9999 -9999 -9999 -9999 -9999 -9999 -9999 -9999 -9999 -9999 -9999 -9999 -9999 -9999 -9999 -9999 -9999 -9999 -9999 -9999 -9999 -9999 -9999 -9999 -9999 -9999 -9999 -9999 -9999 -9999 -9999 
-9999 -9999 -9999 -9999 -9999 -9999 -9999 -9999 -9999 -9999 -9999 -9999 -9999 -9999 -9999 -9999 -9999 -9999 -9999 -9999 -9999 -9999 -9999 -9999 -9999 -9999 -9999 -9999 -9999 -9999 -9999 -9999 -9999 -9999 -9999 -9999 -9999 -9999 -9999 -9999 -9999 -9999 -9999 -9999 -9999 -9999 -9999 -9999 -9999 -9999 -9999 -9999 -9999 -9999 -9999 -9999 -9999 -9999 -9999 -9999 -9999 -9999 -9999 -9999 -9999 -9999 -9999 -9999 -9999 -9999 -9999 -9999 -9999 -9999 -9999 -9999 -9999 -9999 -9999 -9999 -9999 -9999 -9999 -9999 -9999 -9999 -9999 -9999 -9999 -9999 -9999 -9999 -9999 -9999 -9999 -9999 -9999 -9999 -9999 -9999 -9999 0.8564961 0.8651933 0.9222587 0.936677 0.8805668 0.8813469 0.8813022 0.9519701 0.9559743 0.911064 0.9652908 0.9721649 0.9811137 0.9843271 0.9845922 0.9846649 0.9225383 0.9341661 0.925721 0.9824985 0.9845313 0.9347297 0.9458309 0.9460567 0.9441468 0.9480314 0.9480538 0.9477243 0.9566457 0.958371 0.8926281 0.9039892 0.9062583 0.9008328 0.8959185 0.9713048 0.9646907 0.9646907 0.9137472 0.9138255 0.9127653 0.9151525 0.9154131 0.9681984 0.9293357 0.9289737 0.9187678 0.9156795 0.9307537 0.9196187 0.9238239 0.9307514 0.9401425 0.9436842 0.9475927 0.9310091 0.9334387 0.9288486 0.9288876 0.9450399 0.9341232 0.931792 0.9417385 0.9844701 1.015882 1.033234 1.048306 1.079758 1.07246 1.037944 1.041562 1.039517 1.039388 1.040103 1.03998 1.03967 1.032663 1.023145 1.021842 1.07461 1.072449 1.012648 1.013383 1.008697 1.009356 1.006717 1.008641 1.009516 0.9926476 1.004984 1.003121 0.9894873 0.9895519 0.9893427 0.9877182 0.9273052 0.9834251 0.9832307 0.9364334 0.9380415 0.9939299 0.9901368 0.9427637 0.9442802 0.9446337 0.9432356 0.9551563 0.9473793 0.9602071 0.9451051 0.9328326 0.8866813 0.9096525 0.8791768 0.899179 0.9415783 0.9529712 0.9540587 0.7649472 0.8323905 0.8431821 0.874618 0.8319913 0.9086391 0.7883747 0.801492 0.8027132 0.802702 0.8023889 0.796547 0.8236975 0.818625 0.8163676 0.8137462 0.8813573 0.8834126 0.8999227 0.8999003 0.8997885 0.844694 0.9094931 0.9211186 0.9193055 0.9185888 0.9500837 0.9494687 0.952458 0.9623993 0.9514602 0.951268 1.025553 1.02516 1.037513 1.037898 1.037281 1.033668 1.042501 1.154687 1.152911 1.163468 1.172043 1.172534 1.173732 1.173458 1.223019 1.231111 1.230828 1.29698 1.296586 1.295727 1.356529 1.405266 1.366429 1.36816 1.377367 1.598266 1.523059 -9999 -9999 -9999 -9999 -9999 -9999 -9999 -9999 -9999 -9999 -9999 -9999 -9999 -9999 -9999 -9999 -9999 -9999 -9999 -9999 -9999 -9999 -9999 -9999 -9999 -9999 1.375301 1.381188 1.382803 1.373203 -9999 -9999 -9999 -9999 -9999 -9999 -9999 -9999 -9999 -9999 1.269625 1.272881 1.270253 1.245623 1.340561 1.256599 1.261212 1.26884 1.280009 1.297585 1.299606 1.308237 1.617602 1.356309 1.594282 1.780792 1.774763 1.791622 1.791911 1.800751 1.801061 1.794273 1.404264 1.617212 1.332504 1.396137 1.321212 1.32105 1.312516 1.323272 1.313453 1.313523 1.311763 1.237434 1.228902 1.239593 1.237383 1.224334 1.222242 1.231659 1.158407 1.166967 1.166746 1.130111 1.121534 1.068765 1.131705 1.066777 1.06137 1.061255 1.063614 0.9997306 1.053455 0.9918956 0.983775 1.015349 0.9860335 0.9732094 0.9717254 0.9570056 0.968056 0.9567774 0.951232 0.9575545 0.9465759 0.8939925 0.963074 0.9501632 0.9518165 0.9494846 0.9469086 0.9031353 0.9145565 0.9093727 0.9101509 0.9157361 0.907787 0.9062359 0.9104248 0.9089299 0.9671924 0.8990611 0.8968276 0.9001717 0.9569914 0.915675 0.9709999 0.9605261 0.9655338 0.9709585 0.9446618 0.9853854 0.9831375 1.046393 1.03993 1.02575 1.025937 0.9972133 1.029713 1.006184 1.0915 0.9797758 0.9899217 0.9198278 0.92727 0.9207838 0.9095244 0.9041852 0.9153787 0.9276932 0.9330308 0.9266312 0.9003796 0.9469347 0.9397046 0.8895467 0.9037743 0.8563139 0.7979054 0.8098943 0.8043174 0.7595801 0.7630399 0.6967219 0.7367454 0.70613 0.6731236 0.666301 0.6764582 0.6138692 0.6053792 0.6078627 0.6032063 0.5401483 0.5414623 0.5554347 0.4824327 0.500659 0.4533753 0.4326276 0.4273002 0.3702121 0.3951291 0.3613245 0.3595775 0.3521948 0.2939196 0.3239696 0.3342764 0.2785144 0.2789502 0.2897645 0.2922597 0.2913915 0.2883656 0.2349965 0.2326476 0.3219125 0.3883132 0.3937757 0.374625 0.4354024 0.438793 0.4627338 0.4119544 0.4401817 0.4524544 0.4819433 0.5619248 0.5650881 0.6383929 0.6301992 0.7441768 0.7565085 0.8053673 0.7714435 0.8577969 0.8610007 0.861928 0.9176855 0.927183 0.9334843 0.9418851 0.9362383 0.9219937 0.8702914 0.8708415 0.861052 0.8634004 0.8534999 0.7920406 0.7793872 0.71637 0.6986077 0.6442948 0.6205413 0.5486653 0.5379099 0.5065482 0.4722225 0.4078092 0.4126873 0.3381642 0.3184656 0.3170963 0.2423743 0.2422654 0.1836495 0.1781094 0.1370131 0.07740102 0.05854029 0.05874566 0.04373895 -0.02419997 -0.03155623 -0.04659935 -0.05271836 -0.07681637 -0.1454229 -0.1653972 -0.1525167 -0.1595091 -0.1772882 -0.184035 -0.1999427 -0.2193661 -0.2792596 -0.2707096 -0.306266 -0.2890451 -0.3100283 -0.3128788 -0.3236017 -0.3778817 -0.4000171 -0.391258 -0.4025964 -0.4158088 -0.415547 -0.4202968 -0.4079488 -0.4176707 -0.4295143 -0.4371345 -0.4508845 -0.4508184 -0.4599884 -0.4683998 -0.4684848 -0.4855026 -0.4773936 -0.4792207 -0.4913103 -0.4901942 -0.4819567 -0.4942501 -0.5043743 -0.5091036 -0.510143 -0.5157814 -9999 -9999 -9999 -9999 -9999 -9999 -9999 -9999 -9999 -9999 -9999 -9999 -9999 -9999 -9999 -9999 -9999 -9999 -9999 -9999 -9999 -9999 -9999 -9999 -9999 -9999 -9999 -9999 -9999 -9999 -9999 -9999 -9999 -9999 -9999 -9999 -9999 -9999 -9999 -9999 -9999 -9999 -9999 -9999 -9999 -9999 -9999 -9999 -9999 -9999 -9999 -9999 -9999 -9999 -9999 -9999 -9999 -9999 -9999 -9999 -9999 -9999 -9999 -9999 -9999 -9999 -9999 -9999 -9999 -9999 -9999 -9999 -9999 -9999 -9999 -9999 -9999 -9999 -9999 -9999 -9999 -9999 -9999 -9999 -9999 -9999 -9999 -9999 -9999 -9999 -9999 -9999 -9999 -9999 -9999 -9999 -9999 -9999 -9999 -9999 -9999 
-9999 -9999 -9999 -9999 -9999 -9999 -9999 -9999 -9999 -9999 -9999 -9999 -9999 -9999 -9999 -9999 -9999 -9999 -9999 -9999 -9999 -9999 -9999 -9999 -9999 -9999 -9999 -9999 -9999 -9999 -9999 -9999 -9999 -9999 -9999 -9999 -9999 -9999 -9999 -9999 -9999 -9999 -9999 -9999 -9999 -9999 -9999 -9999 -9999 -9999 -9999 -9999 -9999 -9999 -9999 -9999 -9999 -9999 -9999 -9999 -9999 -9999 -9999 -9999 -9999 -9999 -9999 -9999 -9999 -9999 -9999 -9999 -9999 -9999 -9999 -9999 -9999 -9999 -9999 -9999 -9999 -9999 -9999 -9999 -9999 -9999 -9999 -9999 -9999 -9999 -9999 -9999 -9999 -9999 -9999 -9999 -9999 -9999 -9999 -9999 -9999 0.8645225 0.9218451 0.9378029 0.9364095 0.8825235 0.882934 0.9462179 0.9543181 0.9663749 0.9097961 0.9123233 0.9714805 0.9829572 0.997261 0.9330612 0.921495 0.9269443 0.9997914 0.9383852 0.9966164 0.9402115 0.9432098 0.9456416 0.9435027 0.9582704 0.9473928 0.9473761 0.9456754 0.8879638 0.8924753 0.901731 0.8970063 0.8971739 0.8978068 0.9662442 0.9651199 0.9637972 0.9640936 0.9153329 0.9136681 0.9078773 0.9064242 0.9718574 0.9199991 0.9193427 0.9332941 0.9314892 0.9317766 0.9194605 0.9211718 0.9350749 0.9455295 0.9343736 0.9320034 0.9338472 0.9478173 0.9387649 0.9470965 0.9479616 0.9452647 0.9341748 0.945864 0.8862705 0.8869034 0.9845763 0.975943 1.070939 1.070646 1.082151 1.079801 1.07232 1.038379 1.054347 1.050201 1.039945 1.035664 1.037533 1.035066 1.033609 1.03323 0.9655391 0.9769822 1.031047 1.011525 1.013756 1.014119 1.00267 0.9997876 0.9937594 0.993614 1.005085 0.9927558 0.9929811 0.9913602 0.9178637 0.9178637 0.9813777 0.9177071 0.9832126 0.9272593 0.938073 0.9379444 0.9936009 0.9363952 0.9467594 0.9257667 0.8955605 0.9491751 0.9494842 0.9505991 0.9563631 0.9351918 0.9116277 0.8031907 0.8158875 0.9015662 0.9352924 0.9456006 0.94743 0.7846789 0.7745282 0.7790868 0.7813809 0.7922975 0.792729 0.8022255 0.8022155 0.8021653 0.8131499 0.8153127 0.8150892 0.8252711 0.8229685 0.8230132 0.8348378 0.8637947 0.8429402 0.8468471 0.8456748 0.8757977 0.932207 0.9319498 0.9312859 0.9401403 0.9179302 0.9410963 0.9522544 0.9541329 0.9540546 0.9309492 0.9627056 1.017211 1.036085 1.038021 1.036726 1.037176 1.036117 1.092086 1.15452 1.154179 1.165252 1.1759 1.178268 1.176027 1.227819 1.227506 1.293137 1.294248 1.28752 1.352855 1.352261 1.468789 1.404037 1.367957 1.368205 1.378374 1.580777 -9999 -9999 -9999 -9999 -9999 -9999 -9999 -9999 -9999 -9999 -9999 -9999 -9999 -9999 -9999 -9999 -9999 -9999 -9999 -9999 -9999 -9999 -9999 -9999 -9999 -9999 1.374299 1.372031 1.373479 -9999 -9999 -9999 1.367558 -9999 -9999 -9999 -9999 -9999 -9999 -9999 -9999 1.219149 1.241261 1.273348 1.29491 1.293208 1.303301 1.276385 1.283473 1.295869 1.308353 1.309599 1.348191 1.685872 1.665319 1.723654 1.738744 1.737703 1.810153 1.786571 1.778048 1.71892 1.388129 1.385106 1.355135 1.33908 1.329479 1.329867 1.313975 1.315483 1.304998 1.310996 1.246954 1.293219 1.29258 1.240128 1.184463 1.225412 1.166196 1.238023 1.169505 1.169924 1.167351 1.159408 1.149515 1.142174 1.158378 1.059116 1.07102 1.070444 1.066456 1.001468 0.9993832 0.997317 1.003706 0.9526643 0.9976422 0.9802586 0.9756289 0.9666289 0.9607171 0.9674893 0.9701381 0.961584 0.9607175 0.9145098 0.9120459 0.9018905 0.9006736 0.9022709 0.9575291 0.959613 0.905193 0.908928 0.9013757 0.9064931 0.8970845 0.903766 0.9098973 0.9108175 0.9691495 0.9018407 0.954869 0.955067 0.9157183 0.9174429 0.9595903 0.8921489 0.9477468 0.9465257 0.9623308 0.9520688 0.965743 0.9726308 1.038078 0.9716025 1.027558 1.041723 1.017739 1.010408 0.9999105 1.012704 0.9510401 0.9227375 0.8645635 0.9259471 0.9005617 0.8913305 0.9278523 0.9279307 0.9223306 0.9541069 0.9284096 0.894655 0.8976163 0.8931913 0.9040707 0.857034 0.8516771 0.8113257 0.8083309 0.7697894 0.7222944 0.7340037 0.739208 0.7334469 0.6666889 0.6877053 0.6826206 0.6380077 0.6212897 0.6208097 0.6154564 0.5420123 0.5407801 0.4997494 0.4865536 0.4424042 0.4558267 0.4526363 0.4239757 0.3751202 0.3917081 0.3769551 0.3616439 0.315644 0.2989898 0.3145594 0.3058643 0.2621146 0.2959956 0.2935975 0.2410258 0.2381924 0.296337 0.227877 0.2479845 0.2663408 0.2729433 0.3992419 0.4130666 0.3752781 0.4416563 0.4130999 0.3987727 0.3920627 0.4579878 0.4903579 0.5626332 0.5726361 0.6564636 0.6348606 0.7459547 0.7455201 0.8090376 0.836003 0.8508347 0.8645839 0.8809375 0.9284802 0.9312702 0.9423401 0.9426887 0.9458367 0.9281648 0.9258112 0.9260268 0.8615332 0.8496005 0.846714 0.7936277 0.7904623 0.7182823 0.7179578 0.690649 0.6210669 0.6177683 0.5496773 0.5255001 0.4625802 0.413525 0.4063523 0.3326652 0.3438771 0.2714086 0.2441946 0.2324035 0.1631022 0.1576196 0.1396059 0.1428607 0.08028566 0.06125633 0.04397122 -0.01309729 -0.03173522 -0.04333402 -0.06504217 -0.1338661 -0.1276371 -0.1622741 -0.1616399 -0.1600313 -0.1682582 -0.1901301 -0.2643325 -0.1973852 -0.2699525 -0.2728662 -0.294035 -0.3003699 -0.2993144 -0.3688817 -0.3024173 -0.3634296 -0.3713247 -0.3826713 -0.3896667 -0.4017829 -0.4175361 -0.4118208 -0.4076448 -0.4332259 -0.4293376 -0.4508674 -0.4502673 -0.4491653 -0.4457664 -0.4688869 -0.4687717 -0.4838689 -0.4734111 -0.4831939 -0.4955856 -0.4913352 -0.4787354 -0.4926973 -0.491381 -0.5007412 -0.5067517 -0.5060135 -9999 -9999 -9999 -9999 -9999 -9999 -9999 -9999 -9999 -9999 -9999 -9999 -9999 -9999 -9999 -9999 -9999 -9999 -9999 -9999 -9999 -9999 -9999 -9999 -9999 -9999 -9999 -9999 -9999 -9999 -9999 -9999 -9999 -9999 -9999 -9999 -9999 -9999 -9999 -9999 -9999 -9999 -9999 -9999 -9999 -9999 -9999 -9999 -9999 -9999 -9999 -9999 -9999 -9999 -9999 -9999 -9999 -9999 -9999 -9999 -9999 -9999 -9999 -9999 -9999 -9999 -9999 -9999 -9999 -9999 -9999 -9999 -9999 -9999 -9999 -9999 -9999 -9999 -9999 -9999 -9999 -9999 -9999 -9999 -9999 -9999 -9999 -9999 -9999 -9999 -9999 -9999 -9999 -9999 -9999 -9999 -9999 -9999 -9999 -9999 -9999 
-9999 -9999 -9999 -9999 -9999 -9999 -9999 -9999 -9999 -9999 -9999 -9999 -9999 -9999 -9999 -9999 -9999 -9999 -9999 -9999 -9999 -9999 -9999 -9999 -9999 -9999 -9999 -9999 -9999 -9999 -9999 -9999 -9999 -9999 -9999 -9999 -9999 -9999 -9999 -9999 -9999 -9999 -9999 -9999 -9999 -9999 -9999 -9999 -9999 -9999 -9999 -9999 -9999 -9999 -9999 -9999 -9999 -9999 -9999 -9999 -9999 -9999 -9999 -9999 -9999 -9999 -9999 -9999 -9999 -9999 -9999 -9999 -9999 -9999 -9999 -9999 -9999 -9999 -9999 -9999 -9999 -9999 -9999 -9999 -9999 -9999 -9999 -9999 -9999 -9999 -9999 -9999 -9999 -9999 -9999 -9999 -9999 -9999 -9999 -9999 0.8801857 0.8783694 0.938543 0.9377525 0.8843672 0.8866399 0.9552668 0.9538096 0.9561531 0.9562504 0.9117028 0.9143416 0.9843039 0.9826785 0.9231926 0.9325569 0.9381973 0.9383538 0.9927976 0.9902717 1.005822 0.9460037 0.9435943 0.9576147 0.9583688 0.9569819 0.9589734 0.9469635 0.9413297 0.898403 0.955271 0.9531937 0.9535581 0.9538209 0.9685662 0.909159 0.9137569 0.9151101 0.9265983 0.9132998 0.9124379 0.9623489 0.9630206 0.9080985 0.9211028 0.921684 0.9289801 0.9311001 0.9365152 0.9374003 0.9494331 0.9473466 0.9385355 0.8910263 0.8913563 0.8914122 0.8911248 0.8843458 0.8844408 0.893546 0.8940891 0.8912637 0.8912749 0.948113 0.9479956 0.9346676 0.8885955 0.8869201 1.072169 1.072147 1.081354 1.027962 1.026701 1.07817 1.05459 1.043074 1.042753 1.050023 1.033401 1.038857 0.9792467 0.9791405 1.031286 1.029684 0.9673204 1.01473 1.015198 1.015305 1.015461 0.9881693 0.9852346 0.9936987 0.9938756 0.9929313 0.9822422 0.9223111 0.9925607 0.9892267 0.9197353 0.928977 0.9285553 0.9397669 0.9399336 0.9862657 0.990108 0.8946793 0.8287602 0.8084905 0.8973579 0.8616777 0.8803713 0.937999 0.9400444 0.9331117 0.8775406 0.8552262 0.812517 0.8165404 0.7632393 0.7740049 0.892843 0.883603 0.7749667 0.7970168 0.7921655 0.800764 0.7933443 0.7927662 0.8013556 0.8126535 0.814217 0.8167765 0.8164164 0.8344563 0.8230746 0.8344396 0.8342552 0.8338168 0.844644 0.8445321 0.8442972 0.88902 0.8888857 0.9426799 0.9340156 0.9429584 0.9433787 0.942623 0.9425167 0.9549831 0.9642692 0.9651107 0.9640459 0.9783345 1.031101 1.039597 1.03913 1.048047 1.048587 1.159087 1.156465 1.156432 1.165062 1.166657 1.169134 1.166468 1.283939 1.282214 1.292559 1.292859 1.29204 1.30164 1.355927 1.510327 1.428849 1.367169 1.393714 -9999 -9999 -9999 -9999 -9999 -9999 -9999 -9999 -9999 -9999 1.604515 -9999 -9999 -9999 -9999 -9999 -9999 -9999 -9999 -9999 -9999 -9999 -9999 -9999 -9999 -9999 -9999 -9999 1.369031 1.369078 -9999 -9999 -9999 -9999 -9999 -9999 -9999 -9999 -9999 -9999 -9999 -9999 1.228767 1.283517 1.292768 1.281143 1.288294 1.308929 1.274127 1.290244 1.283914 1.306773 1.311054 1.319218 1.33671 1.63458 1.722442 1.737934 1.798341 1.753309 1.812484 1.582613 1.350668 1.402533 1.399317 1.344026 1.343075 1.33459 1.343327 1.332702 1.320834 1.314462 1.301564 1.292401 1.242697 1.242093 1.241682 1.239592 1.228792 1.240245 1.17861 1.159595 1.162067 1.159706 1.095801 1.112004 1.108312 1.076286 1.07498 1.057157 1.06102 1.043673 1.004171 0.9950653 1.003524 0.9944016 1.005907 0.9812865 0.9829133 0.9788206 0.9675921 0.9037153 0.9645928 0.9262049 0.9174263 0.9159378 0.9163933 0.9039136 0.9080175 0.8987816 0.9174078 0.9123653 0.9259947 0.9247009 0.9114943 0.9019747 0.90212 0.9003518 0.8862479 0.9024084 0.8944333 0.8985357 0.906863 0.9583668 0.9176061 0.9070703 0.9173545 0.9646036 0.8934495 0.9616971 0.966826 0.9635422 0.9766809 0.9680566 0.9723351 1.017411 0.9596148 1.018332 1.01887 1.037939 1.035319 1.037748 0.9941413 0.9563124 0.8999677 0.9003758 0.9518259 0.9532786 0.9479126 0.9371974 0.9476701 0.9380766 0.9745003 0.9145011 0.9564561 0.8875957 0.8555495 0.8554687 0.8740528 0.874625 0.8717484 0.7698095 0.8305922 0.77653 0.7835047 0.7335028 0.7416436 0.6692431 0.7021134 0.6826698 0.6362811 0.6286148 0.6208923 0.6272823 0.5471418 0.5518195 0.5440105 0.4913712 0.4316633 0.4483621 0.4518214 0.4371595 0.3995055 0.3914667 0.3641168 0.3650343 0.352333 0.3318982 0.3004318 0.2919982 0.2837883 0.2924966 0.2935251 0.2459203 0.230957 0.2373793 0.2293441 0.2398248 0.2414713 0.3852216 0.37216 0.3595788 0.4324382 0.3963876 0.3975663 0.3967451 0.4023263 0.4624328 0.5039794 0.5073645 0.5644788 0.6523999 0.685271 0.6948267 0.7613155 0.7775107 0.8337933 0.8545439 0.9180216 0.9421073 0.9443884 0.9350299 0.9353148 0.9342518 0.9543164 0.955865 0.9748669 0.9292517 0.9289966 0.9263397 0.8613997 0.8564094 0.7843279 0.7890105 0.7689642 0.7214053 0.6277254 0.6182255 0.551501 0.5530359 0.4687717 0.4713838 0.3960654 0.3394201 0.345814 0.2888517 0.2539337 0.2326065 0.1636593 0.1722494 0.1788872 0.09618229 0.06851774 0.06283184 0.04473232 -0.02323686 -0.03172971 -0.04898941 -0.06486244 -0.06707218 -0.1391416 -0.1459701 -0.1633097 -0.1722017 -0.1810266 -0.1868336 -0.261789 -0.2044366 -0.2615737 -0.2715775 -0.2853189 -0.2912941 -0.3054143 -0.3099829 -0.3531438 -0.3567722 -0.3787653 -0.3962704 -0.3562319 -0.4092783 -0.4180115 -0.4258054 -0.4288492 -0.4289867 -0.4462385 -0.4457361 -0.4547985 -0.4670947 -0.4553701 -0.4715008 -0.4614716 -0.4836077 -0.489137 -0.491225 -0.4809187 -0.4818462 -0.4957177 -0.5083026 -0.5106006 -0.5188636 -0.5135733 -0.5052854 -9999 -9999 -9999 -9999 -9999 -9999 -9999 -9999 -9999 -9999 -9999 -9999 -9999 -9999 -9999 -9999 -9999 -9999 -9999 -9999 -9999 -9999 -9999 -9999 -9999 -9999 -9999 -9999 -9999 -9999 -9999 -9999 -9999 -9999 -9999 -9999 -9999 -9999 -9999 -9999 -9999 -9999 -9999 -9999 -9999 -9999 -9999 -9999 -9999 -9999 -9999 -9999 -9999 -9999 -9999 -9999 -9999 -9999 -9999 -9999 -9999 -9999 -9999 -9999 -9999 -9999 -9999 -9999 -9999 -9999 -9999 -9999 -9999 -9999 -9999 -9999 -9999 -9999 -9999 -9999 -9999 -9999 -9999 -9999 -9999 -9999 -9999 -9999 -9999 -9999 -9999 -9999 -9999 -9999 -9999 -9999 -9999 -9999 -9999 -9999 -9999 
-9999 -9999 -9999 -9999 -9999 -9999 -9999 -9999 -9999 -9999 -9999 -9999 -9999 -9999 -9999 -9999 -9999 -9999 -9999 -9999 -9999 -9999 -9999 -9999 -9999 -9999 -9999 -9999 -9999 -9999 -9999 -9999 -9999 -9999 -9999 -9999 -9999 -9999 -9999 -9999 -9999 -9999 -9999 -9999 -9999 -9999 -9999 -9999 -9999 -9999 -9999 -9999 -9999 -9999 -9999 -9999 -9999 -9999 -9999 -9999 -9999 -9999 -9999 -9999 -9999 -9999 -9999 -9999 -9999 -9999 -9999 -9999 -9999 -9999 -9999 -9999 -9999 -9999 -9999 -9999 -9999 -9999 -9999 -9999 -9999 -9999 -9999 -9999 -9999 -9999 -9999 -9999 -9999 -9999 -9999 -9999 -9999 -9999 -9999 -9999 0.8706805 0.9289874 0.9293084 0.9403303 0.8981225 0.9314187 0.887472 0.9442787 0.9579372 0.9456652 0.9558092 0.9028673 0.9726927 0.973008 0.9246518 0.9344524 0.9389096 0.9926699 0.9973201 0.9957985 0.9502152 0.9555024 0.9506048 0.9570344 0.9562353 0.9516565 0.9498776 0.9544646 0.8977478 0.896266 0.9667611 0.9532182 0.9682539 0.9571859 0.9000682 0.9118436 0.9192197 0.9155147 0.9155986 0.9047393 0.9184303 0.9075416 0.909048 0.914923 0.9220533 0.9223127 0.9253868 0.9343232 0.9345524 0.9347718 0.952854 0.8856899 0.8934305 0.893026 0.8914456 0.8915575 0.8914401 0.8820233 0.9509319 0.950712 0.9516474 0.9578184 0.9491375 0.9507409 0.950629 0.9520862 0.891163 0.9496034 0.9453261 0.9587725 1.097287 1.064944 1.026778 1.083356 1.090394 1.090697 1.079008 1.089474 1.041593 1.037666 1.037573 1.039102 1.02531 1.020259 1.043068 1.016062 1.014042 1.012718 1.004001 0.9925447 0.9843459 0.9849173 0.9851248 0.9848597 0.9822546 0.992753 0.9910452 0.9196115 0.9285856 0.9285297 0.9306465 0.9313093 0.9305033 0.9402062 0.9905425 0.8951709 0.8433414 0.8297421 0.7974946 0.7547183 0.7640152 0.7957119 0.8086334 0.9299104 0.8650743 0.8490985 0.85011 0.8091091 0.8178405 0.77546 0.7747992 0.7860579 0.7867008 0.7952175 0.797093 0.7915652 0.7959886 0.8067318 0.7521034 0.7628244 0.7628244 0.8259923 0.8256882 0.8164914 0.8484625 0.8388433 0.8401881 0.8400372 0.846584 0.88056 0.8806047 0.8794723 0.8813017 0.8810591 0.9352323 0.9351038 0.9423258 0.9427458 0.9572707 0.9550924 0.9552947 0.9658868 0.9656687 0.9681777 0.9801005 1.032571 1.095418 1.040375 1.038693 1.095703 1.147253 1.158108 1.155715 1.155434 1.164036 1.166619 1.220502 1.273253 1.275466 1.283387 1.328139 1.291844 1.291597 1.570073 1.506504 1.426421 -9999 -9999 -9999 -9999 -9999 1.590328 1.5966 1.605968 1.610639 1.522175 1.520453 1.56636 1.496836 1.459185 -9999 -9999 -9999 -9999 -9999 -9999 -9999 -9999 -9999 -9999 -9999 -9999 -9999 -9999 -9999 1.371145 -9999 -9999 -9999 -9999 -9999 -9999 -9999 -9999 -9999 -9999 -9999 -9999 -9999 -9999 1.272508 1.287552 1.289723 1.300826 1.296755 1.307041 1.297781 1.24162 1.308541 1.315214 1.324255 1.320184 1.727964 1.71973 1.790985 1.741428 1.800156 1.806029 1.447611 1.388413 1.357452 1.355352 1.353139 1.345672 1.334838 1.324624 1.319273 1.318005 1.316326 1.314287 1.253948 1.242783 1.239412 1.23311 1.177371 1.162258 1.176466 1.166538 1.164592 1.173198 1.162339 1.125823 1.065777 1.080698 1.077083 1.089631 1.077065 1.058492 1.004539 1.006329 0.9972604 1.009405 0.9964263 0.9959996 0.9899369 0.983471 0.9722071 0.9097313 0.902764 0.9587786 0.9570887 0.8993988 0.9144427 0.9049089 0.9075547 0.9078477 0.9094905 0.9018983 0.9148714 0.865199 0.9224733 0.9183941 0.9019613 0.9068046 0.8922359 0.8917847 0.8859317 0.887966 0.8929421 0.9023099 0.9609228 0.912814 0.9015859 0.9492083 0.9488124 0.9070808 0.951246 0.9543957 0.9766413 0.9617931 0.9552361 0.966451 1.020225 1.01805 1.01786 1.016915 1.033997 0.9869441 1.029721 1.039312 0.9647043 0.9655003 0.9945733 0.952521 0.9533936 0.955618 0.9750929 0.9528194 0.9468203 0.9607564 0.9422465 0.9177363 0.9147422 0.8562911 0.8645344 0.8663797 0.8623734 0.8176012 0.808333 0.7618781 0.7891574 0.7279758 0.7562023 0.7609147 0.6851436 0.6913912 0.6857952 0.6392301 0.6408983 0.5705166 0.5514115 0.55333 0.5499038 0.5552566 0.5007229 0.4442026 0.4499712 0.4632465 0.4488943 0.3944701 0.3876626 0.3706452 0.3575197 0.3346088 0.3382508 0.3107161 0.2823396 0.2790626 0.2804123 0.2948778 0.2994812 0.2438302 0.2415369 0.2370739 0.2246997 0.2567773 0.2096368 0.3046551 0.3720773 0.4001994 0.4208183 0.3899691 0.4457586 0.4221896 0.4802197 0.5041415 0.5783595 0.6122662 0.6729111 0.6798275 0.735324 0.7606644 0.8391356 0.8370666 0.8503023 0.9193764 0.9373947 0.9576192 1.009508 0.9585117 0.9587455 0.958482 0.969518 0.9745929 0.9763139 0.954863 0.9517376 0.9150764 0.8493761 0.8503984 0.7812089 0.7282936 0.735576 0.694122 0.6164336 0.5856168 0.5612232 0.4719104 0.4567021 0.4014552 0.3740384 0.3255413 0.3191609 0.2272809 0.2160973 0.2336417 0.1873893 0.1742584 0.0797319 0.07550029 0.06100642 0.04149735 -0.02849253 -0.03065983 -0.04883207 -0.07008044 -0.1214654 -0.1377127 -0.151225 -0.1614827 -0.1767572 -0.1891545 -0.1963836 -0.2060757 -0.2088369 -0.2688896 -0.2742179 -0.286626 -0.292922 -0.301996 -0.3031758 -0.3709429 -0.3632462 -0.3627467 -0.3881584 -0.3986389 -0.4063991 -0.4199843 -0.4269931 -0.4390201 -0.4209034 -0.428126 -0.4370778 -0.462496 -0.4597158 -0.4528107 -0.4786133 -0.4753206 -0.4806154 -0.4873863 -0.4898018 -0.4939443 -0.4980254 -0.499711 -0.4964723 -0.4982654 -0.5174134 -0.5079998 -0.5006786 -9999 -9999 -9999 -9999 -9999 -9999 -9999 -9999 -9999 -9999 -9999 -9999 -9999 -9999 -9999 -9999 -9999 -9999 -9999 -9999 -9999 -9999 -9999 -9999 -9999 -9999 -9999 -9999 -9999 -9999 -9999 -9999 -9999 -9999 -9999 -9999 -9999 -9999 -9999 -9999 -9999 -9999 -9999 -9999 -9999 -9999 -9999 -9999 -9999 -9999 -9999 -9999 -9999 -9999 -9999 -9999 -9999 -9999 -9999 -9999 -9999 -9999 -9999 -9999 -9999 -9999 -9999 -9999 -9999 -9999 -9999 -9999 -9999 -9999 -9999 -9999 -9999 -9999 -9999 -9999 -9999 -9999 -9999 -9999 -9999 -9999 -9999 -9999 -9999 -9999 -9999 -9999 -9999 -9999 -9999 -9999 -9999 -9999 -9999 -9999 -9999 
-9999 -9999 -9999 -9999 -9999 -9999 -9999 -9999 -9999 -9999 -9999 -9999 -9999 -9999 -9999 -9999 -9999 -9999 -9999 -9999 -9999 -9999 -9999 -9999 -9999 -9999 -9999 -9999 -9999 -9999 -9999 -9999 -9999 -9999 -9999 -9999 -9999 -9999 -9999 -9999 -9999 -9999 -9999 -9999 -9999 -9999 -9999 -9999 -9999 -9999 -9999 -9999 -9999 -9999 -9999 -9999 -9999 -9999 -9999 -9999 -9999 -9999 -9999 -9999 -9999 -9999 -9999 -9999 -9999 -9999 -9999 -9999 -9999 -9999 -9999 -9999 -9999 -9999 -9999 -9999 -9999 -9999 -9999 -9999 -9999 -9999 -9999 -9999 -9999 -9999 -9999 -9999 -9999 -9999 -9999 -9999 -9999 -9999 -9999 -9999 0.8651181 0.864526 0.9312511 0.9317902 0.9346864 0.9335023 0.9461367 0.9593642 0.9691377 0.9045744 0.9704167 0.9816934 0.9727017 0.9239216 0.9363263 0.9913709 0.993228 0.9962227 0.9949193 0.9532383 0.9548304 0.9663631 0.9507859 0.9721613 0.9070179 0.885954 0.8954427 0.9520496 0.8964369 0.9521912 0.9421685 0.9536952 0.9130846 0.9138684 0.9113415 0.9063627 0.9076844 0.9067305 0.9122302 0.9231569 0.9068637 0.9118673 0.9110388 0.9240182 0.9222185 0.9242977 0.9251523 0.9253313 0.936824 0.9379162 0.8859133 0.9404435 0.9524428 0.9439091 0.9511486 0.9511486 0.9530293 0.9514338 0.9424003 0.9489944 0.9516173 0.9516173 0.9398847 0.9437148 0.9506168 0.954523 0.9523378 0.9521365 0.9502478 1.09952 1.095316 0.9843898 1.094663 1.086211 1.081513 1.078992 1.089901 0.9998569 1.042931 1.074256 1.050859 1.066733 1.039209 1.053901 1.054057 1.019756 1.01299 1.012736 1.012464 1.001344 0.9880694 0.9973793 0.9903011 0.9848349 0.9851134 0.9827182 0.9821524 0.9909733 0.9771754 0.8631954 0.8844157 0.8756341 0.8968455 0.970558 0.9282105 0.8731951 0.8844229 0.8863351 0.8621957 0.7974889 0.8324096 0.8003399 0.8004183 0.8124522 0.8360566 0.8021299 0.8179017 0.818424 0.7649482 0.7667215 0.7654167 0.7867858 0.7887571 0.7866179 0.7875349 0.7772032 0.7943235 0.8057761 0.7507811 0.752964 0.7535655 0.7629634 0.7641845 0.766344 0.766454 0.7662024 0.8283326 0.8281257 0.8072501 0.807183 0.8053064 0.8066506 0.8095749 0.8204189 0.8763578 0.8967736 0.8964884 0.9457127 0.965798 0.9541311 0.9650632 0.9691544 0.9665381 0.9802828 0.9792918 0.9794688 1.02352 1.032002 1.031829 1.031469 1.08606 1.148783 1.148576 1.168334 1.157905 1.170174 1.179912 1.222413 1.275024 1.296086 1.430514 1.305783 1.307189 1.581481 1.582636 -9999 -9999 -9999 -9999 -9999 1.600356 1.597749 1.606879 1.604989 1.593106 1.606673 1.64094 1.633343 1.632712 1.557868 1.6076 1.611011 -9999 -9999 -9999 -9999 -9999 -9999 -9999 -9999 -9999 -9999 -9999 -9999 -9999 -9999 -9999 -9999 1.314858 -9999 -9999 -9999 -9999 -9999 -9999 -9999 -9999 -9999 -9999 -9999 1.292476 1.291177 1.233106 1.305242 1.257711 1.267087 1.311341 1.31567 1.321272 1.312041 1.323758 1.336245 1.720042 1.724719 1.740013 1.733391 1.600698 1.642221 1.441495 1.414813 1.407296 1.345902 1.352977 1.34795 1.345351 1.325479 1.325845 1.264377 1.317387 1.305057 1.250987 1.245904 1.253151 1.240636 1.231818 1.221878 1.233598 1.166394 1.17905 1.177282 1.128961 1.078913 1.092253 1.088352 1.08324 1.086642 1.070137 1.085019 1.058704 1.003387 1.004932 0.9885218 1.00525 1.003599 0.949146 0.9740098 0.9697428 0.90661 0.913669 0.9734787 0.8995477 0.9102687 0.8972147 0.8983817 0.8981637 0.8986803 0.8951722 0.8936669 0.9000162 0.9173344 0.9296314 0.8519654 0.8963766 0.8940626 0.883215 0.8942124 0.893206 0.8951102 0.8866257 0.8908365 0.8980479 0.9103264 0.939153 0.9436015 0.9420849 0.9541866 0.9537631 0.9558821 0.9520304 0.9530125 0.9581286 0.9584138 0.9672413 0.958465 0.9707012 0.9624776 1.038754 1.028274 1.011476 1.03345 1.031762 0.9709143 0.9835925 0.8976046 0.9542937 0.9567704 0.9543722 0.9581664 0.9593177 0.9408365 0.9515975 0.9794347 0.9151108 0.9257762 0.877285 0.8682672 0.8833315 0.8258867 0.8146578 0.785157 0.7841824 0.7478335 0.7524781 0.7466562 0.6922539 0.6863772 0.6953316 0.6319489 0.6326175 0.6194867 0.5631455 0.5717421 0.5109687 0.4980486 0.5044243 0.4344615 0.4597885 0.4507447 0.4054875 0.4165034 0.4024334 0.368336 0.3977532 0.3493181 0.304033 0.2768902 0.3332049 0.2765287 0.2895529 0.2315204 0.3103993 0.2474097 0.2399262 0.2455038 0.2399647 0.2598056 0.2703718 0.3612694 0.3763152 0.417301 0.4036204 0.4164948 0.4062567 0.4811749 0.4802844 0.4980149 0.5395186 0.5938564 0.6631652 0.6827188 0.7475458 0.7801834 0.7896786 0.8493469 0.8513982 0.934229 0.9426693 0.9476819 1.014537 1.014626 1.034773 1.031325 1.013238 1.008593 0.9674818 1.010514 0.9654678 0.9618122 0.9059769 0.8595144 0.7917911 0.7527958 0.748889 0.6662169 0.6204492 0.5855049 0.5608809 0.5508029 0.4660029 0.4769653 0.4066339 0.3180557 0.2884976 0.2929483 0.2599526 0.1689297 0.1811945 0.1721932 0.1007784 0.07509331 0.05490749 0.04133281 -0.02539066 -0.03065432 -0.05245289 -0.05753856 -0.1255497 -0.1376736 -0.1436431 -0.1634274 -0.1767241 -0.1796381 -0.2477615 -0.2505311 -0.262816 -0.2623042 -0.2719226 -0.2836243 -0.2935543 -0.3058409 -0.3178062 -0.3113673 -0.3779679 -0.3791342 -0.3888421 -0.3943508 -0.4045897 -0.4180042 -0.4174018 -0.4438489 -0.4424372 -0.4458798 -0.4298972 -0.4338303 -0.4527026 -0.4539456 -0.4800932 -0.480244 -0.4806509 -0.4806837 -0.4893502 -0.4988444 -0.4972004 -0.5063428 -0.5084599 -0.5004493 -0.5090389 -0.5039377 -0.5088596 -9999 -9999 -9999 -9999 -9999 -9999 -9999 -9999 -9999 -9999 -9999 -9999 -9999 -9999 -9999 -9999 -9999 -9999 -9999 -9999 -9999 -9999 -9999 -9999 -9999 -9999 -9999 -9999 -9999 -9999 -9999 -9999 -9999 -9999 -9999 -9999 -9999 -9999 -9999 -9999 -9999 -9999 -9999 -9999 -9999 -9999 -9999 -9999 -9999 -9999 -9999 -9999 -9999 -9999 -9999 -9999 -9999 -9999 -9999 -9999 -9999 -9999 -9999 -9999 -9999 -9999 -9999 -9999 -9999 -9999 -9999 -9999 -9999 -9999 -9999 -9999 -9999 -9999 -9999 -9999 -9999 -9999 -9999 -9999 -9999 -9999 -9999 -9999 -9999 -9999 -9999 -9999 -9999 -9999 -9999 -9999 -9999 -9999 -9999 -9999 -9999 
-9999 -9999 -9999 -9999 -9999 -9999 -9999 -9999 -9999 -9999 -9999 -9999 -9999 -9999 -9999 -9999 -9999 -9999 -9999 -9999 -9999 -9999 -9999 -9999 -9999 -9999 -9999 -9999 -9999 -9999 -9999 -9999 -9999 -9999 -9999 -9999 -9999 -9999 -9999 -9999 -9999 -9999 -9999 -9999 -9999 -9999 -9999 -9999 -9999 -9999 -9999 -9999 -9999 -9999 -9999 -9999 -9999 -9999 -9999 -9999 -9999 -9999 -9999 -9999 -9999 -9999 -9999 -9999 -9999 -9999 -9999 -9999 -9999 -9999 -9999 -9999 -9999 -9999 -9999 -9999 -9999 -9999 -9999 -9999 -9999 -9999 -9999 -9999 -9999 -9999 -9999 -9999 -9999 -9999 -9999 -9999 -9999 -9999 -9999 -9999 0.8801701 0.9185817 0.9475467 0.9425692 0.9477949 0.9479872 0.8955112 0.9593642 0.9576545 0.9155543 0.9135556 0.9708047 0.9781719 0.9242 0.9363708 0.9357983 0.9933755 0.9393099 0.9458616 0.9537401 0.9565228 0.9549891 0.9492605 0.9498651 0.9062753 0.8927811 0.9540791 0.9518948 0.9516872 0.9575231 0.9665117 0.9149576 0.904335 0.904619 0.9148583 0.9148136 0.9068341 0.910157 0.9116297 0.911055 0.9180881 0.9255103 0.9127156 0.9337757 0.9276422 0.9277595 0.8815121 0.8728478 0.8732414 0.9360294 0.937722 0.8774356 0.9439459 0.8981352 0.8892081 0.9481736 0.946749 0.8927842 0.9048722 0.9022604 0.9601687 0.9475176 0.9523321 0.9510496 0.9563872 0.967638 0.9546459 0.9544837 0.9497772 1.080144 0.9730027 1.025755 1.048937 1.088869 1.041258 1.06471 1.086538 1.081188 1.085125 1.025213 0.9993263 0.986681 1.012549 1.061031 1.059593 1.053965 1.020037 0.9654202 0.9634466 1.000998 0.9534335 0.9456413 0.8804314 0.9012088 0.9420218 0.948567 0.9905607 0.9918088 0.8202747 0.8123881 0.8636222 0.8452368 0.8005728 0.8806925 0.8807738 0.8807737 0.8920981 0.8863351 0.8840939 0.8996361 0.9185365 0.7609551 0.7376714 0.749109 0.7483163 0.7509216 0.7822522 0.8362269 0.7672725 0.7690888 0.780144 0.7777233 0.7343885 0.7254455 0.7364694 0.7401815 0.7356246 0.7366282 0.7504529 0.7560143 0.7558331 0.7656999 0.763565 0.7657055 0.7673671 0.7651217 0.7984719 0.8097882 0.8637691 0.861248 0.8066476 0.8069841 0.8090953 0.8172511 0.8197268 0.8314013 0.8839343 0.8934696 0.9459214 0.9584174 0.962803 0.9731144 0.965992 0.974354 0.9759215 0.9629051 1.012338 1.015902 1.033656 1.04458 1.028039 1.150377 1.140238 1.150666 1.16615 1.178818 1.178589 1.288289 1.288149 1.302567 1.438731 1.342214 1.295859 1.431984 1.575452 -9999 -9999 -9999 -9999 1.600307 1.600654 1.609397 1.607223 1.606974 1.601959 1.612318 1.623104 1.677112 1.67683 1.685434 1.615526 1.562153 1.567152 -9999 -9999 -9999 -9999 -9999 -9999 -9999 -9999 -9999 -9999 -9999 -9999 -9999 -9999 1.375391 1.369317 -9999 -9999 -9999 -9999 -9999 -9999 -9999 -9999 -9999 -9999 -9999 1.290241 1.280614 1.235484 1.300842 1.316236 1.268958 1.300717 1.317489 1.312056 1.316671 1.319301 1.332365 1.511029 1.516569 1.583503 1.523766 1.371285 1.417899 1.34581 1.350536 1.352302 1.353068 1.357533 1.294721 1.282844 1.271783 1.274048 1.269837 1.309772 1.257884 1.250822 1.244665 1.24181 1.242187 1.232582 1.172654 1.182869 1.172944 1.132637 1.187994 1.117591 1.115491 1.100672 1.032397 1.035403 1.031934 1.029964 1.065046 1.018035 1.012172 1.019574 1.00363 0.95577 1.009564 0.9264913 0.9237055 0.9777012 0.9165851 0.9688097 0.9166459 0.9119642 0.8963102 0.8967336 0.8993413 0.8877793 0.8995303 0.8970622 0.9003386 0.9010606 0.893644 0.8835859 0.8990039 0.9037395 0.8960308 0.8974953 0.899118 0.8932482 0.8975825 0.8958113 0.8845201 0.8986431 0.9030268 0.9006032 0.8874007 0.8908505 0.9018264 0.9703625 0.9616763 0.9579036 0.9602906 0.9734789 0.977253 0.9847426 0.9759312 0.9735104 1.02625 1.034385 1.044863 0.9844488 1.063401 0.9610388 0.9010339 0.9005554 0.959376 0.9121395 0.9585408 0.9607875 0.964003 0.9343614 0.9747298 0.977425 0.9757752 0.9214686 0.9197599 0.8708398 0.883228 0.881433 0.8183665 0.8310485 0.7787639 0.7850815 0.7983336 0.7265368 0.741442 0.6872845 0.6821706 0.6815124 0.6779838 0.6211588 0.6149553 0.579201 0.5551605 0.5807709 0.503729 0.5194952 0.4937353 0.4506373 0.4453204 0.3995626 0.4038913 0.3875916 0.3602762 0.3919006 0.3490855 0.3557932 0.2660682 0.2919875 0.2710201 0.2720422 0.2870629 0.2327797 0.2428507 0.2430987 0.2445533 0.2371186 0.2344145 0.2626483 0.4168041 0.3936827 0.4271037 0.4059573 0.4272138 0.4132415 0.4851643 0.4933567 0.5038028 0.5291266 0.6081846 0.6106467 0.6894477 0.7602081 0.7820939 0.7924166 0.9116694 0.9353586 0.9330682 0.9515142 0.9591737 1.039766 1.039205 1.029678 1.037877 1.038823 1.026303 1.001809 0.9812227 0.9795858 0.9661686 0.9072777 0.8061359 0.7958095 0.794033 0.7497441 0.6747142 0.6324762 0.6379449 0.5598221 0.5308965 0.4657129 0.4745838 0.3957697 0.3585058 0.3536673 0.2927972 0.2285298 0.1813098 0.1780021 0.1000251 0.08526588 0.08173103 0.05783829 0.03872976 -0.02586361 -0.0300313 -0.03479439 -0.05821883 -0.1252925 -0.1279807 -0.1437885 -0.1696764 -0.1634736 -0.1768627 -0.2440863 -0.2632663 -0.2664929 -0.2647141 -0.2837118 -0.2826551 -0.3068484 -0.3066639 -0.3177596 -0.3185311 -0.3834495 -0.3858775 -0.3800271 -0.3872007 -0.3995946 -0.3990372 -0.4137879 -0.4114864 -0.4414025 -0.4470778 -0.4447831 -0.4527493 -0.4525809 -0.4649599 -0.4792811 -0.4887756 -0.4916638 -0.4924656 -0.4974205 -0.5130317 -0.50212 -0.4974055 -0.5071131 -0.5079061 -0.5075112 -0.5233202 -0.5075237 -0.5028963 -9999 -9999 -9999 -9999 -9999 -9999 -9999 -9999 -9999 -9999 -9999 -9999 -9999 -9999 -9999 -9999 -9999 -9999 -9999 -9999 -9999 -9999 -9999 -9999 -9999 -9999 -9999 -9999 -9999 -9999 -9999 -9999 -9999 -9999 -9999 -9999 -9999 -9999 -9999 -9999 -9999 -9999 -9999 -9999 -9999 -9999 -9999 -9999 -9999 -9999 -9999 -9999 -9999 -9999 -9999 -9999 -9999 -9999 -9999 -9999 -9999 -9999 -9999 -9999 -9999 -9999 -9999 -9999 -9999 -9999 -9999 -9999 -9999 -9999 -9999 -9999 -9999 -9999 -9999 -9999 -9999 -9999 -9999 -9999 -9999 -9999 -9999 -9999 -9999 -9999 -9999 -9999 -9999 -9999 -9999 -9999 -9999 -9999 -9999 -9999 
-9999 -9999 -9999 -9999 -9999 -9999 -9999 -9999 -9999 -9999 -9999 -9999 -9999 -9999 -9999 -9999 -9999 -9999 -9999 -9999 -9999 -9999 -9999 -9999 -9999 -9999 -9999 -9999 -9999 -9999 -9999 -9999 -9999 -9999 -9999 -9999 -9999 -9999 -9999 -9999 -9999 -9999 -9999 -9999 -9999 -9999 -9999 -9999 -9999 -9999 -9999 -9999 -9999 -9999 -9999 -9999 -9999 -9999 -9999 -9999 -9999 -9999 -9999 -9999 -9999 -9999 -9999 -9999 -9999 -9999 -9999 -9999 -9999 -9999 -9999 -9999 -9999 -9999 -9999 -9999 -9999 -9999 -9999 -9999 -9999 -9999 -9999 -9999 -9999 -9999 -9999 -9999 -9999 -9999 -9999 -9999 -9999 -9999 -9999 -9999 0.880087 0.9492338 0.9472739 0.9478116 0.947853 0.966258 0.9658477 0.9639258 0.9627606 0.9643552 0.9645733 0.9635989 0.9782109 0.9219458 0.9369783 0.9356428 0.9953046 0.997596 0.9440511 0.9569728 0.9564644 0.9477171 0.9518487 0.894179 0.9486877 0.9509615 0.9535219 0.9563136 0.9591199 0.9578328 0.9571049 0.971346 0.897464 0.8987759 0.9606565 0.907736 0.912471 0.9213623 0.9198045 0.9089326 0.9274545 0.9241945 0.9404767 0.8628927 0.8729579 0.9300601 0.9212561 0.9214351 0.931033 0.8883533 0.9437678 0.8905698 0.897995 0.8944055 0.9572468 0.8988827 0.8988325 0.9075398 0.9042271 0.9019058 0.9615061 0.9592934 0.9055829 0.906419 0.9629857 0.9034505 0.9584209 0.9549018 0.961871 0.965016 0.8995414 1.052001 1.04953 1.049301 1.004276 0.989423 0.9564472 1.084137 1.084747 1.032485 1.025335 1.010754 0.988404 0.9832597 0.9829085 1.059186 1.059654 1.006681 0.9540059 1.019436 0.9599266 0.9557348 0.9106816 0.9011026 0.8672947 0.8474007 0.9323819 0.9324322 0.9209891 0.9059962 0.8206825 0.8107042 0.8058508 0.7845298 0.8913607 0.8160953 0.814118 0.8630759 0.8295695 0.8447275 0.8685413 0.8709132 0.7261759 0.7374569 0.7507102 0.7635981 0.7634338 0.7613216 0.7669342 0.7686932 0.7260847 0.7171395 0.7293332 0.7286075 0.7389027 0.7391383 0.7389458 0.7387773 0.7388445 0.7609807 0.7607156 0.7604114 0.7690492 0.76882 0.7685348 0.8045661 0.804404 0.8039492 0.8099336 0.8015442 0.8118225 0.8710394 0.8796208 0.8310667 0.8904579 0.8305814 0.8303802 0.8917651 0.8914351 0.896069 0.8898745 0.9437514 0.9521554 0.9648729 0.9646381 0.975615 0.9735039 1.039553 1.042666 1.105704 1.10375 1.09833 1.151911 1.15146 1.166934 1.175619 1.231262 1.231965 1.281444 1.283518 1.318956 1.426819 1.349866 1.352631 1.575818 -9999 -9999 -9999 1.484456 1.586642 1.589385 1.6008 1.598514 1.618201 1.605149 1.59501 1.605825 1.613812 1.623143 1.624429 1.622215 1.616754 1.563968 1.563919 -9999 -9999 -9999 -9999 -9999 -9999 -9999 -9999 -9999 -9999 -9999 -9999 1.376604 1.375099 1.374532 -9999 -9999 -9999 -9999 -9999 -9999 -9999 -9999 -9999 -9999 -9999 1.295003 1.29412 1.255883 1.315497 1.308204 1.329267 1.338597 1.332845 1.313846 1.310092 1.312595 1.336447 1.338557 1.347256 1.396537 1.353167 1.348042 1.513784 1.342054 1.351912 1.343256 1.355782 1.349991 1.348485 1.286676 1.285006 1.28715 1.269192 1.277502 1.261036 1.263192 1.207312 1.198956 1.194957 1.192989 1.189028 1.199908 1.135325 1.134296 1.126896 1.172892 1.119236 1.089292 1.076054 1.074816 1.032313 1.065091 1.00582 0.9992674 1.008911 1.012128 0.9577996 1.010752 0.9546311 0.9386845 0.9384452 0.923777 0.9234761 0.9133235 0.915895 0.9030048 0.9153169 0.8998927 0.8869924 0.8870673 0.9020617 0.8971935 0.8853359 0.8977431 0.8835798 0.8843636 0.8838336 0.8869143 0.8468745 0.8936248 0.8921252 0.9005403 0.844551 0.912775 0.8917673 0.8985724 0.8952703 0.9075506 0.8956518 0.8964865 0.9008251 0.9078575 0.9102361 0.9676461 0.9045865 0.9757494 0.9247324 0.9779955 0.9824914 0.994446 1.03181 0.9879466 0.9978077 1.05488 1.051852 0.9598674 0.9036011 0.9203618 0.9104857 0.9051705 0.9053851 0.9651274 0.9750498 0.977235 0.9824618 0.9720888 0.9256238 0.9239067 0.9232591 0.9216416 0.8758117 0.8411689 0.8170389 0.8327888 0.8240129 0.789112 0.8068407 0.7835895 0.7287297 0.7280664 0.6816713 0.6878173 0.6870624 0.6740673 0.6218097 0.5764517 0.586721 0.5349296 0.5049282 0.495729 0.5202166 0.4511523 0.4465308 0.4391499 0.4005436 0.3838335 0.3935222 0.333129 0.3487087 0.3560318 0.3069217 0.2940694 0.2716698 0.2344716 0.2805245 0.2237009 0.2327944 0.2506046 0.2407524 0.2501338 0.2463393 0.3286588 0.3788773 0.3816851 0.4117083 0.4046664 0.4259181 0.4904513 0.4943995 0.4933231 0.5242947 0.5843533 0.6191074 0.6691067 0.6937609 0.7689081 0.7870406 0.8497394 0.913341 0.9296305 0.952071 0.9499775 0.9546465 1.029023 1.032059 1.066064 1.065276 1.040231 1.057256 1.059222 0.9919837 0.9854762 0.9827448 0.9131385 0.8994249 0.8063151 0.7860979 0.750206 0.6779238 0.6928449 0.6500844 0.5738676 0.5128868 0.4908178 0.4720075 0.4045445 0.3655541 0.3787036 0.3153057 0.2108577 0.2317109 0.1475617 0.1272201 0.1372548 0.08891626 0.05227837 0.05182191 0.03518272 -0.03320885 -0.0582967 -0.1059093 -0.06628826 -0.12887 -0.1528714 -0.1375982 -0.1464662 -0.2178443 -0.2385843 -0.240593 -0.2609554 -0.2651016 -0.2833298 -0.3007635 -0.2855026 -0.3040628 -0.3094208 -0.3152754 -0.398882 -0.3790901 -0.3982348 -0.3877612 -0.4062201 -0.4090474 -0.4303274 -0.421991 -0.4057956 -0.4391539 -0.4540937 -0.4605538 -0.4736074 -0.4610671 -0.4671818 -0.4717426 -0.4741656 -0.4886742 -0.4870639 -0.5111993 -0.512192 -0.45303 -0.5224273 -0.5122058 -0.4529528 -0.5087478 -0.5107267 -0.5119646 -9999 -9999 -9999 -9999 -9999 -9999 -9999 -9999 -9999 -9999 -9999 -9999 -9999 -9999 -9999 -9999 -9999 -9999 -9999 -9999 -9999 -9999 -9999 -9999 -9999 -9999 -9999 -9999 -9999 -9999 -9999 -9999 -9999 -9999 -9999 -9999 -9999 -9999 -9999 -9999 -9999 -9999 -9999 -9999 -9999 -9999 -9999 -9999 -9999 -9999 -9999 -9999 -9999 -9999 -9999 -9999 -9999 -9999 -9999 -9999 -9999 -9999 -9999 -9999 -9999 -9999 -9999 -9999 -9999 -9999 -9999 -9999 -9999 -9999 -9999 -9999 -9999 -9999 -9999 -9999 -9999 -9999 -9999 -9999 -9999 -9999 -9999 -9999 -9999 -9999 -9999 -9999 -9999 -9999 -9999 -9999 -9999 -9999 -9999 -9999 
-9999 -9999 -9999 -9999 -9999 -9999 -9999 -9999 -9999 -9999 -9999 -9999 -9999 -9999 -9999 -9999 -9999 -9999 -9999 -9999 -9999 -9999 -9999 -9999 -9999 -9999 -9999 -9999 -9999 -9999 -9999 -9999 -9999 -9999 -9999 -9999 -9999 -9999 -9999 -9999 -9999 -9999 -9999 -9999 -9999 -9999 -9999 -9999 -9999 -9999 -9999 -9999 -9999 -9999 -9999 -9999 -9999 -9999 -9999 -9999 -9999 -9999 -9999 -9999 -9999 -9999 -9999 -9999 -9999 -9999 -9999 -9999 -9999 -9999 -9999 -9999 -9999 -9999 -9999 -9999 -9999 -9999 -9999 -9999 -9999 -9999 -9999 -9999 -9999 -9999 -9999 -9999 -9999 -9999 -9999 -9999 -9999 -9999 -9999 0.8846858 0.9396839 0.9490387 0.947124 0.897994 0.9635012 0.9160932 0.9545179 0.9620146 0.9131902 0.9665636 0.9217079 0.9797692 0.9284816 0.9139032 0.960008 0.9288474 0.994947 0.9951003 0.9530153 0.9473913 0.9475492 0.9471166 0.9073478 0.9624228 0.9060214 0.9554499 0.9650167 0.956517 0.9022619 0.902263 0.9026943 0.8973593 0.8974263 0.9065491 0.9075725 0.9236354 0.9125053 0.9105722 0.9222788 0.9253455 0.9254853 0.8687713 0.8658881 0.918997 0.9348304 0.8758631 0.9290579 0.8816615 0.8816257 0.9435431 0.8821335 0.8959408 0.8959631 0.9050719 0.9583868 0.9658914 0.9742422 0.905802 0.9723012 0.9653575 0.9653352 0.9654247 0.9651997 0.9086321 0.9156375 0.9047801 0.9060715 0.9049614 0.905517 0.9025624 1.011467 0.9762596 1.051571 1.040122 1.040819 1.051585 1.047001 1.046984 1.032981 1.03078 1.085072 1.078982 1.076657 1.065309 0.8564826 1.00499 1.057248 0.896336 0.9544644 0.9836836 0.9972623 1.006019 0.936555 0.926173 0.9347256 0.9255198 0.9346597 0.9324555 0.9210402 0.8987873 0.7862909 0.8716031 0.8608978 0.7880007 0.7391661 0.936007 0.8052729 0.8058273 0.7216367 0.7315892 0.7336124 0.7938241 0.7937659 0.7416423 0.7388449 0.7621891 0.7588662 0.761526 0.7762358 0.7796296 0.7163121 0.7137372 0.7133939 0.7268362 0.7373838 0.7388391 0.7371635 0.7509738 0.7505392 0.7593022 0.759168 0.7709479 0.7626109 0.8051799 0.805247 0.8048479 0.7871009 0.7410175 0.8041089 0.8141178 0.8145267 0.8277656 0.8363215 0.8820585 0.8817566 0.8893043 0.8241861 0.8807002 0.8804543 0.8820255 0.8916979 0.9458466 0.9453803 0.9542059 0.9553803 0.9665384 0.97917 1.029386 1.029226 1.031756 1.103492 1.103078 1.105048 1.159491 1.157565 1.157414 1.220134 1.224392 1.307186 1.275174 1.290789 1.455743 1.436928 1.358392 1.561733 -9999 -9999 -9999 1.575182 1.66038 1.638622 1.649125 1.658175 1.67187 1.667141 1.613696 1.584658 1.614824 1.612927 1.619369 1.618721 1.623699 1.569146 1.563627 1.554809 -9999 -9999 -9999 -9999 -9999 -9999 -9999 -9999 -9999 -9999 -9999 -9999 1.36439 -9999 -9999 -9999 -9999 -9999 -9999 -9999 -9999 -9999 -9999 -9999 1.299335 1.297723 1.310057 1.298948 1.315277 1.315747 1.319601 1.271574 1.389584 1.335216 1.344934 1.319835 1.325849 1.284898 1.466589 1.356232 1.542694 1.360298 1.439518 1.315644 1.29315 1.356224 1.345981 1.295494 1.297119 1.301272 1.286891 1.275685 1.271189 1.267553 1.265191 1.25399 1.221982 1.259096 1.190813 1.188833 1.123714 1.140171 1.121637 1.176284 1.111071 1.0946 1.095117 1.10851 1.081399 1.023282 1.093924 1.006802 1.010084 1.002214 1.013315 1.007475 0.9667354 0.9582967 0.9488843 0.9388577 0.9310827 0.9218546 0.9073361 0.9173946 0.9171407 0.9062031 0.9036556 0.9032565 0.8945867 0.8916507 0.8933437 0.8453607 0.8429029 0.8863859 0.8863664 0.886651 0.8876885 0.8876549 0.8840989 0.8885415 0.8862108 0.8500649 0.8562623 0.9195294 0.9052022 0.9070708 0.907863 0.909723 0.9079324 0.9066777 0.9027205 0.9155224 0.9228177 0.9682649 0.912328 0.9725848 0.9757832 0.978193 0.9858496 0.9934536 0.9824144 0.9965909 1.015555 1.015828 1.062042 1.043799 1.032955 1.045247 0.9620373 0.9000309 0.9632142 0.9751559 0.9837276 0.9814877 0.9743396 0.9248354 0.9237366 0.9236001 0.8700914 0.921798 0.867816 0.8724512 0.8716881 0.8244806 0.8364598 0.7902897 0.7839842 0.7685794 0.7317297 0.6852074 0.6884568 0.6890811 0.6277105 0.6195539 0.6226435 0.637737 0.5866943 0.5862884 0.5076668 0.5215554 0.4831628 0.4757889 0.4670181 0.4660897 0.4271084 0.4191915 0.3872511 0.3846491 0.3427384 0.3487026 0.2744524 0.2986008 0.2781344 0.2896617 0.2375301 0.2260737 0.2373693 0.2362788 0.2563549 0.2476409 0.2525111 0.3362392 0.3287091 0.389298 0.3923413 0.4058981 0.411443 0.4842045 0.4887284 0.5164357 0.5243936 0.6020036 0.6074854 0.6782495 0.7471858 0.7818688 0.7764549 0.8498645 0.8705372 0.9295487 0.9566935 1.028807 1.031157 1.032411 1.098326 1.132449 1.132878 1.132728 1.05912 1.057644 1.064548 1.002165 0.9873109 0.9246941 0.9189856 0.8429255 0.81063 0.7522365 0.73243 0.6616933 0.6481231 0.5864493 0.5109193 0.5585958 0.4220521 0.4169171 0.3690307 0.3199444 0.3161265 0.2490749 0.2172495 0.1667309 0.1544156 0.1240797 0.0778049 0.04535545 0.03502198 0.03415756 -0.03260297 -0.05897389 -0.06154726 -0.07177697 -0.1381839 -0.1438156 -0.1494731 -0.1449601 -0.2237317 -0.2310799 -0.2539696 -0.2672725 -0.2671307 -0.2905927 -0.30714 -0.3046043 -0.3097571 -0.316521 -0.3265048 -0.3890657 -0.3855054 -0.4005983 -0.3877438 -0.4048843 -0.4149928 -0.4128142 -0.4278535 -0.4280954 -0.4288993 -0.4581542 -0.4513785 -0.454507 -0.4538921 -0.4660969 -0.457075 -0.473247 -0.4851004 -0.4851697 -0.4887806 -0.495226 -0.4926099 -0.4889882 -0.5199711 -0.5119095 -0.4668119 -0.5199333 -0.5189102 -9999 -9999 -9999 -9999 -9999 -9999 -9999 -9999 -9999 -9999 -9999 -9999 -9999 -9999 -9999 -9999 -9999 -9999 -9999 -9999 -9999 -9999 -9999 -9999 -9999 -9999 -9999 -9999 -9999 -9999 -9999 -9999 -9999 -9999 -9999 -9999 -9999 -9999 -9999 -9999 -9999 -9999 -9999 -9999 -9999 -9999 -9999 -9999 -9999 -9999 -9999 -9999 -9999 -9999 -9999 -9999 -9999 -9999 -9999 -9999 -9999 -9999 -9999 -9999 -9999 -9999 -9999 -9999 -9999 -9999 -9999 -9999 -9999 -9999 -9999 -9999 -9999 -9999 -9999 -9999 -9999 -9999 -9999 -9999 -9999 -9999 -9999 -9999 -9999 -9999 -9999 -9999 -9999 -9999 -9999 -9999 -9999 -9999 -9999 -9999 
-9999 -9999 -9999 -9999 -9999 -9999 -9999 -9999 -9999 -9999 -9999 -9999 -9999 -9999 -9999 -9999 -9999 -9999 -9999 -9999 -9999 -9999 -9999 -9999 -9999 -9999 -9999 -9999 -9999 -9999 -9999 -9999 -9999 -9999 -9999 -9999 -9999 -9999 -9999 -9999 -9999 -9999 -9999 -9999 -9999 -9999 -9999 -9999 -9999 -9999 -9999 -9999 -9999 -9999 -9999 -9999 -9999 -9999 -9999 -9999 -9999 -9999 -9999 -9999 -9999 -9999 -9999 -9999 -9999 -9999 -9999 -9999 -9999 -9999 -9999 -9999 -9999 -9999 -9999 -9999 -9999 -9999 -9999 -9999 -9999 -9999 -9999 -9999 -9999 -9999 -9999 -9999 -9999 -9999 -9999 -9999 -9999 -9999 -9999 0.9407808 0.9399711 0.9453647 0.88863 0.8996328 0.9330651 0.9581695 0.9130905 0.9152038 0.9153826 0.9132325 0.9583893 0.9814948 1.004552 0.9663811 0.9589852 0.9283978 0.9970951 0.9427338 0.9550952 0.94965 0.9493762 0.8948675 0.9620562 0.953375 0.9666646 0.9557269 0.9532 0.901733 0.8933502 0.952805 0.9083112 0.8964134 0.8970462 0.909828 0.9075626 0.9141703 0.9127254 0.924867 0.9262167 0.9268962 0.9177055 0.85235 0.8728315 0.9192228 0.8779207 0.8761728 0.8916401 0.8810419 0.8920081 0.8799039 0.9070453 0.9074878 0.9076042 0.9072622 0.9073964 0.9623365 0.9653605 0.9105638 0.9540049 0.9541335 0.9540104 0.9769237 0.9654749 0.9608802 0.9673916 0.966686 0.9668283 0.9126571 0.9104587 0.9631523 0.9631747 0.9551564 0.9351979 0.9564463 1.053638 0.9827408 1.048997 0.9319358 0.9279673 0.9239703 1.042406 1.018547 1.030972 1.035842 0.9744375 0.9959462 0.9107459 0.8449654 0.8871062 0.8635328 0.8378254 0.9332342 0.9505694 0.9394678 0.9277898 0.8959145 0.8805978 0.9231762 0.9177603 0.9321658 0.8280526 0.829349 0.9097975 0.8313296 0.733187 0.9079884 0.9080236 0.8057841 0.819064 0.7230068 0.7233036 0.7431087 0.7403705 0.7401838 0.7534655 0.7619063 0.7550042 0.7581711 0.7105514 0.7122374 0.7209855 0.7236581 0.7291812 0.7287652 0.7369086 0.7396203 0.7506647 0.7408192 0.6869743 0.6976027 0.6977335 0.7056009 0.743577 0.7410317 0.7318885 0.7428668 0.7359669 0.7447534 0.7531049 0.8069662 0.7529838 0.7527434 0.7638958 0.8306383 0.8827653 0.873732 0.882497 0.8279637 0.8935242 0.9042174 0.903729 0.8922426 0.9581262 0.9663315 0.9756488 0.9773384 0.9770197 0.9793844 1.0341 1.024272 1.079109 1.096151 1.107303 1.097578 1.15215 1.191632 1.233773 1.222242 1.374265 1.326499 1.288804 1.49847 1.521506 1.44222 1.421948 1.584787 -9999 -9999 -9999 1.636482 1.634675 1.651933 1.651754 1.65848 1.66749 1.614374 1.61429 1.620427 1.62413 1.621744 1.620869 1.622311 1.57178 1.458317 1.491391 -9999 -9999 -9999 -9999 -9999 -9999 -9999 -9999 -9999 -9999 -9999 -9999 -9999 -9999 -9999 -9999 -9999 -9999 -9999 -9999 -9999 -9999 -9999 -9999 1.294477 1.305472 1.294489 1.310775 1.304733 1.318806 1.324112 1.327204 1.269294 1.340634 1.343013 1.365308 1.362075 1.283669 1.322744 1.342348 1.385716 1.359148 1.304029 1.353788 1.362454 1.35971 1.358014 1.311281 1.283394 1.301712 1.284673 1.274859 1.263495 1.262086 1.258353 1.215014 1.210583 1.217146 1.197518 1.188498 1.171916 1.108108 1.168904 1.156678 1.154791 1.087964 1.111331 1.115805 1.100458 1.043279 1.048218 1.033011 0.999622 1.000831 0.9971189 0.9509525 0.9527103 1.003143 0.940003 0.9294489 0.9314761 0.9244053 0.9190308 0.9202911 0.9206119 0.8953042 0.897097 0.8944253 0.8466631 0.8464882 0.8464479 0.8433701 0.8452706 0.8411552 0.8849112 0.8902625 0.8409573 0.8429183 0.8295758 0.8928409 0.8417776 0.8958622 0.9046443 0.9126216 0.9110975 0.8982965 0.883727 0.8973672 0.900097 0.8985414 0.8987282 0.9024567 0.9152785 0.9011269 0.9299374 0.9154346 0.9308869 0.9273184 0.9874118 0.9746123 0.9822776 0.9883486 1.002212 1.015524 1.055016 0.9600459 1.049956 1.036066 0.9077128 0.9148757 0.9152638 0.9817182 0.9220575 0.9214914 0.9165868 0.9421064 0.922536 0.9182848 0.9215838 0.9102076 0.8826837 0.8859361 0.8896467 0.8386232 0.7921332 0.799024 0.7809466 0.7680247 0.7377178 0.7447494 0.6917244 0.6933953 0.6892633 0.6337468 0.628472 0.5844523 0.6011 0.6002344 0.5358527 0.5432818 0.5434362 0.4754501 0.4798492 0.4081325 0.4778129 0.4106819 0.3936166 0.3420372 0.3413221 0.3276036 0.2881804 0.2750717 0.2861022 0.2943015 0.2281064 0.2342187 0.2428505 0.2337387 0.2456681 0.2530475 0.2307562 0.2210889 0.2744552 0.362548 0.3999722 0.402104 0.4196294 0.4694075 0.4948495 0.506757 0.5138355 0.6138903 0.6237884 0.6847631 0.7049289 0.7746624 0.7891842 0.8638162 0.8765854 0.9460475 0.9590749 1.036957 1.021721 1.131662 1.138535 1.136923 1.136814 1.072867 1.144027 1.062086 1.073588 1.012671 0.9434885 0.9992037 0.9286667 0.9147155 0.8211327 0.8171104 0.7344852 0.6642257 0.6588818 0.5857482 0.5810984 0.5000196 0.4920878 0.414412 0.3930576 0.320493 0.3153037 0.2437437 0.2234356 0.207682 0.1567856 0.119619 0.06245899 0.06008141 0.03430752 -0.02174321 -0.03429466 -0.04661242 -0.07121673 -0.07107557 -0.1255084 -0.1527428 -0.1560338 -0.1685635 -0.1713624 -0.2379608 -0.2377809 -0.2490653 -0.2745171 -0.2890764 -0.2955171 -0.317614 -0.3137715 -0.3137321 -0.3809775 -0.336202 -0.3909549 -0.4112886 -0.4069186 -0.3971651 -0.4121845 -0.4130414 -0.416293 -0.4285676 -0.4359034 -0.4467539 -0.4563665 -0.4552876 -0.4530307 -0.4670667 -0.4653811 -0.4758213 -0.477453 -0.4869066 -0.4941689 -0.4881263 -0.5038875 -0.5052564 -0.5150716 -0.5164098 -0.4606593 -0.4593724 -0.456614 -9999 -9999 -9999 -9999 -9999 -9999 -9999 -9999 -9999 -9999 -9999 -9999 -9999 -9999 -9999 -9999 -9999 -9999 -9999 -9999 -9999 -9999 -9999 -9999 -9999 -9999 -9999 -9999 -9999 -9999 -9999 -9999 -9999 -9999 -9999 -9999 -9999 -9999 -9999 -9999 -9999 -9999 -9999 -9999 -9999 -9999 -9999 -9999 -9999 -9999 -9999 -9999 -9999 -9999 -9999 -9999 -9999 -9999 -9999 -9999 -9999 -9999 -9999 -9999 -9999 -9999 -9999 -9999 -9999 -9999 -9999 -9999 -9999 -9999 -9999 -9999 -9999 -9999 -9999 -9999 -9999 -9999 -9999 -9999 -9999 -9999 -9999 -9999 -9999 -9999 -9999 -9999 -9999 -9999 -9999 -9999 -9999 -9999 -9999 -9999 
-9999 -9999 -9999 -9999 -9999 -9999 -9999 -9999 -9999 -9999 -9999 -9999 -9999 -9999 -9999 -9999 -9999 -9999 -9999 -9999 -9999 -9999 -9999 -9999 -9999 -9999 -9999 -9999 -9999 -9999 -9999 -9999 -9999 -9999 -9999 -9999 -9999 -9999 -9999 -9999 -9999 -9999 -9999 -9999 -9999 -9999 -9999 -9999 -9999 -9999 -9999 -9999 -9999 -9999 -9999 -9999 -9999 -9999 -9999 -9999 -9999 -9999 -9999 -9999 -9999 -9999 -9999 -9999 -9999 -9999 -9999 -9999 -9999 -9999 -9999 -9999 -9999 -9999 -9999 -9999 -9999 -9999 -9999 -9999 -9999 -9999 -9999 -9999 -9999 -9999 -9999 -9999 -9999 -9999 -9999 -9999 -9999 -9999 -9999 0.945875 0.9419008 0.9423545 0.8905463 0.9444023 0.8935826 0.9557726 0.9143406 0.9486102 0.9487956 1.003984 1.000942 1.01335 0.9658713 0.9634892 0.9727989 0.9732652 1.032776 0.9416751 0.9547778 0.9515859 0.9605677 0.9522271 0.9524451 0.9504122 0.9576757 0.9554875 0.9633417 0.9089341 0.8934538 0.9516198 0.8959131 0.9039221 0.9090775 0.908057 0.910859 0.9120154 0.9126148 0.9183001 0.8551728 0.861497 0.861592 0.865527 0.8785411 0.8796373 0.8804177 0.8827921 0.8856982 0.8925297 0.9090244 0.9608162 0.9630973 0.95138 0.9527352 0.898174 0.9642042 0.9013314 0.9100584 0.9109685 0.9214736 0.9219958 0.9216334 0.9127923 0.9677284 0.9658329 0.9692293 0.9133024 0.9230077 0.9247755 0.9222935 0.965003 0.9218347 0.9105927 0.9218065 0.9060827 0.9559699 0.9131209 1.007905 0.9866847 0.8993504 0.8961254 0.9365039 0.8912903 0.8810452 1.016465 1.004859 0.8595234 0.8674886 0.9547836 0.952828 0.9185767 0.9495693 0.804916 0.8589145 0.8814333 0.9026313 0.7982184 0.8197901 0.859004 0.8839051 0.7799433 0.7932244 0.79357 0.8309193 0.7678992 0.7476829 0.7415583 0.7689402 0.7755927 0.7876079 0.7236874 0.7366772 0.7445565 0.7453949 0.7434171 0.7002103 0.6905026 0.7013905 0.7129251 0.7127998 0.7121055 0.7234861 0.7238258 0.734502 0.7363425 0.7310665 0.7418712 0.6921548 0.6935214 0.6911348 0.7385927 0.7024348 0.7544186 0.7331042 0.7322455 0.7302548 0.7405554 0.7539826 0.7539826 0.7673245 0.7649995 0.8186374 0.8208377 0.8203452 0.7550201 0.7541781 0.8217918 0.8847383 0.8411273 0.8414131 0.9042619 0.9035564 0.9034502 0.9036704 0.9573326 0.9593498 0.9700774 0.968613 0.968641 0.9767555 1.030776 1.035724 1.090374 1.087617 1.100083 1.153848 1.245043 1.210263 1.226924 1.313784 1.387237 1.303977 1.298712 1.513717 1.524634 1.464704 1.585227 1.585037 -9999 -9999 -9999 -9999 1.685834 1.685459 1.662225 1.607893 1.61458 1.622905 1.568223 1.576532 1.636894 1.618226 1.620014 1.563499 1.519325 1.525979 1.587412 -9999 -9999 -9999 -9999 -9999 -9999 -9999 -9999 -9999 -9999 -9999 -9999 -9999 -9999 -9999 -9999 -9999 -9999 -9999 -9999 -9999 -9999 -9999 -9999 1.241389 1.234585 1.292451 1.313516 1.320432 1.308196 1.322185 1.340441 1.327632 1.347248 1.359621 1.354795 1.349675 1.282692 1.346136 1.301306 1.36255 1.354735 1.352977 1.306061 1.362028 1.348801 1.30915 1.298582 1.288823 1.287401 1.276519 1.278258 1.260095 1.258508 1.254887 1.254343 1.195412 1.177628 1.194323 1.190667 1.178628 1.177087 1.165426 1.098568 1.105979 1.102688 1.102816 1.10251 1.03329 1.057438 1.037577 0.9983907 0.9526916 0.9496363 1.004945 0.9568709 0.9461735 0.9426668 0.9339464 0.9385121 0.9370003 0.9242532 0.910108 0.9210023 0.8958029 0.9018089 0.851894 0.8947904 0.8467322 0.8465039 0.8518513 0.850022 0.8421557 0.8814437 0.8827166 0.8318569 0.8868191 0.8291602 0.8395737 0.8405831 0.9006824 0.8304393 0.8981277 0.8360363 0.8343185 0.8370785 0.905858 0.8518771 0.9020126 0.8985837 0.902546 0.9036807 0.9011391 0.9621591 0.9182081 0.9331626 0.9393863 0.9878632 0.9862835 0.989876 0.9826247 0.9789231 1.015581 1.008824 1.029882 0.863929 1.050999 1.003448 0.9113467 0.9173257 0.9711253 0.9307631 0.9280466 0.9299319 0.9289613 0.9290563 0.9300247 0.9234553 0.8863222 0.8740299 0.8895427 0.8287041 0.8325607 0.8058867 0.7883382 0.779215 0.7902263 0.7454717 0.7606358 0.693391 0.6964963 0.6878429 0.6266312 0.6449919 0.5812316 0.5660847 0.5887456 0.5363906 0.5359671 0.5356787 0.4717327 0.4808154 0.468239 0.4226612 0.4133369 0.3497275 0.3469921 0.3418493 0.3504047 0.2832476 0.2775564 0.3018081 0.2385321 0.2330796 0.2272378 0.2426234 0.2371326 0.2455643 0.2092921 0.2219086 0.2357739 0.2629099 0.3734431 0.3964142 0.4187064 0.4878047 0.4866791 0.4961683 0.5102122 0.5408741 0.5870214 0.6203913 0.6906586 0.6994851 0.7690119 0.802305 0.8720912 0.8714135 0.9505417 1.057602 1.030907 1.026379 1.13608 1.135395 1.149265 1.147717 1.159199 1.146735 1.090961 1.079395 1.014753 1.011916 1.000841 0.9328805 0.8898329 0.8453552 0.8151006 0.7335899 0.6716973 0.664998 0.5856428 0.5820946 0.500642 0.5154166 0.3930485 0.3888794 0.3264474 0.3126724 0.2303091 0.2242843 0.2038885 0.1379922 0.1395107 0.06233594 0.0562222 -0.01948338 -0.02321906 -0.04543271 -0.04296834 -0.06781048 -0.05675627 -0.1379851 -0.1511404 -0.1496867 -0.1585727 -0.1816482 -0.1935765 -0.2361972 -0.2485155 -0.2475455 -0.2733999 -0.3053012 -0.3114571 -0.3071503 -0.303077 -0.380592 -0.3159726 -0.3992853 -0.407425 -0.4049833 -0.4090478 -0.4103463 -0.4129332 -0.4166888 -0.4295784 -0.4352441 -0.4348729 -0.4361992 -0.4558211 -0.4513426 -0.4573592 -0.4670981 -0.46449 -0.4766688 -0.4883883 -0.50262 -0.4449739 -0.5165032 -0.5225434 -0.4607456 -0.5104861 -0.4571487 -0.4703207 -0.4660071 -9999 -9999 -9999 -9999 -9999 -9999 -9999 -9999 -9999 -9999 -9999 -9999 -9999 -9999 -9999 -9999 -9999 -9999 -9999 -9999 -9999 -9999 -9999 -9999 -9999 -9999 -9999 -9999 -9999 -9999 -9999 -9999 -9999 -9999 -9999 -9999 -9999 -9999 -9999 -9999 -9999 -9999 -9999 -9999 -9999 -9999 -9999 -9999 -9999 -9999 -9999 -9999 -9999 -9999 -9999 -9999 -9999 -9999 -9999 -9999 -9999 -9999 -9999 -9999 -9999 -9999 -9999 -9999 -9999 -9999 -9999 -9999 -9999 -9999 -9999 -9999 -9999 -9999 -9999 -9999 -9999 -9999 -9999 -9999 -9999 -9999 -9999 -9999 -9999 -9999 -9999 -9999 -9999 -9999 -9999 -9999 -9999 -9999 -9999 -9999 
-9999 -9999 -9999 -9999 -9999 -9999 -9999 -9999 -9999 -9999 -9999 -9999 -9999 -9999 -9999 -9999 -9999 -9999 -9999 -9999 -9999 -9999 -9999 -9999 -9999 -9999 -9999 -9999 -9999 -9999 -9999 -9999 -9999 -9999 -9999 -9999 -9999 -9999 -9999 -9999 -9999 -9999 -9999 -9999 -9999 -9999 -9999 -9999 -9999 -9999 -9999 -9999 -9999 -9999 -9999 -9999 -9999 -9999 -9999 -9999 -9999 -9999 -9999 -9999 -9999 -9999 -9999 -9999 -9999 -9999 -9999 -9999 -9999 -9999 -9999 -9999 -9999 -9999 -9999 -9999 -9999 -9999 -9999 -9999 -9999 -9999 -9999 -9999 -9999 -9999 -9999 -9999 -9999 -9999 -9999 -9999 -9999 -9999 -9999 0.9340352 0.9438283 0.8956255 0.9933118 0.9321088 0.9166449 0.9123077 0.9486604 0.94842 1.011189 1.009334 1.010756 0.9795889 0.9564488 0.954658 0.9645264 0.9732428 0.989171 0.9536537 0.9478532 0.961987 0.950572 0.8977144 0.9548054 0.9548725 0.9433798 0.9575776 0.9055897 0.908185 0.8945583 0.9005059 0.8945022 0.899368 0.8894144 0.9107369 0.9049051 0.915456 0.9121776 0.8545353 0.8524868 0.8667627 0.8653097 0.8710654 0.8797341 0.8793608 0.8771493 0.8850352 0.8833869 0.8964651 0.9540203 0.8895508 0.9562498 0.9432603 0.9546978 0.9002037 0.954662 0.9065922 0.9135048 0.9135324 0.9148765 0.9272941 0.9293262 0.9130945 0.9127567 0.9137507 0.9158451 0.9210764 0.9186391 0.9304228 0.912919 0.9784971 0.9784356 0.9762616 0.9237556 0.9212968 0.9206361 0.9147359 0.9033697 0.9306727 0.8987526 0.882011 0.884454 0.8942086 0.8930311 0.9177649 1.017316 0.9259768 0.9021719 0.8782697 0.8679661 0.8414369 0.8947362 0.8049886 0.9399927 0.8793391 0.858467 0.7215715 0.7758641 0.7759088 0.7844161 0.7766617 0.7845809 0.7806601 0.7188507 0.7367296 0.7374228 0.7389225 0.7150296 0.7147556 0.7798119 0.7800701 0.7366658 0.7358697 0.7407066 0.7511215 0.695801 0.6927046 0.7018339 0.7016494 0.7124711 0.7237242 0.7237778 0.7233371 0.7360393 0.673072 0.7295299 0.6847964 0.6935278 0.6936164 0.6933926 0.7390255 0.7368606 0.7388746 0.7376993 0.7921275 0.7350253 0.7524034 0.7446353 0.7554569 0.7597293 0.7691543 0.7697231 0.7701432 0.7713211 0.8227442 0.8311887 0.7652516 0.7670841 0.8339854 0.8313589 0.8397687 0.8394221 0.8962932 0.8939458 0.9598832 0.9599215 0.9502729 0.9504595 0.9591665 0.9703627 0.9700643 1.026113 1.080191 1.08938 1.097914 1.099699 1.139918 1.296663 1.220906 1.226829 1.372061 1.398075 1.308857 1.487294 1.515707 1.516026 1.566294 1.590606 1.590539 -9999 -9999 -9999 -9999 1.68687 1.684601 1.64732 1.654328 1.620534 1.633569 1.706674 1.65271 1.66444 1.577386 1.566024 1.509662 1.536223 1.527057 -9999 -9999 -9999 -9999 -9999 -9999 -9999 -9999 -9999 -9999 -9999 -9999 -9999 -9999 -9999 -9999 -9999 -9999 -9999 -9999 -9999 -9999 -9999 1.248644 1.249334 1.244576 1.29491 1.30034 1.309005 1.325622 1.32095 1.341022 1.331591 1.284863 1.345047 1.294654 1.353075 1.374544 1.383007 1.289772 1.346804 1.355159 1.345314 1.295289 1.315898 1.292706 1.292065 1.300858 1.298864 1.292588 1.273196 1.279972 1.217094 1.209618 1.202433 1.193228 1.186136 1.184582 1.176693 1.128366 1.191839 1.138822 1.118018 1.102511 1.091959 1.037356 1.112281 1.106066 1.043778 1.036328 1.029928 1.038566 0.9887253 0.9434811 0.9956886 0.9420397 0.9440503 0.9443117 0.928526 0.9420091 0.8723899 0.9261072 0.8641525 0.8583086 0.850179 0.8544114 0.8526105 0.8558915 0.8454247 0.8548031 0.8521286 0.848996 0.8334612 0.8343348 0.8412723 0.8297976 0.8213158 0.8362792 0.8385902 0.8387625 0.8413681 0.8509734 0.8368983 0.8324666 0.8465396 0.8539851 0.9207376 0.8515115 0.851194 0.9040335 0.9046817 0.902546 0.9612758 0.9045233 0.918169 0.9212764 0.9241998 0.9445733 0.9263173 0.9801645 0.9977357 0.9992048 1.00693 1.006511 1.000104 1.062573 0.9739691 1.015529 0.9178771 0.9239145 0.9236144 0.9406616 0.9238751 0.9296172 0.9343744 0.9301589 0.9235204 0.9279557 0.8827836 0.8805391 0.8266492 0.8325912 0.8466946 0.8024369 0.7894461 0.7880062 0.7367492 0.7429061 0.6841689 0.7233841 0.6650732 0.6733517 0.6385973 0.5928498 0.591929 0.573936 0.6095505 0.6008479 0.5136658 0.4826609 0.4758201 0.4728185 0.4714675 0.4173959 0.4259509 0.4010123 0.3550817 0.3401943 0.2853338 0.2855758 0.2943565 0.2980963 0.2398034 0.2267194 0.2440439 0.2409685 0.242052 0.2648378 0.2105937 0.2271965 0.2141281 0.2372102 0.4089763 0.4011663 0.4167249 0.430865 0.4908572 0.5005744 0.5315517 0.5443296 0.6066266 0.6170055 0.6821686 0.706879 0.78576 0.8100799 0.8715554 0.9520867 0.9950758 0.9981424 1.030342 1.132405 1.139247 1.15385 1.15238 1.166865 1.181257 1.179915 1.162472 1.0849 1.09087 1.082059 1.002063 0.9349725 0.924952 0.844356 0.7659364 0.7562132 0.6884609 0.6752885 0.590649 0.6008353 0.5315796 0.4765511 0.4049737 0.4007162 0.3372484 0.3247601 0.2273614 0.2360753 0.2054416 0.1487331 0.147495 0.07630883 0.05022376 0.03368229 0.02462744 -0.03565446 -0.02316733 -0.06368943 -0.1247478 -0.1370391 -0.1582408 -0.150096 -0.1711811 -0.2175649 -0.2448683 -0.2393947 -0.2483331 -0.2633758 -0.2731276 -0.2959092 -0.2775132 -0.3019528 -0.3054925 -0.3269109 -0.3921627 -0.3883322 -0.4009494 -0.4108147 -0.415142 -0.4180311 -0.4148521 -0.4194767 -0.4323888 -0.4236163 -0.4271772 -0.439809 -0.4410984 -0.4521588 -0.4525571 -0.4596695 -0.4592611 -0.4744156 -0.4927769 -0.4922409 -0.4953998 -0.5141428 -0.5176732 -0.5047719 -0.4599622 -0.4649886 -0.45032 -0.4775817 -0.4783119 -9999 -9999 -9999 -9999 -9999 -9999 -9999 -9999 -9999 -9999 -9999 -9999 -9999 -9999 -9999 -9999 -9999 -9999 -9999 -9999 -9999 -9999 -9999 -9999 -9999 -9999 -9999 -9999 -9999 -9999 -9999 -9999 -9999 -9999 -9999 -9999 -9999 -9999 -9999 -9999 -9999 -9999 -9999 -9999 -9999 -9999 -9999 -9999 -9999 -9999 -9999 -9999 -9999 -9999 -9999 -9999 -9999 -9999 -9999 -9999 -9999 -9999 -9999 -9999 -9999 -9999 -9999 -9999 -9999 -9999 -9999 -9999 -9999 -9999 -9999 -9999 -9999 -9999 -9999 -9999 -9999 -9999 -9999 -9999 -9999 -9999 -9999 -9999 -9999 -9999 -9999 -9999 -9999 -9999 -9999 -9999 -9999 -9999 -9999 
-9999 -9999 -9999 -9999 -9999 -9999 -9999 -9999 -9999 -9999 -9999 -9999 -9999 -9999 -9999 -9999 -9999 -9999 -9999 -9999 -9999 -9999 -9999 -9999 -9999 -9999 -9999 -9999 -9999 -9999 -9999 -9999 -9999 -9999 -9999 -9999 -9999 -9999 -9999 -9999 -9999 -9999 -9999 -9999 -9999 -9999 -9999 -9999 -9999 -9999 -9999 -9999 -9999 -9999 -9999 -9999 -9999 -9999 -9999 -9999 -9999 -9999 -9999 -9999 -9999 -9999 -9999 -9999 -9999 -9999 -9999 -9999 -9999 -9999 -9999 -9999 -9999 -9999 -9999 -9999 -9999 -9999 -9999 -9999 -9999 -9999 -9999 -9999 -9999 -9999 -9999 -9999 -9999 -9999 -9999 -9999 -9999 -9999 0.9076273 0.9208942 0.9286797 0.9270792 0.9902359 0.9845944 0.9468153 0.9425063 0.9427634 0.9422871 1.00849 0.9994552 1.012792 1.013321 0.9593949 0.9475284 1.015806 1.023267 1.023521 0.9579794 0.9494333 0.9467888 0.952607 0.8986855 0.8966637 0.9448713 0.9566743 0.9473491 0.8961272 0.8962391 0.8945311 0.8985323 0.8943967 0.9005172 0.9104081 0.9251043 0.9114082 0.9037833 0.8547888 0.8537537 0.8556651 0.9192652 0.9185694 0.8703262 0.869746 0.8698298 0.8676385 0.8756999 0.8857466 0.8849069 0.8870963 0.8927234 0.9558694 0.9568895 0.953639 0.9592243 0.9020994 0.9055111 0.9072393 0.9052778 0.9062077 0.9316196 0.9186801 0.9186187 0.9319988 0.9130943 0.931908 0.9317961 0.931937 0.9325028 0.9182062 0.9130777 0.9695526 0.9688922 0.9145434 0.9143365 0.9252979 0.9207307 0.9035788 0.9032354 0.9034982 0.8981271 0.8844888 0.8943217 0.8826492 0.9339213 0.9216943 0.9633573 0.8648282 0.8597892 0.8478865 0.8477411 0.8453816 0.8112072 0.8026044 0.804633 0.793167 0.7815315 0.7815426 0.775589 0.775494 0.7866778 0.7815471 0.7361346 0.6760155 0.6871285 0.7407195 0.7632738 0.7724928 0.714258 0.7256833 0.7273201 0.7380891 0.7315373 0.7410503 0.7416999 0.7529583 0.7095132 0.704047 0.7149861 0.7152778 0.7151939 0.6622407 0.6612408 0.6631731 0.6875952 0.6765612 0.6852179 0.691762 0.7281092 0.6916558 0.7391226 0.7285908 0.6753312 0.6731641 0.7369316 0.7392067 0.7510604 0.734197 0.7556565 0.7403607 0.7521204 0.7515509 0.7534509 0.7616159 0.7835496 0.836211 0.8390362 0.8302942 0.7755484 0.8335985 0.8332136 0.8213172 0.8225412 0.8935291 0.9029521 0.8954891 0.9007205 0.8993149 0.9643533 0.969749 0.9696552 1.025639 1.026057 1.025805 1.080099 1.101169 1.156581 1.268517 1.370113 1.300167 1.305823 1.394218 1.455846 1.388012 1.514745 1.517429 1.552557 1.572796 1.590773 1.613061 -9999 -9999 -9999 -9999 -9999 1.684126 1.638796 1.640514 1.593325 1.686839 1.706467 1.607916 1.603604 1.605142 1.509261 1.544104 1.527512 -9999 -9999 -9999 -9999 -9999 -9999 -9999 -9999 -9999 -9999 -9999 -9999 -9999 -9999 -9999 -9999 -9999 -9999 -9999 -9999 -9999 -9999 -9999 1.240064 1.249208 1.303797 1.305735 1.303486 1.267505 1.312204 1.283314 1.344464 1.279738 1.286982 1.343047 1.294655 1.355917 1.357191 1.368496 1.314666 1.282763 1.349196 1.345018 1.293934 1.287102 1.293774 1.294635 1.245547 1.239281 1.291531 1.282925 1.217322 1.220898 1.209776 1.207583 1.197318 1.185751 1.193339 1.182463 1.129991 1.14457 1.124131 1.120923 1.106159 1.120884 1.107759 1.030084 1.095318 1.043988 1.018784 1.03046 1.020268 0.9788858 0.9739106 0.9711359 0.9633337 0.9569817 0.9644821 0.9224833 0.9217973 0.9176423 0.8648227 0.864778 0.9164953 0.9162759 0.8553825 0.8581607 0.8507608 0.8507739 0.8450722 0.8512536 0.8513655 0.8401358 0.8309115 0.8323171 0.8327065 0.8328919 0.8329533 0.8366101 0.8150924 0.8525241 0.8513584 0.8398369 0.841164 0.8555563 0.8438669 0.8628013 0.8519017 0.8569864 0.8412011 0.9037643 0.9045417 0.9136692 0.9144159 0.9153115 0.9119067 0.9221654 0.9778817 0.98039 0.9938112 1.006284 0.9986266 0.9956709 1.00302 0.8635659 1.053232 0.9280424 0.8559105 0.9093256 0.9348403 0.9434716 0.9330749 0.8806955 0.9324901 0.884122 0.8729945 0.875107 0.8758596 0.8926951 0.8945611 0.8251686 0.8339689 0.8510504 0.8578022 0.8473976 0.7842899 0.7283148 0.7389647 0.7431492 0.7607456 0.6915922 0.7110912 0.7206753 0.6693725 0.5904267 0.6128435 0.6098245 0.5608175 0.5439194 0.5319237 0.4754991 0.471216 0.4338252 0.4207799 0.4118121 0.3588458 0.3382195 0.3451042 0.2923557 0.2926171 0.3076006 0.3062802 0.2510972 0.2313748 0.2454053 0.2364649 0.2364973 0.1921502 0.2009804 0.2499317 0.2477614 0.228593 0.4158797 0.4089898 0.3979659 0.4216692 0.4948612 0.4926175 0.5151829 0.5452454 0.5975963 0.6183785 0.6946429 0.7076181 0.7765892 0.8132758 0.8793633 0.9534738 0.9666467 1.032525 1.06894 1.132025 1.165426 1.152324 1.152285 1.223641 1.186653 1.206862 1.168733 1.172714 1.110396 1.038666 1.003128 0.996154 0.9251229 0.8609074 0.778727 0.7707247 0.7079235 0.6790395 0.5960082 0.5442705 0.5342302 0.4784863 0.4158237 0.4148414 0.3285154 0.3158253 0.2475481 0.2191982 0.218166 0.1569084 0.1431604 0.1226404 0.08217158 0.03458833 -0.03153501 -0.03752075 -0.02354371 -0.07056274 -0.1261216 -0.1401085 -0.1534979 -0.150171 -0.2092457 -0.2241109 -0.2289344 -0.2464155 -0.2467127 -0.2713481 -0.2872913 -0.2961573 -0.2839176 -0.3082643 -0.312543 -0.3280816 -0.3304347 -0.3796834 -0.3978646 -0.4039408 -0.4257445 -0.4292856 -0.4156797 -0.4225149 -0.4324607 -0.430241 -0.4395679 -0.4399109 -0.4532386 -0.4596081 -0.4593846 -0.4748749 -0.4738994 -0.4841587 -0.4781691 -0.4883428 -0.5036247 -0.5056677 -0.5189334 -0.5201765 -0.4819246 -0.4397618 -0.4830473 -0.4800464 -0.4782941 -9999 -9999 -9999 -9999 -9999 -9999 -9999 -9999 -9999 -9999 -9999 -9999 -9999 -9999 -9999 -9999 -9999 -9999 -9999 -9999 -9999 -9999 -9999 -9999 -9999 -9999 -9999 -9999 -9999 -9999 -9999 -9999 -9999 -9999 -9999 -9999 -9999 -9999 -9999 -9999 -9999 -9999 -9999 -9999 -9999 -9999 -9999 -9999 -9999 -9999 -9999 -9999 -9999 -9999 -9999 -9999 -9999 -9999 -9999 -9999 -9999 -9999 -9999 -9999 -9999 -9999 -9999 -9999 -9999 -9999 -9999 -9999 -9999 -9999 -9999 -9999 -9999 -9999 -9999 -9999 -9999 -9999 -9999 -9999 -9999 -9999 -9999 -9999 -9999 -9999 -9999 -9999 -9999 -9999 -9999 -9999 -9999 -9999 -9999 
-9999 -9999 -9999 -9999 -9999 -9999 -9999 -9999 -9999 -9999 -9999 -9999 -9999 -9999 -9999 -9999 -9999 -9999 -9999 -9999 -9999 -9999 -9999 -9999 -9999 -9999 -9999 -9999 -9999 -9999 -9999 -9999 -9999 -9999 -9999 -9999 -9999 -9999 -9999 -9999 -9999 -9999 -9999 -9999 -9999 -9999 -9999 -9999 -9999 -9999 -9999 -9999 -9999 -9999 -9999 -9999 -9999 -9999 -9999 -9999 -9999 -9999 -9999 -9999 -9999 -9999 -9999 -9999 -9999 -9999 -9999 -9999 -9999 -9999 -9999 -9999 -9999 -9999 -9999 -9999 -9999 -9999 -9999 -9999 -9999 -9999 -9999 -9999 -9999 -9999 -9999 -9999 -9999 -9999 -9999 -9999 -9999 -9999 0.905627 0.9167364 0.9280256 0.9063177 0.9318455 0.9344507 0.9371142 0.944642 0.9423956 0.9447542 0.9991477 1.004441 1.003334 1.01331 1.014774 1.014704 1.027723 1.025616 1.023365 0.9714253 0.9629654 0.9698383 0.952218 0.8905557 0.8959808 0.9443805 0.9856081 0.9380921 0.9470975 0.8871506 0.8969666 0.9111606 0.896287 0.9116988 0.8931755 0.8618551 0.8616505 0.853617 0.8538015 0.8500502 0.9214242 0.9207569 0.866729 0.8807766 0.8810897 0.8724926 0.8777183 0.8863271 0.8755255 0.8869408 0.8874618 0.8927188 0.8908358 0.8904191 0.9022143 0.909842 0.9098755 0.9186856 0.9192961 0.9216645 0.9223012 0.920956 0.9339054 0.9368776 0.9916567 0.9331999 0.9227293 0.9221076 0.9199957 0.9200963 0.9312561 0.9341782 0.9240614 0.9824991 0.979866 0.9163716 0.927703 0.9117429 0.9103261 0.9163161 0.9000897 0.897186 0.8951028 0.8974305 0.8861516 0.8759198 0.9324598 0.8668433 0.8611637 0.8478545 0.849782 0.8474849 0.8357151 0.8307354 0.7927753 0.7969536 0.7950742 0.7922426 0.7808428 0.7759322 0.7228436 0.7748311 0.7332179 0.6649711 0.6753379 0.6750918 0.6756576 0.720394 0.7201703 0.723334 0.7305746 0.6721499 0.6744731 0.6860252 0.6876709 0.6875143 0.7478978 0.684803 0.7017 0.7127383 0.7120406 0.6509339 0.675388 0.6721455 0.6846622 0.6748435 0.6722664 0.6855309 0.6851674 0.729555 0.7076637 0.716546 0.719923 0.7219292 0.6743528 0.6875433 0.6892169 0.6889262 0.6737444 0.6849695 0.7420092 0.7560287 0.7080542 0.7510089 0.775597 0.7754908 0.7638217 0.7768762 0.773333 0.8281592 0.8279635 0.8252698 0.8406302 0.840485 0.8946079 0.8943898 0.9037487 0.9122531 0.9116374 0.9127026 0.9671209 0.9765488 0.9765186 1.086174 1.084768 1.084433 1.222799 1.182515 1.191975 1.320275 1.369148 1.330108 1.406424 1.409091 1.483474 1.527241 1.545186 1.610974 1.60954 1.619522 1.617915 1.615787 -9999 -9999 -9999 -9999 -9999 -9999 -9999 -9999 1.578856 1.655835 1.598954 1.595543 1.606913 1.546019 1.498252 1.530429 1.525583 -9999 -9999 -9999 -9999 -9999 -9999 -9999 -9999 -9999 -9999 -9999 -9999 -9999 -9999 -9999 -9999 -9999 -9999 -9999 -9999 -9999 -9999 -9999 -9999 1.297894 1.297356 1.307203 1.310895 1.316524 1.327301 1.334824 1.342087 1.30036 1.345114 1.360573 1.314426 1.317674 1.369095 1.324967 1.31991 1.323101 1.326629 1.288867 1.319851 1.293423 1.298931 1.25073 1.239352 1.293142 1.221612 1.220423 1.215628 1.218615 1.206458 1.194708 1.195283 1.134319 1.174265 1.134304 1.137788 1.119518 1.114856 1.120197 1.110756 1.111261 1.037953 1.032728 1.034888 1.021881 1.032328 1.020349 0.9575489 1.023117 0.9576229 0.9567866 0.9558111 0.9609588 0.9027492 0.9008967 0.9113111 0.8832157 0.8558685 0.8758574 0.8380926 0.8440927 0.8424133 0.8493441 0.8581268 0.7970533 0.8532554 0.8496846 0.8417841 0.8304765 0.7823943 0.7706335 0.8306417 0.8195307 0.8295905 0.8347065 0.831469 0.8544033 0.843772 0.8463849 0.8361985 0.8460664 0.8486546 0.8598239 0.8488684 0.9233338 0.9194416 0.8990351 0.9129973 0.9071313 0.9237184 0.9071853 0.9115217 0.9783937 0.9861668 0.9833969 0.984199 0.9891272 0.9780518 0.9895039 0.9935785 1.065883 0.9766895 0.8647014 0.9882905 0.8771192 0.8772142 0.9363818 0.8696514 0.9399825 0.8744255 0.8886864 0.8753836 0.8929937 0.8945446 0.8908048 0.8356854 0.8453493 0.8044295 0.7993148 0.7981782 0.7975463 0.8087429 0.7588977 0.703065 0.7371911 0.6852521 0.7040446 0.6527462 0.6632512 0.6231062 0.6185888 0.5686393 0.5513592 0.536893 0.5357725 0.4880528 0.4859403 0.438765 0.434051 0.4373029 0.3635822 0.3488518 0.3519815 0.351552 0.3007817 0.3064533 0.2485351 0.2404017 0.2360559 0.2389386 0.1907573 0.2002569 0.1932106 0.2144114 0.2261352 0.2456401 0.3210546 0.4179191 0.4057778 0.3972681 0.4207322 0.419691 0.4960762 0.5186274 0.549852 0.5946266 0.622081 0.7019385 0.7148765 0.8052613 0.8169627 0.8897674 0.8929164 0.9734784 1.038633 1.08012 1.145189 1.159196 1.211846 1.236562 1.237889 1.244624 1.255418 1.194773 1.167241 1.107491 1.056622 1.039406 0.9591579 0.93066 0.8659035 0.8570169 0.7515142 0.7003925 0.61939 0.6262404 0.5359452 0.5280106 0.4750387 0.4144359 0.4097764 0.3297062 0.3042981 0.2568511 0.2437021 0.2265851 0.1443053 0.1324339 0.06926651 0.03908979 -0.03300363 -0.02380326 -0.01151005 -0.02397731 -0.07342084 -0.1381391 -0.1388587 -0.1432379 -0.1505635 -0.1650945 -0.2110568 -0.2291717 -0.2464475 -0.24839 -0.2658173 -0.2672076 -0.284494 -0.2893069 -0.305487 -0.3106332 -0.3266247 -0.3388964 -0.3880936 -0.3926766 -0.4123008 -0.4275343 -0.4375784 -0.4311366 -0.4294289 -0.4446113 -0.4404674 -0.4561914 -0.4395025 -0.4426069 -0.4488491 -0.4472407 -0.4696145 -0.4615941 -0.482896 -0.4833634 -0.4952773 -0.5093113 -0.5258462 -0.4678272 -0.4689297 -0.4477924 -0.4081477 -0.4711493 -0.4650667 -0.2865997 -9999 -9999 -9999 -9999 -9999 -9999 -9999 -9999 -9999 -9999 -9999 -9999 -9999 -9999 -9999 -9999 -9999 -9999 -9999 -9999 -9999 -9999 -9999 -9999 -9999 -9999 -9999 -9999 -9999 -9999 -9999 -9999 -9999 -9999 -9999 -9999 -9999 -9999 -9999 -9999 -9999 -9999 -9999 -9999 -9999 -9999 -9999 -9999 -9999 -9999 -9999 -9999 -9999 -9999 -9999 -9999 -9999 -9999 -9999 -9999 -9999 -9999 -9999 -9999 -9999 -9999 -9999 -9999 -9999 -9999 -9999 -9999 -9999 -9999 -9999 -9999 -9999 -9999 -9999 -9999 -9999 -9999 -9999 -9999 -9999 -9999 -9999 -9999 -9999 -9999 -9999 -9999 -9999 -9999 -9999 -9999 -9999 -9999 -9999 
-9999 -9999 -9999 -9999 -9999 -9999 -9999 -9999 -9999 -9999 -9999 -9999 -9999 -9999 -9999 -9999 -9999 -9999 -9999 -9999 -9999 -9999 -9999 -9999 -9999 -9999 -9999 -9999 -9999 -9999 -9999 -9999 -9999 -9999 -9999 -9999 -9999 -9999 -9999 -9999 -9999 -9999 -9999 -9999 -9999 -9999 -9999 -9999 -9999 -9999 -9999 -9999 -9999 -9999 -9999 -9999 -9999 -9999 -9999 -9999 -9999 -9999 -9999 -9999 -9999 -9999 -9999 -9999 -9999 -9999 -9999 -9999 -9999 -9999 -9999 -9999 -9999 -9999 -9999 -9999 -9999 -9999 -9999 -9999 -9999 -9999 -9999 -9999 -9999 -9999 -9999 -9999 -9999 -9999 -9999 -9999 -9999 -9999 0.909068 0.9091016 0.9789004 0.9334536 0.9334704 0.8797148 0.9048827 0.9427611 1.006755 1.004307 1.006867 1.028704 0.972191 0.9634411 0.9673238 0.9762431 1.027195 1.027662 1.038558 0.9739628 0.9652939 0.9737043 0.9780903 0.9412635 0.9785483 0.9799362 0.9288552 0.8840807 0.8900676 0.8970647 0.8947057 0.8993231 0.8994187 0.9014007 0.9143444 0.8546101 0.8544502 0.8535993 0.8519552 0.911835 0.9199685 0.8660257 0.8715108 0.8717344 0.8746011 0.8771613 0.8754573 0.8754797 0.8786058 0.8951771 0.9443851 0.8943092 0.9035634 0.9052705 0.9070981 0.9071428 0.9212962 0.9217346 0.9227962 0.8707576 0.9338045 0.9230421 0.9223289 0.9584189 0.9390402 0.9727876 0.9245132 0.9243789 0.9244438 0.9311303 0.9311416 0.9331186 0.9430286 0.9152193 0.9712532 0.9274674 0.9274055 0.9330239 0.9206232 0.9092933 0.9074274 0.9155532 0.9083337 0.8969855 0.8858262 0.8803041 0.8672852 0.8703962 0.8651536 0.8406771 0.8408504 0.8496265 0.8266337 0.8306079 0.8298236 0.7942602 0.786454 0.7944342 0.7776367 0.7890854 0.7354804 0.7228214 0.7331992 0.7257561 0.6755856 0.7321461 0.7122281 0.7197657 0.7209564 0.7323563 0.7191213 0.6781064 0.6780952 0.6748648 0.6881315 0.6990748 0.7002128 0.6976853 0.6973364 0.6392358 0.6529313 0.6505168 0.6689326 0.6749879 0.6766877 0.674738 0.6713737 0.7166592 0.7075205 0.7205195 0.6564481 0.6679246 0.6746166 0.6787565 0.6900208 0.6906087 0.6896607 0.6780271 0.7426844 0.7467103 0.7554529 0.7552739 0.7108476 0.7104897 0.7765443 0.7755187 0.7749296 0.7747575 0.7628369 0.7734056 0.8276758 0.8407329 0.8404827 0.8403039 0.8421723 0.894962 0.8962122 0.904299 0.9136669 0.9135886 0.9676277 1.012972 0.9780747 1.03244 1.034258 1.085922 1.136399 1.23048 1.190614 1.265254 1.377037 1.401711 1.344404 1.42137 1.482818 1.490361 1.545053 1.54484 1.612705 1.62415 1.677405 1.679616 -9999 -9999 -9999 -9999 -9999 -9999 -9999 -9999 -9999 -9999 1.601073 1.587989 1.594459 1.579978 1.528825 1.529676 1.46551 -9999 -9999 -9999 -9999 -9999 -9999 -9999 -9999 -9999 -9999 -9999 -9999 -9999 -9999 -9999 -9999 -9999 -9999 -9999 -9999 1.261751 -9999 -9999 -9999 -9999 1.25186 1.313204 1.320205 1.318373 1.271034 1.325664 1.290208 1.344382 1.349761 1.300388 1.299191 1.30814 1.365948 1.295895 1.375324 1.309443 1.301484 1.303736 1.313123 1.291723 1.292785 1.234379 1.288761 1.243101 1.218059 1.218033 1.228089 1.215948 1.201537 1.203572 1.197131 1.198258 1.136607 1.141625 1.121233 1.111513 1.102954 1.112434 1.054642 1.116239 1.048789 1.07951 1.033254 1.027176 1.0248 1.022174 0.9680521 1.023051 0.9621317 0.9508026 0.9469299 0.9489541 0.9029443 0.8915751 0.9311109 0.8646249 0.8826835 0.8429573 0.8418542 0.8491349 0.8496391 0.8492591 0.849485 0.7987845 0.7983295 0.8101887 0.787775 0.8290014 0.7707565 0.7710215 0.8325833 0.8329644 0.8343072 0.7850707 0.8292323 0.7829059 0.8453591 0.8409492 0.8421161 0.8421462 0.8505781 0.8506736 0.863955 0.9247764 0.9234043 0.9167192 0.9148179 0.9036475 0.9054794 0.9014975 0.9072589 0.9709907 0.9745635 0.9750203 0.97337 0.9772043 0.9825414 1.008761 1.051588 1.008225 1.00589 0.8781702 0.9416252 0.8769996 0.8687745 0.8706793 0.8859535 0.9450281 0.9425679 0.9469266 0.880801 0.8998822 0.8975058 0.8343404 0.8337373 0.8464674 0.7914622 0.8117036 0.8129412 0.8235298 0.757593 0.7564748 0.7555425 0.7411172 0.7024594 0.7091248 0.6548496 0.6637514 0.6730297 0.6303186 0.6229481 0.5446081 0.5501661 0.5645366 0.4864557 0.4952395 0.4459462 0.4454941 0.4318645 0.3747799 0.3512371 0.3586519 0.3178071 0.3158479 0.248431 0.2540699 0.2468914 0.2417823 0.2329214 0.1821003 0.1973479 0.1820845 0.2046275 0.2162185 0.2214115 0.2807157 0.3657287 0.4152426 0.4174565 0.4115191 0.4333946 0.4870016 0.5438614 0.571961 0.5654776 0.6159744 0.6910159 0.7168512 0.7610481 0.8298138 0.9052331 0.9749687 1.015672 1.083963 1.082618 1.148004 1.161678 1.242386 1.303902 1.24864 1.274373 1.270942 1.196594 1.191686 1.122356 1.085872 1.042996 0.9581701 0.9450173 0.8602305 0.8475533 0.7848104 0.7795445 0.6431456 0.639457 0.5398454 0.5322729 0.4840528 0.4112289 0.4122443 0.3537457 0.3123094 0.2567786 0.2377286 0.1954322 0.141364 0.1321912 0.1240672 0.03120454 0.05412534 -0.04032069 -0.02123633 -0.02411633 -0.1298554 -0.1337845 -0.1168674 -0.144865 -0.1494991 -0.1623592 -0.2236922 -0.233428 -0.2318141 -0.2568743 -0.2664882 -0.2669047 -0.2881475 -0.3061862 -0.3173518 -0.3401815 -0.4057276 -0.3494014 -0.4022711 -0.3995978 -0.4096434 -0.4338527 -0.4357178 -0.4185262 -0.4406596 -0.4443913 -0.4491634 -0.4585688 -0.4472075 -0.4408 -0.4495017 -0.4606551 -0.4694123 -0.4593835 -0.4892647 -0.499206 -0.4987515 -0.4542864 -0.4508579 -0.4603078 -0.4689659 -0.252349 -0.08487936 -0.2460026 -0.1689207 -0.08400599 -9999 -9999 -9999 -9999 -9999 -9999 -9999 -9999 -9999 -9999 -9999 -9999 -9999 -9999 -9999 -9999 -9999 -9999 -9999 -9999 -9999 -9999 -9999 -9999 -9999 -9999 -9999 -9999 -9999 -9999 -9999 -9999 -9999 -9999 -9999 -9999 -9999 -9999 -9999 -9999 -9999 -9999 -9999 -9999 -9999 -9999 -9999 -9999 -9999 -9999 -9999 -9999 -9999 -9999 -9999 -9999 -9999 -9999 -9999 -9999 -9999 -9999 -9999 -9999 -9999 -9999 -9999 -9999 -9999 -9999 -9999 -9999 -9999 -9999 -9999 -9999 -9999 -9999 -9999 -9999 -9999 -9999 -9999 -9999 -9999 -9999 -9999 -9999 -9999 -9999 -9999 -9999 -9999 -9999 -9999 -9999 -9999 -9999 -9999 
-9999 -9999 -9999 -9999 -9999 -9999 -9999 -9999 -9999 -9999 -9999 -9999 -9999 -9999 -9999 -9999 -9999 -9999 -9999 -9999 -9999 -9999 -9999 -9999 -9999 -9999 -9999 -9999 -9999 -9999 -9999 -9999 -9999 -9999 -9999 -9999 -9999 -9999 -9999 -9999 -9999 -9999 -9999 -9999 -9999 -9999 -9999 -9999 -9999 -9999 -9999 -9999 -9999 -9999 -9999 -9999 -9999 -9999 -9999 -9999 -9999 -9999 -9999 -9999 -9999 -9999 -9999 -9999 -9999 -9999 -9999 -9999 -9999 -9999 -9999 -9999 -9999 -9999 -9999 -9999 -9999 -9999 -9999 -9999 -9999 -9999 -9999 -9999 -9999 -9999 -9999 -9999 -9999 -9999 -9999 -9999 -9999 -9999 0.9143506 0.9145765 0.9346212 0.9245106 0.9241072 0.8759087 0.8837407 0.939625 1.003975 1.003503 1.006135 0.9630263 0.9625167 1.01045 0.9687093 0.9649339 1.030501 1.028689 1.043261 0.9867359 0.9638749 0.9642964 0.9702408 0.9745296 0.9887807 0.9309359 0.8924625 0.9502152 0.8971172 0.8881766 0.9013615 0.8877856 0.8899214 0.8919301 0.8989539 0.8971837 0.8408734 0.8563072 0.8568143 0.8679096 0.8710587 0.8714836 0.8733215 0.8623989 0.8682631 0.8236518 0.8211809 0.8869975 0.8226609 0.8400282 0.8850599 0.8875527 0.8969895 0.89946 0.9037998 0.900986 0.909661 0.9128897 0.8714195 0.9386039 0.87515 0.9177123 0.9206159 0.921979 0.9090942 0.9634097 0.9639508 1.028995 0.9621124 0.9712023 0.9675686 0.9674489 0.9673651 0.9450613 0.9283756 0.9145584 0.9141424 0.924966 0.9190459 0.9219527 0.9192303 0.9098535 0.8989146 0.8984929 0.8871896 0.8817011 0.8729314 0.8670772 0.8650986 0.8517948 0.8403796 0.8390635 0.8401045 0.8227748 0.8191547 0.8195406 0.782499 0.787871 0.7672221 0.7775986 0.7265641 0.7267555 0.7266324 0.7259484 0.7702281 0.7170781 0.7168153 0.7191917 0.7124666 0.7126777 0.7234322 0.7324696 0.7373095 0.6897798 0.6898189 0.6978107 0.6338314 0.6445189 0.6467451 0.6602635 0.6600957 0.6690388 0.6824826 0.6715212 0.6762573 0.7205218 0.6561167 0.7125457 0.6597277 0.6594313 0.6656471 0.6140054 0.6257177 0.6935681 0.6739377 0.6301618 0.6919231 0.6885446 0.688765 0.6905742 0.700997 0.75302 0.7553446 0.6987925 0.7117285 0.7111652 0.7107962 0.764854 0.7646919 0.7642153 0.7644355 0.7769896 0.840022 0.7852706 0.852325 0.8434966 0.8957566 0.8951775 0.9175426 0.9042353 0.9150625 0.9688276 0.9696022 1.031975 1.170824 1.039332 1.034357 1.282043 1.260983 1.264722 1.327409 1.386763 1.337455 1.477598 1.48334 1.489399 1.554272 1.595927 1.596393 1.617226 1.640769 1.69306 -9999 -9999 -9999 -9999 -9999 -9999 -9999 -9999 -9999 -9999 -9999 1.599399 1.59395 1.541811 1.537919 1.479565 1.478847 -9999 -9999 -9999 -9999 -9999 -9999 -9999 -9999 -9999 -9999 -9999 -9999 -9999 -9999 -9999 -9999 -9999 -9999 -9999 -9999 -9999 -9999 -9999 -9999 1.262488 1.265234 1.271891 1.319568 1.325776 1.273989 1.347354 1.33804 1.340548 1.334971 1.30471 1.290185 1.294076 1.352996 1.303506 1.316004 1.305417 1.309538 1.30266 1.351034 1.312913 1.320774 1.221703 1.225465 1.23127 1.229664 1.232221 1.22914 1.217896 1.159602 1.147436 1.151867 1.151747 1.138181 1.136483 1.123572 1.122483 1.105294 1.060447 1.101273 1.047429 1.064729 1.037721 1.031152 1.031891 1.023437 1.024811 0.9603861 1.014622 0.965074 0.9603916 0.9618461 0.8935711 0.9553161 0.9549291 0.8973162 0.8563493 0.8737022 0.8486701 0.8401698 0.8359766 0.8006825 0.857356 0.844156 0.8049882 0.8006042 0.8393502 0.7926682 0.8287562 0.7749866 0.8349213 0.8291926 0.8308026 0.7718663 0.8408968 0.8334291 0.829428 0.7885303 0.7831774 0.8432838 0.852857 0.8414547 0.8416392 0.8458334 0.9070051 0.9153796 0.9140266 0.8948137 0.8969461 0.9172629 0.9036167 0.9055198 0.9074923 0.9174516 0.9777761 0.9823346 0.993904 0.9989042 0.9992213 0.9999423 1.0147 1.006949 1.007296 0.9693713 1.029795 1.023056 0.8877296 0.8853215 0.9468987 0.9467423 0.888243 0.8873005 0.8978245 0.9042657 0.8370265 0.8410539 0.7922026 0.79686 0.815151 0.8234827 0.8150868 0.8149006 0.7628772 0.7523719 0.7413927 0.7092745 0.7141165 0.665041 0.6766687 0.6221487 0.6355547 0.6171163 0.5514681 0.5728873 0.4978229 0.5152532 0.499611 0.4363449 0.4356871 0.3609524 0.3595842 0.3431249 0.2946793 0.3216988 0.3177734 0.2566307 0.2449102 0.2401429 0.2149962 0.191221 0.1781158 0.185861 0.2097897 0.2097918 0.2180059 0.2176174 0.2372527 0.2737015 0.407028 0.4228526 0.4209871 0.4219617 0.4845796 0.4945563 0.538873 0.6081285 0.6148512 0.642225 0.7446659 0.7720737 0.8236055 0.9091944 0.9821321 0.9982395 1.084044 1.137345 1.151768 1.201257 1.252062 1.265514 1.323534 1.330496 1.300974 1.214587 1.224481 1.118321 1.142667 1.054714 0.960393 0.9554744 0.8795398 0.8473942 0.7923015 0.7044482 0.6453532 0.6193128 0.5795404 0.5143694 0.4822273 0.4753223 0.4128981 0.3433957 0.3150294 0.2237702 0.2247441 0.2128258 0.1399387 0.1283892 0.118638 0.01713553 0.01942549 -0.01539731 -0.02238167 -0.02620291 -0.04321342 -0.07010396 -0.1103135 -0.1364217 -0.1607556 -0.1584466 -0.2195386 -0.2309944 -0.2452558 -0.2601089 -0.2507495 -0.2634182 -0.2904904 -0.3012482 -0.3090361 -0.3199769 -0.3230416 -0.3497258 -0.402724 -0.4042804 -0.4156471 -0.412818 -0.4450768 -0.4211747 -0.4397685 -0.440341 -0.4504119 -0.4515071 -0.4679718 -0.4598487 -0.4535052 -0.4614938 -0.4695233 -0.4819952 -0.4830703 -0.4962058 -0.4467229 -0.4016804 -0.2809057 -0.1927693 -0.08125313 -0.07503148 -0.06644028 -0.08687843 -0.08630047 -0.08587021 -9999 -9999 -9999 -9999 -9999 -9999 -9999 -9999 -9999 -9999 -9999 -9999 -9999 -9999 -9999 -9999 -9999 -9999 -9999 -9999 -9999 -9999 -9999 -9999 -9999 -9999 -9999 -9999 -9999 -9999 -9999 -9999 -9999 -9999 -9999 -9999 -9999 -9999 -9999 -9999 -9999 -9999 -9999 -9999 -9999 -9999 -9999 -9999 -9999 -9999 -9999 -9999 -9999 -9999 -9999 -9999 -9999 -9999 -9999 -9999 -9999 -9999 -9999 -9999 -9999 -9999 -9999 -9999 -9999 -9999 -9999 -9999 -9999 -9999 -9999 -9999 -9999 -9999 -9999 -9999 -9999 -9999 -9999 -9999 -9999 -9999 -9999 -9999 -9999 -9999 -9999 -9999 -9999 -9999 -9999 -9999 -9999 -9999 -9999 
-9999 -9999 -9999 -9999 -9999 -9999 -9999 -9999 -9999 -9999 -9999 -9999 -9999 -9999 -9999 -9999 -9999 -9999 -9999 -9999 -9999 -9999 -9999 -9999 -9999 -9999 -9999 -9999 -9999 -9999 -9999 -9999 -9999 -9999 -9999 -9999 -9999 -9999 -9999 -9999 -9999 -9999 -9999 -9999 -9999 -9999 -9999 -9999 -9999 -9999 -9999 -9999 -9999 -9999 -9999 -9999 -9999 -9999 -9999 -9999 -9999 -9999 -9999 -9999 -9999 -9999 -9999 -9999 -9999 -9999 -9999 -9999 -9999 -9999 -9999 -9999 -9999 -9999 -9999 -9999 -9999 -9999 -9999 -9999 -9999 -9999 -9999 -9999 -9999 -9999 -9999 -9999 -9999 -9999 -9999 -9999 -9999 -9999 0.8600318 0.9148526 0.9142554 0.9198245 0.9292268 0.8665232 0.8718832 1.001801 1.011389 1.010431 0.9660569 0.9684052 0.9682636 0.9666373 0.9833844 0.9837892 1.036042 1.022727 1.033808 0.9806637 0.964056 0.9640726 0.9695979 0.9654737 0.9696553 0.9699873 0.919484 0.9171793 0.8874387 0.8845687 0.9001327 0.900924 0.8857669 0.8954992 0.8443301 0.8447937 0.8997881 0.8606027 0.8584513 0.8561959 0.8567046 0.8733568 0.8644026 0.8671646 0.8684865 0.811223 0.8810067 0.8811247 0.8809043 0.8837993 0.8838776 0.8293158 0.8430268 0.9025711 0.9027221 0.8991043 0.9027552 0.8605465 0.8627807 0.9310078 0.9542308 0.899798 0.9025142 0.8814932 0.9551064 0.9330544 0.9427376 0.9640191 0.963991 0.9410009 0.9427296 0.9355472 0.9347109 0.9382269 0.9644691 0.9509217 0.9507764 0.9161872 0.9158742 0.924574 0.9220389 0.9101627 0.8922448 0.8909861 0.8979831 0.8926243 0.8721218 0.8668189 0.853224 0.8542096 0.8627785 0.8397982 0.8342124 0.8246312 0.8205726 0.8208355 0.8204039 0.7681695 0.7681461 0.7822211 0.71529 0.7140508 0.7137409 0.7253287 0.7347206 0.7620957 0.715876 0.7016625 0.7128373 0.712815 0.7257511 0.748308 0.6952693 0.6947371 0.6996978 0.6820067 0.6379474 0.6491255 0.6490752 0.6468345 0.6715276 0.6716226 0.6712025 0.6069433 0.6519325 0.6513076 0.6511567 0.6464184 0.6465862 0.6567862 0.6850164 0.684015 0.6641811 0.6749859 0.6204643 0.6312683 0.640022 0.6419399 0.6998403 0.6912485 0.7012865 0.7024215 0.699426 0.6969359 0.7089052 0.6553292 0.7182329 0.7195356 0.7228959 0.7780584 0.7769874 0.7863922 0.7789577 0.7873386 0.8410254 0.8318272 0.8541479 0.898016 0.8994251 0.9098542 0.9032914 0.9162037 0.9944109 0.9922995 1.055242 1.188939 1.042346 1.11358 1.252174 1.306296 1.356919 1.356202 1.408976 1.470493 1.471023 1.479343 1.543563 1.556359 1.563601 1.617016 1.686016 1.69412 1.692379 -9999 -9999 -9999 -9999 -9999 -9999 -9999 -9999 -9999 -9999 -9999 -9999 -9999 -9999 1.481365 -9999 -9999 -9999 -9999 -9999 -9999 -9999 -9999 -9999 -9999 -9999 -9999 -9999 -9999 -9999 -9999 -9999 -9999 -9999 -9999 -9999 -9999 -9999 -9999 -9999 1.262882 1.254382 1.313651 1.322091 1.285505 1.340859 1.292559 1.27978 1.291663 1.303273 1.353409 1.294734 1.351807 1.302936 1.306765 1.301406 1.323082 1.317146 1.30925 1.300444 1.264844 1.312052 1.238304 1.235879 1.231502 1.232003 1.234985 1.217577 1.222037 1.158214 1.150225 1.146811 1.138991 1.127532 1.127685 1.126942 1.118018 1.105252 1.106075 1.1015 1.042881 1.052565 1.041997 1.042211 0.9709953 0.9744326 1.019555 1.00584 0.9744012 0.9632757 0.9548516 0.9414169 0.9234855 0.9059112 0.8842688 0.8789647 0.868893 0.8788465 0.8533107 0.8379524 0.8625638 0.8436853 0.7880794 0.792008 0.8046498 0.7944119 0.7855695 0.7822755 0.7826075 0.7752468 0.7735763 0.7738357 0.7698725 0.7692094 0.8312753 0.7714449 0.7869326 0.8462291 0.7743875 0.7856271 0.844807 0.8420627 0.8376041 0.8435376 0.8436326 0.852685 0.8443469 0.8479372 0.8997498 0.9633097 0.9089352 0.9085123 0.9073314 0.9126802 0.96831 0.9840738 0.9954169 0.9876309 0.990113 1.000787 1.014361 1.003446 1.019879 1.008724 1.044764 0.9396291 0.8871832 0.876702 0.8825323 0.8930922 0.8843973 0.8886861 0.8402438 0.8453242 0.8810366 0.847671 0.817988 0.8370939 0.8488858 0.8215949 0.815003 0.7569465 0.7683081 0.7562418 0.6885377 0.7082636 0.7056379 0.6678524 0.6783206 0.6301666 0.5801513 0.613179 0.5681628 0.5838865 0.5458548 0.5143436 0.453615 0.4545688 0.4449093 0.3673763 0.3619463 0.3537509 0.3545753 0.312274 0.3158906 0.2541552 0.2295388 0.2333617 0.1990052 0.199958 0.1658892 0.1840652 0.1895895 0.1983591 0.2003546 0.2200072 0.2134004 0.3233962 0.3945883 0.4140409 0.4370141 0.4254026 0.4970808 0.535837 0.5373531 0.6040757 0.6462551 0.7165613 0.7441088 0.761095 0.8305276 0.9176683 0.9372348 0.993743 1.089317 1.15608 1.234474 1.25801 1.324035 1.28434 1.346726 1.347153 1.294945 1.255598 1.234524 1.147591 1.089231 1.054974 1.035333 0.9577485 0.8822421 0.800134 0.7913846 0.7235159 0.6557418 0.6253118 0.5987546 0.508161 0.4681011 0.4772087 0.4096529 0.3489639 0.3243913 0.2582894 0.2272065 0.2063352 0.1432551 0.1208076 0.06374707 0.04831132 0.04240579 -0.01289229 -0.05360613 -0.0369537 -0.06583692 -0.04828655 -0.112585 -0.1383287 -0.1449926 -0.1773902 -0.1674095 -0.2400362 -0.2548184 -0.2699845 -0.2624152 -0.2662068 -0.2806897 -0.3019932 -0.31315 -0.3545441 -0.3818419 -0.3442481 -0.4048581 -0.4083487 -0.4167092 -0.4123867 -0.4381197 -0.4308774 -0.4445256 -0.4497871 -0.4488394 -0.4505399 -0.4763919 -0.4622406 -0.4541953 -0.4589466 -0.3969397 -0.4418281 -0.4476942 -0.2643498 -0.08156327 -0.08545703 -0.1401538 -0.1126538 -0.04933302 -0.05071928 -0.06962961 -0.08614924 -0.07993874 -0.09330276 -0.01767452 -9999 -9999 -9999 -9999 -9999 -9999 -9999 -9999 -9999 -9999 -9999 -9999 -9999 -9999 -9999 -9999 -9999 -9999 -9999 -9999 -9999 -9999 -9999 -9999 -9999 -9999 -9999 -9999 -9999 -9999 -9999 -9999 -9999 -9999 -9999 -9999 -9999 -9999 -9999 -9999 -9999 -9999 -9999 -9999 -9999 -9999 -9999 -9999 -9999 -9999 -9999 -9999 -9999 -9999 -9999 -9999 -9999 -9999 -9999 -9999 -9999 -9999 -9999 -9999 -9999 -9999 -9999 -9999 -9999 -9999 -9999 -9999 -9999 -9999 -9999 -9999 -9999 -9999 -9999 -9999 -9999 -9999 -9999 -9999 -9999 -9999 -9999 -9999 -9999 -9999 -9999 -9999 -9999 -9999 -9999 -9999 -9999 -9999
[truncated: 2,805,199 more chars]
